# Supplementary material for: Gut microbiome and fecal metabolite profiles in obese school-aged children from Northern Thailand
Source: Front Microbiol. 2025 Sep 11;16:1657839. doi: 10.3389/fmicb.2025.1657839 (PMC12461226; doi:10.3389/fmicb.2025.1657839)
Supplement: Supplementary file 5 [file Table_1.XLSX]

## Sheet: Rarefied_ASV_table
ASV_ID	Kingdom	Phylum	Class	Order	Family	Genus	BH205	BH206	BH210	BH211	BH212	BH214	BH217	BH220	BH221	BH230	BH231	BH234	BH236	BH243	BH247	BH248	BH249	BH256	BH258	BH262	BH266	BH269	BH271	BH272	BH273	BH277	BH279	BH280	BH282	BH284	BH285	BH286	BH287	BH288	BH290	BH291	BH294	BH298	BH299	BH300	BH301	BH302	BH305
353bc05d699b95a6690c85c51119fa22	d__Bacteria	p__Bacteroidota	c__Bacteroidia	o__Bacteroidales	f__Prevotellaceae	g__Prevotellaceae_UCG-003	0	0	0	0	0	0	0	0	0	0	0	0	0	0	0	0	0	0	0	0	0	0	0	0	0	0	0	0	0	0	0	0	0	0	0	363	0	0	0	0	0	0	0
0b62cc8109764284e9804b3fc7d7a1dc	d__Bacteria	p__Bacteroidota	c__Bacteroidia	o__Bacteroidales	f__Prevotellaceae	g__Prevotellaceae_UCG-003	23	0	0	0	0	0	0	0	0	0	0	0	0	0	0	0	0	48	0	0	0	0	0	0	0	0	0	0	0	0	0	0	0	0	0	85	0	0	0	0	0	0	0
4852a0c2199e8b82b741808e92dbf3a5	d__Bacteria	p__Bacteroidota	c__Bacteroidia	o__Bacteroidales	f__Prevotellaceae	g__Prevotellaceae_UCG-003	0	0	0	0	0	0	0	0	0	0	2	0	0	0	0	0	0	0	0	0	0	0	0	0	0	0	0	0	0	0	0	0	0	0	96	0	0	0	0	0	0	0	0
fc16421109cff6ddd4e30e126cea4a8e	d__Bacteria	p__Bacteroidota	c__Bacteroidia	o__Bacteroidales	f__Prevotellaceae	g__Prevotellaceae_Ga6A1_group	0	0	0	0	0	0	0	0	0	0	0	0	0	0	0	0	0	0	0	0	0	0	0	0	0	0	0	0	0	0	0	0	0	0	0	0	0	0	0	0	0	0	0
36820592a8e64721e8dc19616305311a	d__Bacteria	p__Bacteroidota	c__Bacteroidia	o__Bacteroidales	f__Prevotellaceae	g__Paraprevotella	0	7	0	0	0	0	55	0	362	0	6	83	0	0	0	0	0	0	0	16	0	0	0	0	2	5	0	0	0	79	222	0	1127	0	0	0	0	0	11	0	8	0	0
75c53ae8de5bdaa2e70961500598bdb2	d__Bacteria	p__Bacteroidota	c__Bacteroidia	o__Bacteroidales	f__Prevotellaceae	g__Paraprevotella	0	0	0	0	0	0	0	0	0	0	0	0	0	0	12	0	0	0	0	0	0	0	0	0	0	0	24	0	54	0	0	0	0	0	0	0	0	0	0	0	0	0	0
1147fe72c24b19d42c3b37c28466503a	d__Bacteria	p__Bacteroidota	c__Bacteroidia	o__Bacteroidales	f__Prevotellaceae	g__Paraprevotella	0	0	0	0	0	0	0	0	0	0	0	0	0	0	76	0	0	0	0	0	0	0	0	21	0	0	68	0	191	0	0	0	0	0	0	0	0	0	0	0	0	0	0
c03f7645780f7a5534148b506ed46541	d__Bacteria	p__Bacteroidota	c__Bacteroidia	o__Bacteroidales	f__Prevotellaceae	g__Paraprevotella	0	0	0	0	0	0	0	0	475	0	6	0	0	0	0	0	0	0	0	0	0	0	0	0	0	0	16	0	36	0	0	0	1189	0	0	0	0	0	0	0	0	0	0
3a0b0b20bb6997d85c06aaf451219cb7	d__Bacteria	p__Bacteroidota	c__Bacteroidia	o__Bacteroidales	f__Prevotellaceae	g__Paraprevotella	0	0	0	0	0	0	0	0	0	0	0	0	0	21	0	0	0	0	0	0	0	0	0	0	0	0	0	0	0	0	0	0	0	0	0	0	0	0	0	0	0	0	0
77ca84bd516d4ef53354bda683f48f8a	d__Bacteria	p__Bacteroidota	c__Bacteroidia	o__Bacteroidales	f__Prevotellaceae	g__Paraprevotella	0	0	0	0	0	0	0	0	0	0	0	0	0	0	0	0	0	0	0	0	0	0	0	0	0	0	0	0	0	67	0	0	0	0	0	0	0	0	0	0	0	0	0
569bfcd74e1ee5a0b544ddd3c3a7a250	d__Bacteria	p__Bacteroidota	c__Bacteroidia	o__Bacteroidales	f__Prevotellaceae	g__Paraprevotella	0	0	0	0	0	0	21	0	0	0	0	15	0	0	0	0	0	0	0	5	0	0	0	0	0	5	0	0	0	0	101	0	0	0	0	0	0	0	2	0	0	0	0
72ab1e2240693af4d33e3ddd7e7ea07d	d__Bacteria	p__Bacteroidota	c__Bacteroidia	o__Bacteroidales	f__Prevotellaceae	g__Paraprevotella	0	0	0	0	0	0	0	0	0	0	0	0	0	82	0	0	0	0	0	0	0	0	0	0	0	0	0	0	0	0	0	0	0	0	0	0	0	0	0	0	0	0	0
d87e49687a8912d0382e88ef6f3d6db7	d__Bacteria	p__Bacteroidota	c__Bacteroidia	o__Bacteroidales	f__Prevotellaceae	g__Paraprevotella	0	0	0	0	0	0	0	0	1146	0	8	0	0	0	0	0	0	0	0	0	0	0	0	0	0	2	0	0	0	0	0	0	2618	0	0	0	0	0	0	0	0	0	0
e8ace0e083eb3b0644ab1691ac4bcf6c	d__Bacteria	p__Bacteroidota	c__Bacteroidia	o__Bacteroidales	f__Prevotellaceae	g__Paraprevotella	0	0	0	0	0	0	0	0	1051	0	11	0	0	0	0	0	0	0	0	0	0	0	0	0	0	0	0	0	0	0	0	0	2417	0	0	0	0	0	0	0	0	0	0
ffd728469d288c1ecdb32ff2bbc18598	d__Bacteria	p__Bacteroidota	c__Bacteroidia	o__Bacteroidales	f__Prevotellaceae	g__Paraprevotella	0	50	0	0	0	0	0	60	447	0	3	0	0	0	0	363	0	0	6	0	0	21	0	0	0	0	0	0	0	402	0	31	1038	230	0	0	0	24	22	0	66	0	0
beee776bb109771754ab48a14a5fa82b	d__Bacteria	p__Bacteroidota	c__Bacteroidia	o__Bacteroidales	f__Prevotellaceae	g__Paraprevotella	0	0	0	0	0	0	0	0	49	0	1	0	0	0	0	0	0	0	0	0	0	0	0	0	0	0	0	0	0	1	0	5	21	0	0	0	0	2	0	0	2	0	0
962bbb44ea96094cc7cf757608b07322	d__Bacteria	p__Bacteroidota	c__Bacteroidia	o__Bacteroidales	f__Prevotellaceae	g__Prevotellaceae_NK3B31_group	0	0	0	0	0	0	0	0	0	0	0	0	0	0	0	0	0	0	0	0	0	0	0	0	0	0	0	0	0	0	0	0	0	0	213	0	0	0	0	0	0	0	0
d97a08823bbd2bce425078b1f200ee48	d__Bacteria	p__Bacteroidota	c__Bacteroidia	o__Bacteroidales	f__Prevotellaceae	g__Prevotellaceae_NK3B31_group	0	0	0	854	0	0	0	0	0	0	0	0	0	0	0	0	0	140	0	0	0	0	0	0	0	0	0	0	0	0	0	0	0	0	0	0	0	0	0	0	0	0	0
21057066aa36c9a76d7a2f747fab0966	d__Bacteria	p__Bacteroidota	c__Bacteroidia	o__Bacteroidales	f__Prevotellaceae	g__Prevotellaceae_NK3B31_group	0	0	0	237	0	0	0	0	0	0	0	0	0	0	0	0	0	32	0	0	0	0	0	0	0	0	0	1	0	0	0	0	0	0	0	0	0	0	0	0	0	0	0
d12feedc6dd830dd6963d14c05398ae1	d__Bacteria	p__Bacteroidota	c__Bacteroidia	o__Bacteroidales	f__Prevotellaceae	g__Prevotellaceae_NK3B31_group	0	0	0	0	0	0	0	0	0	0	0	0	0	0	0	0	0	0	0	0	0	0	0	0	0	0	0	0	0	0	0	0	0	0	0	0	0	0	0	0	0	0	0
0d09af67fc9c4ac66c51c4dc72bb6193	d__Bacteria	p__Bacteroidota	c__Bacteroidia	o__Bacteroidales	f__Prevotellaceae	g__Massiliprevotella	58	0	0	0	0	0	0	0	0	0	0	0	0	0	0	0	0	0	0	0	0	0	0	0	0	0	0	0	0	0	0	0	0	0	0	0	0	0	0	0	0	0	0
256c15d3eae7d08540763524d7bfafb1	d__Bacteria	p__Bacteroidota	c__Bacteroidia	o__Bacteroidales	f__Prevotellaceae	g__Massiliprevotella	0	0	304	0	0	0	0	0	0	0	0	0	0	0	0	0	0	0	0	0	0	0	0	0	2638	0	0	0	0	0	0	0	0	0	0	793	0	0	0	0	0	0	0
eadee9c85d89642ab06e55f6411af094	d__Bacteria	p__Bacteroidota	c__Bacteroidia	o__Bacteroidales	f__Prevotellaceae	g__Massiliprevotella	0	0	257	0	0	0	0	0	0	0	0	0	0	0	0	0	0	0	0	0	0	0	0	0	0	0	0	0	0	0	0	0	0	0	0	0	0	0	0	0	0	0	0
ff0422364e39826ec17f3ddc94272307	d__Bacteria	p__Bacteroidota	c__Bacteroidia	o__Bacteroidales	f__Prevotellaceae	g__Massiliprevotella	26	0	879	0	0	0	0	0	0	0	0	0	0	0	0	0	0	0	0	0	0	0	0	0	0	0	0	1449	0	0	0	0	0	0	2778	2974	0	0	0	0	0	4	0
13314dc5c0940d8d2725f5b91d119bd6	d__Bacteria	p__Bacteroidota	c__Bacteroidia	o__Bacteroidales	f__Prevotellaceae	g__Massiliprevotella	0	0	0	0	0	0	0	0	0	0	0	0	0	0	0	0	0	0	0	44	0	0	0	0	0	0	0	0	0	0	0	0	0	0	0	0	0	0	0	0	0	0	0
1e37de4c216aca9f24b0c3e659221796	d__Bacteria	p__Bacteroidota	c__Bacteroidia	o__Bacteroidales	f__Prevotellaceae	g__Massiliprevotella	0	0	0	0	0	0	0	0	0	0	0	0	0	0	0	0	0	0	0	17683	0	0	0	0	0	0	0	0	0	0	0	0	0	0	0	0	0	0	0	0	0	0	0
5ac8bcf6933fe62859e40b310bbe9dcb	d__Bacteria	p__Bacteroidota	c__Bacteroidia	o__Bacteroidales	f__Prevotellaceae	g__Massiliprevotella	0	0	0	0	0	0	0	0	0	0	0	0	0	0	0	0	0	0	0	4762	0	0	3	0	0	0	0	0	0	0	0	0	0	0	0	0	0	0	0	0	0	0	0
cd008363a5c34084a40dd805ad45b5a3	d__Bacteria	p__Bacteroidota	c__Bacteroidia	o__Bacteroidales	f__Prevotellaceae	g__Massiliprevotella	0	0	0	0	0	0	0	0	0	0	0	0	0	0	0	0	0	0	0	0	0	0	0	0	0	0	0	0	0	0	0	0	0	0	0	0	0	0	0	0	0	0	0
4e776805078a3c2470e927651f7db045	d__Bacteria	p__Bacteroidota	c__Bacteroidia	o__Bacteroidales	f__Prevotellaceae	g__Massiliprevotella	0	0	0	0	0	0	0	0	0	0	0	0	0	0	0	0	0	0	0	0	0	0	0	0	0	0	0	0	0	0	0	0	0	0	876	0	0	0	0	0	0	0	0
8a60b9c1eb0833d4f3d2a959f94d6eb7	d__Bacteria	p__Bacteroidota	c__Bacteroidia	o__Bacteroidales	f__Prevotellaceae		0	0	0	0	0	0	0	0	0	0	0	0	0	0	0	0	0	192	0	0	0	0	0	0	0	0	0	0	0	0	0	0	0	0	0	0	0	0	0	0	0	0	0
f0d8f46044921108d62a1921585d2c11	d__Bacteria	p__Bacteroidota	c__Bacteroidia	o__Bacteroidales	f__Prevotellaceae		0	0	0	0	0	0	0	0	0	0	0	0	0	0	0	0	0	703	0	0	0	0	0	0	0	0	0	0	0	0	0	0	0	0	0	0	0	0	0	0	0	0	0
f139cbd9826e05026a2876fe708f85db	d__Bacteria	p__Bacteroidota	c__Bacteroidia	o__Bacteroidales	f__Prevotellaceae		0	0	0	0	0	0	0	0	0	0	0	0	0	0	0	0	0	300	0	0	0	0	0	0	0	0	0	0	0	0	0	0	0	0	0	0	0	0	0	0	0	0	0
eac2fdd46be3ef1f0fa43b293aece743	d__Bacteria	p__Bacteroidota	c__Bacteroidia	o__Bacteroidales	f__Prevotellaceae	g__Segatella	0	0	0	0	0	0	0	1136	0	0	0	0	0	0	0	0	0	0	0	0	0	0	0	0	0	0	0	3008	0	0	0	0	0	0	0	0	0	0	0	0	0	0	462
0c1acebda6d20ae347e31f8d07918c42	d__Bacteria	p__Bacteroidota	c__Bacteroidia	o__Bacteroidales	f__Prevotellaceae	g__Segatella	0	0	0	0	0	0	0	1078	0	0	0	0	0	0	0	0	0	0	0	0	0	0	0	0	0	0	0	2558	0	0	0	0	0	0	0	0	0	0	0	0	0	0	439
829b1d05aa0030faef5a438692dd534c	d__Bacteria	p__Bacteroidota	c__Bacteroidia	o__Bacteroidales	f__Prevotellaceae	g__Segatella	0	0	77	9	0	0	8	0	0	0	0	0	1380	0	0	0	0	0	59	0	0	20	0	9	0	0	1	0	0	2048	0	68	0	0	29	72	3833	0	118	0	972	0	605
8f149ae90f40853427d56b1d2b514c81	d__Bacteria	p__Bacteroidota	c__Bacteroidia	o__Bacteroidales	f__Prevotellaceae	g__Segatella	0	0	0	0	0	0	0	0	0	0	0	0	0	0	0	0	0	0	0	0	0	0	0	0	0	0	0	0	0	0	0	0	0	0	0	0	0	0	0	0	0	0	0
7574cb0a51de7e5e98f6e96dc9000aa5	d__Bacteria	p__Bacteroidota	c__Bacteroidia	o__Bacteroidales	f__Prevotellaceae	g__Segatella	0	0	0	0	0	0	0	0	0	0	0	0	0	0	0	0	0	0	0	0	0	0	0	0	0	0	0	0	0	0	0	0	0	0	0	0	0	0	0	0	0	0	0
567b695003330a7054da6125942cf221	d__Bacteria	p__Bacteroidota	c__Bacteroidia	o__Bacteroidales	f__Prevotellaceae	g__Segatella	0	0	0	2	0	0	0	0	0	0	0	0	0	44	0	0	0	587	0	0	0	0	0	0	0	0	0	0	0	0	0	0	0	0	0	1	0	0	0	0	0	0	0
a0dd9cdd5ec7926a5c0b664ab8dccb6e	d__Bacteria	p__Bacteroidota	c__Bacteroidia	o__Bacteroidales	f__Prevotellaceae	g__Segatella	0	98	0	1663	0	0	3	16	0	0	0	0	0	8	0	0	0	4	0	0	0	0	7	0	7	0	0	0	0	0	0	36	0	0	24	514	0	806	103	0	0	0	18
84d2c57d3e3e0a38924f3897fed01c2f	d__Bacteria	p__Bacteroidota	c__Bacteroidia	o__Bacteroidales	f__Prevotellaceae	g__Segatella	0	0	0	0	0	0	0	0	0	0	0	0	0	0	0	0	0	0	0	0	0	0	0	0	0	0	0	0	0	0	0	0	0	0	0	0	0	0	0	0	0	0	0
44f74ef4614a713c5d8794e0cd19d9e5	d__Bacteria	p__Bacteroidota	c__Bacteroidia	o__Bacteroidales	f__Prevotellaceae	g__Segatella	0	0	0	253	0	0	0	0	0	0	0	0	0	0	0	0	0	0	0	0	0	0	0	0	0	0	0	0	0	0	0	0	0	0	0	0	0	0	0	0	0	0	0
a3ec0e0f556c3c83aca74f815bada57e	d__Bacteria	p__Bacteroidota	c__Bacteroidia	o__Bacteroidales	f__Prevotellaceae	g__Segatella	0	0	0	0	0	0	0	0	0	0	0	0	0	0	0	0	0	0	0	0	0	0	0	0	0	0	0	0	0	0	0	0	0	0	0	0	0	0	0	0	0	0	0
083fab6b23b0135c1d625dcb8d498aa3	d__Bacteria	p__Bacteroidota	c__Bacteroidia	o__Bacteroidales	f__Prevotellaceae	g__Segatella	0	18	0	0	0	0	0	2188	0	0	34	0	0	0	0	0	0	0	0	3	0	1229	0	5011	0	30	0	0	0	0	0	0	0	0	59	230	0	0	779	0	0	0	0
45514383703350e16de152e307b71fe8	d__Bacteria	p__Bacteroidota	c__Bacteroidia	o__Bacteroidales	f__Prevotellaceae	g__Segatella	0	0	20	0	0	0	0	0	0	4	0	0	0	0	0	0	0	0	0	0	0	0	0	1940	0	0	0	0	0	0	0	0	0	0	0	0	0	0	0	0	0	0	0
7e752fa73183bd801fd5129a6ec86d59	d__Bacteria	p__Bacteroidota	c__Bacteroidia	o__Bacteroidales	f__Prevotellaceae	g__Segatella	0	0	4	0	0	0	0	8	0	0	24	0	0	0	0	0	0	0	0	0	0	1253	0	137	0	0	0	0	0	0	0	0	0	0	0	225	0	0	21	0	0	0	0
efa9ca7e8c6b9d5daf608a0d418f89e0	d__Bacteria	p__Bacteroidota	c__Bacteroidia	o__Bacteroidales	f__Prevotellaceae	g__Segatella	0	0	0	0	0	0	0	0	0	0	0	0	0	0	0	0	0	0	0	0	0	0	0	0	0	0	0	0	0	0	0	0	0	0	0	0	0	0	11	0	0	0	0
c2eddec1e38393e26c177bf54864d92e	d__Bacteria	p__Bacteroidota	c__Bacteroidia	o__Bacteroidales	f__Prevotellaceae	g__Segatella	0	0	0	1997	0	0	0	0	0	0	0	0	0	0	0	0	0	0	0	0	0	0	0	0	0	0	0	0	0	12	1	0	0	0	0	0	0	0	0	0	0	0	0
7b53c69aa85a6df1d00781ac71753079	d__Bacteria	p__Bacteroidota	c__Bacteroidia	o__Bacteroidales	f__Prevotellaceae	g__Segatella	0	0	0	0	0	0	0	0	0	0	111	0	0	2031	0	0	0	0	0	0	0	11	0	0	0	0	0	0	0	0	0	0	0	0	0	0	0	0	0	0	0	0	0
c8736b70a17dbe4379a1ade26f26a804	d__Bacteria	p__Bacteroidota	c__Bacteroidia	o__Bacteroidales	f__Prevotellaceae	g__Segatella	0	0	0	0	0	0	0	0	0	0	0	0	0	0	0	0	0	0	0	0	0	763	0	0	0	0	0	0	0	0	0	0	0	0	0	0	0	0	0	0	0	0	0
fc306f383a589ec90f0c0112ae5483ff	d__Bacteria	p__Bacteroidota	c__Bacteroidia	o__Bacteroidales	f__Prevotellaceae	g__Segatella	0	0	0	0	0	0	0	0	0	0	0	0	0	0	0	0	0	0	0	0	0	0	0	0	0	0	0	0	0	0	0	0	0	0	0	0	0	0	0	0	0	0	0
6b670d2dc6b808c28f4871e987547009	d__Bacteria	p__Bacteroidota	c__Bacteroidia	o__Bacteroidales	f__Prevotellaceae	g__Segatella	0	0	0	27	0	0	0	0	0	0	8	0	0	88	0	0	0	0	0	0	0	899	0	0	0	0	373	0	0	0	0	789	0	0	0	13	0	14	7	0	0	0	37
830518bafbbb46124fb9587d002105e5	d__Bacteria	p__Bacteroidota	c__Bacteroidia	o__Bacteroidales	f__Prevotellaceae	g__Segatella	0	0	0	0	0	0	0	0	0	0	0	0	0	0	0	0	0	0	0	0	0	0	0	520	0	0	0	0	0	0	0	0	0	0	0	0	0	0	0	0	0	0	0
6c9aa1466e6c1aed2ec48e0ef229c9cd	d__Bacteria	p__Bacteroidota	c__Bacteroidia	o__Bacteroidales	f__Prevotellaceae	g__Segatella	0	0	0	0	0	0	0	0	0	0	0	0	0	0	0	0	0	0	0	0	0	875	0	0	0	0	0	0	0	0	0	0	0	0	0	0	0	0	0	0	0	0	0
a8574a9e2c15d9d41eb34e130f2e779d	d__Bacteria	p__Bacteroidota	c__Bacteroidia	o__Bacteroidales	f__Prevotellaceae	g__Segatella	0	0	0	0	0	0	0	0	0	0	0	0	0	0	0	0	0	0	0	0	0	210	0	0	0	0	0	0	0	0	0	0	0	0	38	0	0	27	0	0	0	0	1527
196b6e4363c1050b00746f3d50a28b60	d__Bacteria	p__Bacteroidota	c__Bacteroidia	o__Bacteroidales	f__Prevotellaceae	g__Segatella	0	0	0	0	0	0	0	0	0	0	0	0	0	0	0	0	0	0	0	0	0	0	0	0	0	0	0	0	0	0	0	0	0	0	0	0	0	0	0	0	0	0	0
f2ef770661f8e5f12cc7df7098d0508f	d__Bacteria	p__Bacteroidota	c__Bacteroidia	o__Bacteroidales	f__Prevotellaceae	g__Segatella	0	18	0	0	0	0	2	1107	0	0	0	0	0	0	0	0	0	0	0	0	0	0	64	0	0	33	0	0	0	0	0	735	0	0	31	57	0	14	75	0	0	0	1198
6cf13b7c1ecee55538363c3e592f85e4	d__Bacteria	p__Bacteroidota	c__Bacteroidia	o__Bacteroidales	f__Prevotellaceae	g__Segatella	0	0	0	259	0	0	0	1	0	0	0	0	0	0	0	0	0	41	0	0	0	25	0	0	0	0	0	0	0	0	0	21	0	0	0	0	0	0	0	0	0	0	2
a195dbc330c8b34e8d73c1614ea935e9	d__Bacteria	p__Bacteroidota	c__Bacteroidia	o__Bacteroidales	f__Prevotellaceae	g__Segatella	0	0	0	0	0	0	0	0	0	0	0	0	0	0	0	0	0	0	0	0	0	0	0	0	0	0	0	0	0	0	0	571	0	0	0	0	0	0	0	0	0	0	0
f07f223db039769f54c9bf16898dc6af	d__Bacteria	p__Bacteroidota	c__Bacteroidia	o__Bacteroidales	f__Prevotellaceae	g__Segatella	4	0	11	0	0	0	0	5	0	0	14	0	0	8	0	0	0	0	0	0	0	25	0	0	0	0	1	0	0	0	0	611	0	0	0	242	0	0	2	0	0	0	21
e7335dfe056e54cf9504ff62bbc2bb4d	d__Bacteria	p__Bacteroidota	c__Bacteroidia	o__Bacteroidales	f__Prevotellaceae	g__Segatella	0	0	0	0	0	0	0	0	0	0	0	0	0	0	0	0	0	0	0	0	0	0	0	0	0	0	0	0	0	0	0	0	0	0	0	0	0	0	0	0	0	0	0
2c9246962caa792adb49b7c3aadcc5ea	d__Bacteria	p__Bacteroidota	c__Bacteroidia	o__Bacteroidales	f__Prevotellaceae	g__Segatella	0	0	0	0	0	0	0	0	0	0	0	0	0	0	0	0	0	0	0	0	0	0	0	0	0	0	0	0	0	0	0	0	0	0	0	222	0	0	0	0	0	0	0
f65eccda269984f7c0e3da2442808986	d__Bacteria	p__Bacteroidota	c__Bacteroidia	o__Bacteroidales	f__Prevotellaceae	g__Segatella	0	0	0	0	0	0	649	86	0	0	0	0	0	0	0	0	0	0	0	0	0	0	0	0	0	0	0	0	0	0	0	0	0	0	0	0	0	0	1	0	0	0	0
566bd0e046921ae0659f419aa34d03dc	d__Bacteria	p__Bacteroidota	c__Bacteroidia	o__Bacteroidales	f__Prevotellaceae	g__Segatella	0	0	0	0	0	0	0	0	0	0	0	0	0	0	0	0	0	0	0	0	0	4601	0	0	0	0	0	0	0	0	0	0	0	0	1530	0	0	884	0	0	0	0	56
154ca7a54826a02218595fa9c9882588	d__Bacteria	p__Bacteroidota	c__Bacteroidia	o__Bacteroidales	f__Prevotellaceae	g__Segatella	0	0	0	0	0	0	0	0	0	0	0	0	0	0	0	0	0	0	0	0	0	0	0	0	0	0	0	0	0	0	0	0	0	0	0	0	0	0	0	0	0	0	0
207ec15f3c38f496bce098093a9922e0	d__Bacteria	p__Bacteroidota	c__Bacteroidia	o__Bacteroidales	f__Prevotellaceae	g__Segatella	0	12	0	0	0	0	0	75	0	0	0	0	0	0	0	0	0	0	0	0	0	20	0	221	0	0	0	0	0	0	0	0	0	0	2410	19	0	0	421	0	0	0	0
0bf81b9370f3b6f9beba8f84dd5138b9	d__Bacteria	p__Bacteroidota	c__Bacteroidia	o__Bacteroidales	f__Prevotellaceae	g__Segatella	0	0	0	0	0	0	0	0	0	0	0	0	0	0	0	0	0	0	0	0	0	0	0	0	0	0	0	0	0	0	0	0	0	0	0	157	0	0	0	0	0	0	0
d5b6b3bd9c3c67cd6391b7cf64db9f23	d__Bacteria	p__Bacteroidota	c__Bacteroidia	o__Bacteroidales	f__Prevotellaceae	g__Segatella	0	0	0	0	0	0	0	0	0	0	0	0	0	0	0	0	0	0	0	0	0	0	0	0	0	0	0	0	0	0	0	8	0	0	23	18	0	0	0	0	0	0	4
1c42e1df478e2ff73b812be6621dc56b	d__Bacteria	p__Bacteroidota	c__Bacteroidia	o__Bacteroidales	f__Prevotellaceae	g__Segatella	1	0	29	0	0	0	94	89	0	0	16	121	0	11	0	0	1	2	11	1	0	43	598	1782	0	4	108	7	0	138	27	5224	0	0	7885	6087	3204	795	3678	0	1903	14	1383
427200cafe32080f8d005c99a2fdd2fe	d__Bacteria	p__Bacteroidota	c__Bacteroidia	o__Bacteroidales	f__Prevotellaceae	g__Segatella	0	0	0	0	0	0	0	0	0	0	0	0	0	0	0	0	0	0	0	0	0	0	0	0	0	0	0	0	0	0	0	0	0	0	0	3406	0	95	7	0	0	0	0
e06111046ef58e10487c52dad3710dc0	d__Bacteria	p__Bacteroidota	c__Bacteroidia	o__Bacteroidales	f__Prevotellaceae	g__Segatella	0	0	0	0	0	0	0	0	0	0	0	0	0	0	0	0	0	0	0	0	0	0	0	0	0	0	0	0	0	0	0	0	0	0	0	0	0	0	0	0	0	0	0
06b7f28375decacc219c35b6c5053214	d__Bacteria	p__Bacteroidota	c__Bacteroidia	o__Bacteroidales	f__Prevotellaceae	g__Segatella	0	0	0	0	0	0	0	0	0	0	0	0	0	0	0	0	0	0	0	0	0	0	0	0	0	0	0	0	0	0	0	0	0	0	0	0	0	0	0	0	0	0	0
8bec479b56127263167d1ddc50df2e0a	d__Bacteria	p__Bacteroidota	c__Bacteroidia	o__Bacteroidales	f__Prevotellaceae	g__Segatella	0	0	0	0	0	0	836	0	0	0	51	0	0	0	0	0	0	0	0	0	0	0	0	0	0	0	0	0	0	0	0	0	0	0	0	1	0	0	16	0	0	0	0
8864b32fe35a39c969c934c204be8690	d__Bacteria	p__Bacteroidota	c__Bacteroidia	o__Bacteroidales	f__Prevotellaceae	g__Segatella	0	0	0	0	0	0	0	0	0	0	0	0	0	0	0	0	0	0	0	0	0	0	0	0	0	0	0	0	0	0	0	0	0	0	0	231	0	0	0	0	0	0	0
a86d5f8e87fd8784f47457c663d13652	d__Bacteria	p__Bacteroidota	c__Bacteroidia	o__Bacteroidales	f__Prevotellaceae	g__Segatella	0	0	0	0	0	0	0	0	0	0	0	0	0	0	0	0	0	0	0	0	0	0	0	1608	0	0	0	0	0	0	0	0	0	0	0	155	0	0	70	0	0	0	0
21064c9cddd086c56e979d604fe506e1	d__Bacteria	p__Bacteroidota	c__Bacteroidia	o__Bacteroidales	f__Prevotellaceae	g__Segatella	0	0	0	0	0	0	0	0	0	0	0	0	0	0	0	0	0	0	0	0	0	0	0	0	0	66	0	0	0	0	0	0	0	0	0	1	0	0	490	0	0	0	0
bd95df0436019166f89085a52786ff67	d__Bacteria	p__Bacteroidota	c__Bacteroidia	o__Bacteroidales	f__Prevotellaceae	g__Segatella	0	0	0	0	0	0	0	0	0	0	0	0	0	0	0	0	0	0	0	0	0	0	0	0	0	0	0	0	0	0	0	0	0	0	0	0	0	0	0	0	0	0	0
ad575ae899efb107781febf702c44a5a	d__Bacteria	p__Bacteroidota	c__Bacteroidia	o__Bacteroidales	f__Prevotellaceae	g__Segatella	4	0	0	0	0	0	0	0	0	0	0	0	0	0	0	0	0	0	0	0	0	0	0	0	0	0	61	0	0	0	0	0	0	0	0	0	0	0	0	0	0	0	0
e31f030ef14b814f67bd490fb33e8a0a	d__Bacteria	p__Bacteroidota	c__Bacteroidia	o__Bacteroidales	f__Prevotellaceae	g__Segatella	0	0	0	0	0	0	0	0	0	0	0	0	0	0	0	0	0	0	0	0	0	0	0	0	0	0	0	0	0	0	0	0	0	0	0	0	0	0	0	0	0	0	0
2a7dbfef7b35517707c72fe718257e02	d__Bacteria	p__Bacteroidota	c__Bacteroidia	o__Bacteroidales	f__Prevotellaceae	g__Segatella	0	0	0	0	0	0	0	0	0	0	0	0	0	0	0	0	0	0	0	0	0	0	0	0	0	0	84	0	0	0	0	0	0	0	0	0	0	0	0	0	0	0	0
2d568a9afd56661cc39436db5ef35acd	d__Bacteria	p__Bacteroidota	c__Bacteroidia	o__Bacteroidales	f__Prevotellaceae	g__Segatella	0	0	0	0	0	0	0	0	0	0	0	0	0	0	0	0	0	0	0	0	0	0	0	0	0	0	0	0	0	0	0	0	0	0	0	0	0	0	0	0	0	0	0
1f18dbbb225e8763c64350c77cba55f1	d__Bacteria	p__Bacteroidota	c__Bacteroidia	o__Bacteroidales	f__Prevotellaceae	g__Segatella	0	0	0	0	0	0	228	0	0	0	7	0	0	0	0	0	0	0	0	242	0	0	0	2076	0	0	0	0	0	0	0	0	0	0	1005	0	568	406	0	0	0	0	0
410a2af5c033d340f19da17fbaf1e455	d__Bacteria	p__Bacteroidota	c__Bacteroidia	o__Bacteroidales	f__Prevotellaceae	g__Segatella	0	0	0	0	0	0	0	0	0	0	0	0	0	0	0	0	0	0	0	0	0	0	0	0	0	0	0	0	0	0	0	0	0	0	0	0	0	0	0	0	0	0	0
8f0e5a6396041b1832204693c0287a1f	d__Bacteria	p__Bacteroidota	c__Bacteroidia	o__Bacteroidales	f__Prevotellaceae	g__Segatella	0	0	0	0	0	0	0	0	0	0	0	0	0	0	0	0	0	0	0	0	0	0	0	0	0	0	0	0	0	0	0	0	0	0	319	0	0	0	0	0	0	0	0
ec78f70b38a82705e0d962be9836efed	d__Bacteria	p__Bacteroidota	c__Bacteroidia	o__Bacteroidales	f__Prevotellaceae	g__Segatella	0	0	0	0	0	0	0	0	0	0	0	0	0	0	0	0	0	0	0	0	0	0	0	0	0	0	0	0	0	0	0	0	0	0	0	0	0	0	0	0	0	0	0
154741a52d5412be964f4499c769204e	d__Bacteria	p__Bacteroidota	c__Bacteroidia	o__Bacteroidales	f__Prevotellaceae	g__Segatella	9	0	0	0	0	0	1235	0	0	0	15	0	0	26	0	0	0	0	0	0	0	0	0	0	0	0	0	5	0	0	0	0	0	0	0	0	1129	271	0	0	0	3	0
e79092866f2df2cd506885588488c6cb	d__Bacteria	p__Bacteroidota	c__Bacteroidia	o__Bacteroidales	f__Prevotellaceae	g__Segatella	0	0	0	299	0	0	0	0	0	0	0	0	0	0	0	0	0	0	0	0	0	0	0	0	0	0	0	0	0	0	0	0	0	0	0	0	0	0	0	0	0	0	0
3571565136b23151179edd5e9f8c5e71	d__Bacteria	p__Bacteroidota	c__Bacteroidia	o__Bacteroidales	f__Prevotellaceae	g__Segatella	0	0	0	700	0	0	0	0	0	0	0	0	0	0	0	0	0	0	0	0	0	0	0	0	0	0	0	0	0	0	0	0	0	0	0	0	0	0	0	0	0	0	0
d36f9f52c7b3b1bc04faca19e0515c93	d__Bacteria	p__Bacteroidota	c__Bacteroidia	o__Bacteroidales	f__Prevotellaceae	g__Segatella	0	0	0	600	0	0	0	0	0	0	0	0	0	0	0	0	0	0	0	0	0	0	0	0	0	0	0	0	0	0	0	0	0	0	0	0	0	0	0	0	0	0	0
f88512ca345a9531ed0072014d1ed9ef	d__Bacteria	p__Bacteroidota	c__Bacteroidia	o__Bacteroidales	f__Prevotellaceae	g__Segatella	0	0	0	0	0	0	0	0	0	0	0	0	0	0	0	0	0	0	0	0	0	0	0	0	0	0	0	0	0	0	0	0	0	0	0	0	0	0	0	0	0	0	0
faf480483dffdb7ead9ab637daa59c98	d__Bacteria	p__Bacteroidota	c__Bacteroidia	o__Bacteroidales	f__Prevotellaceae	g__Segatella	0	0	0	0	0	0	6	3	0	0	0	0	0	0	0	0	0	0	0	0	0	0	0	0	0	0	0	0	0	0	0	1	0	0	0	0	0	0	0	0	0	0	1571
c3481b96f8e5641feffdd6f3c074612d	d__Bacteria	p__Bacteroidota	c__Bacteroidia	o__Bacteroidales	f__Prevotellaceae	g__Segatella	0	0	0	0	0	0	0	0	0	0	0	0	0	0	0	0	0	0	0	0	0	0	0	0	0	0	0	0	0	0	0	0	0	0	0	0	0	0	0	0	0	0	1691
6e4c6d4960b343bd4b85ee47c6cdbad6	d__Bacteria	p__Bacteroidota	c__Bacteroidia	o__Bacteroidales	f__Prevotellaceae	g__Segatella	0	0	0	0	0	0	0	0	0	0	0	0	0	0	0	0	0	0	0	0	0	0	0	0	0	0	0	0	0	0	0	0	0	0	0	0	0	0	0	0	0	0	0
9abc1d1956a9188896f7833ad3583d67	d__Bacteria	p__Bacteroidota	c__Bacteroidia	o__Bacteroidales	f__Prevotellaceae	g__Segatella	0	0	0	0	0	0	0	0	0	0	0	0	0	0	0	0	0	0	0	0	0	0	0	0	0	0	0	0	0	0	0	539	0	0	0	0	0	0	0	0	0	0	0
51744a163c4913f22b1c2b5c054b79c8	d__Bacteria	p__Bacteroidota	c__Bacteroidia	o__Bacteroidales	f__Prevotellaceae	g__Segatella	0	0	0	0	0	0	0	23	0	0	0	0	0	0	0	0	0	0	0	0	0	0	0	0	0	0	0	0	0	0	0	2	0	0	0	21	0	0	0	0	0	0	24
2a035981843ab621533a4d12d244f6ac	d__Bacteria	p__Bacteroidota	c__Bacteroidia	o__Bacteroidales	f__Prevotellaceae	g__Segatella	5	55	360	0	0	0	3534	7906	0	0	158	8938	0	675	0	0	0	162	2536	16	0	24	879	7286	0	361	288	0	0	7063	0	920	0	0	8	12674	55	1420	7014	0	3948	0	10454
56d623119a4a12afb75bc958fe82fc2c	d__Bacteria	p__Bacteroidota	c__Bacteroidia	o__Bacteroidales	f__Prevotellaceae	g__Segatella	0	0	0	0	0	0	0	0	0	0	0	0	0	0	0	0	0	0	0	0	0	0	0	0	0	0	0	0	0	0	0	0	0	0	0	0	0	0	0	0	0	0	0
56d193891f4c8d91b7b7d5be158a734c	d__Bacteria	p__Bacteroidota	c__Bacteroidia	o__Bacteroidales	f__Prevotellaceae	g__Segatella	0	0	0	0	0	0	0	0	0	0	0	0	0	0	0	0	0	0	0	0	0	0	0	0	0	0	0	0	0	0	0	0	0	0	0	0	0	0	20	0	0	0	0
616598df51edbcb6e1fcb4164c1e57fc	d__Bacteria	p__Bacteroidota	c__Bacteroidia	o__Bacteroidales	f__Prevotellaceae	g__Segatella	0	0	174	0	0	0	0	0	0	0	0	0	0	0	0	0	0	0	0	0	0	0	0	0	0	0	0	0	0	0	0	0	0	0	0	0	0	0	0	0	0	0	0
0a12d4bd54e1aa5dc1564583af24609f	d__Bacteria	p__Bacteroidota	c__Bacteroidia	o__Bacteroidales	f__Prevotellaceae	g__Segatella	0	0	0	0	0	0	0	0	0	0	0	0	0	0	0	0	0	0	0	0	0	0	0	0	0	0	0	0	0	0	0	0	0	0	0	0	0	0	0	0	0	0	0
5659febac33e818e247b23c14884d75a	d__Bacteria	p__Bacteroidota	c__Bacteroidia	o__Bacteroidales	f__Prevotellaceae	g__Segatella	0	0	0	0	0	0	0	0	0	0	0	0	0	0	0	0	0	0	0	0	0	1220	0	0	0	0	0	0	0	0	0	0	0	0	0	0	0	0	0	0	0	0	0
7efdbc4faa2e125cb708ccdfc7044203	d__Bacteria	p__Bacteroidota	c__Bacteroidia	o__Bacteroidales	f__Prevotellaceae	g__Segatella	0	0	0	0	0	0	0	0	0	0	0	0	0	0	0	0	0	0	0	0	0	0	1054	0	0	0	0	0	0	0	0	0	0	0	0	0	0	0	0	0	0	0	0
4d9e581773642fc567f90b9feab8379e	d__Bacteria	p__Bacteroidota	c__Bacteroidia	o__Bacteroidales	f__Prevotellaceae	g__Segatella	0	0	0	0	0	0	0	0	0	0	0	0	0	0	0	0	0	0	0	0	0	0	822	0	0	0	0	0	0	0	0	0	0	0	0	0	0	0	0	0	0	0	0
377cddcce2a6ba9947622b1d95864a13	d__Bacteria	p__Bacteroidota	c__Bacteroidia	o__Bacteroidales	f__Prevotellaceae	g__Segatella	12	0	28	0	0	0	16	0	0	0	62	0	0	0	0	0	0	0	0	0	4	0	0	663	0	56	54	0	0	35	0	651	0	0	0	75	1368	84	2391	0	26	0	63
5cc8bb31fea7da0458988ba03920cfe6	d__Bacteria	p__Bacteroidota	c__Bacteroidia	o__Bacteroidales	f__Prevotellaceae	g__Segatella	0	0	0	0	0	0	0	0	0	0	0	0	0	0	0	0	0	0	0	0	0	0	0	0	0	0	0	0	0	0	0	0	0	0	0	0	0	0	0	0	0	0	0
677c91059e4aefa1ce9728155cbcfad7	d__Bacteria	p__Bacteroidota	c__Bacteroidia	o__Bacteroidales	f__Prevotellaceae	g__Segatella	0	0	95	0	0	0	0	0	0	0	0	0	0	0	0	0	0	0	0	0	0	0	0	0	0	0	0	0	0	0	0	0	0	0	0	0	0	0	0	0	0	0	0
f1bcf7510ed1243ee4e23036e35082fa	d__Bacteria	p__Bacteroidota	c__Bacteroidia	o__Bacteroidales	f__Prevotellaceae	g__Segatella	0	0	0	0	0	0	0	0	0	0	0	0	0	0	0	0	0	0	0	0	0	0	0	0	0	0	0	0	0	0	0	0	0	0	0	0	0	0	0	0	0	0	0
0f0ac6d33bcfe3869a70792a80a5eb3e	d__Bacteria	p__Bacteroidota	c__Bacteroidia	o__Bacteroidales	f__Prevotellaceae	g__Segatella	0	155	4	0	0	0	704	168	0	0	0	137	0	72	0	0	0	0	1	0	0	4297	4	52	8	280	2	0	0	56	0	37	0	0	0	14	12	129	171	0	1355	0	8
b045f064a5c423e83d84bf17c091d8ee	d__Bacteria	p__Bacteroidota	c__Bacteroidia	o__Bacteroidales	f__Prevotellaceae	g__Segatella	0	0	0	0	0	0	0	0	0	0	0	0	0	386	0	0	0	0	0	0	0	0	0	0	0	217	0	0	0	0	0	0	0	0	0	3	0	0	0	0	0	0	0
392a676acb2642e9c29a21884bf95d7f	d__Bacteria	p__Bacteroidota	c__Bacteroidia	o__Bacteroidales	f__Prevotellaceae	g__Segatella	0	0	0	262	0	0	0	0	0	1372	0	0	0	763	0	0	0	617	0	0	0	0	0	0	0	314	0	0	0	12	0	0	0	0	0	0	0	1496	2789	0	0	0	0
3abf10c0fb708bc94c3ea4dd299e0970	d__Bacteria	p__Bacteroidota	c__Bacteroidia	o__Bacteroidales	f__Prevotellaceae	g__Segatella	0	0	0	0	0	0	0	0	0	0	0	0	0	0	0	0	0	0	0	0	0	0	0	0	0	0	0	0	0	23	0	0	0	0	0	0	0	0	0	0	0	0	0
533aae5de320a1fc7b3feeebe56aac7e	d__Bacteria	p__Bacteroidota	c__Bacteroidia	o__Bacteroidales	f__Prevotellaceae	g__Segatella	0	0	0	775	0	0	0	0	0	0	0	0	0	0	0	0	0	0	0	0	0	0	0	0	0	0	0	0	0	0	0	0	0	0	0	0	0	0	0	0	0	0	0
7b3404d1413a33571392aea44320738b	d__Bacteria	p__Bacteroidota	c__Bacteroidia	o__Bacteroidales	f__Prevotellaceae	g__Segatella	0	0	0	0	0	0	0	0	0	0	0	0	0	0	0	0	0	0	0	0	0	0	0	2164	0	0	0	0	0	0	0	0	0	0	0	0	0	0	0	0	0	0	0
d41185a8d236fea9310fc74f411cc268	d__Bacteria	p__Bacteroidota	c__Bacteroidia	o__Bacteroidales	f__Prevotellaceae	g__Segatella	0	0	0	0	0	0	0	0	0	0	0	0	0	0	0	0	0	0	0	0	0	0	0	915	0	0	0	0	0	0	0	0	0	0	0	0	0	0	0	0	0	0	0
35d30ac2e2aac7cb04b1d930b44c3105	d__Bacteria	p__Bacteroidota	c__Bacteroidia	o__Bacteroidales	f__Prevotellaceae	g__Segatella	0	0	0	0	0	0	2	0	0	0	0	8	0	1	0	0	0	0	0	0	0	11	0	0	0	0	0	0	0	15	0	0	0	0	0	0	26	20	0	0	0	0	0
2aa282c745a023e4d652f986b63864b5	d__Bacteria	p__Bacteroidota	c__Bacteroidia	o__Bacteroidales	f__Prevotellaceae	g__Segatella	0	106	52	862	0	0	811	467	0	5885	657	3945	6141	761	0	0	0	0	819	0	0	4871	12	0	3	303	106	5	0	6889	274	7478	809	10	4185	1028	10481	5868	2850	0	4931	0	2392
6415b289d1161a0eaabdd277096c7142	d__Bacteria	p__Bacteroidota	c__Bacteroidia	o__Bacteroidales	f__Prevotellaceae	g__Segatella	0	0	0	0	0	0	0	0	0	0	0	0	0	836	0	0	0	0	0	0	0	0	0	0	0	0	0	0	0	0	0	0	0	0	0	0	0	0	0	0	0	0	0
12377a177bf6814aa7c4974260c4b0ae	d__Bacteria	p__Bacteroidota	c__Bacteroidia	o__Bacteroidales	f__Prevotellaceae	g__Segatella	0	213	0	0	0	0	0	0	0	0	0	1065	0	0	0	0	0	0	0	0	0	0	0	0	0	0	0	0	0	0	0	0	1303	0	0	0	0	0	0	0	0	0	0
75232d314830fb3db3dae23df5618b62	d__Bacteria	p__Bacteroidota	c__Bacteroidia	o__Bacteroidales	f__Prevotellaceae	g__Segatella	0	0	0	0	0	0	0	0	0	0	0	272	0	0	0	0	0	0	0	0	0	0	0	0	0	0	0	0	0	0	0	0	0	0	0	0	0	0	0	0	1164	0	0
00b96ce0cc5a37f99e09e9d175d03a48	d__Bacteria	p__Bacteroidota	c__Bacteroidia	o__Bacteroidales	f__Prevotellaceae	g__Segatella	0	0	0	0	0	0	0	0	0	0	0	0	0	0	0	0	0	0	0	0	0	0	0	0	0	0	0	0	0	0	0	0	0	0	0	0	0	0	0	0	0	0	0
30a5e61b25da09f54540c90e91c04450	d__Bacteria	p__Bacteroidota	c__Bacteroidia	o__Bacteroidales	f__Prevotellaceae	g__Segatella	0	0	0	0	0	0	0	361	0	0	0	0	0	0	0	0	0	0	0	0	0	0	0	0	0	0	0	0	0	0	0	0	0	0	0	0	0	0	0	0	0	0	51
f953e69ca7237d44a16495b0e6146010	d__Bacteria	p__Bacteroidota	c__Bacteroidia	o__Bacteroidales	f__Prevotellaceae	g__Segatella	0	0	0	0	0	0	0	0	0	0	0	0	0	0	0	0	0	0	0	0	0	0	0	0	0	0	0	0	0	0	0	0	0	0	0	0	0	286	0	0	0	0	0
1185b8fd16a591202c390873898e66a5	d__Bacteria	p__Bacteroidota	c__Bacteroidia	o__Bacteroidales	f__Prevotellaceae	g__Segatella	0	0	0	0	0	0	0	0	0	1379	0	0	0	0	0	0	0	0	0	0	0	0	0	0	0	0	0	0	0	0	0	0	0	0	0	0	0	0	0	0	0	0	0
5029a43ab664deafc1c6aa2ca00ce97e	d__Bacteria	p__Bacteroidota	c__Bacteroidia	o__Bacteroidales	f__Prevotellaceae	g__Segatella	0	0	0	0	0	0	0	0	0	0	0	0	0	0	0	0	0	0	0	0	0	0	0	0	0	0	0	0	0	0	0	0	0	0	0	0	0	0	0	0	0	0	0
e9c5a9d1893276f15ecc7b8d0c498540	d__Bacteria	p__Bacteroidota	c__Bacteroidia	o__Bacteroidales	f__Prevotellaceae	g__Segatella	0	0	0	0	0	0	0	0	0	0	0	0	0	0	0	0	0	0	0	0	0	0	0	0	0	0	0	0	0	0	0	0	0	0	0	0	1000	0	0	0	0	0	0
e330e931df37c0cefe0f1a80e5350a4b	d__Bacteria	p__Bacteroidota	c__Bacteroidia	o__Bacteroidales	f__Prevotellaceae	g__Segatella	0	0	0	0	0	0	0	0	0	0	0	0	0	0	0	0	0	0	0	0	0	0	0	0	0	0	0	0	0	0	0	549	0	0	0	0	0	0	0	0	0	0	0
10031e1307b00a7b835b465b6fb8eaa8	d__Bacteria	p__Bacteroidota	c__Bacteroidia	o__Bacteroidales	f__Prevotellaceae	g__Segatella	0	0	0	0	0	0	0	0	0	0	0	961	0	0	0	0	0	0	0	0	0	0	0	0	0	0	0	0	0	0	0	0	643	0	0	0	0	0	0	0	0	0	0
1b6fa2c170f3776816fe40e5c0f2ccb7	d__Bacteria	p__Bacteroidota	c__Bacteroidia	o__Bacteroidales	f__Prevotellaceae	g__Segatella	0	0	0	0	0	0	0	0	0	0	0	0	0	0	0	0	0	0	0	0	0	0	0	0	4	0	0	0	0	0	0	0	0	0	0	0	0	0	0	0	0	0	0
6a2fcffbf90a83318c096118f1a5bf97	d__Bacteria	p__Bacteroidota	c__Bacteroidia	o__Bacteroidales	f__Prevotellaceae	g__Segatella	0	0	0	29	0	0	0	0	0	0	0	0	0	0	0	0	0	813	0	0	0	0	0	0	0	0	1237	0	0	0	0	0	0	21	191	0	0	0	0	0	0	0	0
dad9635978e39e804b00837f3d57a2ba	d__Bacteria	p__Bacteroidota	c__Bacteroidia	o__Bacteroidales	f__Prevotellaceae	g__Segatella	0	0	0	217	0	0	0	0	0	0	0	0	0	0	0	0	0	0	0	0	0	0	0	0	0	0	0	0	0	0	0	0	0	0	0	0	0	0	0	0	0	0	0
44db0d2a811d2494185cb947ba1f4d51	d__Bacteria	p__Bacteroidota	c__Bacteroidia	o__Bacteroidales	f__Prevotellaceae	g__Segatella	0	0	0	0	0	0	0	0	0	0	0	0	0	0	0	0	0	0	0	0	0	0	0	0	0	0	0	0	0	0	0	0	0	0	0	0	0	0	0	0	0	0	0
a9aaacbd3db2d4a0c00ce9073a44c841	d__Bacteria	p__Bacteroidota	c__Bacteroidia	o__Bacteroidales	f__Prevotellaceae	g__Segatella	0	0	0	0	0	0	0	0	0	0	0	0	0	0	0	0	0	0	0	0	0	0	0	0	0	0	0	0	0	0	0	0	0	0	0	0	0	0	0	0	0	0	0
3eda846ce814dd746d931203746b2d75	d__Bacteria	p__Bacteroidota	c__Bacteroidia	o__Bacteroidales	f__Prevotellaceae	g__Segatella	6	0	0	0	0	0	20	0	0	0	72	0	0	0	0	0	0	147	0	0	0	1359	0	0	1	255	0	2	0	0	0	0	0	2	0	15	0	14	589	0	124	0	0
a27b3e6e0232a8b89beb8940d0a7e8c6	d__Bacteria	p__Bacteroidota	c__Bacteroidia	o__Bacteroidales	f__Prevotellaceae	g__Segatella	0	0	0	0	0	0	0	0	0	0	0	0	0	0	0	0	0	0	0	0	0	0	0	0	0	0	0	0	0	0	0	0	0	0	0	0	0	0	722	0	0	0	0
b9390af2d3c1f284363c392e0a1a739e	d__Bacteria	p__Bacteroidota	c__Bacteroidia	o__Bacteroidales	f__Prevotellaceae	g__Segatella	47	107	53	105	0	0	5602	302	0	0	171	2595	1592	3252	0	0	0	240	930	1	0	1796	17	1264	6	1481	258	7	0	5927	5	1215	925	0	4723	1921	418	3333	12585	0	1093	7	1591
57d67d33293b5b7ba6a7216320f1f269	d__Bacteria	p__Bacteroidota	c__Bacteroidia	o__Bacteroidales	f__Prevotellaceae	g__Segatella	0	0	0	0	0	0	0	0	0	0	0	0	0	0	0	0	0	0	0	0	0	0	0	0	0	0	0	0	0	0	0	0	0	0	0	0	0	0	169	0	0	0	0
edcb3890c64dff370d24b30e0296691f	d__Bacteria	p__Bacteroidota	c__Bacteroidia	o__Bacteroidales	f__Prevotellaceae	g__Segatella	0	0	0	0	0	0	0	0	0	0	0	0	0	0	0	0	0	0	0	0	0	0	0	0	0	0	0	0	0	0	0	0	0	0	0	0	0	0	0	0	0	0	0
de63d8761eaa5dccfe75dc25d49f9e86	d__Bacteria	p__Bacteroidota	c__Bacteroidia	o__Bacteroidales	f__Prevotellaceae	g__Segatella	0	0	0	0	0	0	0	0	0	0	0	0	0	0	0	0	0	0	0	0	0	0	0	0	0	0	0	0	0	0	0	687	0	0	0	0	0	0	0	0	0	0	0
1ee329ec53f111b19fdd26cdc4096269	d__Bacteria	p__Bacteroidota	c__Bacteroidia	o__Bacteroidales	f__Prevotellaceae	g__Segatella	0	0	0	0	0	0	0	0	0	0	0	0	0	0	0	0	0	445	0	0	0	0	0	0	0	0	0	0	0	0	0	0	0	0	0	0	0	0	0	0	0	0	0
d1e133e6c77637d308afaec631184919	d__Bacteria	p__Bacteroidota	c__Bacteroidia	o__Bacteroidales	f__Prevotellaceae	g__Segatella	0	0	0	0	0	0	0	0	0	0	0	302	0	0	0	0	0	0	0	0	0	0	0	0	0	0	0	0	0	0	0	0	0	0	0	0	0	0	0	0	0	0	0
e1c0ee401dec072ce429e5085d113962	d__Bacteria	p__Bacteroidota	c__Bacteroidia	o__Bacteroidales	f__Prevotellaceae	g__Segatella	0	0	0	0	0	0	0	436	0	0	17	0	0	0	0	0	0	0	0	0	0	0	0	2659	0	0	0	0	0	0	0	0	0	0	0	0	0	0	0	0	0	0	0
6bf6a76e00b4bf4dd2ca7a3404ee5f1e	d__Bacteria	p__Bacteroidota	c__Bacteroidia	o__Bacteroidales	f__Prevotellaceae	g__Segatella	7	0	1	0	0	0	52	0	0	0	57	0	0	0	0	0	0	0	0	0	0	0	0	30	0	4	63	0	0	1746	0	2633	0	0	0	598	21	5	963	0	15	0	1502
811ff5aa40472a604224fbf280913041	d__Bacteria	p__Bacteroidota	c__Bacteroidia	o__Bacteroidales	f__Prevotellaceae	g__Segatella	0	0	0	0	0	0	0	0	0	0	0	0	0	0	0	0	0	0	0	0	0	2	0	1	0	0	0	0	0	0	0	0	0	0	0	0	0	0	3	0	0	0	0
09b51d79290bc44799532220538348b9	d__Bacteria	p__Bacteroidota	c__Bacteroidia	o__Bacteroidales	f__Prevotellaceae	g__Segatella	0	0	0	0	0	0	0	0	0	0	0	0	0	0	0	0	0	0	0	0	0	0	0	0	0	72	0	0	0	0	0	0	0	0	0	0	0	0	0	0	0	0	0
abd7f4c1abba18f97527808ae3890999	d__Bacteria	p__Bacteroidota	c__Bacteroidia	o__Bacteroidales	f__Prevotellaceae	g__Segatella	0	0	0	0	0	0	0	0	0	0	1	0	0	0	0	0	0	0	0	0	0	1564	1141	29	0	104	0	0	0	20	0	674	0	0	0	100	0	0	485	0	34	0	0
5fc16e26d8ddb7b38e49bda00374d14a	d__Bacteria	p__Bacteroidota	c__Bacteroidia	o__Bacteroidales	f__Prevotellaceae	g__Segatella	0	0	0	0	0	0	0	0	0	0	0	0	0	0	0	0	0	0	0	0	0	0	0	0	0	0	0	0	0	0	0	0	0	0	0	0	0	139	0	0	0	0	0
f1acfaf368c8b4dddde477480411f30e	d__Bacteria	p__Bacteroidota	c__Bacteroidia	o__Bacteroidales	f__Prevotellaceae	g__Segatella	0	0	0	0	0	0	0	0	0	0	0	0	0	0	0	0	0	0	0	0	0	0	0	0	0	0	0	0	0	0	0	0	0	0	0	0	0	0	0	0	0	0	0
4724b6bc3cbf6548b720d6fdc9bc76c3	d__Bacteria	p__Bacteroidota	c__Bacteroidia	o__Bacteroidales	f__Prevotellaceae	g__Segatella	21	5	138	326	0	0	2035	1535	0	0	27	7579	0	6702	0	0	0	2	635	1	0	167	1221	3572	0	319	57	0	0	2943	100	987	730	0	434	153	1377	228	2668	0	1863	0	305
4ce4bc7a76116c763d0d5b5ca4a4abc7	d__Bacteria	p__Bacteroidota	c__Bacteroidia	o__Bacteroidales	f__Prevotellaceae	g__Segatella	0	0	0	0	0	0	0	0	0	0	0	0	0	0	0	0	0	0	0	0	0	0	0	0	0	0	0	0	0	0	0	0	0	0	0	0	0	0	0	0	0	0	0
e8233a7ec069cc2df3297bcbc96a54b3	d__Bacteria	p__Bacteroidota	c__Bacteroidia	o__Bacteroidales	f__Prevotellaceae	g__Segatella	0	0	0	0	0	0	0	0	0	0	0	0	0	0	0	0	0	0	0	0	0	0	0	759	0	0	0	0	0	0	0	0	0	0	0	0	0	0	0	0	0	0	0
abc5a2f11819fd6566ebda124ca34417	d__Bacteria	p__Bacteroidota	c__Bacteroidia	o__Bacteroidales	f__Prevotellaceae	g__Segatella	0	0	166	0	0	0	0	0	0	0	0	0	0	0	0	0	0	0	0	0	0	0	0	0	0	0	0	0	0	0	0	0	0	0	0	0	0	0	0	0	0	0	0
0247abcb13f76ca5a51f43c44de17788	d__Bacteria	p__Bacteroidota	c__Bacteroidia	o__Bacteroidales	f__Prevotellaceae	g__Segatella	0	0	0	0	0	0	0	0	0	0	0	0	0	0	0	0	0	0	0	0	0	0	0	0	0	0	0	0	0	0	0	0	0	0	0	0	0	0	0	0	0	0	0
8867bdbd7555ebffeecb479d80624a58	d__Bacteria	p__Bacteroidota	c__Bacteroidia	o__Bacteroidales	f__Prevotellaceae	g__Segatella	0	0	0	0	0	0	0	0	0	0	0	0	0	0	0	0	0	0	0	0	0	0	0	0	0	0	0	0	0	0	0	0	0	0	0	0	4320	0	0	0	0	0	0
b8161367c698e94d519e6bd7cb8c27de	d__Bacteria	p__Bacteroidota	c__Bacteroidia	o__Bacteroidales	f__Prevotellaceae	g__Segatella	0	0	0	0	0	0	0	0	0	0	0	0	0	0	0	0	0	0	0	0	0	0	0	0	0	0	0	0	0	0	0	0	0	0	0	0	0	0	0	0	0	0	182
39fa4cdab1bc8584550be956836cc009	d__Bacteria	p__Bacteroidota	c__Bacteroidia	o__Bacteroidales	f__Prevotellaceae	g__Segatella	0	0	0	0	0	0	0	0	0	0	0	0	0	0	0	0	0	543	0	0	0	0	0	0	0	0	0	0	0	0	0	0	0	0	0	0	0	0	0	0	0	0	0
25d73ce8d059d2168e2981aa8eb25d80	d__Bacteria	p__Bacteroidota	c__Bacteroidia	o__Bacteroidales	f__Prevotellaceae	g__Segatella	0	0	0	0	0	0	0	0	0	0	0	0	0	0	0	0	0	0	0	0	0	0	0	132	0	0	0	0	0	0	0	0	0	0	0	0	0	0	0	0	0	0	0
245eb7d1dc94664f50b6eb85f13645a7	d__Bacteria	p__Bacteroidota	c__Bacteroidia	o__Bacteroidales	f__Prevotellaceae	g__Segatella	0	0	0	0	0	0	0	0	0	0	0	0	0	0	0	0	0	0	0	0	0	0	0	0	0	0	0	0	0	0	0	0	0	0	0	0	0	0	0	0	0	0	0
564ad71f228e6f5a73d84b7aa63e408f	d__Bacteria	p__Bacteroidota	c__Bacteroidia	o__Bacteroidales	f__Prevotellaceae	g__Segatella	0	0	0	0	0	0	0	0	0	0	0	0	0	0	0	0	0	0	0	0	0	0	0	0	0	0	0	0	0	0	0	0	0	0	0	0	0	0	0	0	0	0	0
30d48198258df6ed6c0e1ca1280af29c	d__Bacteria	p__Bacteroidota	c__Bacteroidia	o__Bacteroidales	f__Prevotellaceae	g__Segatella	0	0	0	0	0	0	535	78	0	0	0	0	0	0	0	0	0	0	0	0	0	0	0	0	0	0	0	3	0	0	0	36	0	0	0	0	0	0	0	0	0	0	8
cf66a648869fc28f5e33730f95176e60	d__Bacteria	p__Bacteroidota	c__Bacteroidia	o__Bacteroidales	f__Prevotellaceae	g__Segatella	0	0	0	0	0	0	0	0	0	0	0	0	0	0	0	0	0	0	0	0	0	0	0	0	0	0	0	0	0	0	0	0	0	0	0	0	0	0	0	0	84	0	0
f83b1195dba1f41c5981ef6ac1d5424d	d__Bacteria	p__Bacteroidota	c__Bacteroidia	o__Bacteroidales	f__Prevotellaceae	g__Segatella	0	0	191	0	0	0	658	29	0	0	50	2083	0	5	3634	0	0	0	144	0	0	389	3	0	0	75	305	1	0	183	80	2549	0	0	253	1321	122	136	667	0	2909	0	128
7e5b4cf2e3a90bbf3bbcd3a86d6bdd63	d__Bacteria	p__Bacteroidota	c__Bacteroidia	o__Bacteroidales	f__Prevotellaceae	g__Segatella	0	0	0	0	0	0	0	0	0	0	0	0	0	0	0	0	0	0	0	0	0	0	0	0	0	0	0	0	0	0	0	0	0	0	0	0	0	449	0	0	0	0	0
fbde1b8ec8ac371229eff809401d619c	d__Bacteria	p__Bacteroidota	c__Bacteroidia	o__Bacteroidales	f__Prevotellaceae	g__Segatella	0	0	0	0	0	0	0	0	0	0	0	0	0	0	0	0	0	0	0	0	0	0	0	0	0	0	0	0	0	0	0	0	0	0	0	0	0	0	0	0	0	0	0
44f3206579f63e74f83c3d03a6b709b0	d__Bacteria	p__Bacteroidota	c__Bacteroidia	o__Bacteroidales	f__Prevotellaceae	g__Segatella	0	0	0	0	0	0	0	0	0	0	0	0	0	0	0	0	0	0	0	0	0	0	0	0	0	0	0	0	0	0	0	0	0	0	0	0	0	0	0	0	0	0	0
de4358b20bf9d270e1d6cb5426fa9d04	d__Bacteria	p__Bacteroidota	c__Bacteroidia	o__Bacteroidales	f__Prevotellaceae	g__Segatella	0	0	0	0	0	0	0	0	0	0	0	82	0	0	0	0	0	0	0	0	0	0	0	0	0	0	0	0	0	0	0	0	0	0	0	0	0	0	0	0	0	0	0
a2f9ed2f8555c4fca49be8413e548dcf	d__Bacteria	p__Bacteroidota	c__Bacteroidia	o__Bacteroidales	f__Prevotellaceae	g__Segatella	0	0	0	0	0	0	0	0	0	0	0	0	0	0	0	0	0	0	0	0	0	0	0	0	0	0	0	0	0	0	0	0	0	0	0	84	0	0	0	0	0	0	0
97df7fa7de3f4a5e91df4628f8ecae38	d__Bacteria	p__Bacteroidota	c__Bacteroidia	o__Bacteroidales	f__Prevotellaceae	g__Segatella	0	0	0	0	0	0	0	0	0	0	0	0	0	0	0	0	0	0	0	0	0	0	0	0	0	0	0	0	0	0	0	0	0	0	0	0	0	0	0	0	0	0	0
1f1720abb615a906f17f01a2c748607d	d__Bacteria	p__Bacteroidota	c__Bacteroidia	o__Bacteroidales	f__Prevotellaceae	g__Segatella	0	0	1	1	0	0	5	0	0	0	7	0	18	0	0	0	0	0	3	0	0	108	0	0	0	0	216	0	0	4422	0	115	0	0	8	32	396	0	278	0	314	0	1034
87cee1afa6106beafc01c23daedc4dcc	d__Bacteria	p__Bacteroidota	c__Bacteroidia	o__Bacteroidales	f__Prevotellaceae	g__Segatella	0	0	0	0	0	0	0	0	0	0	0	0	0	0	0	0	0	0	0	0	0	0	0	0	0	0	0	0	0	0	0	0	0	0	0	0	0	0	0	0	0	0	0
3c0cfa196ccb1f920969bad2118a3218	d__Bacteria	p__Bacteroidota	c__Bacteroidia	o__Bacteroidales	f__Prevotellaceae	g__Segatella	0	0	0	0	0	0	0	0	0	0	0	0	0	0	0	0	0	0	0	0	0	0	66	0	0	0	0	0	0	0	0	0	0	0	0	0	0	0	0	0	0	0	0
7717be4ba0acd49977433d2ebe02d9bc	d__Bacteria	p__Bacteroidota	c__Bacteroidia	o__Bacteroidales	f__Prevotellaceae	g__Segatella	0	0	0	0	0	0	0	0	0	0	0	0	0	0	0	0	0	0	0	0	0	0	0	0	0	0	0	0	0	0	0	0	0	0	0	0	0	0	0	0	0	0	0
c5c818b51089aefc3431d3e8f9b1b5f7	d__Bacteria	p__Bacteroidota	c__Bacteroidia	o__Bacteroidales	f__Prevotellaceae	g__Segatella	0	0	0	0	0	0	0	974	0	0	0	0	0	0	0	0	0	0	0	0	0	0	0	0	0	0	0	2284	0	0	0	0	0	0	0	0	0	0	0	0	287	0	459
422c57e0b95d87bba2652657b5b9ed80	d__Bacteria	p__Bacteroidota	c__Bacteroidia	o__Bacteroidales	f__Prevotellaceae	g__Segatella	0	0	0	0	0	0	531	0	0	0	4	0	0	0	0	0	0	0	0	0	0	0	0	0	0	0	0	16	0	0	0	0	0	0	0	0	0	250	0	0	28	0	0
a21cade869ff4d3da71757c019918e77	d__Bacteria	p__Bacteroidota	c__Bacteroidia	o__Bacteroidales	f__Prevotellaceae	g__Segatella	0	0	0	0	0	0	0	0	0	0	0	0	0	0	0	0	0	0	0	0	0	0	0	0	0	0	0	0	0	0	0	0	0	0	0	0	0	0	0	0	0	0	0
cf3066a41092683ba43872abdb6c99b9	d__Bacteria	p__Bacteroidota	c__Bacteroidia	o__Bacteroidales	f__Prevotellaceae	g__Segatella	0	0	276	0	0	0	262	1322	0	0	2	0	0	0	0	0	0	0	0	0	0	0	0	0	0	0	0	3029	0	0	0	0	0	0	0	0	0	133	0	0	220	0	556
3555e7efe21b967fda58fde3da5796df	d__Bacteria	p__Bacteroidota	c__Bacteroidia	o__Bacteroidales	f__Prevotellaceae	g__Segatella	0	0	0	0	0	0	0	0	0	0	0	0	0	0	0	0	0	0	0	0	0	0	0	0	0	0	0	0	0	0	0	0	0	0	0	0	0	240	0	0	0	0	0
125e93fe849323bfd17b58f72d8603f5	d__Bacteria	p__Bacteroidota	c__Bacteroidia	o__Bacteroidales	f__Prevotellaceae	g__Segatella	0	0	0	0	0	0	0	0	0	0	0	0	0	0	0	0	0	0	0	0	0	0	0	0	0	0	0	0	0	0	0	0	0	0	0	0	0	0	0	0	0	0	0
3ff1cb9eac81aa0b752872569d673075	d__Bacteria	p__Bacteroidota	c__Bacteroidia	o__Bacteroidales	f__Prevotellaceae	g__Segatella	0	0	0	0	0	0	2	0	0	0	2	0	0	0	0	0	0	1	0	0	0	0	0	0	13	0	0	0	0	0	0	0	0	0	0	0	0	0	0	0	282	0	0
d8d5adcbe03685182c1af771b719d00e	d__Bacteria	p__Bacteroidota	c__Bacteroidia	o__Bacteroidales	f__Prevotellaceae	g__Segatella	0	0	0	0	0	0	0	0	0	0	0	0	0	0	0	0	0	0	0	0	0	0	74	0	0	0	0	0	0	0	0	0	0	0	0	0	0	0	0	0	0	0	0
fb697ba084f079c71bb20d42d8bc6c6e	d__Bacteria	p__Bacteroidota	c__Bacteroidia	o__Bacteroidales	f__Prevotellaceae	g__Segatella	0	0	0	0	0	0	0	0	0	0	0	0	0	0	0	0	0	0	0	0	0	0	0	0	0	0	0	0	0	0	0	0	0	0	0	0	0	0	0	0	0	0	0
0ed84efbc82c27b62659a450ef4e5842	d__Bacteria	p__Bacteroidota	c__Bacteroidia	o__Bacteroidales	f__Prevotellaceae	g__Segatella	0	0	0	0	0	0	0	0	0	0	0	0	0	0	0	0	0	0	0	0	0	0	0	0	0	0	0	0	0	0	0	0	0	0	0	0	0	0	0	0	0	0	0
614af083ce07245da69f7bc4d679d6dc	d__Bacteria	p__Bacteroidota	c__Bacteroidia	o__Bacteroidales	f__Prevotellaceae	g__Segatella	0	0	0	0	0	0	0	1036	0	0	0	0	0	0	0	0	0	0	0	0	0	0	0	0	0	0	0	2042	0	0	0	0	0	0	0	0	0	0	0	0	0	0	444
d5393c7cf8e6c689a0754e40d26c5cd7	d__Bacteria	p__Bacteroidota	c__Bacteroidia	o__Bacteroidales	f__Prevotellaceae	g__Segatella	0	2	1	6416	0	0	55	957	0	0	10	0	0	0	0	0	0	75	0	4	0	0	111	0	27	0	0	1646	0	0	0	0	0	0	0	0	0	128	0	0	483	0	415
5a055ee55f4d8af3c4c0e16602eef743	d__Bacteria	p__Bacteroidota	c__Bacteroidia	o__Bacteroidales	f__Prevotellaceae	g__Segatella	0	0	174	0	0	0	0	0	0	0	0	0	0	0	0	0	0	0	0	0	0	0	0	0	0	0	0	0	0	0	0	0	0	0	0	0	0	0	0	0	0	0	0
ba6c124eb8b22818540e53d0c65f68a9	d__Bacteria	p__Bacteroidota	c__Bacteroidia	o__Bacteroidales	f__Prevotellaceae	g__Segatella	0	0	0	0	0	0	0	0	0	0	0	0	0	0	0	0	0	0	0	0	0	0	0	0	0	0	0	0	0	0	0	0	0	0	0	0	0	0	0	0	0	0	0
318689603e3337893d1909d3eadb7405	d__Bacteria	p__Bacteroidota	c__Bacteroidia	o__Bacteroidales	f__Prevotellaceae	g__Segatella	0	0	0	1761	0	0	0	0	0	0	0	0	0	0	0	0	0	0	0	0	0	0	0	0	0	0	0	0	0	0	0	0	0	0	0	0	0	0	0	0	0	0	0
e3c1d88ba66f3c9053e2c2eb5c59f02a	d__Bacteria	p__Bacteroidota	c__Bacteroidia	o__Bacteroidales	f__Prevotellaceae	g__Segatella	0	0	0	1453	0	0	0	0	0	0	0	0	0	0	0	0	0	62	0	0	0	0	0	0	0	0	0	0	0	0	0	0	0	0	0	0	0	0	0	0	0	0	0
ad89178b8bbf80c2a4f9b7163ed7c099	d__Bacteria	p__Bacteroidota	c__Bacteroidia	o__Bacteroidales	f__Prevotellaceae	g__Segatella	0	0	0	0	0	0	0	0	0	0	0	0	0	0	0	0	0	0	0	0	0	0	0	0	0	0	0	0	0	0	0	0	0	0	0	0	0	0	0	0	0	0	0
cd74f26ec0aed30031e0afcbcb462ae8	d__Bacteria	p__Bacteroidota	c__Bacteroidia	o__Bacteroidales	f__Prevotellaceae	g__Segatella	0	0	0	0	0	0	0	0	0	0	0	0	0	0	0	0	0	82	0	0	0	0	0	0	0	0	0	0	0	0	0	0	0	0	0	0	0	0	0	0	0	0	0
d60b8c440499961ba1925f03df351d87	d__Bacteria	p__Bacteroidota	c__Bacteroidia	o__Bacteroidales	f__Prevotellaceae	g__Segatella	0	0	0	0	0	0	0	994	0	0	0	0	0	0	0	0	0	0	0	0	0	0	0	0	0	0	0	1943	0	0	0	0	0	0	0	0	0	0	0	0	0	0	474
09eb0bc9b6494ca8bf152e9851d1bb61	d__Bacteria	p__Bacteroidota	c__Bacteroidia	o__Bacteroidales	f__Prevotellaceae	g__Segatella	0	0	0	0	0	0	0	0	0	0	0	0	0	0	0	0	0	94	0	0	0	0	153	0	0	0	0	0	0	0	0	0	0	0	0	0	0	0	0	0	0	0	0
a76d97cc0e2bfd0f2a768b83be4848a5	d__Bacteria	p__Bacteroidota	c__Bacteroidia	o__Bacteroidales	f__Prevotellaceae	g__Segatella	0	0	0	0	0	0	0	0	0	0	0	0	0	0	0	0	0	0	0	0	0	0	0	0	0	0	0	690	0	0	0	0	0	0	0	0	0	0	0	0	0	0	0
6b5788bc6a2d930dd41cd0ba297183f4	d__Bacteria	p__Bacteroidota	c__Bacteroidia	o__Bacteroidales	f__Prevotellaceae	g__Segatella	0	0	0	0	0	0	0	0	0	0	0	0	0	0	0	0	0	0	0	0	0	0	0	0	0	0	0	563	0	0	0	0	0	0	0	0	0	0	0	0	0	0	0
61f633f9c4f59a7d71b0a89cf98a87a7	d__Bacteria	p__Bacteroidota	c__Bacteroidia	o__Bacteroidales	f__Prevotellaceae	g__Segatella	0	0	0	0	0	0	0	0	0	0	0	0	0	0	0	0	0	0	0	0	0	0	0	0	0	0	0	1411	0	0	0	0	0	0	0	0	0	0	0	0	0	0	0
05fdf8033126bce06ac7e6da9bf3194d	d__Bacteria	p__Bacteroidota	c__Bacteroidia	o__Bacteroidales	f__Prevotellaceae	g__Segatella	0	0	0	0	0	0	0	0	0	0	0	0	0	0	0	0	0	0	0	0	0	0	0	0	0	0	0	538	0	0	0	0	0	0	0	0	0	0	0	0	0	0	0
855c9cf8bb6fdc310bec5917b75f6195	d__Bacteria	p__Bacteroidota	c__Bacteroidia	o__Bacteroidales	f__Prevotellaceae		0	0	2569	0	0	0	0	0	0	0	0	0	0	0	0	0	0	0	0	2	0	0	0	49	0	0	0	0	0	0	0	0	0	0	0	0	0	130	0	0	0	0	0
607ea094058805f0477c4bd2d3d84ff8	d__Bacteria	p__Bacteroidota	c__Bacteroidia	o__Bacteroidales	f__Prevotellaceae		0	0	0	0	0	0	0	0	0	0	0	0	0	0	0	0	0	0	0	0	0	0	0	0	0	0	0	0	0	0	0	0	0	0	0	0	0	0	0	0	0	0	0
ea1eb8471bf43767fbbe13d0fc7c31fb	d__Bacteria	p__Bacteroidota	c__Bacteroidia	o__Bacteroidales	f__Prevotellaceae		0	0	0	0	0	0	0	0	0	0	0	0	0	1	0	0	0	0	0	0	0	0	0	121	0	0	0	0	0	0	0	0	0	0	0	0	0	123	0	0	0	0	0
3828fc7a3aba9d48b49a4e9b09b588e5	d__Bacteria	p__Bacteroidota	c__Bacteroidia	o__Bacteroidales	f__Prevotellaceae		0	0	0	0	0	0	0	0	0	0	0	0	0	0	0	0	0	0	0	0	0	0	0	0	0	0	0	0	0	0	0	0	0	0	0	0	0	119	0	0	0	0	0
ef635292320d72b4f92c4365dbbae6c1	d__Bacteria	p__Bacteroidota	c__Bacteroidia	o__Bacteroidales	f__Prevotellaceae		5	0	0	0	0	0	0	0	0	0	0	0	0	16	0	0	0	0	0	0	0	0	0	0	0	0	0	0	0	0	0	0	0	0	0	0	0	128	0	0	0	0	0
387b3bd58b2e52dd5097db07f99009e7	d__Bacteria	p__Bacteroidota	c__Bacteroidia	o__Bacteroidales	f__Prevotellaceae		0	0	0	0	0	0	0	0	0	0	0	0	0	23	0	0	0	0	0	0	0	0	0	0	0	0	0	0	0	0	0	0	0	0	0	0	0	0	0	0	0	0	0
935cee1c9e08472c8ab9c908f4f78ba4	d__Bacteria	p__Bacteroidota	c__Bacteroidia	o__Bacteroidales	f__Prevotellaceae		0	0	0	0	0	0	0	0	0	0	0	0	0	9	0	0	0	0	0	0	0	0	0	0	0	0	0	0	0	0	0	0	0	0	0	0	0	0	0	0	0	0	0
9f729713741abe0c0624e5911529c89c	d__Bacteria	p__Bacteroidota	c__Bacteroidia	o__Bacteroidales	f__Prevotellaceae	g__Prevotella	0	0	0	0	0	0	0	0	0	7	2	0	3	0	0	0	0	0	8	0	0	0	0	0	9	0	0	0	0	0	0	0	0	0	0	0	0	0	0	0	0	0	0
814455a93d42ede890e7d67164408dff	d__Bacteria	p__Bacteroidota	c__Bacteroidia	o__Bacteroidales	f__Prevotellaceae	g__Prevotella	0	0	0	0	0	0	0	0	0	0	0	0	0	0	0	0	0	0	0	0	0	0	0	0	7	0	0	0	0	0	0	0	0	0	0	0	0	0	0	0	0	0	0
742e211b5a596223fe692abf2772f553	d__Bacteria	p__Bacteroidota	c__Bacteroidia	o__Bacteroidales	f__Prevotellaceae	g__Prevotella	2	0	0	0	0	0	0	0	0	0	0	0	0	0	0	0	0	0	0	0	0	0	0	0	0	0	0	0	0	0	0	0	0	0	0	0	0	0	0	0	0	0	0
b8be6064fc3b2fe5fc7a6dedd0215f34	d__Bacteria	p__Bacteroidota	c__Bacteroidia	o__Bacteroidales	f__Prevotellaceae		0	0	0	0	0	0	0	0	0	0	0	0	0	0	0	0	0	0	0	0	0	0	0	918	0	0	0	0	0	0	0	0	0	0	0	0	0	0	0	0	0	0	0
df3bb41465a758c76d9d18f245eadb84	d__Bacteria	p__Bacteroidota	c__Bacteroidia	o__Bacteroidales	f__Prevotellaceae		0	0	0	0	0	0	0	0	0	0	0	0	0	0	0	0	0	0	0	0	0	0	0	0	0	0	0	0	0	0	0	0	0	0	0	0	0	0	0	0	0	0	0
ce738316d4d5114cad58ad29f75caabf	d__Bacteria	p__Bacteroidota	c__Bacteroidia	o__Bacteroidales	f__Prevotellaceae	g__Hoylesella	0	0	0	0	0	0	0	0	0	0	0	0	0	0	0	0	0	259	0	0	0	0	0	0	0	0	0	0	0	0	0	0	0	0	0	0	0	0	0	0	0	0	0
a0486254d714fd8ef2be42e8e789b243	d__Bacteria	p__Bacteroidota	c__Bacteroidia	o__Bacteroidales	f__Prevotellaceae		0	0	0	0	0	0	0	0	0	0	0	0	0	0	0	0	0	0	0	0	0	0	0	412	0	0	0	0	0	0	0	0	0	0	0	0	0	0	0	0	0	0	0
e0b01f9859f7d6cbffe022e988c91f61	d__Bacteria	p__Bacteroidota	c__Bacteroidia	o__Bacteroidales	f__Prevotellaceae		0	0	0	0	0	0	0	0	0	0	0	0	0	0	0	0	0	0	0	0	0	0	0	0	4	0	0	0	0	0	0	0	0	0	0	0	0	0	0	0	0	0	0
4156beede859c50f0d1befcf2e07aef5	d__Bacteria	p__Bacteroidota	c__Bacteroidia	o__Bacteroidales	f__Prevotellaceae		0	0	0	0	0	0	0	0	0	0	1	0	0	0	0	0	0	370	0	0	0	0	0	391	0	0	0	0	0	0	0	0	0	0	743	0	0	0	0	0	0	0	0
292402c0ec4cbbfaceb5f86ef46ca964	d__Bacteria	p__Bacteroidota	c__Bacteroidia	o__Bacteroidales	f__Prevotellaceae		0	0	0	0	0	0	0	0	0	0	0	0	0	0	0	0	0	0	0	0	0	0	0	363	0	0	0	0	0	0	0	0	0	0	0	0	0	0	0	0	0	0	0
fb770ef4665839cde70611d415ad539c	d__Bacteria	p__Bacteroidota	c__Bacteroidia	o__Bacteroidales	f__Prevotellaceae		0	0	0	0	0	0	0	0	0	0	0	0	0	0	0	0	0	0	0	0	0	0	0	0	0	0	0	0	0	0	0	0	0	0	0	0	0	0	0	0	0	0	0
52817cd4909de167c33f56612b0b37aa	d__Bacteria	p__Bacteroidota	c__Bacteroidia	o__Bacteroidales	f__Prevotellaceae	g__Incertae_Sedis	0	0	0	0	0	0	0	0	0	0	52	0	0	0	0	0	0	0	0	0	0	0	0	0	0	0	0	0	0	0	0	0	0	0	0	0	0	0	0	0	0	0	0
fb9942ded98e4de62962fae1d2ce9580	d__Bacteria	p__Bacteroidota	c__Bacteroidia	o__Bacteroidales	f__Prevotellaceae	g__Incertae_Sedis	0	0	0	0	0	0	0	0	0	0	0	0	0	0	0	0	0	0	0	0	0	224	0	0	0	0	0	0	0	0	0	0	0	0	0	0	0	0	0	0	0	0	0
88f5843b867aabe2251db4b59ee2b595	d__Bacteria	p__Bacteroidota	c__Bacteroidia	o__Bacteroidales	f__Prevotellaceae	g__Incertae_Sedis	0	0	175	0	0	0	0	0	0	0	166	0	0	0	0	0	0	0	0	0	0	798	0	0	0	0	0	123	0	0	0	0	0	0	0	0	0	0	0	0	0	0	0
bef27015a7f4be912741ce944b7a6cf6	d__Bacteria	p__Bacteroidota	c__Bacteroidia	o__Bacteroidales	f__Prevotellaceae	g__Incertae_Sedis	0	0	0	0	0	0	0	0	0	0	0	0	0	0	0	0	0	0	0	0	0	0	0	0	0	0	0	0	0	0	0	0	0	0	0	0	0	0	0	0	0	0	0
36b3d817298dfdafb6f12e5f493fc769	d__Bacteria	p__Bacteroidota	c__Bacteroidia	o__Bacteroidales	f__Prevotellaceae	g__Incertae_Sedis	0	0	0	0	0	0	0	0	0	0	0	0	0	0	0	0	0	0	0	0	0	0	0	0	0	0	0	0	0	0	0	0	0	0	0	0	0	0	0	0	0	0	0
cd40062e7ec55577aae61774cc322a9e	d__Bacteria	p__Bacteroidota	c__Bacteroidia	o__Bacteroidales	f__Prevotellaceae	g__Incertae_Sedis	0	0	138	0	0	0	72	0	0	0	0	0	0	0	0	0	0	0	0	0	0	0	0	0	0	153	0	44	0	0	0	0	0	0	0	0	0	0	0	0	0	1	0
bb504a8772926cd354ef905b8d97d3a3	d__Bacteria	p__Bacteroidota	c__Bacteroidia	o__Bacteroidales	f__Prevotellaceae	g__Incertae_Sedis	0	0	523	0	0	0	0	0	0	0	0	0	0	0	0	0	0	0	0	0	0	0	0	0	0	48	0	0	0	0	0	0	0	0	0	0	0	0	0	0	0	0	0
6d60a8e6d94920a184a645e3d5be333e	d__Bacteria	p__Bacteroidota	c__Bacteroidia	o__Bacteroidales	f__Prevotellaceae	g__Incertae_Sedis	0	0	0	0	0	0	59	0	0	0	0	0	0	0	0	0	0	0	0	0	0	0	0	0	0	0	0	0	0	0	0	0	0	0	0	0	0	295	0	0	0	0	0
16d1acb0d97af57bd7490a9ef177aced	d__Bacteria	p__Bacteroidota	c__Bacteroidia	o__Bacteroidales	f__Prevotellaceae	g__Leyella	0	0	0	0	0	0	0	0	0	0	0	0	0	0	0	0	0	0	0	0	0	0	0	0	0	0	0	0	0	0	0	0	0	0	74	0	0	0	0	0	0	0	0
173448068475068cce365eceb7764261	d__Bacteria	p__Bacteroidota	c__Bacteroidia	o__Bacteroidales	f__Prevotellaceae	g__Leyella	131	0	0	0	0	0	0	0	0	0	0	0	0	0	0	0	0	0	0	0	0	0	0	0	0	0	0	0	0	0	0	0	0	0	0	0	0	0	0	0	0	0	0
8de93527b03062761fda32dee036263f	d__Bacteria	p__Bacteroidota	c__Bacteroidia	o__Bacteroidales	f__Prevotellaceae	g__Leyella	39	0	0	0	0	0	0	0	0	0	0	0	0	0	0	0	0	0	0	0	0	0	0	0	0	0	0	0	0	0	0	0	0	0	26	0	0	0	0	0	0	0	0
ce22fc2b37596732594203909b1d4a3e	d__Bacteria	p__Bacteroidota	c__Bacteroidia	o__Bacteroidales	f__Prevotellaceae	g__Leyella	48	0	0	0	0	0	0	0	0	0	0	0	0	0	0	0	0	0	0	0	0	0	0	0	0	0	0	0	0	0	0	0	0	0	0	0	0	0	0	0	0	0	0
841ce8956aa83f60cb4c9e03b4fa67ff	d__Bacteria	p__Bacteroidota	c__Bacteroidia	o__Bacteroidales	f__Prevotellaceae	g__Leyella	11	0	0	0	75	267	0	0	0	0	0	2	0	0	0	0	0	0	0	0	0	799	0	0	0	774	567	0	0	0	0	0	0	0	481	153	0	0	0	0	0	0	0
d46bee96430838464d394a3674b68ab7	d__Bacteria	p__Bacteroidota	c__Bacteroidia	o__Bacteroidales	f__Prevotellaceae	g__Leyella	20	0	0	0	0	0	0	0	0	0	0	0	0	0	0	0	0	0	0	0	0	0	2	0	0	0	0	0	0	0	0	0	0	0	0	0	0	905	384	0	0	0	2646
0f6d3a372c28d61263563e1a00d739a1	d__Bacteria	p__Bacteroidota	c__Bacteroidia	o__Bacteroidales	f__Prevotellaceae	g__Leyella	0	0	0	0	0	0	0	0	0	0	0	0	0	0	0	0	0	0	0	0	0	0	0	0	0	0	0	0	0	0	0	0	0	0	0	0	0	1741	535	0	0	0	3001
f6f41f3b8520c13762bedd4879d95501	d__Bacteria	p__Bacteroidota	c__Bacteroidia	o__Bacteroidales	f__Prevotellaceae	g__Leyella	0	0	0	0	0	0	0	0	0	0	0	0	0	0	0	0	0	0	0	0	0	0	0	0	0	0	0	0	0	0	0	0	0	0	0	0	0	0	198	0	0	0	0
d57b6b18deea8935e31466f768e552f5	d__Bacteria	p__Bacteroidota	c__Bacteroidia	o__Bacteroidales	f__Prevotellaceae	g__Leyella	0	0	0	0	0	0	0	0	0	0	0	0	0	0	0	0	0	0	0	0	0	0	0	0	0	0	0	0	0	0	0	0	0	0	0	81	0	0	0	0	0	0	0
fd0d2f1319fbcbb835875615a2d06108	d__Bacteria	p__Bacteroidota	c__Bacteroidia	o__Bacteroidales	f__Prevotellaceae	g__Leyella	68	0	44	0	0	0	0	0	0	0	0	1726	0	0	0	22	0	0	0	0	0	573	0	0	0	0	132	0	0	0	0	0	0	0	537	166	0	0	0	0	0	0	0
519f14e6fb9fd3db2ecdde982da92001	d__Bacteria	p__Bacteroidota	c__Bacteroidia	o__Bacteroidales	f__Prevotellaceae	g__Leyella	0	0	0	0	0	0	0	0	0	0	0	0	0	0	0	0	0	0	0	0	0	299	0	0	0	0	0	0	0	0	0	0	0	0	0	0	0	0	0	0	0	0	0
e755afe55f6ec8eac98d5d12458b42e3	d__Bacteria	p__Bacteroidota	c__Bacteroidia	o__Bacteroidales	f__Prevotellaceae	g__Leyella	0	0	0	0	0	0	0	0	0	0	0	0	0	0	0	0	0	0	0	0	0	0	0	0	0	0	0	0	0	0	0	0	0	0	0	0	0	0	0	0	0	0	0
3f2858ca72ea490ac1d736a0b81fbb57	d__Bacteria	p__Bacteroidota	c__Bacteroidia	o__Bacteroidales	f__Prevotellaceae	g__Leyella	0	0	0	0	26	0	0	0	0	0	0	0	0	0	0	0	0	0	0	0	0	0	0	0	0	0	0	0	0	0	0	0	0	0	0	0	0	0	0	0	0	0	0
7a633539bd4ccc92d61fe63327356fd8	d__Bacteria	p__Bacteroidota	c__Bacteroidia	o__Bacteroidales	f__Prevotellaceae	g__Leyella	0	0	0	0	0	0	0	0	0	0	0	0	0	0	0	0	0	0	0	0	0	0	0	0	0	0	0	0	0	0	0	0	0	0	0	88	0	0	0	0	0	0	0
9c475aecdba5ca6944f18817ce9933ab	d__Bacteria	p__Bacteroidota	c__Bacteroidia	o__Bacteroidales	f__Prevotellaceae	g__Leyella	0	0	86	0	0	0	0	0	0	0	0	0	0	0	0	0	0	0	0	0	0	0	0	0	0	0	0	0	0	0	0	0	0	0	0	0	0	0	0	0	0	0	0
5b59245ced18f2d73b8fbbd7dbc44558	d__Bacteria	p__Bacteroidota	c__Bacteroidia	o__Bacteroidales	f__Prevotellaceae	g__Leyella	0	0	173	0	0	74	0	19	0	0	0	3228	0	0	0	20	0	0	0	0	0	0	0	0	0	0	0	0	0	0	0	0	0	0	2095	0	0	0	0	0	0	0	0
a9a6fc8768d1723aaf96db6b7242a2cd	d__Bacteria	p__Bacteroidota	c__Bacteroidia	o__Bacteroidales	f__Prevotellaceae	g__Leyella	0	0	0	0	17	58	0	0	0	0	0	3	0	0	0	15	0	0	0	0	0	0	0	0	0	0	120	0	0	0	0	0	0	0	5	0	0	0	0	0	0	0	0
8fb40889a85cd64f4c443f6e07e48c68	d__Bacteria	p__Bacteroidota	c__Bacteroidia	o__Bacteroidales	f__Prevotellaceae	g__Leyella	0	0	0	0	0	0	0	0	0	0	0	0	0	0	0	0	0	0	0	0	0	0	0	0	0	0	0	0	0	0	0	0	0	0	0	0	0	0	0	0	0	0	0
b7dfe1235aa72e93d462ea8179893490	d__Bacteria	p__Bacteroidota	c__Bacteroidia	o__Bacteroidales	f__Prevotellaceae	g__Leyella	0	0	0	0	0	0	157	0	0	0	0	0	0	0	0	0	0	0	0	0	0	0	0	0	0	0	0	0	0	0	0	0	0	0	0	0	0	0	0	0	0	0	0
09830062769ef332752632f8d39aee8b	d__Bacteria	p__Bacteroidota	c__Bacteroidia	o__Bacteroidales	f__Prevotellaceae	g__Leyella	0	0	0	0	0	0	64	0	0	0	0	0	0	0	0	0	0	0	0	0	0	0	0	429	0	0	0	0	0	0	0	0	0	0	0	0	0	0	0	0	0	0	0
10bd2c302de3131cb8c9a8caa944642f	d__Bacteria	p__Bacteroidota	c__Bacteroidia	o__Bacteroidales	f__Prevotellaceae	g__Leyella	0	0	58	0	0	0	1099	0	0	0	0	0	0	0	0	0	0	0	0	0	0	0	0	1247	0	0	0	0	0	0	0	0	0	0	0	0	0	0	0	0	0	0	0
f6bbc259b2a8f41e565fe168c8d86f07	d__Bacteria	p__Bacteroidota	c__Bacteroidia	o__Bacteroidales	f__Prevotellaceae	g__Leyella	0	0	0	0	0	0	0	0	0	0	0	0	0	0	0	0	0	0	0	0	0	0	0	0	0	0	0	0	0	0	0	0	0	0	0	0	0	0	0	0	0	0	0
ae021d0e774a9a25629ff71d703a9858	d__Bacteria	p__Bacteroidota	c__Bacteroidia	o__Bacteroidales	f__Prevotellaceae	g__Leyella	0	0	0	0	0	0	0	0	0	0	0	0	0	0	0	0	0	0	0	0	0	0	0	0	0	0	0	0	0	0	0	0	0	0	0	0	0	0	0	0	0	0	0
2def06fe41701e5f04fe3f70f4ccede0	d__Bacteria	p__Bacteroidota	c__Bacteroidia	o__Bacteroidales	f__Prevotellaceae	g__Leyella	0	0	0	0	0	0	0	0	0	0	0	0	0	0	0	0	0	0	0	0	0	0	0	0	0	0	0	0	0	0	0	0	0	0	0	0	0	0	0	0	0	0	0
78a3699487de84bc317d53a0f43bdc5d	d__Bacteria	p__Bacteroidota	c__Bacteroidia	o__Bacteroidales	f__Prevotellaceae	g__Leyella	0	0	0	0	0	0	0	0	0	0	0	0	0	0	0	0	0	0	0	0	0	0	0	0	0	0	0	0	0	0	0	0	0	0	0	0	0	0	0	0	0	0	0
e6d20307654d2d46400bf6dc34d0a9e6	d__Bacteria	p__Bacteroidota	c__Bacteroidia	o__Bacteroidales	f__Prevotellaceae	g__Leyella	0	0	0	0	0	0	0	0	0	0	0	0	0	0	0	0	0	0	0	0	0	0	0	0	0	0	0	0	0	0	0	0	0	0	0	0	0	0	0	0	0	0	0
d49b2044526f1d389392d0658e6ca186	d__Bacteria	p__Bacteroidota	c__Bacteroidia	o__Bacteroidales	f__Prevotellaceae	g__Leyella	0	0	0	0	0	0	0	0	0	0	0	0	0	0	0	0	0	0	0	0	0	0	0	0	0	0	0	0	0	0	0	0	0	0	0	0	0	0	0	0	0	0	0
854e81103ba5ab18a34d035e5a05738b	d__Bacteria	p__Bacteroidota	c__Bacteroidia	o__Bacteroidales	f__Prevotellaceae	g__Leyella	0	0	0	0	0	0	0	0	0	0	0	0	0	0	0	0	0	0	0	0	0	0	0	0	0	0	0	0	0	0	0	0	0	0	0	0	0	0	0	0	0	0	0
49371dba7ebfd8c224a3881f198f095c	d__Bacteria	p__Bacteroidota	c__Bacteroidia	o__Bacteroidales	f__Prevotellaceae	g__Leyella	0	0	0	0	0	0	598	0	0	0	60	0	0	0	0	0	0	0	0	0	0	0	0	870	0	0	0	0	0	0	0	0	0	0	0	0	0	485	0	0	0	0	0
fc2952d0bafc577c33efa8608b70c4ed	d__Bacteria	p__Bacteroidota	c__Bacteroidia	o__Bacteroidales	f__Prevotellaceae	g__Leyella	0	0	0	0	0	0	0	0	0	0	0	0	0	0	0	0	0	0	0	0	0	0	0	434	0	0	0	0	0	0	0	0	0	0	0	0	0	0	0	0	0	0	0
b0bb357c7d8d9084f93c040ab455235e	d__Bacteria	p__Bacteroidota	c__Bacteroidia	o__Bacteroidales	f__Prevotellaceae	g__Leyella	0	0	0	0	0	0	0	0	0	0	67	0	0	0	0	0	0	0	0	0	0	0	0	0	0	0	0	0	0	0	0	0	0	0	0	0	0	3	0	0	0	0	0
df26b24e50e3ad1ac53d997e3e88bceb	d__Bacteria	p__Bacteroidota	c__Bacteroidia	o__Bacteroidales	f__Prevotellaceae	g__Leyella	0	0	0	0	0	0	0	0	0	0	0	0	0	0	0	0	0	0	0	0	0	0	0	0	0	0	0	0	0	0	0	0	0	0	0	0	0	102	0	0	0	0	0
dabd60e21de85c30b9aadad1e47a110f	d__Bacteria	p__Bacteroidota	c__Bacteroidia	o__Bacteroidales	f__Prevotellaceae	g__Leyella	0	0	0	0	0	0	0	0	0	0	0	0	0	0	0	0	0	0	0	0	0	0	0	0	0	0	0	0	0	0	0	0	0	0	512	0	0	0	0	0	0	0	0
29dea198b8204eb5b17aca201f8aa077	d__Bacteria	p__Bacteroidota	c__Bacteroidia	o__Bacteroidales	f__Prevotellaceae	g__Leyella	0	0	0	0	0	0	0	0	0	0	0	0	0	0	0	0	0	0	0	0	0	0	0	0	0	0	0	0	0	0	0	0	0	0	232	0	0	0	0	0	0	0	0
bb009287b441361952162622f8bd5987	d__Bacteria	p__Bacteroidota	c__Bacteroidia	o__Bacteroidales	f__Prevotellaceae	g__Leyella	0	0	0	0	0	0	0	0	0	0	0	0	0	0	0	0	0	0	0	0	0	0	0	0	0	0	0	0	0	0	0	0	0	0	0	0	0	0	0	0	0	0	0
e077d391b7c6d4137db03c8a4bdf2416	d__Bacteria	p__Bacteroidota	c__Bacteroidia	o__Bacteroidales	f__Prevotellaceae	g__Leyella	0	0	0	0	0	0	0	0	0	0	7	0	0	0	0	0	0	0	0	0	0	0	0	0	0	0	0	0	0	0	0	0	0	0	520	0	0	214	0	0	0	0	0
5172eae1dd386c396cabad660b763177	d__Bacteria	p__Bacteroidota	c__Bacteroidia	o__Bacteroidales	f__Prevotellaceae	g__Leyella	0	0	0	0	0	0	0	0	0	0	0	0	0	0	0	0	0	0	0	0	0	0	0	0	0	0	0	0	0	0	0	0	0	0	0	0	0	0	0	0	0	0	0
0395241bcd195df12696f695fc0b628f	d__Bacteria	p__Bacteroidota	c__Bacteroidia	o__Bacteroidales	f__Prevotellaceae	g__Leyella	0	0	0	0	0	0	0	0	0	0	0	0	0	0	0	0	0	0	0	0	0	0	0	0	0	0	0	0	0	0	0	0	0	0	0	0	0	97	0	0	0	0	0
fdd3209ad30f7bb2e74bdc3d72433350	d__Bacteria	p__Bacteroidota	c__Bacteroidia	o__Bacteroidales	f__Prevotellaceae	g__Leyella	0	0	0	0	0	0	0	0	0	0	0	0	0	0	0	0	0	0	0	0	0	0	0	0	0	0	0	0	0	0	0	0	0	0	0	0	0	98	0	0	0	0	0
5c96b4d92dfbe9f8eea793dcd44403b8	d__Bacteria	p__Bacteroidota	c__Bacteroidia	o__Bacteroidales	f__Prevotellaceae	g__Leyella	0	0	0	0	0	0	0	0	0	0	0	0	0	0	0	0	0	0	0	0	0	0	0	0	0	0	0	0	0	0	0	0	0	0	0	0	0	0	0	0	0	0	0
6a13ac645ff58a7d373be26b76318f1f	d__Bacteria	p__Bacteroidota	c__Bacteroidia	o__Bacteroidales	f__Prevotellaceae	g__Leyella	0	0	0	0	0	0	0	0	0	0	0	0	0	0	0	0	0	0	0	0	0	0	0	0	0	0	0	0	0	0	0	0	0	0	0	0	0	0	0	0	0	0	0
f9f785eb29cbd285100a26b0e35981d8	d__Bacteria	p__Bacteroidota	c__Bacteroidia	o__Bacteroidales	f__Prevotellaceae	g__Leyella	7	0	0	0	0	0	0	0	0	0	5	0	0	0	0	0	0	0	0	0	0	0	0	0	4	0	0	0	0	0	0	0	0	0	422	0	0	192	0	0	0	0	0
10bcaab2441784a59e27f3d19c2804b2	d__Bacteria	p__Bacteroidota	c__Bacteroidia	o__Bacteroidales	f__Prevotellaceae	g__Leyella	0	0	0	0	0	0	0	0	0	0	0	0	0	0	0	0	0	0	0	0	0	0	0	0	0	0	0	0	0	0	0	0	0	0	0	0	0	0	0	0	0	0	0
1bc0edf0066528528bcfa8bd7cdacf5f	d__Bacteria	p__Bacteroidota	c__Bacteroidia	o__Bacteroidales	f__Prevotellaceae	g__Leyella	0	0	33	0	0	0	0	0	0	0	4	0	0	0	0	0	0	0	0	0	0	0	0	0	3	0	0	1081	0	0	0	0	0	0	0	0	0	0	0	0	0	0	0
6581114317b73ac2e3c9e1693025a48a	d__Bacteria	p__Bacteroidota	c__Bacteroidia	o__Bacteroidales	f__Prevotellaceae	g__Leyella	0	0	0	0	0	0	0	0	0	0	0	0	0	0	0	0	0	0	105	0	0	0	0	0	0	0	0	0	0	0	0	0	0	0	0	0	0	0	0	0	0	0	0
b48e9583ce12b71b57679c1748ed7770	d__Bacteria	p__Bacteroidota	c__Bacteroidia	o__Bacteroidales	f__Prevotellaceae	g__Leyella	9	0	0	0	0	0	0	0	0	0	31	0	0	0	0	0	0	0	0	0	0	0	0	0	2	0	0	0	0	0	0	0	0	0	0	6	0	0	0	0	0	0	0
4d57689e82fb6aa2ee0a3e915bbd0f60	d__Bacteria	p__Bacteroidota	c__Bacteroidia	o__Bacteroidales	f__Prevotellaceae	g__Leyella	0	0	0	0	0	0	318	0	0	0	4	0	0	0	0	0	0	0	0	0	0	0	0	426	0	0	0	0	0	0	0	0	0	0	0	2	0	0	0	0	0	0	0
7e2179a379e68860e5f9f7a3910299f7	d__Bacteria	p__Bacteroidota	c__Bacteroidia	o__Bacteroidales	f__Prevotellaceae	g__Leyella	0	0	0	0	0	0	0	0	0	0	0	0	0	0	0	0	0	0	0	0	0	0	0	0	0	0	0	0	0	0	0	0	0	0	0	0	0	0	0	0	0	0	0
2541e3970b637961e146802835851225	d__Bacteria	p__Bacteroidota	c__Bacteroidia	o__Bacteroidales	f__Prevotellaceae	g__Leyella	0	0	0	0	0	0	253	0	0	0	5	1767	0	0	0	0	0	0	302	0	0	0	0	411	0	2	0	3100	0	0	0	0	0	0	0	40	0	646	0	0	0	0	0
c0be08c84b1ef840cd00b745c05db454	d__Bacteria	p__Bacteroidota	c__Bacteroidia	o__Bacteroidales	f__Prevotellaceae	g__Leyella	0	0	0	0	0	0	0	0	0	0	46	497	0	0	0	0	0	0	130	0	0	0	0	0	0	0	0	1627	0	0	0	0	0	0	0	4	0	332	0	0	0	0	0
9da55f85142e1b9350d057b62f4a04eb	d__Bacteria	p__Bacteroidota	c__Bacteroidia	o__Bacteroidales	f__Prevotellaceae	g__Leyella	0	0	0	0	0	0	136	0	0	0	0	0	0	0	0	0	0	0	0	0	0	0	0	0	0	0	0	0	0	0	0	0	0	0	0	0	0	0	0	0	0	0	0
5ae1b6788a51b8a7bb335224c318d3ea	d__Bacteria	p__Bacteroidota	c__Bacteroidia	o__Bacteroidales	f__Prevotellaceae	g__Leyella	0	0	0	0	0	0	0	0	0	0	0	0	0	0	0	0	0	0	0	0	0	0	0	372	0	0	0	0	0	0	0	0	0	0	0	0	0	0	0	0	0	0	0
1462e9cdff239067a64b690c07cc3613	d__Bacteria	p__Bacteroidota	c__Bacteroidia	o__Bacteroidales	f__Prevotellaceae	g__Leyella	0	0	0	0	0	0	223	0	0	0	0	0	0	0	0	0	0	0	0	0	0	0	0	0	0	0	0	0	0	0	0	0	0	0	0	0	0	0	0	0	0	0	0
4c601a6cb7c73e8e8c3854a617bc3c89	d__Bacteria	p__Bacteroidota	c__Bacteroidia	o__Bacteroidales	f__Prevotellaceae	g__Leyella	4	0	0	0	0	0	2	0	0	0	3	1105	0	0	0	0	0	0	127	0	0	0	0	0	10	0	0	0	0	0	0	0	0	0	0	1192	0	1405	0	0	0	0	0
dc40a498665dcb1689e4529800e2e3bb	d__Bacteria	p__Bacteroidota	c__Bacteroidia	o__Bacteroidales	f__Prevotellaceae	g__Leyella	0	0	0	0	0	0	0	0	0	0	0	0	0	0	0	0	0	0	0	0	0	0	0	0	0	0	0	0	0	0	0	0	0	0	0	0	0	0	0	0	0	0	0
f706ae8fbfefbd08b39e1012a55f551c	d__Bacteria	p__Bacteroidota	c__Bacteroidia	o__Bacteroidales	f__Prevotellaceae	g__Leyella	0	0	0	0	0	0	3	0	0	0	69	0	0	0	0	0	0	0	0	0	0	0	0	1	0	0	0	0	0	0	0	0	0	0	0	471	0	0	0	0	0	0	0
c5a70da378a51ee8be7a1bf32b753bbf	d__Bacteria	p__Bacteroidota	c__Bacteroidia	o__Bacteroidales	f__Prevotellaceae	g__Leyella	0	0	0	0	0	0	0	0	0	0	0	0	0	0	0	0	0	0	0	0	0	0	0	277	0	0	0	0	0	0	0	0	0	0	0	413	0	0	0	0	0	0	0
a2efec81f9acbbf69a2dc5bf1608693b	d__Bacteria	p__Bacteroidota	c__Bacteroidia	o__Bacteroidales	f__Prevotellaceae	g__Leyella	0	0	0	0	0	0	0	0	0	0	33	0	0	0	0	0	0	0	0	0	0	0	0	0	0	0	0	0	0	0	0	0	0	0	0	0	0	0	0	0	0	0	0
94e642f836ab2fa99535c93c1fa628df	d__Bacteria	p__Bacteroidota	c__Bacteroidia	o__Bacteroidales	f__Prevotellaceae	g__Leyella	0	0	0	0	0	0	0	0	0	0	0	0	0	0	0	0	0	0	0	0	0	0	0	0	0	0	0	0	0	0	0	0	0	0	0	0	0	0	0	0	0	0	0
46b583757d34c6d72491068071f62d9a	d__Bacteria	p__Bacteroidota	c__Bacteroidia	o__Bacteroidales	f__Prevotellaceae	g__Leyella	0	0	0	0	0	0	0	0	0	0	0	0	0	0	0	0	0	0	0	0	0	0	0	0	0	0	0	0	0	0	0	0	0	0	0	638	0	0	0	0	0	0	0
69adecd62841af9753930ca48afb98f2	d__Bacteria	p__Bacteroidota	c__Bacteroidia	o__Bacteroidales	f__Prevotellaceae	g__Leyella	0	0	0	0	0	0	0	0	0	0	0	0	0	0	0	0	0	0	0	0	0	0	0	0	0	0	0	0	0	0	0	0	0	0	0	546	0	0	0	0	0	0	0
9d926ef70ffe2c1a8e2946afef9ffe5b	d__Bacteria	p__Bacteroidota	c__Bacteroidia	o__Bacteroidales	f__Prevotellaceae	g__Leyella	0	0	0	0	0	0	0	0	0	0	0	0	0	0	0	0	0	0	0	0	0	0	0	0	0	0	0	0	0	0	0	0	0	0	0	529	0	0	0	0	0	0	0
a6fc636894efa9f77f804ea75f05bd58	d__Bacteria	p__Bacteroidota	c__Bacteroidia	o__Bacteroidales	f__Prevotellaceae	g__Leyella	0	0	0	0	0	0	17	0	0	0	1	0	0	0	0	0	0	0	0	0	0	0	0	54	0	0	0	0	0	0	0	0	0	0	0	0	0	533	0	0	0	0	0
c03e9ee3add8f96519c1836270c18e13	d__Bacteria	p__Bacteroidota	c__Bacteroidia	o__Bacteroidales	f__Prevotellaceae	g__Prevotellaceae_UCG-001	0	0	0	0	0	0	0	0	0	0	0	0	0	0	0	0	0	0	0	0	0	0	0	0	0	0	0	0	0	0	0	0	0	0	0	0	0	0	0	0	0	0	0
5d462cc125363b65280e552266e62510	d__Bacteria	p__Bacteroidota	c__Bacteroidia	o__Bacteroidales	f__Prevotellaceae		0	0	0	0	0	0	0	0	0	0	0	0	0	0	0	0	0	0	0	0	0	0	0	0	0	0	0	0	0	0	0	0	0	0	0	0	0	0	0	0	0	0	0
62893a6f19c2906faacf9e170b670cff	d__Bacteria	p__Bacteroidota	c__Bacteroidia	o__Bacteroidales	f__Prevotellaceae		0	0	0	0	0	0	0	0	0	0	0	0	0	0	0	0	0	0	0	0	0	0	0	0	0	0	0	0	0	0	0	0	0	0	0	0	0	0	0	0	0	0	0
bf904f2df121a1415f778ac24d703996	d__Bacteria	p__Bacteroidota	c__Bacteroidia	o__Bacteroidales	f__Prevotellaceae		0	0	0	0	0	0	0	0	0	0	0	0	0	0	0	0	0	0	0	0	0	0	0	0	0	0	0	0	0	0	0	0	0	0	0	0	0	0	0	0	0	0	0
43f94c605f4608b6eb39e5d34309a1f0	d__Bacteria	p__Bacteroidota	c__Bacteroidia	o__Bacteroidales	f__Prevotellaceae	g__Hoylesella	0	0	0	0	0	0	0	0	0	0	0	0	0	0	0	0	0	0	0	0	0	0	0	0	0	0	0	0	0	0	0	0	0	0	0	0	0	0	0	0	0	0	0
74bed3ea8554ffe2985e18fa2edb2df5	d__Bacteria	p__Bacteroidota	c__Bacteroidia	o__Bacteroidales	f__Prevotellaceae	g__Hoylesella	0	0	0	0	8	0	0	0	0	0	0	0	0	0	0	0	0	0	0	0	0	0	0	0	0	0	0	0	0	0	0	0	0	0	0	0	0	0	0	0	0	0	0
3ff09ab273fb62b04c429f04fef7c22c	d__Bacteria	p__Bacteroidota	c__Bacteroidia	o__Bacteroidales	f__Prevotellaceae	g__Hoylesella	0	0	0	0	0	0	0	0	0	0	0	0	0	0	0	0	0	0	0	0	0	0	0	0	0	0	0	0	0	0	0	0	0	0	0	0	0	0	0	0	0	0	0
760adb5c70be056f42e827b709e588cc	d__Bacteria	p__Bacteroidota	c__Bacteroidia	o__Bacteroidales	f__Prevotellaceae	g__Hoylesella	0	0	11	0	0	0	0	0	0	0	0	0	0	0	1	0	0	0	0	0	0	0	31	0	0	0	0	0	0	0	0	0	0	0	0	0	0	0	0	0	0	0	0
9beab71948333708309497d8ce8fda2e	d__Bacteria	p__Bacteroidota	c__Bacteroidia	o__Bacteroidales	f__Prevotellaceae	g__Hoylesella	0	0	0	0	0	0	0	0	0	0	0	0	0	0	0	0	0	0	0	0	0	0	0	0	0	0	0	0	0	0	0	0	0	0	0	0	0	0	0	0	0	0	0
7da4fc7ab0496796e12b00debbdcc312	d__Bacteria	p__Bacteroidota	c__Bacteroidia	o__Bacteroidales			0	0	0	0	0	0	0	0	0	0	0	0	0	0	0	0	0	0	0	0	0	0	0	0	0	0	0	0	0	0	0	0	0	0	0	0	0	0	0	0	0	0	0
e9b89b6976abf35f559613014d1d1dd3	d__Bacteria	p__Bacteroidota	c__Bacteroidia	o__Bacteroidales			0	0	0	0	0	0	0	0	0	0	0	0	0	0	0	0	0	6	0	0	0	0	0	0	236	0	0	0	0	0	0	0	0	0	0	0	0	0	69	0	0	0	0
cf144b14772a1f38365d63c507fc66b3	d__Bacteria	p__Bacteroidota	c__Bacteroidia	o__Bacteroidales	f__Incertae_Sedis	g__Incertae_Sedis	0	0	0	0	0	0	0	0	0	0	0	0	0	0	0	0	0	0	0	105	0	0	0	0	0	0	0	0	0	0	0	0	0	0	0	0	0	0	0	0	0	0	0
dbf90b8829b6a38787f1b31129d08a99	d__Bacteria	p__Bacteroidota	c__Bacteroidia	o__Bacteroidales	f__Incertae_Sedis	g__Incertae_Sedis	0	0	0	0	0	0	0	0	0	0	0	0	0	0	0	0	0	0	0	53	0	0	0	0	0	0	0	0	0	0	0	0	0	0	0	0	0	0	0	0	0	0	0
d95e96718caa6f508f3815d2537fe8e9	d__Bacteria	p__Bacteroidota	c__Bacteroidia	o__Bacteroidales	f__Incertae_Sedis	g__Incertae_Sedis	0	0	0	0	0	0	0	0	0	0	0	0	0	0	0	0	0	0	0	0	0	0	0	0	0	0	0	0	0	0	0	0	0	0	0	0	0	0	0	0	0	0	0
7c7bff3a07f18f77a5cea673188fceb4	d__Bacteria	p__Bacteroidota	c__Bacteroidia	o__Bacteroidales	f__Prevotellaceae	g__Incertae_Sedis	0	0	482	0	0	0	0	0	0	0	0	0	0	0	0	0	0	0	0	0	0	0	0	0	0	0	0	0	0	0	0	239	0	0	0	0	0	0	111	0	0	0	0
16ca43b44f1f12e1c1ede3cd5e679867	d__Bacteria	p__Bacteroidota	c__Bacteroidia	o__Bacteroidales	f__Prevotellaceae	g__Incertae_Sedis	0	0	65	0	0	0	0	0	0	0	0	0	0	0	0	0	0	0	0	0	0	0	0	0	0	0	0	0	0	0	0	0	0	0	0	0	0	0	0	0	0	0	0
7ce98cea781747a0ba923b48fdaed593	d__Bacteria	p__Bacteroidota	c__Bacteroidia	o__Bacteroidales	f__Prevotellaceae	g__Incertae_Sedis	935	0	123	0	0	0	0	0	0	0	0	0	0	0	0	0	0	0	0	0	0	0	0	2264	0	0	0	0	0	0	1394	0	0	0	98	990	0	26	397	0	0	0	0
2b98073a84f1e483cca1c267e4df7b54	d__Bacteria	p__Bacteroidota	c__Bacteroidia	o__Bacteroidales	f__Prevotellaceae	g__Incertae_Sedis	768	0	0	0	0	0	0	0	0	0	0	0	0	0	0	0	0	0	0	0	0	0	0	0	0	0	0	0	0	0	0	0	0	0	0	0	0	0	0	0	0	0	0
266c25ea830a07068f0ec76a0b1ef44c	d__Bacteria	p__Bacteroidota	c__Bacteroidia	o__Bacteroidales	f__Prevotellaceae	g__Incertae_Sedis	0	0	0	0	0	0	0	0	0	0	0	0	0	0	0	0	0	0	0	0	0	0	0	0	0	0	0	0	0	0	437	0	0	0	0	547	0	0	0	0	0	0	0
5a5ecf298bd4bf86778d911f68c25f76	d__Bacteria	p__Bacteroidota	c__Bacteroidia	o__Bacteroidales	f__Prevotellaceae	g__Incertae_Sedis	0	0	64	0	0	0	0	0	0	0	0	0	0	0	0	0	0	0	0	0	0	0	0	0	0	0	0	0	0	0	411	0	0	0	83	937	0	0	0	0	0	0	0
df0e399449afea146ca01aff07d5422e	d__Bacteria	p__Bacteroidota	c__Bacteroidia	o__Bacteroidales	f__Prevotellaceae	g__Incertae_Sedis	0	0	0	0	0	0	0	0	0	0	0	0	0	0	0	0	0	0	0	0	0	0	0	0	0	0	0	0	0	0	0	0	0	0	0	0	0	0	0	0	0	0	0
7fd521238eee17c099ccc32868bf1a86	d__Bacteria	p__Bacteroidota	c__Bacteroidia	o__Bacteroidales	f__Prevotellaceae	g__Incertae_Sedis	0	0	0	0	0	0	0	0	0	0	0	0	0	0	0	0	0	0	0	0	0	0	0	0	0	0	53	0	0	0	0	0	0	0	0	0	0	0	0	0	0	0	0
c9e21dad475c9090c4ec857d7106b67e	d__Bacteria	p__Bacteroidota	c__Bacteroidia	o__Bacteroidales	f__Prevotellaceae	g__Incertae_Sedis	0	0	0	0	0	0	0	0	0	0	0	0	0	0	0	0	0	0	0	0	0	0	0	0	0	0	157	0	0	0	0	0	0	0	0	0	0	0	0	0	0	0	0
ae21022218345a5299d4af80e13f1bfd	d__Bacteria	p__Bacteroidota	c__Bacteroidia	o__Bacteroidales	f__Prevotellaceae	g__Incertae_Sedis	0	0	0	0	0	0	0	0	0	0	0	0	0	0	0	0	0	0	0	0	0	0	0	0	0	0	0	0	0	0	0	0	0	0	0	0	0	0	0	0	0	0	0
d4136745b29ba20ef34bc9af7050142e	d__Bacteria	p__Bacteroidota	c__Bacteroidia	o__Bacteroidales	f__Prevotellaceae	g__Incertae_Sedis	0	0	0	0	0	0	0	0	0	0	0	0	0	0	0	0	0	0	0	0	0	0	0	0	0	0	0	0	0	0	0	0	0	0	0	0	0	0	0	0	0	0	1462
bcaabba344163f6223d510ddc31fe170	d__Bacteria	p__Bacteroidota	c__Bacteroidia	o__Bacteroidales	f__Prevotellaceae	g__Incertae_Sedis	0	0	0	0	0	0	0	0	0	0	0	0	0	0	0	0	0	0	0	0	0	0	0	0	0	0	89	0	0	0	0	0	0	0	0	0	0	0	0	0	0	0	0
e03ee1f1777020ae06c5e26fffd1acac	d__Bacteria	p__Bacteroidota	c__Bacteroidia	o__Bacteroidales	f__Prevotellaceae	g__Incertae_Sedis	0	0	0	0	0	0	0	0	0	0	0	0	8	0	0	0	0	0	0	0	0	324	0	0	0	0	72	0	0	0	0	0	0	0	0	0	0	0	0	0	0	0	905
b6d06201e2db212fb15c0c2e5bb65082	d__Bacteria	p__Bacteroidota	c__Bacteroidia	o__Bacteroidales	f__Prevotellaceae	g__Incertae_Sedis	0	0	0	0	0	0	0	0	0	0	0	0	0	0	0	0	0	0	0	0	0	0	0	0	0	0	0	0	0	0	0	0	0	0	0	0	0	0	0	0	0	0	2619
ab6fbea189aec5c4de28f385c97faa06	d__Bacteria	p__Bacteroidota	c__Bacteroidia	o__Bacteroidales	f__Prevotellaceae	g__Incertae_Sedis	0	0	0	0	0	0	0	0	0	0	0	0	0	0	0	0	0	0	0	0	0	673	0	0	0	0	0	0	0	0	0	0	0	0	0	0	0	0	0	0	0	0	0
898864d24a9572380566cc8e5cbe60d0	d__Bacteria	p__Bacteroidota	c__Bacteroidia	o__Bacteroidales	f__Prevotellaceae	g__Incertae_Sedis	0	0	0	0	0	0	0	0	0	0	0	0	0	0	0	0	0	0	0	0	0	0	0	0	0	0	0	0	0	0	0	0	0	0	0	0	0	0	0	0	0	0	0
f78efaecc36d0ef3a07520c2eebc477e	d__Bacteria	p__Bacteroidota	c__Bacteroidia	o__Bacteroidales	f__Prevotellaceae	g__Incertae_Sedis	0	0	0	0	0	0	0	0	0	0	0	0	0	0	0	0	0	0	0	0	0	0	0	0	0	0	0	0	0	0	0	0	0	0	0	0	0	0	0	0	0	0	0
2f7271293c4ad0a004821c7b8a99a212	d__Bacteria	p__Bacteroidota	c__Bacteroidia	o__Bacteroidales	f__Prevotellaceae	g__Incertae_Sedis	29	0	0	0	0	0	0	0	0	0	0	0	0	0	0	0	0	0	0	0	0	882	0	0	0	0	77	0	0	0	0	0	0	0	0	0	0	0	0	0	0	0	0
386637e872c0928e497f2ff228f56784	d__Bacteria	p__Bacteroidota	c__Bacteroidia	o__Bacteroidales	f__Prevotellaceae	g__Incertae_Sedis	0	0	0	0	0	0	0	0	0	0	0	0	0	0	0	0	0	0	0	0	0	2698	0	0	0	0	0	0	0	0	0	0	0	0	0	0	0	0	0	0	0	0	0
1bccf4231d85374dcb3fb7592d6d0fd2	d__Bacteria	p__Bacteroidota	c__Bacteroidia	o__Bacteroidales	f__Prevotellaceae	g__Incertae_Sedis	0	0	0	0	0	0	0	0	0	0	0	0	0	0	0	0	0	0	0	0	0	0	0	0	0	0	0	0	0	0	0	0	0	0	0	0	0	0	0	0	0	0	0
bbcea461fedbcab0d6286f5c5b9e7b56	d__Bacteria	p__Bacteroidota	c__Bacteroidia	o__Bacteroidales	f__Prevotellaceae	g__Incertae_Sedis	0	0	0	0	0	0	0	0	0	0	0	0	0	0	0	0	0	0	0	0	0	0	0	0	0	0	0	0	0	0	0	0	0	0	2833	0	0	0	0	0	0	0	0
2d66f7384c15dc3135124d57c3d83f5c	d__Bacteria	p__Bacteroidota	c__Bacteroidia	o__Bacteroidales	f__Prevotellaceae	g__Incertae_Sedis	0	0	0	0	0	0	0	0	0	0	0	0	0	0	0	0	0	0	0	0	0	0	0	0	0	0	0	0	0	0	0	0	0	0	0	0	0	0	0	0	0	0	0
72f64e85392f13ecee7d26ba5fd93335	d__Bacteria	p__Bacteroidota	c__Bacteroidia	o__Bacteroidales	f__Prevotellaceae	g__Incertae_Sedis	0	0	0	0	0	0	2052	2848	0	0	172	0	0	1693	0	0	0	0	0	1573	0	0	18	0	0	486	0	0	0	0	0	2565	0	0	3011	0	0	2905	0	0	3146	4	0
bc6088eeafd30a4f8d860bc4e274f596	d__Bacteria	p__Bacteroidota	c__Bacteroidia	o__Bacteroidales	f__Prevotellaceae	g__Incertae_Sedis	0	0	0	0	0	0	0	0	0	0	0	0	0	326	0	0	0	0	0	0	0	0	0	0	0	0	0	0	0	0	0	0	0	0	0	0	0	0	0	0	0	0	0
cac134547e73488b116e5bcd30fcb207	d__Bacteria	p__Bacteroidota	c__Bacteroidia	o__Bacteroidales	f__Prevotellaceae	g__Incertae_Sedis	0	0	0	0	0	0	0	0	0	0	0	0	0	0	0	0	0	0	0	0	0	0	0	0	0	0	0	0	0	0	0	0	0	0	0	0	0	0	0	0	0	0	0
5c53fde1bb461e6724b1d44cc6ce2875	d__Bacteria	p__Bacteroidota	c__Bacteroidia	o__Bacteroidales	f__Prevotellaceae	g__Incertae_Sedis	0	0	0	0	0	0	0	2853	0	0	0	0	0	0	0	0	0	0	0	0	0	0	0	0	0	0	0	0	0	0	0	0	0	0	0	0	0	0	0	0	0	0	0
d16ed068348987719a99671f8974cbd4	d__Bacteria	p__Bacteroidota	c__Bacteroidia	o__Bacteroidales	f__Prevotellaceae	g__Incertae_Sedis	0	0	0	0	0	0	0	0	0	0	0	0	0	0	0	0	0	0	0	0	0	0	0	0	0	161	0	0	0	0	0	0	0	0	0	0	0	0	0	0	0	0	0
b725379bae1886248d1b3cf22c2701a6	d__Bacteria	p__Bacteroidota	c__Bacteroidia	o__Bacteroidales	f__Prevotellaceae	g__Incertae_Sedis	0	0	0	0	0	0	0	0	0	0	0	0	0	0	0	0	0	0	0	0	0	0	0	0	0	0	0	0	0	0	0	0	0	0	0	0	0	0	0	0	1044	0	0
b3c4daa4b29fdecb1a1553c98e7e0bc4	d__Bacteria	p__Bacteroidota	c__Bacteroidia	o__Bacteroidales	f__Prevotellaceae	g__Incertae_Sedis	0	0	0	0	0	0	499	2787	0	0	0	0	0	0	0	0	0	0	0	0	0	0	0	0	0	158	0	0	0	0	0	0	0	0	0	0	0	0	0	0	3397	0	0
b0dd38901f12314adff0d00faf462761	d__Bacteria	p__Bacteroidota	c__Bacteroidia	o__Bacteroidales	f__Prevotellaceae	g__Incertae_Sedis	0	0	0	0	0	0	0	0	0	0	0	0	0	0	0	0	0	0	0	0	0	0	0	0	0	187	0	0	0	0	0	0	0	0	0	0	0	0	0	0	0	0	0
4019e2869b0d387f36ee38adfc442a41	d__Bacteria	p__Bacteroidota	c__Bacteroidia	o__Bacteroidales	f__Prevotellaceae	g__Incertae_Sedis	0	0	0	0	0	0	0	0	0	0	24	0	0	0	0	0	0	0	0	0	0	0	0	0	0	0	0	0	0	0	0	0	0	0	0	0	0	0	0	0	0	0	0
8d556499e166cd65f7937c96a498031f	d__Bacteria	p__Bacteroidota	c__Bacteroidia	o__Bacteroidales	f__Prevotellaceae	g__Incertae_Sedis	0	0	0	0	0	0	448	0	0	0	0	0	0	0	0	0	0	0	0	0	0	0	0	0	0	0	0	9	0	0	0	0	0	0	0	0	0	0	0	0	0	0	0
ec7f0dead1342a650119848a28a59a43	d__Bacteria	p__Bacteroidota	c__Bacteroidia	o__Bacteroidales	f__Prevotellaceae	g__Incertae_Sedis	0	0	0	0	0	0	0	0	0	0	0	0	0	0	0	0	0	0	0	0	0	0	0	0	0	0	0	0	0	0	0	0	0	0	0	0	0	0	0	0	0	0	0
4e0c4d7b4cc420b44c85c6cee4b64d4c	d__Bacteria	p__Bacteroidota	c__Bacteroidia	o__Bacteroidales	f__Prevotellaceae	g__Incertae_Sedis	0	0	0	0	0	0	0	0	0	0	0	0	0	0	0	0	0	0	0	0	0	0	0	0	0	0	0	0	0	0	0	0	0	0	723	0	0	0	0	0	0	0	0
81223d3497a8a9bf46e31c18766959cd	d__Bacteria	p__Bacteroidota	c__Bacteroidia	o__Bacteroidales	f__Bacteroidaceae	g__Bacteroides	0	0	0	0	0	0	0	0	0	0	0	0	0	0	0	0	0	59	0	0	0	0	0	0	0	0	0	0	0	0	0	0	0	0	0	0	0	0	0	0	0	0	0
70ed585785e47fdaf066c6e822cc8021	d__Bacteria	p__Bacteroidota	c__Bacteroidia	o__Bacteroidales	f__Bacteroidaceae	g__Bacteroides	0	0	0	0	0	0	0	0	0	0	0	0	0	0	0	0	0	4713	0	0	0	0	0	0	0	0	0	2	0	0	0	0	0	0	0	0	0	0	0	0	0	0	0
93f25790fc078514a29e60f1b9f2ae90	d__Bacteria	p__Bacteroidota	c__Bacteroidia	o__Bacteroidales	f__Bacteroidaceae	g__Bacteroides	0	0	0	742	0	0	0	0	0	0	0	0	0	0	0	0	0	0	0	0	0	0	0	0	0	0	0	0	0	0	0	0	0	110	0	0	327	0	0	0	0	0	0
4535fdf92965a6f6a8973841a386f1c3	d__Bacteria	p__Bacteroidota	c__Bacteroidia	o__Bacteroidales	f__Bacteroidaceae	g__Bacteroides	0	0	0	0	0	0	0	0	0	0	0	0	0	0	0	0	0	0	0	0	0	0	0	0	0	0	0	0	0	0	0	0	0	0	0	0	1870	0	0	0	0	0	0
68ff8ad11d861a39bf4b4bd9700d2bac	d__Bacteria	p__Bacteroidota	c__Bacteroidia	o__Bacteroidales	f__Bacteroidaceae	g__Bacteroides	0	0	0	0	0	0	0	0	0	0	0	0	0	0	0	0	0	0	0	0	0	0	0	0	0	0	0	0	0	0	0	0	0	0	0	0	393	0	0	0	0	0	0
4278cca8a9d3998a2861d73dac39ee51	d__Bacteria	p__Bacteroidota	c__Bacteroidia	o__Bacteroidales	f__Bacteroidaceae	g__Bacteroides	0	0	0	0	0	0	0	0	0	0	0	0	0	0	0	0	0	1433	0	0	0	0	0	0	0	0	0	0	0	0	0	0	0	0	0	0	0	0	35	0	54	0	0
1b2a04a19213610822c2bd989da9132f	d__Bacteria	p__Bacteroidota	c__Bacteroidia	o__Bacteroidales	f__Bacteroidaceae	g__Bacteroides	0	0	0	0	0	0	0	0	0	0	0	0	0	0	80	0	0	0	0	0	0	0	0	0	0	0	0	0	0	1	1	3	0	2	0	0	0	0	0	0	0	0	0
1f2b8a3770237e8e2526e4b05e135803	d__Bacteria	p__Bacteroidota	c__Bacteroidia	o__Bacteroidales	f__Bacteroidaceae	g__Bacteroides	0	0	0	0	0	0	0	0	0	0	0	0	62	0	0	0	0	0	0	0	0	0	0	0	0	0	0	0	0	0	0	0	0	0	0	0	186	0	0	0	0	0	0
318adfcae653e5637befffdc4715a9b3	d__Bacteria	p__Bacteroidota	c__Bacteroidia	o__Bacteroidales	f__Bacteroidaceae	g__Bacteroides	0	0	0	0	0	0	0	0	0	0	0	0	0	0	0	0	0	0	0	0	0	0	0	0	0	0	0	0	0	0	0	0	277	0	0	0	0	0	0	0	0	0	0
e88fbfc77fa565546d3abfc6f4cc2a5c	d__Bacteria	p__Bacteroidota	c__Bacteroidia	o__Bacteroidales	f__Bacteroidaceae	g__Bacteroides	0	0	0	0	0	0	0	0	0	0	0	0	211	0	799	0	0	0	0	0	0	0	0	0	0	0	0	0	0	0	0	0	275	0	0	0	1216	0	0	0	0	0	0
173ae448654ca5335227d3b8525c15a4	d__Bacteria	p__Bacteroidota	c__Bacteroidia	o__Bacteroidales	f__Bacteroidaceae	g__Bacteroides	0	76	0	0	0	1720	0	257	0	0	0	270	0	159	8445	0	723	0	133	56	0	121	316	0	0	11	37	0	0	898	0	3095	1574	353	41	8	1389	0	40	0	144	0	0
cb53d59759f28f488fcd6f68bbdfd686	d__Bacteria	p__Bacteroidota	c__Bacteroidia	o__Bacteroidales	f__Bacteroidaceae	g__Bacteroides	0	0	0	0	0	0	0	0	0	0	0	0	0	0	0	0	0	0	0	0	0	0	0	0	0	0	0	0	0	0	0	0	0	0	0	0	0	0	0	0	0	0	0
09059c80e21d3f907c6e2084c2b837d2	d__Bacteria	p__Bacteroidota	c__Bacteroidia	o__Bacteroidales	f__Bacteroidaceae	g__Bacteroides	0	0	0	0	0	0	0	0	0	0	0	0	0	0	1317	0	0	0	12	1	0	0	1	0	0	0	0	0	0	0	0	0	0	0	0	0	0	0	0	0	0	0	0
cbbb02478ef29fcaf8af9d7603b42120	d__Bacteria	p__Bacteroidota	c__Bacteroidia	o__Bacteroidales	f__Bacteroidaceae	g__Bacteroides	0	0	0	0	0	0	0	0	0	0	0	0	0	0	0	0	0	0	0	51	0	0	130	0	0	0	0	0	0	0	0	0	0	0	0	0	0	0	0	0	0	0	0
8c826656ab6f71070984f95946c483e0	d__Bacteria	p__Bacteroidota	c__Bacteroidia	o__Bacteroidales	f__Bacteroidaceae	g__Bacteroides	0	0	0	0	0	0	0	0	0	0	0	232	0	0	0	0	0	0	0	24	0	0	0	0	0	0	0	0	0	0	0	0	0	0	0	0	0	0	0	0	32	0	0
6e14382b1b44fefb8163e0a9e37cb794	d__Bacteria	p__Bacteroidota	c__Bacteroidia	o__Bacteroidales	f__Bacteroidaceae	g__Bacteroides	0	0	0	0	0	0	0	0	0	0	0	0	0	0	0	0	0	76	0	0	0	0	0	0	0	0	0	0	0	0	0	0	0	0	0	0	0	0	0	0	0	0	0
9225b23c5fac488fdd3898a667ef731f	d__Bacteria	p__Bacteroidota	c__Bacteroidia	o__Bacteroidales	f__Bacteroidaceae	g__Bacteroides	0	0	0	0	0	0	0	0	0	0	0	0	0	0	0	0	0	0	0	0	0	0	127	0	0	0	0	0	0	0	0	0	0	0	0	0	0	0	0	0	0	0	0
decb729c68607259087044f6919ae969	d__Bacteria	p__Bacteroidota	c__Bacteroidia	o__Bacteroidales	f__Bacteroidaceae	g__Bacteroides	0	0	0	0	0	0	0	0	0	0	0	0	0	0	0	0	0	0	0	0	0	0	0	0	0	0	0	0	0	0	0	0	0	0	0	0	212	0	0	0	0	0	0
33b5cc859c2f5066c31893a733cf9f0f	d__Bacteria	p__Bacteroidota	c__Bacteroidia	o__Bacteroidales	f__Bacteroidaceae	g__Bacteroides	0	0	0	0	0	2947	0	0	0	0	0	219	0	0	0	0	344	0	0	45	0	1	0	0	0	0	0	0	0	0	0	0	0	2	0	0	158	0	0	0	15	0	0
06414d70e31a67878e6c13e1c881b57b	d__Bacteria	p__Bacteroidota	c__Bacteroidia	o__Bacteroidales	f__Bacteroidaceae	g__Bacteroides	0	0	0	0	0	737	0	0	0	0	0	0	0	0	0	0	0	0	0	0	0	0	0	0	0	0	0	0	0	0	0	0	0	0	0	0	0	0	0	0	0	0	0
7e9ca426a051c4f257776bb65c779da7	d__Bacteria	p__Bacteroidota	c__Bacteroidia	o__Bacteroidales	f__Bacteroidaceae	g__Bacteroides	0	0	0	0	0	0	0	0	0	0	0	0	0	0	0	0	0	0	0	0	0	0	0	0	0	0	0	0	0	0	0	0	0	0	0	0	227	0	0	0	0	0	0
420932032702dc3a1558f1a625b4daa3	d__Bacteria	p__Bacteroidota	c__Bacteroidia	o__Bacteroidales	f__Bacteroidaceae	g__Bacteroides	0	0	0	0	0	0	0	0	0	0	0	0	0	0	0	0	0	0	0	0	0	0	103	0	0	0	0	0	0	0	0	592	0	0	0	0	0	0	0	0	0	0	0
1d2c73917fa75e19031e4371ada743ab	d__Bacteria	p__Bacteroidota	c__Bacteroidia	o__Bacteroidales	f__Bacteroidaceae	g__Bacteroides	0	0	0	0	0	0	0	0	0	0	0	0	0	0	0	0	0	68	0	0	0	28	0	0	0	0	0	0	0	0	0	0	0	0	0	0	0	0	0	0	0	0	0
2b5c4c5c3001da2a3f3b472a09322fce	d__Bacteria	p__Bacteroidota	c__Bacteroidia	o__Bacteroidales	f__Bacteroidaceae	g__Bacteroides	0	0	0	0	0	0	0	0	0	0	0	0	0	0	0	0	0	0	0	0	0	0	0	0	0	0	0	0	0	0	0	0	0	92	0	0	0	0	0	0	0	0	0
55b8a52dd9170a37d0266df475fabb7e	d__Bacteria	p__Bacteroidota	c__Bacteroidia	o__Bacteroidales	f__Bacteroidaceae	g__Bacteroides	0	0	0	0	0	0	0	0	0	0	0	0	0	0	0	0	0	150	0	0	0	0	0	0	0	0	0	0	0	0	0	0	0	0	0	0	0	0	0	0	188	0	0
f7099adb96a613a21348093d55804cee	d__Bacteria	p__Bacteroidota	c__Bacteroidia	o__Bacteroidales	f__Bacteroidaceae	g__Bacteroides	0	0	0	0	0	0	0	0	0	0	0	0	0	0	0	0	0	59	0	0	0	0	0	0	0	0	0	0	0	0	0	0	0	0	0	0	0	0	0	0	0	0	0
ceeff0a9aa91f2c8f43e89e6dcdf0ee1	d__Bacteria	p__Bacteroidota	c__Bacteroidia	o__Bacteroidales	f__Bacteroidaceae	g__Bacteroides	0	0	0	0	0	0	0	0	0	0	0	0	0	0	0	0	0	0	0	0	0	0	0	0	0	0	0	0	0	0	0	0	0	0	0	0	197	0	0	0	0	0	0
e909e35b246e5a19d9f561c40059fbc7	d__Bacteria	p__Bacteroidota	c__Bacteroidia	o__Bacteroidales	f__Bacteroidaceae	g__Bacteroides	0	389	0	0	0	0	0	151	0	0	0	0	0	0	5527	0	0	0	40	316	0	0	224	0	0	0	0	5	0	65	6327	191	0	105	0	0	0	0	22	0	0	0	0
de8410e3cee181cccce0c6e1c51978a1	d__Bacteria	p__Bacteroidota	c__Bacteroidia	o__Bacteroidales	f__Bacteroidaceae	g__Bacteroides	0	64	0	0	0	0	0	0	0	0	0	0	0	0	0	0	0	0	0	0	0	0	0	0	0	0	0	0	0	0	0	0	0	0	0	0	0	0	0	0	0	0	0
aa6234da3989e577d7e721b24a94c62f	d__Bacteria	p__Bacteroidota	c__Bacteroidia	o__Bacteroidales	f__Bacteroidaceae	g__Bacteroides	0	0	0	0	0	0	0	0	0	0	0	0	0	0	0	0	0	0	0	0	0	0	377	0	0	0	0	0	0	0	0	0	0	0	0	0	0	0	0	0	0	0	0
9e428cab604874258574343749d9032c	d__Bacteria	p__Bacteroidota	c__Bacteroidia	o__Bacteroidales	f__Bacteroidaceae	g__Bacteroides	0	0	0	0	0	0	0	176	0	0	0	0	0	0	0	0	0	3717	8	0	0	0	694	0	0	0	0	0	0	0	0	0	29	0	0	0	617	0	0	0	0	0	0
8ad0faece00513b1f614df8c156df1cf	d__Bacteria	p__Bacteroidota	c__Bacteroidia	o__Bacteroidales	f__Bacteroidaceae	g__Bacteroides	0	0	0	0	0	0	0	0	0	0	0	0	0	0	0	0	0	0	0	0	0	0	0	128	0	0	0	0	0	0	0	0	0	0	43	0	0	3	0	0	0	0	0
83136ed57aa226c496538af0d8b83058	d__Bacteria	p__Bacteroidota	c__Bacteroidia	o__Bacteroidales	f__Bacteroidaceae	g__Bacteroides	0	0	0	0	0	0	0	0	0	0	0	0	0	0	0	0	0	0	0	0	0	0	0	0	0	0	0	0	0	0	0	280	0	0	0	0	0	0	0	0	0	0	0
e684e1530760f06ea9cf5d4607f19dab	d__Bacteria	p__Bacteroidota	c__Bacteroidia	o__Bacteroidales			0	0	0	0	0	0	0	0	0	0	0	0	0	0	0	0	0	0	0	0	0	0	0	0	0	0	0	0	0	0	0	0	0	0	0	0	0	0	0	0	0	0	0
a401b24d9b8f9e721c36d6967c108564	d__Bacteria	p__Bacteroidota	c__Bacteroidia	o__Bacteroidales			37	0	0	0	0	0	0	0	0	0	1	0	0	0	0	0	0	0	0	0	0	0	0	98	15	0	0	868	0	0	0	1306	0	74	109	0	0	32	0	0	0	0	0
9e640202e3a6276bc4fd5c6c6eb87c0d	d__Bacteria	p__Bacteroidota	c__Bacteroidia	o__Bacteroidales			0	0	0	0	0	0	0	0	0	0	0	0	0	0	0	0	0	0	0	0	0	0	0	0	0	0	0	0	0	0	0	0	0	149	84	0	0	0	0	0	0	0	0
079fbb5c380071d9c46b3b87995a94ec	d__Bacteria	p__Bacteroidota	c__Bacteroidia	o__Bacteroidales			0	0	0	0	0	0	0	0	0	0	0	0	0	0	0	0	0	0	0	0	0	0	0	0	0	0	0	0	0	0	0	0	0	0	0	0	0	0	0	0	0	0	0
342414b3a9cb042cd7f38e8262d2d85b	d__Bacteria	p__Bacteroidota	c__Bacteroidia	o__Bacteroidales	f__Bacteroidaceae	g__Bacteroides	0	0	0	0	41	0	0	0	0	0	0	0	0	0	0	0	0	0	0	0	0	0	0	0	0	0	0	0	0	0	0	0	0	22	0	0	0	0	0	0	0	0	0
15a321348448faee35ca0a2cd4936aeb	d__Bacteria	p__Bacteroidota	c__Bacteroidia	o__Bacteroidales	f__Bacteroidaceae	g__Bacteroides	0	0	0	0	0	0	0	0	2021	0	0	0	0	0	0	0	0	0	0	0	0	0	0	0	0	0	0	0	0	0	0	0	15	0	0	0	0	0	0	0	0	0	0
23b73c7df7a8fb1d42224f90e054d00e	d__Bacteria	p__Bacteroidota	c__Bacteroidia	o__Bacteroidales	f__Bacteroidaceae	g__Bacteroides	0	0	0	0	0	0	0	0	232	0	0	0	0	0	0	0	0	0	0	0	0	0	0	0	0	0	0	0	0	0	0	0	0	0	0	0	0	0	0	0	0	0	0
cc1f106dae404eca16e3b7d588d58645	d__Bacteria	p__Bacteroidota	c__Bacteroidia	o__Bacteroidales	f__Bacteroidaceae	g__Bacteroides	995	1477	0	272	2080	0	484	63	7831	0	0	252	0	1024	920	5309	0	15	33	268	11	0	736	11	0	2160	383	28	210	184	29	205	309	0	35	16	2036	427	40	0	10	398	21
31343b94deb6ad2b7282f6973326d8cc	d__Bacteria	p__Bacteroidota	c__Bacteroidia	o__Bacteroidales	f__Bacteroidaceae	g__Bacteroides	0	0	0	0	0	0	0	0	3010	0	0	0	0	0	0	0	0	7	0	0	0	0	0	0	0	108	0	0	0	0	0	0	0	0	6	0	0	127	0	0	0	0	0
24bffc046fef14a7667884096815ed75	d__Bacteria	p__Bacteroidota	c__Bacteroidia	o__Bacteroidales	f__Bacteroidaceae	g__Bacteroides	0	0	0	0	0	0	0	0	49	0	0	0	0	0	0	0	0	0	35	0	0	0	0	0	0	0	0	0	0	0	0	0	0	27	0	0	0	0	0	0	0	0	0
b68e318000e06b5b23df26f5d1f6d4c9	d__Bacteria	p__Bacteroidota	c__Bacteroidia	o__Bacteroidales	f__Bacteroidaceae	g__Bacteroides	0	0	0	0	0	0	0	0	1345	0	0	0	0	0	0	0	0	0	0	0	0	0	0	0	0	0	0	0	0	0	0	0	0	0	0	0	0	0	0	0	0	0	0
3ec9d6143012d7b66abb43e954187f2b	d__Bacteria	p__Bacteroidota	c__Bacteroidia	o__Bacteroidales	f__Bacteroidaceae	g__Bacteroides	0	0	0	0	0	0	0	0	0	0	0	0	0	0	0	0	0	0	0	0	0	0	0	0	0	0	0	0	0	0	0	0	0	0	0	0	0	0	0	0	193	0	0
68c4f6850434fb4e681e44214164da96	d__Bacteria	p__Bacteroidota	c__Bacteroidia	o__Bacteroidales	f__Bacteroidaceae	g__Bacteroides	0	0	0	980	0	0	0	0	0	1084	0	0	0	0	0	0	0	0	0	0	0	0	0	0	84	0	0	0	575	11	341	0	0	0	0	0	0	0	0	0	0	0	0
fd204f7a88e546b2288fb9b86489ba32	d__Bacteria	p__Bacteroidota	c__Bacteroidia	o__Bacteroidales	f__Bacteroidaceae	g__Bacteroides	0	1429	62	2626	297	960	0	202	424	2655	7	28	0	120	416	2002	0	41	295	18	0	12	212	0	192	1852	505	0	3363	54	440	220	3329	142	0	0	0	28	8	0	461	104	90
cbc535202774a53740c026f13c02e6e4	d__Bacteria	p__Bacteroidota	c__Bacteroidia	o__Bacteroidales	f__Bacteroidaceae	g__Bacteroides	0	0	0	0	0	0	0	0	1457	0	0	0	0	0	0	0	0	0	0	0	0	0	0	0	0	0	0	0	0	0	0	0	0	0	0	0	0	0	0	0	0	0	0
0b14d6cf5fb731dfebf45e57b324156d	d__Bacteria	p__Bacteroidota	c__Bacteroidia	o__Bacteroidales	f__Bacteroidaceae	g__Bacteroides	0	0	0	0	0	0	0	0	0	0	0	0	0	0	0	2664	0	0	0	0	0	0	0	0	0	0	0	0	0	0	0	0	0	0	0	0	0	0	0	0	0	0	0
727c6f4f026ee26f7900eceb8572d5c6	d__Bacteria	p__Bacteroidota	c__Bacteroidia	o__Bacteroidales	f__Bacteroidaceae	g__Bacteroides	0	0	0	0	0	844	0	0	0	0	0	0	0	0	123	0	0	45	0	0	0	0	0	0	0	0	0	0	0	0	0	0	0	0	0	0	0	0	0	0	0	0	0
3bee466e34d5904ab15480910983a253	d__Bacteria	p__Bacteroidota	c__Bacteroidia	o__Bacteroidales	f__Bacteroidaceae	g__Bacteroides	0	0	0	0	0	3487	0	81	0	0	0	0	1676	77	99	0	0	151	0	0	0	0	0	0	36	0	43	0	23	63	1390	0	13	0	0	0	32	0	0	0	0	23	0
bbd0f79c29babed59a321a543d24420b	d__Bacteria	p__Bacteroidota	c__Bacteroidia	o__Bacteroidales	f__Bacteroidaceae	g__Bacteroides	0	0	0	0	0	0	0	0	0	0	0	0	332	0	0	0	0	0	0	0	0	0	0	0	0	0	0	0	0	0	0	0	0	0	0	0	0	0	0	0	0	0	0
b288b185e44d8ca9df9e1c9f905ed8a8	d__Bacteria	p__Bacteroidota	c__Bacteroidia	o__Bacteroidales	f__Bacteroidaceae	g__Bacteroides	0	0	0	0	0	0	0	0	0	0	0	0	0	0	0	0	0	0	0	0	0	0	0	0	0	204	0	0	0	0	0	0	0	0	0	0	0	0	0	0	0	0	0
c30232feaa46f67631b9733898b790c4	d__Bacteria	p__Bacteroidota	c__Bacteroidia	o__Bacteroidales	f__Bacteroidaceae	g__Bacteroides	0	0	0	0	0	0	0	0	0	0	0	0	0	0	0	964	0	0	0	0	0	0	0	0	0	0	0	0	0	0	0	0	0	0	0	0	0	0	0	0	0	0	0
36b94f54c90debea6ca637c32ce9c37a	d__Bacteria	p__Bacteroidota	c__Bacteroidia	o__Bacteroidales	f__Bacteroidaceae	g__Bacteroides	0	0	0	0	0	0	0	0	0	0	0	0	0	0	0	0	0	0	0	0	0	0	0	0	0	0	0	0	0	0	0	0	0	0	0	0	0	0	0	0	0	0	0
cf732a856bc44801c7881b09ab7d2a91	d__Bacteria	p__Bacteroidota	c__Bacteroidia	o__Bacteroidales	f__Bacteroidaceae	g__Bacteroides	159	120	0	0	0	0	463	0	799	0	0	0	0	0	0	0	0	0	0	0	0	0	0	0	0	460	0	17	0	0	0	79	0	0	0	0	0	0	0	0	0	0	0
bfad690571983692244717f38b9c41c7	d__Bacteria	p__Bacteroidota	c__Bacteroidia	o__Bacteroidales	f__Bacteroidaceae	g__Bacteroides	0	90	288	0	0	17	33	0	0	0	0	163	65	0	0	0	3423	0	0	0	0	0	46	0	161	0	0	0	0	39	0	0	88	872	0	0	0	12	0	3643	0	0	21
c0556e1228a677ef1a13c855acf54f1a	d__Bacteria	p__Bacteroidota	c__Bacteroidia	o__Bacteroidales	f__Bacteroidaceae	g__Bacteroides	0	0	0	0	0	0	0	0	0	0	0	0	0	0	0	0	0	0	0	0	0	0	0	0	0	0	0	0	0	0	0	0	0	0	0	0	0	0	0	0	0	0	0
2de10dd2ae8a30ed0ac7e261c66ca912	d__Bacteria	p__Bacteroidota	c__Bacteroidia	o__Bacteroidales	f__Bacteroidaceae	g__Bacteroides	0	0	0	0	379	16	0	24	0	0	0	0	0	0	0	0	0	0	63	0	0	0	0	0	0	201	26	0	935	136	98	0	542	0	0	0	2785	0	0	0	0	0	0
71fb8aac6729f8bf44405c4af689cfd0	d__Bacteria	p__Bacteroidota	c__Bacteroidia	o__Bacteroidales	f__Bacteroidaceae	g__Bacteroides	0	0	0	0	0	0	0	0	0	0	0	0	0	0	0	0	0	0	0	0	0	0	0	0	0	0	0	0	111	0	0	0	0	0	0	0	0	0	0	0	0	0	0
a3a5f80c745d186df4adaeb7f1ef8a32	d__Bacteria	p__Bacteroidota	c__Bacteroidia	o__Bacteroidales	f__Bacteroidaceae	g__Bacteroides	0	0	0	0	0	1020	0	10	0	0	0	0	0	0	120	0	0	54	0	0	0	0	0	0	16	0	0	0	25	157	0	0	276	0	0	0	0	0	0	0	1	24	0
0929f876707c32e6ec0693ce3551b91b	d__Bacteria	p__Bacteroidota	c__Bacteroidia	o__Bacteroidales	f__Bacteroidaceae	g__Bacteroides	0	202	0	0	0	0	0	0	443	0	0	0	0	0	0	0	0	0	0	0	0	0	0	0	0	0	0	0	0	0	0	0	0	0	0	0	24	0	0	0	0	0	0
35dc45647ef793f6db02e521e8037d68	d__Bacteria	p__Bacteroidota	c__Bacteroidia	o__Bacteroidales	f__Bacteroidaceae	g__Bacteroides	0	0	102	0	0	0	0	0	0	0	0	0	0	0	0	0	0	0	0	0	0	0	0	0	0	0	0	0	0	0	0	0	0	0	0	0	0	0	0	0	0	0	0
1f965df10b41fee8dfd905dafc8ccab0	d__Bacteria	p__Bacteroidota	c__Bacteroidia	o__Bacteroidales	f__Bacteroidaceae	g__Bacteroides	0	0	0	0	0	0	0	0	0	0	0	0	0	0	0	0	0	0	0	0	0	0	0	0	0	0	0	0	0	0	0	0	0	0	0	0	0	0	0	0	0	0	31
7e5320af778ca77e2831442fd1b7733f	d__Bacteria	p__Bacteroidota	c__Bacteroidia	o__Bacteroidales	f__Bacteroidaceae	g__Bacteroides	0	0	0	0	0	0	0	0	0	0	0	0	0	0	0	0	0	0	0	0	0	0	0	0	0	0	0	0	0	0	0	0	0	0	0	0	0	0	0	0	0	0	74
4551ab50ef3b07e22ec5101c233d6708	d__Bacteria	p__Bacteroidota	c__Bacteroidia	o__Bacteroidales	f__Bacteroidaceae	g__Bacteroides	0	0	0	0	0	0	0	0	0	0	0	0	0	0	0	0	0	0	0	0	0	0	0	0	0	0	0	0	0	0	0	0	0	0	0	0	0	0	0	0	0	0	0
62680f457189ba2f3ec0e8d75452cf2d	d__Bacteria	p__Bacteroidota	c__Bacteroidia	o__Bacteroidales	f__Bacteroidaceae	g__Bacteroides	0	0	0	0	0	0	0	0	0	0	0	0	0	0	0	416	0	0	0	0	0	0	0	0	0	0	0	0	0	0	0	0	0	0	0	0	0	0	0	0	0	0	0
ddbf23c8c5653d14479d9bf997ef7e1b	d__Bacteria	p__Bacteroidota	c__Bacteroidia	o__Bacteroidales	f__Bacteroidaceae	g__Bacteroides	13	522	625	252	10907	3738	91	134	1679	0	12	112	1413	446	453	4446	134	28	53	15	0	0	130	0	64	104	186	0	2461	92	0	29	27	497	6	10	0	24	0	5023	291	36	16
89fdfed0daa1852ef44dcff4d1090b31	d__Bacteria	p__Bacteroidota	c__Bacteroidia	o__Bacteroidales	f__Bacteroidaceae	g__Bacteroides	45	1267	506	0	339	919	26	74	0	0	0	0	0	18	0	4475	4086	49	0	22	0	0	0	6	51	0	30	0	2431	327	608	20	2975	537	0	15	140	25	13	1595	85	0	11
1283d63576b75ae3110601e4a01858ac	d__Bacteria	p__Bacteroidota	c__Bacteroidia	o__Bacteroidales	f__Bacteroidaceae	g__Bacteroides	0	0	0	0	0	0	0	0	0	0	0	0	0	0	0	0	0	0	0	0	0	0	0	0	0	0	0	0	0	0	626	0	0	0	0	0	0	0	0	0	0	0	0
1e48ff3bf4a480698b2a91720ed47deb	d__Bacteria	p__Bacteroidota	c__Bacteroidia	o__Bacteroidales	f__Bacteroidaceae	g__Bacteroides	0	0	0	0	0	0	0	0	0	0	0	0	0	0	0	0	0	0	0	0	0	0	0	0	0	0	0	0	0	0	0	0	0	0	0	0	44	0	0	0	0	0	0
226aa7aa278184e221925b8d37df2930	d__Bacteria	p__Bacteroidota	c__Bacteroidia	o__Bacteroidales	f__Bacteroidaceae	g__Bacteroides	0	0	0	0	0	0	0	0	0	0	0	0	0	0	0	0	0	0	0	0	0	0	0	0	0	0	0	0	0	0	0	8	0	0	0	0	0	0	0	0	0	0	0
1b1f1850c1613c9a2b6281ff1cf3512b	d__Bacteria	p__Bacteroidota	c__Bacteroidia	o__Bacteroidales	f__Bacteroidaceae	g__Bacteroides	35	0	13	0	140	118	0	0	0	0	0	0	0	13	0	0	52	0	0	5	0	0	0	0	0	0	0	0	0	0	14	0	0	0	0	0	0	0	0	0	0	0	0
4b7246f8dded0e867e257300173b6dc6	d__Bacteria	p__Bacteroidota	c__Bacteroidia	o__Bacteroidales	f__Bacteroidaceae	g__Bacteroides	0	0	0	0	0	0	0	0	0	0	0	0	0	0	0	0	0	0	0	0	0	0	0	0	0	0	0	0	0	0	0	0	0	0	0	0	0	0	0	0	0	0	0
584d7a22e38ccbc54e524383cfd7c4c5	d__Bacteria	p__Bacteroidota	c__Bacteroidia	o__Bacteroidales	f__Bacteroidaceae	g__Bacteroides	0	0	0	0	0	0	0	0	0	0	0	0	0	0	0	0	0	0	0	3	0	0	0	0	3	7	0	0	0	0	1	0	52	0	0	0	0	0	0	0	0	0	0
5f231c3582d3a1d29dd4f4b0e709303a	d__Bacteria	p__Bacteroidota	c__Bacteroidia	o__Bacteroidales	f__Bacteroidaceae	g__Bacteroides	0	60	0	0	0	0	0	0	0	0	0	0	0	15	0	0	0	0	0	0	0	0	0	0	0	0	4	0	0	0	0	0	0	0	0	0	0	0	0	0	0	0	0
571afcb2be82a08ffacd3d4bcb53fa45	d__Bacteria	p__Bacteroidota	c__Bacteroidia	o__Bacteroidales	f__Bacteroidaceae	g__Bacteroides	0	0	0	0	0	0	0	0	0	0	0	0	0	13	0	0	0	0	0	0	0	0	0	0	0	0	0	0	0	0	0	0	62	0	0	1	0	0	0	0	0	0	0
65d6ab5b07d817821296f47bd10d450f	d__Bacteria	p__Bacteroidota	c__Bacteroidia	o__Bacteroidales	f__Bacteroidaceae	g__Bacteroides	0	0	0	0	0	0	0	0	592	0	0	0	0	0	0	0	0	0	0	0	0	0	0	0	0	0	0	0	0	0	0	0	0	0	0	0	0	0	0	0	0	0	0
851d8b0b44c78c7ce24c78b9f14b1d85	d__Bacteria	p__Bacteroidota	c__Bacteroidia	o__Bacteroidales	f__Bacteroidaceae	g__Bacteroides	0	1125	17	310	764	0	12	46	720	0	6	0	41	0	0	0	0	0	68	8	9641	26	0	0	0	75	0	0	1727	0	166	0	455	0	0	0	0	0	15	0	109	27	0
8c1fe2c986a4055bea7ee24e21a71647	d__Bacteria	p__Bacteroidota	c__Bacteroidia	o__Bacteroidales	f__Bacteroidaceae	g__Bacteroides	0	0	0	0	0	0	0	0	683	0	0	0	0	0	0	0	0	0	0	0	0	0	0	0	0	0	0	0	0	0	0	0	0	0	0	0	0	0	0	0	0	0	0
263eaae8320c97ec3b5878c284a38996	d__Bacteria	p__Bacteroidota	c__Bacteroidia	o__Bacteroidales	f__Bacteroidaceae	g__Bacteroides	0	0	0	0	0	0	0	0	0	0	0	0	180	0	0	0	0	0	0	0	0	0	0	0	0	0	0	0	0	0	0	0	0	0	0	0	0	0	0	0	0	0	0
9f074321ddcf3e2e3ae39f28e1cd48e9	d__Bacteria	p__Bacteroidota	c__Bacteroidia	o__Bacteroidales	f__Bacteroidaceae	g__Bacteroides	0	810	4	0	0	0	0	0	792	141	10	0	367	0	0	0	0	250	0	2	0	0	0	0	0	474	0	0	474	9	0	0	116	0	0	31	119	124	0	0	86	0	58
1baa23bfb7d74c85d2a5bdb382c75dcb	d__Bacteria	p__Bacteroidota	c__Bacteroidia	o__Bacteroidales	f__Bacteroidaceae	g__Bacteroides	0	0	0	0	0	0	0	0	635	0	0	0	0	0	0	0	0	0	0	0	0	0	0	0	0	0	0	0	0	0	0	0	0	0	0	0	0	0	0	0	0	0	0
3808248f07e1e7586135bcc015bf310b	d__Bacteria	p__Bacteroidota	c__Bacteroidia	o__Bacteroidales	f__Bacteroidaceae	g__Bacteroides	0	0	0	0	0	0	0	0	0	0	0	0	0	0	0	0	0	0	0	0	0	0	0	0	0	124	0	0	0	0	0	0	0	0	0	0	0	0	0	0	0	0	0
e1c3db1c752c38e321b78f0336efeda6	d__Bacteria	p__Bacteroidota	c__Bacteroidia	o__Bacteroidales	f__Bacteroidaceae	g__Bacteroides	0	0	0	0	0	0	0	0	0	0	0	0	0	0	0	0	0	0	0	0	0	0	0	0	0	0	0	0	0	0	699	0	53	16	0	0	0	0	0	0	0	0	20
2f10bf060a84e2a7786a1724155e6f49	d__Bacteria	p__Bacteroidota	c__Bacteroidia	o__Bacteroidales	f__Bacteroidaceae	g__Bacteroides	0	0	0	522	0	0	0	0	0	0	0	0	0	0	0	0	0	0	0	0	0	0	0	0	0	0	0	0	0	0	0	0	88	0	0	0	0	0	0	0	0	0	0
0c7d9ead0888e2ecdf5de0a87d3bebdf	d__Bacteria	p__Bacteroidota	c__Bacteroidia	o__Bacteroidales	f__Bacteroidaceae	g__Bacteroides	0	0	0	0	0	169	0	0	0	0	0	8	0	0	0	173	71	0	0	0	0	0	13	0	0	0	4	0	0	11	0	0	0	0	0	0	0	0	0	0	0	0	0
fdf50b61cec8508a443ca671d8d71602	d__Bacteria	p__Bacteroidota	c__Bacteroidia	o__Bacteroidales	f__Bacteroidaceae	g__Bacteroides	0	0	0	0	0	0	0	0	0	0	0	0	0	0	9	0	240	0	0	0	0	0	0	6	0	0	0	0	0	0	0	0	0	38	0	0	0	0	0	0	0	0	0
9f816697f98090f0dabc2559e60dbb97	d__Bacteria	p__Bacteroidota	c__Bacteroidia	o__Bacteroidales	f__Bacteroidaceae	g__Bacteroides	0	0	0	1295	0	0	0	20	0	0	0	369	0	92	731	1028	0	14	163	0	0	0	0	0	15	0	99	7	0	21	0	2	532	112	0	0	0	0	0	0	56	0	0
fcf9f2a64a65f067d37613330b00d4a6	d__Bacteria	p__Bacteroidota	c__Bacteroidia	o__Bacteroidales	f__Bacteroidaceae	g__Bacteroides	0	0	296	0	1053	0	0	0	417	252	0	20	16	6	176	0	6465	24	77	0	0	0	1720	0	0	8	56	0	468	62	69	0	0	0	0	16	423	22	6	385	0	76	1
9c7e0272d2e684c96ed30e567dae6c71	d__Bacteria	p__Bacteroidota	c__Bacteroidia	o__Bacteroidales	f__Bacteroidaceae	g__Bacteroides	0	1586	0	0	0	0	0	0	0	0	0	11	0	0	0	267	0	0	0	0	0	0	0	0	0	0	0	0	0	34	0	0	0	0	0	0	0	0	0	0	0	0	0
1810284faa06deaa4583bfce1c246c61	d__Bacteria	p__Bacteroidota	c__Bacteroidia	o__Bacteroidales	f__Bacteroidaceae	g__Bacteroides	0	0	0	0	0	0	0	0	0	0	0	27	0	0	0	69	0	0	0	0	0	0	0	0	0	0	0	0	0	0	0	0	0	0	0	0	0	0	0	0	0	0	0
6e14dca1b8adb79bce21b28ed40c687d	d__Bacteria	p__Bacteroidota	c__Bacteroidia	o__Bacteroidales	f__Bacteroidaceae	g__Bacteroides	0	0	0	0	48	0	0	0	0	0	0	0	0	0	0	0	0	0	0	0	0	0	0	0	0	11	21	0	0	0	0	52	44	0	0	0	0	0	0	0	312	0	0
640c2534b2675de5ae1e6a9f5f9a17b0	d__Bacteria	p__Bacteroidota	c__Bacteroidia	o__Bacteroidales	f__Bacteroidaceae	g__Bacteroides	0	0	0	0	0	0	0	0	0	0	0	0	0	22	18	0	0	0	0	0	0	0	0	0	0	7	0	0	0	0	0	0	0	0	0	0	0	0	0	0	0	0	0
f13498037e942c9482b8819f10053eb3	d__Bacteria	p__Bacteroidota	c__Bacteroidia	o__Bacteroidales	f__Bacteroidaceae	g__Bacteroides	0	8	0	0	0	0	0	0	0	0	0	28	0	0	0	0	0	0	23	0	0	0	0	0	0	0	0	0	0	0	0	31	0	0	0	17	59	0	0	0	126	0	0
af9523b6e38611cef58c9e746b8b16b8	d__Bacteria	p__Bacteroidota	c__Bacteroidia	o__Bacteroidales	f__Bacteroidaceae	g__Bacteroides	0	0	0	0	0	0	0	0	0	0	0	0	0	0	0	0	0	0	0	0	0	0	0	0	0	0	0	0	0	0	0	6	0	0	0	1	188	0	0	0	0	0	0
fc6578974f690d522b08982e0648fe96	d__Bacteria	p__Bacteroidota	c__Bacteroidia	o__Bacteroidales	f__Bacteroidaceae	g__Bacteroides	0	0	0	0	0	0	0	0	0	0	0	27	0	0	0	0	0	0	0	0	0	0	0	0	0	4	0	0	0	0	0	0	0	0	0	0	0	0	0	0	0	0	0
ecffa450ca962e9afc4312cfdc8791b2	d__Bacteria	p__Bacteroidota	c__Bacteroidia	o__Bacteroidales	f__Bacteroidaceae	g__Bacteroides	0	0	41	0	19	23	0	0	8	0	0	0	0	0	0	9	0	0	8	0	1569	0	198	0	0	21	10	0	19	0	70	0	0	6	0	0	0	0	0	0	12	0	12
004579a6a49a18005f5f34f28a698b5a	d__Bacteria	p__Bacteroidota	c__Bacteroidia	o__Bacteroidales	f__Bacteroidaceae	g__Bacteroides	0	0	0	0	0	0	0	0	0	0	0	0	0	0	0	0	0	0	0	0	0	0	0	0	0	0	0	0	0	0	0	0	0	0	0	0	0	0	0	184	0	0	0
d954d1899eb8f71ab1ab35da8b163d33	d__Bacteria	p__Bacteroidota	c__Bacteroidia	o__Bacteroidales	f__Bacteroidaceae	g__Bacteroides	0	0	0	0	0	0	0	0	20	0	0	0	0	0	0	0	0	0	5	0	0	0	0	0	0	0	0	0	0	0	0	0	0	0	0	0	4	12	0	0	0	0	6
9ebf8cc5de2162d93434ee6abfc5ddd2	d__Bacteria	p__Bacteroidota	c__Bacteroidia	o__Bacteroidales	f__Bacteroidaceae	g__Bacteroides	0	0	0	0	0	152	0	0	64	0	0	0	0	0	0	0	9	0	30	0	0	0	0	0	0	11	52	0	33	0	0	0	2	12	0	20	10	0	0	94	0	0	4
01d81b4439baf4dd4e964fa53b4c1f38	d__Bacteria	p__Bacteroidota	c__Bacteroidia	o__Bacteroidales	f__Bacteroidaceae	g__Bacteroides	0	0	0	0	318	0	0	0	0	0	0	0	0	0	0	0	0	0	0	0	0	0	0	0	0	0	0	0	0	0	0	0	0	0	0	0	0	0	0	0	0	0	0
7cd3851b5de83922f607847673175021	d__Bacteria	p__Bacteroidota	c__Bacteroidia	o__Bacteroidales	f__Bacteroidaceae	g__Bacteroides	0	0	0	0	116	0	0	0	0	0	0	0	0	0	0	15	0	0	0	0	0	0	0	0	0	0	0	0	24	0	0	0	36	0	0	0	0	0	0	0	0	0	0
72a75c4bf4dca90e4037f596ad740ddc	d__Bacteria	p__Bacteroidota	c__Bacteroidia	o__Bacteroidales	f__Bacteroidaceae	g__Bacteroides	0	0	0	0	92	0	0	0	0	0	0	0	0	0	0	14	0	0	0	0	0	0	0	0	0	0	0	0	0	0	0	0	0	0	0	0	0	0	0	0	0	0	0
ae619b7af8e381112bbcf6c9a37c008e	d__Bacteria	p__Bacteroidota	c__Bacteroidia	o__Bacteroidales	f__Bacteroidaceae	g__Bacteroides	0	0	0	0	0	0	0	0	0	0	0	0	0	0	0	0	69	0	0	0	0	0	0	0	16	9	0	0	0	0	0	0	0	20	9	0	1	8	0	0	0	0	0
8a6ac5e505b66e73c70049c2f4ba9baf	d__Bacteria	p__Bacteroidota	c__Bacteroidia	o__Bacteroidales	f__Bacteroidaceae	g__Bacteroides	0	0	0	29	0	19	0	0	0	0	0	0	0	0	0	0	0	0	5	0	0	0	0	0	0	26	0	0	0	0	0	0	0	15	0	0	18	0	0	0	0	0	0
a8d9100f78d847cb09c360f730591afa	d__Bacteria	p__Bacteroidota	c__Bacteroidia	o__Bacteroidales	f__Bacteroidaceae	g__Bacteroides	52	182	27	61	0	0	16	0	78	0	16	0	0	120	329	0	28	0	0	0	0	0	50	0	0	57	70	0	59	0	0	0	287	40	0	0	20	49	12	324	0	0	4
a69f579722926cc1cf376a0987de9481	d__Bacteria	p__Bacteroidota	c__Bacteroidia	o__Bacteroidales	f__Bacteroidaceae	g__Bacteroides	0	0	0	0	0	86	0	13	0	0	0	0	0	17	0	0	0	0	0	0	0	0	0	0	0	6	0	0	0	0	0	0	0	14	0	2	0	0	0	0	0	0	0
d465495d81d2b3897127c6b44d4af9b0	d__Bacteria	p__Bacteroidota	c__Bacteroidia	o__Bacteroidales	f__Bacteroidaceae	g__Bacteroides	0	0	0	0	0	0	0	0	0	0	0	0	0	0	0	0	0	0	0	0	0	0	0	0	0	0	0	0	1	0	0	0	0	0	0	0	111	0	0	0	0	0	13
7f24b32c3550865d1f5b4ee366793c73	d__Bacteria	p__Bacteroidota	c__Bacteroidia	o__Bacteroidales	f__Bacteroidaceae	g__Bacteroides	0	0	0	0	0	0	56	0	0	0	0	0	0	0	0	137	0	0	0	0	0	0	0	0	0	0	0	0	206	0	0	0	0	0	0	0	0	0	0	0	0	0	0
ba5921a710625d52e6f0e828c875ffa4	d__Bacteria	p__Bacteroidota	c__Bacteroidia	o__Bacteroidales	f__Bacteroidaceae	g__Bacteroides	0	0	0	0	0	0	144	0	0	116	0	17	0	0	0	449	0	0	0	3	0	0	0	0	0	0	0	0	876	0	1302	0	0	0	0	0	0	8	0	0	29	0	0
e086f6ee5c1f685d54d03d81f0233d7d	d__Bacteria	p__Bacteroidota	c__Bacteroidia	o__Bacteroidales	f__Bacteroidaceae	g__Bacteroides	0	0	0	0	0	0	0	13	0	0	4	0	0	0	0	0	0	0	1	0	0	0	0	0	0	0	0	0	0	0	0	0	0	0	0	0	0	0	0	0	0	3	0
8a4ffc735771e701fcca0d72f095e4f9	d__Bacteria	p__Bacteroidota	c__Bacteroidia	o__Bacteroidales	f__Bacteroidaceae	g__Bacteroides	0	0	0	0	103	0	0	0	0	0	0	10	0	0	0	0	0	0	0	0	0	0	0	0	0	0	0	0	0	0	0	0	0	0	0	0	0	0	0	0	0	0	0
59f2aaacdfb5b926261ab1b7ff2b4a94	d__Bacteria	p__Bacteroidota	c__Bacteroidia	o__Bacteroidales	f__Bacteroidaceae	g__Bacteroides	0	8	0	0	0	0	0	10	0	0	0	0	0	16	0	0	0	0	13	0	0	0	0	0	0	23	0	0	0	0	7	12	0	0	0	0	0	11	0	0	0	0	0
52285fef29ca367ec5fabf0d09ee5e88	d__Bacteria	p__Bacteroidota	c__Bacteroidia	o__Bacteroidales	f__Bacteroidaceae	g__Bacteroides	0	14	0	0	0	0	0	0	0	0	0	0	0	0	0	0	0	0	0	0	0	0	0	0	0	8	127	0	0	0	0	10	0	0	0	0	0	0	0	0	0	0	0
f9bf25150c643d74e7af3bd8a65856ae	d__Bacteria	p__Bacteroidota	c__Bacteroidia	o__Bacteroidales	f__Bacteroidaceae	g__Bacteroides	0	0	672	0	317	277	9	0	0	0	0	0	0	0	105	0	0	0	0	1	24159	0	0	2	3027	56	1250	0	0	0	0	0	182	0	86	0	0	582	0	0	0	318	0
4efce3e632a8d3a833b218ec891bba4f	d__Bacteria	p__Bacteroidota	c__Bacteroidia	o__Bacteroidales	f__Bacteroidaceae	g__Bacteroides	0	0	0	0	144	0	0	0	0	0	0	0	0	0	0	0	0	0	0	0	0	0	0	0	0	0	0	0	0	0	0	0	0	0	0	0	0	0	0	0	0	69	0
55809d92bdbcc0d2eb3769c73825ee53	d__Bacteria	p__Bacteroidota	c__Bacteroidia	o__Bacteroidales	f__Bacteroidaceae	g__Bacteroides	0	0	0	0	0	0	0	0	0	0	0	0	0	0	0	0	0	0	0	0	0	0	0	0	22	0	0	0	1077	0	519	0	0	0	0	0	0	0	0	0	0	0	0
e70727137a4b8a90d5c631ac13c14070	d__Bacteria	p__Bacteroidota	c__Bacteroidia	o__Bacteroidales	f__Bacteroidaceae	g__Bacteroides	0	0	0	0	0	0	0	0	0	0	0	0	0	0	0	0	0	0	0	0	0	0	0	0	0	0	0	0	213	0	112	0	0	0	0	0	0	0	0	0	0	0	0
52a8e09ea99f5a337a4c5451685ebe6b	d__Bacteria	p__Bacteroidota	c__Bacteroidia	o__Bacteroidales	f__Bacteroidaceae	g__Bacteroides	0	602	0	0	0	0	0	0	0	0	0	0	0	0	0	0	0	0	0	0	0	0	0	0	0	0	0	0	0	0	0	0	0	0	0	0	0	0	0	0	0	0	0
b14c3f748ff5130552acea8a2b12f29d	d__Bacteria	p__Bacteroidota	c__Bacteroidia	o__Bacteroidales	f__Bacteroidaceae	g__Bacteroides	1462	803	0	0	0	5	0	0	409	84	0	19	0	0	69	27	4281	130	0	0	0	0	27	0	0	0	0	0	0	0	0	9	0	2	0	0	0	0	0	0	0	0	30
4bc406548cea31b6c1fd92d6921b6b7d	d__Bacteria	p__Bacteroidota	c__Bacteroidia	o__Bacteroidales	f__Bacteroidaceae	g__Bacteroides	0	0	0	0	0	0	0	0	0	81	0	0	0	0	12	0	0	0	0	0	0	0	0	0	0	0	0	0	0	0	0	0	0	0	0	0	0	0	0	0	0	0	0
d7d3cdd53799e5296423251aa8f5cb20	d__Bacteria	p__Bacteroidota	c__Bacteroidia	o__Bacteroidales	f__Bacteroidaceae	g__Bacteroides	7632	3002	0	0	0	0	0	0	185	41	262	7	261	0	46	0	7896	50	6374	0	0	0	0	0	0	0	0	0	0	7	0	0	0	0	0	0	6	0	0	230	345	0	0
04233a233b68e973c4bbcfc4b07acdf7	d__Bacteria	p__Bacteroidota	c__Bacteroidia	o__Bacteroidales	f__Bacteroidaceae	g__Bacteroides	0	0	0	26	0	0	0	0	0	0	0	0	0	0	329	0	0	0	0	0	0	0	0	3	13944	269	0	0	0	0	0	0	0	0	0	0	0	0	0	0	0	0	0
e245b8fdc0bef26622be823d4951d6cb	d__Bacteria	p__Bacteroidota	c__Bacteroidia	o__Bacteroidales	f__Bacteroidaceae	g__Bacteroides	0	9	0	0	0	0	0	0	0	0	0	2	0	0	0	0	26	0	0	0	0	0	0	0	0	0	0	0	0	1	18	0	0	1	0	0	0	5	0	0	15	0	0
c47339f40058eab7e13a30e471290ca1	d__Bacteria	p__Bacteroidota	c__Bacteroidia	o__Bacteroidales	f__Bacteroidaceae	g__Bacteroides	0	0	0	0	29	0	0	0	0	0	0	36	0	0	0	0	0	0	0	0	0	0	0	0	0	0	0	0	0	0	0	0	0	0	0	0	0	0	0	0	0	0	0
d6868f792be4899e07f28c827f08ea53	d__Bacteria	p__Bacteroidota	c__Bacteroidia	o__Bacteroidales	f__Bacteroidaceae	g__Bacteroides	0	0	9	8	27	0	0	0	15	0	4	0	0	1	0	0	0	3	0	0	0	0	0	0	0	0	0	0	0	8	0	0	0	13	0	0	0	0	0	0	0	0	6
3c205cc33a7757d82cd7a48d98b0aa7a	d__Bacteria	p__Bacteroidota	c__Bacteroidia	o__Bacteroidales	f__Bacteroidaceae	g__Bacteroides	0	0	0	0	30	0	0	0	0	0	0	0	0	0	0	37	0	0	0	0	0	0	0	0	0	0	7	0	19	0	0	46	75	0	0	0	25	0	0	0	0	0	0
0fda1e4a11169dcfbb6b5df5f8784609	d__Bacteria	p__Bacteroidota	c__Bacteroidia	o__Bacteroidales	f__Bacteroidaceae	g__Bacteroides	0	0	0	178	0	0	0	0	0	0	0	0	5	0	0	0	0	0	0	0	0	0	0	0	0	0	0	0	0	0	0	0	0	0	0	0	0	0	0	0	0	0	0
a01b6188fb1fe6548a57a176ebbddf48	d__Bacteria	p__Bacteroidota	c__Bacteroidia	o__Bacteroidales	f__Bacteroidaceae	g__Bacteroides	0	50	19	655	729	1948	22	17	93	4	21	176	17	94	201	311	260	0	62	40	809	2	176	14	58	19	29	0	222	219	252	5	36	9	0	8	69	20	2	676	39	0	29
9332e641e934314da25bd396001e26a1	d__Bacteria	p__Bacteroidota	c__Bacteroidia	o__Bacteroidales	f__Bacteroidaceae	g__Bacteroides	0	0	0	21	0	0	0	0	0	0	0	0	0	22	0	0	102	0	0	0	0	0	201	0	0	0	0	0	0	0	60	23	0	0	0	0	0	0	0	0	0	0	0
fa7315f7cbec26403426a1de9f07381a	d__Bacteria	p__Bacteroidota	c__Bacteroidia	o__Bacteroidales	f__Bacteroidaceae	g__Bacteroides	0	0	0	0	0	0	0	0	0	0	0	0	0	0	81	0	0	0	0	0	0	0	0	0	0	0	0	0	0	0	0	0	0	0	0	0	0	0	0	0	0	0	0
b75e17fe018c3a4d94b0204b013c9632	d__Bacteria	p__Bacteroidota	c__Bacteroidia	o__Bacteroidales	f__Bacteroidaceae	g__Bacteroides	0	20	0	0	0	0	0	0	0	0	0	0	0	0	0	0	0	0	0	0	0	0	0	0	0	13	17	0	0	0	0	0	0	0	0	0	0	0	0	102	0	0	0
fe4c9ce0c8954af41995cce0c6a74535	d__Bacteria	p__Bacteroidota	c__Bacteroidia	o__Bacteroidales	f__Bacteroidaceae	g__Bacteroides	0	0	0	0	0	0	0	0	0	0	0	0	0	0	0	0	0	0	0	0	0	0	509	0	0	0	0	0	0	0	0	0	0	0	0	0	0	0	0	0	0	0	0
14dfa68863014c633246201d0e6f4913	d__Bacteria	p__Bacteroidota	c__Bacteroidia	o__Bacteroidales	f__Bacteroidaceae	g__Bacteroides	0	0	0	0	17	0	0	0	0	0	0	0	0	0	0	0	0	0	0	0	0	0	0	0	4	0	0	0	0	0	0	0	0	0	0	0	39	0	0	0	0	51	0
c4bf908610bf22c42dd14993f138e24b	d__Bacteria	p__Bacteroidota	c__Bacteroidia	o__Bacteroidales	f__Bacteroidaceae	g__Bacteroides	0	129	17	71	26	159	0	44	61	30	16	0	26	290	6	349	340	18	24	0	0	2	279	10	17	43	79	0	0	34	1098	64	642	21	0	0	15	62	0	0	98	0	44
a624c06d123beccb0d3eefea838c2418	d__Bacteria	p__Bacteroidota	c__Bacteroidia	o__Bacteroidales	f__Bacteroidaceae	g__Bacteroides	15	151	9	10	18	0	22	16	173	30	26	25	0	0	37	84	109	0	0	0	0	0	0	0	39	15	0	0	3	0	250	18	428	10	0	15	0	11	3	0	22	0	36
df36bf0ef99792a2b0fda4f4758c7877	d__Bacteria	p__Bacteroidota	c__Bacteroidia	o__Bacteroidales	f__Bacteroidaceae	g__Bacteroides	0	0	0	0	0	0	43	0	48	21	0	0	0	0	0	130	0	0	1	0	0	0	21	0	0	1	0	0	243	0	1	0	0	0	0	0	0	0	0	0	0	0	0
9976158c904d223617d1fd79f3e27f78	d__Bacteria	p__Bacteroidota	c__Bacteroidia	o__Bacteroidales	f__Bacteroidaceae	g__Bacteroides	0	0	0	0	0	0	0	0	0	0	0	0	0	0	0	0	0	0	0	0	782	0	0	0	0	0	0	0	0	0	0	0	0	0	0	0	0	0	0	0	0	0	0
8e87f46b490518f4ad2519c810015fc0	d__Bacteria	p__Bacteroidota	c__Bacteroidia	o__Bacteroidales	f__Bacteroidaceae	g__Bacteroides	0	12	0	0	0	0	0	0	0	0	0	474	0	0	0	0	0	0	51	0	0	0	0	0	0	26	0	0	0	114	0	0	0	0	0	0	0	0	0	0	0	0	0
33e9e4b0bdc49ff2fc85facd4efb668c	d__Bacteria	p__Bacteroidota	c__Bacteroidia	o__Bacteroidales	f__Bacteroidaceae	g__Bacteroides	0	14	0	1358	0	0	0	0	0	0	0	507	0	0	0	0	0	0	58	0	0	0	0	0	0	0	0	0	0	124	0	0	0	0	0	0	0	0	0	0	0	0	0
70e69ed4693ad14737da741d6a75f20f	d__Bacteria	p__Bacteroidota	c__Bacteroidia	o__Bacteroidales	f__Bacteroidaceae	g__Bacteroides	0	0	0	869	0	0	0	0	0	0	0	0	0	0	0	0	0	0	13	0	0	0	0	0	0	20	0	0	0	48	0	0	0	0	0	0	0	0	0	0	0	0	0
0115d3e313fa9f2bd28c26b9572549e1	d__Bacteria	p__Bacteroidota	c__Bacteroidia	o__Bacteroidales	f__Bacteroidaceae	g__Bacteroides	0	0	11	0	0	0	0	0	0	0	0	0	0	11	0	0	0	0	0	0	0	0	9	0	0	114	0	0	0	8	56	0	0	343	0	0	0	8	0	0	0	0	0
eff048d6f4719b1c26ff557a24d1d47f	d__Bacteria	p__Bacteroidota	c__Bacteroidia	o__Bacteroidales	f__Bacteroidaceae	g__Bacteroides	0	0	0	0	0	0	0	0	0	0	0	13	0	0	0	2465	0	0	0	0	0	0	0	0	0	0	0	0	544	0	68	0	0	94	0	0	0	14	0	0	0	0	0
538fdde72e64bc384ed4a6ae56972836	d__Bacteria	p__Bacteroidota	c__Bacteroidia	o__Bacteroidales	f__Bacteroidaceae	g__Bacteroides	0	0	49	0	0	0	0	0	0	0	0	0	0	0	0	0	0	0	0	0	0	0	0	0	0	0	0	0	62	0	6	0	0	0	0	0	0	0	0	0	0	0	0
0ac58a14109b29437999ecaed7e2908b	d__Bacteria	p__Bacteroidota	c__Bacteroidia	o__Bacteroidales	f__Bacteroidaceae	g__Bacteroides	457	0	0	0	0	0	0	0	0	0	0	0	0	0	0	0	0	0	0	0	0	0	0	0	0	0	0	0	0	0	0	0	0	0	0	0	0	0	0	0	0	0	0
1f022e9204508e0e546503923cd6fbaa	d__Bacteria	p__Bacteroidota	c__Bacteroidia	o__Bacteroidales	f__Bacteroidaceae	g__Bacteroides	1370	0	0	0	0	0	0	0	0	0	0	0	0	0	0	0	0	0	0	0	0	0	0	0	0	0	0	0	0	0	0	0	0	0	0	0	0	0	0	0	0	0	0
ff8cdc27bffb83dd47b8a25c31bdc14e	d__Bacteria	p__Bacteroidota	c__Bacteroidia	o__Bacteroidales	f__Bacteroidaceae	g__Bacteroides	451	0	0	0	0	0	0	0	0	0	0	0	0	0	0	0	0	0	0	0	0	0	0	0	0	0	0	0	0	0	0	0	0	0	0	0	0	0	0	0	0	0	0
737d93184f79e289c4f9184dce5d67a7	d__Bacteria	p__Bacteroidota	c__Bacteroidia	o__Bacteroidales	f__Bacteroidaceae	g__Bacteroides	0	0	0	0	0	0	0	0	0	0	0	0	0	0	8	0	0	0	0	0	0	0	0	0	0	0	0	0	134	0	0	0	0	12	0	0	0	0	0	0	0	0	0
3fe4d3ff136ef2f1330317aef15ff55a	d__Bacteria	p__Bacteroidota	c__Bacteroidia	o__Bacteroidales	f__Bacteroidaceae	g__Bacteroides	0	0	0	0	91	0	0	0	0	0	0	0	0	0	0	0	0	0	0	0	0	0	0	0	0	0	0	0	0	0	0	0	0	0	0	0	0	0	0	0	0	4	0
b21f1d05f803abeaaefd9378c10a4d2d	d__Bacteria	p__Bacteroidota	c__Bacteroidia	o__Bacteroidales	f__Bacteroidaceae	g__Bacteroides	0	0	0	0	0	0	2	0	0	0	0	2	0	0	0	0	0	0	0	0	0	0	0	0	0	0	7	0	0	0	0	0	0	0	0	0	0	0	0	0	0	0	0
8803dc7016a87c03375d07d150e9b228	d__Bacteria	p__Bacteroidota	c__Bacteroidia	o__Bacteroidales	f__Porphyromonadaceae	g__Porphyromonas	0	0	0	0	0	0	0	0	0	0	0	0	0	0	0	0	0	0	0	0	0	0	0	0	0	0	0	0	0	0	0	0	0	0	0	0	0	0	0	0	0	0	0
77c277731c577da75321cb24eadb9363	d__Bacteria	p__Bacteroidota	c__Bacteroidia	o__Bacteroidales	f__Porphyromonadaceae	g__Porphyromonas	6	0	0	0	1	0	0	0	0	0	0	0	0	0	0	0	0	0	4	0	0	0	0	0	0	0	0	0	0	0	0	0	0	0	0	0	0	0	0	0	0	0	0
272bf429b881483c63c7f00ac25dfff1	d__Bacteria	p__Bacteroidota	c__Bacteroidia	o__Bacteroidales	f__Tannerellaceae	g__Parabacteroides	0	0	0	0	0	0	0	0	0	0	0	0	0	0	0	0	0	121	0	0	0	0	0	0	0	0	0	0	0	0	0	0	0	0	0	0	0	0	0	0	0	0	0
41c0ba4d1829c339dbdcbe63a50f46a4	d__Bacteria	p__Bacteroidota	c__Bacteroidia	o__Bacteroidales	f__Tannerellaceae	g__Parabacteroides	0	0	0	0	0	0	0	0	0	0	0	0	0	0	0	0	0	161	0	0	0	0	0	0	0	0	0	0	0	0	0	0	0	0	0	0	0	0	0	0	0	0	0
ac99aa637a9654555f66f5456662bd6a	d__Bacteria	p__Bacteroidota	c__Bacteroidia	o__Bacteroidales	f__Tannerellaceae	g__Parabacteroides	0	0	0	0	0	0	0	0	0	0	0	0	0	0	0	0	0	0	0	0	0	0	0	0	0	0	0	0	0	0	0	81	0	0	0	0	0	0	0	0	0	0	0
febdded0ed2b87884364e1f1afbffe2f	d__Bacteria	p__Bacteroidota	c__Bacteroidia	o__Bacteroidales	f__Tannerellaceae	g__Parabacteroides	0	0	0	0	0	0	0	0	0	0	0	0	0	0	0	0	0	0	0	0	0	0	0	0	0	0	0	0	0	0	0	484	0	0	0	0	0	0	0	0	0	0	0
b37d1cee7682158cd22a6a5a8409823f	d__Bacteria	p__Bacteroidota	c__Bacteroidia	o__Bacteroidales	f__Tannerellaceae	g__Parabacteroides	0	0	0	0	0	0	0	0	0	0	0	0	0	0	0	0	0	0	0	0	0	0	0	0	0	0	0	0	0	0	0	0	0	0	0	0	0	0	0	0	0	0	0
8ab3abc1faf6ade302b2f9ab8daccc4c	d__Bacteria	p__Bacteroidota	c__Bacteroidia	o__Bacteroidales	f__Tannerellaceae	g__Parabacteroides	0	0	0	0	21	0	0	0	0	0	0	0	80	0	0	0	0	0	0	0	0	0	0	0	0	33	0	0	289	44	0	0	25	0	4	0	0	0	0	0	0	0	0
fbb9702046c2d4c76964a14203a2d972	d__Bacteria	p__Bacteroidota	c__Bacteroidia	o__Bacteroidales	f__Tannerellaceae	g__Parabacteroides	24	0	20	0	0	0	0	0	0	0	0	0	0	0	0	0	0	0	0	0	0	0	0	0	0	0	0	0	0	0	0	0	0	0	0	0	0	0	0	0	0	0	0
533edbeb1abd4c0e350c78be9df31644	d__Bacteria	p__Bacteroidota	c__Bacteroidia	o__Bacteroidales	f__Tannerellaceae	g__Parabacteroides	0	68	0	0	0	0	0	0	0	0	0	0	0	33	0	32	43	0	0	0	0	0	0	0	0	29	0	0	0	0	62	0	0	24	0	0	24	0	0	0	0	0	28
52db700c73772c0df959095403d58bbe	d__Bacteria	p__Bacteroidota	c__Bacteroidia	o__Bacteroidales	f__Tannerellaceae	g__Parabacteroides	0	32	0	0	0	0	0	15	0	0	0	0	0	0	0	2	0	0	366	0	0	0	0	10	0	0	0	0	0	150	121	0	0	4	0	0	81	13	0	0	0	0	8
4839c4acab8a21f3e4c8873629fa5e0b	d__Bacteria	p__Bacteroidota	c__Bacteroidia	o__Bacteroidales	f__Tannerellaceae	g__Parabacteroides	0	0	0	0	0	0	0	0	0	0	0	6	0	0	0	0	0	0	0	0	0	0	0	0	0	0	0	0	0	0	108	0	0	0	0	0	0	0	0	0	0	0	0
4892918742fb353610f9df86e1ffffff	d__Bacteria	p__Bacteroidota	c__Bacteroidia	o__Bacteroidales	f__Tannerellaceae	g__Parabacteroides	0	0	0	0	48	0	0	20	0	134	0	3	120	0	0	0	0	0	0	0	0	0	0	0	16	23	0	0	0	50	101	0	24	0	0	0	0	0	0	0	0	0	1
0888fadd91a3c6f0e5e164f1161cf303	d__Bacteria	p__Bacteroidota	c__Bacteroidia	o__Bacteroidales	f__Tannerellaceae	g__Parabacteroides	0	63	0	0	1	0	0	6	0	0	0	17	0	0	0	0	0	0	0	0	0	0	0	0	89	0	0	0	0	2	186	0	0	0	0	0	0	0	0	0	0	0	40
4458b7bdcc6df5f76399d02c400dbb92	d__Bacteria	p__Bacteroidota	c__Bacteroidia	o__Bacteroidales	f__Tannerellaceae	g__Parabacteroides	0	0	0	20	0	0	0	0	0	0	0	0	0	0	0	0	0	0	0	0	0	0	0	0	0	30	0	0	0	0	0	0	0	0	0	0	0	0	0	0	0	0	0
99e1af4a2a4df84f18a1ba1d4063fa2e	d__Bacteria	p__Bacteroidota	c__Bacteroidia	o__Bacteroidales	f__Tannerellaceae	g__Parabacteroides	0	0	0	0	0	0	0	0	0	0	0	0	0	0	0	0	0	0	0	0	0	0	0	0	0	0	0	0	0	0	0	0	0	0	0	0	0	0	0	0	0	0	0
10c56f6e264f5615ec79b2df6ca6c795	d__Bacteria	p__Bacteroidota	c__Bacteroidia	o__Bacteroidales	f__Tannerellaceae	g__Parabacteroides	0	0	0	32	0	0	0	0	0	0	0	0	0	0	0	0	0	0	0	0	0	0	0	0	0	0	0	0	0	0	0	0	0	0	0	0	0	0	0	0	0	0	0
66984181d15d18f96effbd49dca72d76	d__Bacteria	p__Bacteroidota	c__Bacteroidia	o__Bacteroidales	f__Tannerellaceae	g__Parabacteroides	0	0	0	0	0	0	0	0	115	85	0	0	0	0	0	0	0	0	0	0	0	0	0	0	0	0	0	0	0	0	0	0	0	0	0	0	0	3	0	24	0	0	0
3b49a50a1348f7a89462a77b7524eaf9	d__Bacteria	p__Bacteroidota	c__Bacteroidia	o__Bacteroidales	f__Tannerellaceae	g__Parabacteroides	0	0	10	0	0	0	0	6	45	0	0	0	0	0	0	7	0	0	0	0	0	0	0	12	0	0	0	0	0	12	89	0	0	0	0	0	19	4	0	20	0	0	0
728accba6ebfa4fbb0bcbb8395eb2c67	d__Bacteria	p__Bacteroidota	c__Bacteroidia	o__Bacteroidales	f__Tannerellaceae	g__Parabacteroides	0	0	0	0	25	0	0	0	144	0	0	1	72	41	0	32	54	12	0	0	0	0	0	0	52	23	0	0	0	43	3	0	21	21	0	0	0	10	6	120	0	0	0
6b93870eab8dbc35ab0f969e89ec0df4	d__Bacteria	p__Bacteroidota	c__Bacteroidia	o__Bacteroidales	f__Tannerellaceae	g__Parabacteroides	152	0	60	20	192	161	25	14	1	105	0	12	273	71	184	60	216	17	0	3	0	0	0	0	20	113	223	0	351	106	94	0	67	50	3	12	0	0	0	0	0	32	0
0473d431805798d30fb2d2f369db9074	d__Bacteria	p__Bacteroidota	c__Bacteroidia	o__Bacteroidales	f__Tannerellaceae	g__Parabacteroides	0	0	0	0	0	50	0	0	0	0	0	0	0	0	40	0	0	0	0	0	0	0	0	0	0	0	0	0	0	0	0	0	0	0	0	0	0	0	0	0	0	0	0
382c54dd4f54dd67ab6e8576390a3207	d__Bacteria	p__Bacteroidota	c__Bacteroidia	o__Bacteroidales	f__Tannerellaceae	g__Parabacteroides	0	0	0	0	0	0	0	0	0	0	0	0	0	65	0	52	0	0	0	0	0	0	0	0	0	0	0	0	0	0	0	0	0	38	0	0	0	0	0	0	0	0	0
90075ffd52da9809898f67b46ab3f9bb	d__Bacteria	p__Bacteroidota	c__Bacteroidia	o__Bacteroidales	f__Tannerellaceae	g__Parabacteroides	0	0	0	0	0	0	0	8	0	0	0	5	0	0	0	0	0	0	0	0	0	0	0	0	0	0	0	0	0	0	131	0	0	0	0	0	0	0	0	0	0	0	0
e2057433c1cdec2dcc715e0aa8a08c6c	d__Bacteria	p__Bacteroidota	c__Bacteroidia	o__Bacteroidales	f__Tannerellaceae	g__Parabacteroides	0	132	0	0	0	0	0	0	0	0	0	0	0	0	0	0	0	0	0	0	0	0	0	0	0	0	0	0	0	0	0	0	0	0	0	0	0	0	0	0	0	0	0
c8962f39f2016ee1cbd20339a58302e7	d__Bacteria	p__Bacteroidota	c__Bacteroidia	o__Bacteroidales	f__Tannerellaceae	g__Parabacteroides	0	75	0	0	0	0	0	0	0	0	0	0	0	0	0	0	0	0	0	0	0	0	0	0	0	0	0	0	0	0	0	0	0	0	0	0	0	0	0	0	0	0	0
6fc939f99006232d98b18a2ad5a1d5e8	d__Bacteria	p__Bacteroidota	c__Bacteroidia	o__Bacteroidales	f__Tannerellaceae	g__Parabacteroides	0	0	0	0	0	0	0	0	0	0	0	0	0	0	0	0	0	0	0	0	0	0	0	0	216	0	0	0	0	0	0	0	0	0	0	0	0	54	5	0	0	0	0
068ebb7cc90652d867876cc946b6b712	d__Bacteria	p__Bacteroidota	c__Bacteroidia	o__Bacteroidales	f__Tannerellaceae	g__Parabacteroides	0	0	0	0	0	53	0	0	0	0	0	0	0	0	39	0	0	0	0	0	0	0	0	0	0	0	0	0	0	0	0	0	0	0	0	0	0	0	0	0	0	0	0
8709c5653002955fa0344a7c5ed31231	d__Bacteria	p__Bacteroidota	c__Bacteroidia	o__Bacteroidales	f__Tannerellaceae	g__Parabacteroides	0	0	0	19	0	0	0	0	0	0	6	0	0	0	0	0	0	0	198	0	0	0	0	10	0	0	144	0	0	33	0	0	0	0	0	0	26	6	0	0	0	0	0
a714480663ad0edc6ec6edfa0865a246	d__Bacteria	p__Bacteroidota	c__Bacteroidia	o__Bacteroidales	f__Tannerellaceae	g__Parabacteroides	0	0	0	0	0	0	0	0	49	0	0	0	0	0	0	0	0	0	0	0	0	0	0	0	0	0	0	0	0	0	0	0	0	0	0	0	0	0	0	33	0	0	0
6227f9ced63ab17d7914bf12f3ef68d2	d__Bacteria	p__Bacteroidota	c__Bacteroidia	o__Bacteroidales	f__Tannerellaceae	g__Parabacteroides	0	0	0	0	0	0	0	0	0	143	0	0	0	36	0	24	53	0	0	0	0	0	0	0	0	0	0	0	0	0	0	0	0	22	0	0	0	0	0	0	0	0	0
ca98e4b8be547b624b58200532198bf8	d__Bacteria	p__Bacteroidota	c__Bacteroidia	o__Bacteroidales	f__Tannerellaceae	g__Parabacteroides	0	0	0	0	0	0	0	0	0	0	0	0	0	0	0	0	0	0	0	0	0	0	0	0	0	0	53	0	0	0	0	0	0	0	0	0	0	0	0	0	0	0	0
67533024dceebf111cd510010d7ddfaa	d__Bacteria	p__Bacteroidota	c__Bacteroidia	o__Bacteroidales	f__Tannerellaceae	g__Parabacteroides	47	0	0	0	0	51	0	0	0	0	0	2	0	0	46	0	0	0	80	0	0	0	0	19	2	0	81	1	0	31	0	0	0	0	0	3	22	0	0	0	0	0	0
4c39bb6012cde7f0f6b287f0cf6faba1	d__Bacteria	p__Bacteroidota	c__Bacteroidia	o__Bacteroidales	f__Tannerellaceae	g__Parabacteroides	0	0	0	22	0	0	0	0	0	0	0	0	0	0	0	0	0	0	0	0	0	0	0	0	57	0	0	0	0	0	0	2	0	0	0	0	0	15	8	0	0	0	0
d95ece56860221019a2d090f4440fa33	d__Bacteria	p__Bacteroidota	c__Bacteroidia	o__Bacteroidales	f__Tannerellaceae	g__Parabacteroides	0	316	0	89	0	0	0	60	0	0	0	0	0	0	0	0	0	0	0	0	0	0	25	0	48	0	0	0	0	0	0	36	0	0	0	0	0	11	2	0	266	0	0
c7c7fd59d7b3519b7a89de511eaab0a0	d__Bacteria	p__Bacteroidota	c__Bacteroidia	o__Bacteroidales	f__Tannerellaceae	g__Parabacteroides	0	0	0	0	0	0	0	0	0	0	0	0	0	0	0	0	0	0	0	0	0	0	0	217	0	0	0	0	0	0	0	0	0	0	0	0	0	0	0	0	0	0	0
e7afcd8f4b196f208914f4b1afbce500	d__Bacteria	p__Bacteroidota	c__Bacteroidia	o__Bacteroidales	f__Tannerellaceae	g__Parabacteroides	1578	0	0	0	0	0	0	0	0	0	0	0	0	0	0	0	0	0	0	0	0	0	0	215	0	0	0	0	0	0	0	0	0	0	112	0	0	0	0	0	0	0	0
555072b15df4cce14f44e85e4f3f4886	d__Bacteria	p__Bacteroidota	c__Bacteroidia	o__Bacteroidales	f__Tannerellaceae	g__Parabacteroides	0	0	0	0	0	0	0	0	0	0	0	0	0	0	0	0	0	0	0	0	0	0	0	363	0	0	0	0	0	0	0	0	0	0	0	0	0	0	0	0	0	0	0
056e8e9f15bee1654d14f9ae12a93bf7	d__Bacteria	p__Bacteroidota	c__Bacteroidia	o__Bacteroidales	f__Tannerellaceae	g__Parabacteroides	829	0	0	0	0	0	0	0	0	0	0	0	0	0	0	0	0	0	0	0	0	0	0	0	0	0	0	0	0	0	0	0	0	0	79	0	0	0	0	0	0	0	0
922808de761027d258d9c0e8a13c3ecf	d__Bacteria	p__Bacteroidota	c__Bacteroidia	o__Bacteroidales	f__Tannerellaceae	g__Parabacteroides	424	0	0	0	0	0	0	0	0	0	0	0	0	0	0	0	0	0	0	0	0	0	0	0	0	0	0	0	0	0	0	0	0	0	0	0	0	0	0	0	0	0	0
3ec9a72eea2934c7e20bf5e3840b3935	d__Bacteria	p__Bacteroidota	c__Bacteroidia	o__Bacteroidales	f__Tannerellaceae	g__Parabacteroides	5	101	100	1357	0	482	74	124	882	442	0	93	452	226	383	1529	0	43	326	5	0	2	81	93	178	574	0	0	331	88	891	99	0	0	0	42	353	151	39	1311	210	0	203
1397ab5e5877347b0ed5feac897e9b10	d__Bacteria	p__Bacteroidota	c__Bacteroidia	o__Bacteroidales	f__Tannerellaceae	g__Parabacteroides	0	0	0	0	0	0	0	0	0	0	0	0	0	0	0	0	0	0	0	0	0	0	0	0	0	0	0	0	0	0	0	12	0	0	24	0	0	0	0	0	0	0	0
69f90d2d0436a0b5d06556be59b5b658	d__Bacteria	p__Bacteroidota	c__Bacteroidia	o__Bacteroidales	f__Tannerellaceae	g__Parabacteroides	0	0	0	0	32	0	0	0	0	0	0	0	0	0	0	0	29	0	0	0	0	0	0	0	0	0	0	0	0	0	0	0	0	0	0	0	0	0	0	0	0	0	0
d68ca4f9fff9994699fc869f96e13227	d__Bacteria	p__Bacteroidota	c__Bacteroidia	o__Bacteroidales	f__Tannerellaceae	g__Parabacteroides	0	11	0	0	75	0	0	0	0	0	0	0	0	0	0	0	44	0	0	0	0	0	0	0	0	0	0	0	0	0	0	0	0	0	0	0	0	0	0	0	0	0	0
7cfa748279ba3a84362d12e2ec76c26c	d__Bacteria	p__Bacteroidota	c__Bacteroidia	o__Bacteroidales	f__Tannerellaceae	g__Parabacteroides	0	0	0	0	0	0	0	0	0	0	0	0	0	0	0	0	0	0	0	0	0	0	97	0	0	0	0	0	0	0	0	0	0	0	0	0	0	0	0	0	0	0	0
a7f76b5fd2d0741254c02b7fa255d623	d__Bacteria	p__Bacteroidota	c__Bacteroidia	o__Bacteroidales	f__Tannerellaceae	g__Parabacteroides	0	14	0	0	108	0	0	0	0	0	0	0	0	0	0	0	105	0	6	0	0	0	0	0	0	0	0	0	0	0	0	0	0	177	0	0	0	0	0	0	0	0	0
3bb707ede92e4669cd687b40eac96db2	d__Bacteria	p__Bacteroidota	c__Bacteroidia	o__Bacteroidales	f__Tannerellaceae	g__Parabacteroides	0	14	0	0	39	0	0	0	0	0	0	0	0	0	0	0	0	0	107	0	0	0	0	0	0	0	0	0	0	0	0	0	0	0	0	0	0	0	0	0	0	0	0
bdd4860b56d4d4125d86bc3abc851dd6	d__Bacteria	p__Bacteroidota	c__Bacteroidia	o__Bacteroidales	f__Tannerellaceae	g__Parabacteroides	0	14	0	7	46	0	0	0	0	0	0	0	0	0	0	0	0	0	0	6	0	0	0	0	0	0	0	0	0	0	0	0	0	0	0	0	0	0	0	0	0	0	0
808ee45f24b30c6837f4facb561c6fc2	d__Bacteria	p__Bacteroidota	c__Bacteroidia	o__Bacteroidales	f__Tannerellaceae	g__Parabacteroides	0	17	0	6	36	0	0	0	0	0	0	0	0	0	0	0	0	0	240	2	0	0	0	0	0	0	0	0	0	0	0	0	0	0	0	0	0	0	0	0	0	0	0
0a7f471b8b89373ebadb895ac5cd8360	d__Bacteria	p__Bacteroidota	c__Bacteroidia	o__Bacteroidales	f__Tannerellaceae	g__Parabacteroides	0	0	0	0	0	0	0	0	0	0	0	0	0	0	0	0	0	0	155	0	0	0	0	0	0	0	0	0	0	0	0	0	0	0	0	0	0	0	0	0	0	0	0
eab5a07cc6a8200ab83a32f6ace760c6	d__Bacteria	p__Bacteroidota	c__Bacteroidia	o__Bacteroidales	f__Tannerellaceae	g__Parabacteroides	0	0	0	0	0	0	0	0	0	0	0	0	0	0	0	0	0	0	114	0	0	0	0	0	0	0	0	0	0	0	0	0	0	0	0	0	0	0	0	0	0	0	0
0dd28cba7820649aa0f08398d8c7c4cc	d__Bacteria	p__Bacteroidota	c__Bacteroidia	o__Bacteroidales	f__Tannerellaceae	g__Parabacteroides	0	0	0	0	0	0	0	0	0	0	0	0	0	0	0	0	0	0	236	0	0	0	0	0	0	0	0	0	0	0	0	0	0	0	0	0	0	0	0	0	0	0	0
5674862dc2c32505de313142e7025bff	d__Bacteria	p__Bacteroidota	c__Bacteroidia	o__Bacteroidales	f__Tannerellaceae	g__Parabacteroides	0	33	0	9	87	0	0	0	0	0	0	0	0	0	0	0	0	0	0	0	0	0	0	0	0	0	0	0	0	0	0	0	0	0	0	0	0	0	0	0	0	0	0
3b7be2e04dd85470a011ab0e00fa25d2	d__Bacteria	p__Bacteroidota	c__Bacteroidia	o__Bacteroidales	f__Tannerellaceae	g__Parabacteroides	0	9	0	4	41	0	0	0	0	0	0	0	0	0	0	0	0	0	0	0	0	0	0	0	0	0	0	0	0	0	0	0	0	0	0	0	0	0	0	0	0	0	0
635e1e41c6a043f56d451328a09a4079	d__Bacteria	p__Bacteroidota	c__Bacteroidia	o__Bacteroidales	f__Tannerellaceae	g__Parabacteroides	0	19	0	2	36	0	0	0	0	0	0	0	0	0	0	0	0	0	0	0	0	0	0	0	0	0	0	0	0	0	0	0	0	0	0	0	0	0	0	0	0	0	0
cec975bd6af8d56f82895105d2ce6a1e	d__Bacteria	p__Bacteroidota	c__Bacteroidia	o__Bacteroidales	f__Tannerellaceae	g__Parabacteroides	0	0	0	0	0	0	0	0	0	0	0	0	0	0	0	0	7	0	4	0	0	0	0	0	9	6	26	0	0	0	2	0	0	0	0	0	0	2	0	24	0	6	0
964b4e1d99a1441b5dac125d1452b97a	d__Bacteria	p__Bacteroidota	c__Bacteroidia	o__Bacteroidales	f__Tannerellaceae	g__Incertae_Sedis	0	0	361	0	90	33	5	0	0	0	0	9	0	10	0	0	43	21	5	4	0	0	0	0	0	3	0	0	4	2	28	0	32	0	0	0	0	28	0	2	0	0	0
40c0bb12b426fc0fe2739d4aaef68e28	d__Bacteria	p__Bacteroidota	c__Bacteroidia	o__Bacteroidales	f__Porphyromonadaceae	g__Porphyromonas	0	0	0	0	0	0	0	0	0	0	0	0	0	0	0	0	0	0	0	0	0	0	0	0	0	0	0	0	0	0	0	0	0	0	0	0	0	0	0	0	0	0	0
4adefb8fd3b588609940f3886b49d9c5	d__Bacteria	p__Bacteroidota	c__Bacteroidia	o__Bacteroidales	f__Muribaculaceae	g__Incertae_Sedis	0	0	0	0	0	0	0	0	0	0	0	0	0	0	0	0	0	0	0	0	0	0	0	0	0	0	0	0	0	0	0	0	0	0	0	0	53	0	0	0	0	0	0
18a5715feac20876684e33c1a8bd8377	d__Bacteria	p__Bacteroidota	c__Bacteroidia	o__Bacteroidales	f__Muribaculaceae	g__Incertae_Sedis	0	0	0	0	0	0	0	0	0	0	0	0	0	0	0	0	0	0	0	0	0	0	0	0	0	0	0	0	0	0	0	0	0	0	0	0	85	0	0	0	0	0	0
c5af6d0a0eb41cbacbb6687ab1ad1efe	d__Bacteria	p__Bacteroidota	c__Bacteroidia	o__Bacteroidales	f__Muribaculaceae	g__Incertae_Sedis	0	0	0	0	0	0	0	0	0	0	0	0	0	0	0	0	0	0	0	0	0	0	0	0	0	0	0	0	0	0	0	0	0	0	0	0	0	0	0	0	0	0	0
2854f4c935c9eefc7e9cf6b7dc5c238e	d__Bacteria	p__Bacteroidota	c__Bacteroidia	o__Bacteroidales	f__Muribaculaceae	g__Incertae_Sedis	0	0	0	0	0	0	0	0	0	0	37	0	0	148	0	0	0	23	0	27	0	0	0	0	0	0	0	2	0	0	1219	0	0	0	0	0	0	0	0	0	0	0	0
164365a3d5aef222b53ebb1b4cfa8745	d__Bacteria	p__Bacteroidota	c__Bacteroidia	o__Bacteroidales	f__Muribaculaceae	g__Incertae_Sedis	0	0	0	0	0	0	0	0	0	0	0	184	0	0	0	0	0	0	0	0	0	0	0	0	0	0	0	0	0	0	0	0	0	0	0	0	0	0	0	0	0	0	0
38b02eef28cf7f435684290e22407aa4	d__Bacteria	p__Bacteroidota	c__Bacteroidia	o__Bacteroidales	f__Muribaculaceae	g__Incertae_Sedis	0	0	0	0	0	0	0	0	0	0	0	0	0	0	0	0	0	0	0	10	0	0	0	0	0	0	0	0	0	0	656	0	0	0	0	0	0	0	0	0	0	0	0
ea1ddbc2728ed1cdaf4f0a38150a02b9	d__Bacteria	p__Bacteroidota	c__Bacteroidia	o__Bacteroidales	f__Muribaculaceae	g__Incertae_Sedis	5	0	0	0	0	0	140	119	0	0	0	0	0	0	0	0	0	0	43	0	0	2	0	203	263	138	406	0	0	0	0	431	0	320	238	0	0	680	575	0	0	0	0
cfbeb3b8c556e8f893b73caea0b563a2	d__Bacteria	p__Bacteroidota	c__Bacteroidia	o__Bacteroidales	f__Muribaculaceae	g__Incertae_Sedis	0	0	0	0	0	0	0	0	0	0	88	0	0	287	0	0	0	27	0	0	0	0	0	0	0	0	0	0	0	0	0	0	0	0	0	0	0	0	0	0	0	0	0
a7facb501aa3549405e6f071f3c6d84e	d__Bacteria	p__Bacteroidota	c__Bacteroidia	o__Bacteroidales	f__Muribaculaceae	g__Incertae_Sedis	0	0	0	0	0	0	0	0	0	0	0	0	0	0	0	0	0	0	0	16	0	0	0	0	0	0	0	0	0	0	586	0	0	0	0	0	0	0	0	0	0	0	0
0537455d6e0ef4ed1c1c38a956fe8f06	d__Bacteria	p__Bacteroidota	c__Bacteroidia	o__Bacteroidales	f__Muribaculaceae	g__Incertae_Sedis	0	0	0	0	0	0	0	355	0	0	0	0	0	0	0	0	0	0	0	0	0	0	0	0	0	0	0	0	0	0	0	0	0	0	0	0	0	0	0	0	0	0	0
ab9b415e1e3a464e9bdc949713cdce45	d__Bacteria	p__Bacteroidota	c__Bacteroidia	o__Bacteroidales	f__Muribaculaceae	g__Incertae_Sedis	0	0	0	0	0	0	0	0	0	0	0	0	0	0	0	0	0	0	0	0	0	0	0	0	0	0	0	0	87	0	0	0	0	0	0	0	0	0	0	0	0	0	0
3ad7875b53c728164a3e9cf5a1154fad	d__Bacteria	p__Bacteroidota	c__Bacteroidia	o__Bacteroidales	f__Muribaculaceae	g__Incertae_Sedis	0	0	0	0	0	0	0	0	0	0	0	0	0	0	0	0	0	0	0	0	0	0	0	0	0	0	0	0	0	0	0	0	0	0	0	0	0	0	0	0	0	0	0
e8e26483fe58eb97c802fb02537605e9	d__Bacteria	p__Bacteroidota	c__Bacteroidia	o__Bacteroidales	f__Muribaculaceae	g__Incertae_Sedis	0	0	0	0	0	0	0	0	0	0	0	0	0	0	0	0	0	0	0	0	0	0	0	0	0	0	0	0	0	0	0	0	0	0	0	0	0	0	0	0	0	0	0
94b0930ac49fd13ccb8f91288293fd8d	d__Bacteria	p__Bacteroidota	c__Bacteroidia	o__Bacteroidales	f__Muribaculaceae	g__Incertae_Sedis	0	0	0	0	0	0	0	0	0	0	0	0	0	0	0	0	0	0	0	0	0	0	0	0	0	0	0	0	129	0	0	0	0	0	0	0	0	0	0	0	0	0	0
fc8390580b6d0241d0480b3ea8336b19	d__Bacteria	p__Bacteroidota	c__Bacteroidia	o__Bacteroidales	f__Muribaculaceae	g__Incertae_Sedis	0	0	0	0	0	0	0	0	0	0	0	0	0	0	0	0	0	0	0	0	0	0	0	0	0	0	0	0	0	33	0	0	0	0	0	0	0	0	0	0	0	0	0
3a0eee3ca512659069633d3219745c56	d__Bacteria	p__Bacteroidota	c__Bacteroidia	o__Bacteroidales	f__Muribaculaceae	g__Incertae_Sedis	0	0	9	0	0	0	0	0	0	0	0	0	0	0	0	0	0	0	0	0	0	0	0	30	0	0	0	0	0	34	0	0	0	0	0	0	0	0	0	0	0	0	0
e14190f556519bf3134e06d7fa799699	d__Bacteria	p__Bacteroidota	c__Bacteroidia	o__Bacteroidales	f__Muribaculaceae	g__Incertae_Sedis	0	0	79	0	0	0	0	0	0	0	0	0	0	0	0	0	0	0	0	0	0	0	0	0	0	0	0	0	0	0	0	0	0	0	0	0	0	0	0	0	0	0	0
6e5039e16b4306f98a0f5b83b1d4663d	d__Bacteria	p__Bacteroidota	c__Bacteroidia	o__Bacteroidales	f__Muribaculaceae	g__Incertae_Sedis	0	0	0	0	0	0	0	0	0	0	0	0	96	0	0	0	0	17	0	0	0	0	0	0	0	0	0	0	0	0	0	0	0	0	0	0	0	0	0	0	0	0	0
598404bf8f9f8d2579e4675a0571e66b	d__Bacteria	p__Bacteroidota	c__Bacteroidia	o__Bacteroidales	f__Muribaculaceae	g__Incertae_Sedis	0	0	0	0	0	0	0	0	0	0	0	0	0	0	0	0	0	2	0	0	0	0	0	0	0	0	0	0	0	0	0	0	0	0	0	0	0	0	0	0	0	0	0
2bf4b1d45d6fe2c341d0e8e2a28f2393	d__Bacteria	p__Bacteroidota	c__Bacteroidia	o__Bacteroidales	f__Muribaculaceae	g__Incertae_Sedis	0	0	0	0	0	0	0	0	0	0	0	0	0	0	0	0	0	0	0	0	0	0	0	0	0	0	0	0	0	0	0	0	0	0	0	0	0	0	0	0	0	0	0
ebd3fcb0b0b69b2a77982c850f81ce4a	d__Bacteria	p__Bacteroidota	c__Bacteroidia	o__Bacteroidales	f__Muribaculaceae	g__Incertae_Sedis	0	0	0	0	0	0	0	0	0	0	0	0	0	0	0	0	0	0	0	0	0	0	0	0	0	0	0	0	0	0	0	0	0	0	0	0	0	0	0	0	0	0	0
129f50e135f9c99ffa90c26ec597e8d4	d__Bacteria	p__Bacteroidota	c__Bacteroidia	o__Bacteroidales	f__Muribaculaceae	g__CAG-873	0	0	0	0	0	0	0	0	0	0	0	0	0	0	0	0	0	0	0	0	0	0	0	0	0	0	0	0	0	0	0	0	0	0	0	0	0	0	0	0	0	0	0
6a2325ef9b90bf6cca68db281b46f4c2	d__Bacteria	p__Bacteroidota	c__Bacteroidia	o__Bacteroidales	f__Muribaculaceae	g__CAG-873	0	0	0	0	0	0	0	0	0	0	0	0	0	0	0	0	0	0	0	0	0	0	0	0	0	0	0	0	0	0	0	0	0	0	0	0	0	0	0	0	0	0	0
1b2355055372bc81e3aeddd0f69cc1fe	d__Bacteria	p__Bacteroidota	c__Bacteroidia	o__Bacteroidales	f__Muribaculaceae	g__CAG-873	0	0	0	0	0	0	0	0	0	0	0	0	0	0	0	0	0	91	0	0	0	0	0	0	0	0	0	0	0	0	0	0	0	0	0	0	0	0	0	0	0	0	0
377ee9f282dc395a390ba94992afa856	d__Bacteria	p__Bacteroidota	c__Bacteroidia	o__Bacteroidales	f__Muribaculaceae	g__Incertae_Sedis	0	0	0	0	0	0	0	0	0	0	0	0	0	0	0	0	0	49	0	0	0	0	0	0	0	0	0	0	0	0	0	0	0	0	0	0	0	0	0	0	0	0	0
fee858112e0c4b188d312766ef7ce6d8	d__Bacteria	p__Bacteroidota	c__Bacteroidia	o__Bacteroidales	f__Muribaculaceae	g__Incertae_Sedis	0	0	0	0	0	0	0	0	0	0	0	0	0	0	0	0	0	0	0	0	0	0	0	0	0	0	0	0	0	0	0	0	0	0	0	0	0	0	0	0	0	0	0
0a8af7faec42e742e38f740ecad1fb6e	d__Bacteria	p__Bacteroidota	c__Bacteroidia	o__Bacteroidales	f__Muribaculaceae	g__Incertae_Sedis	0	0	0	0	0	0	0	0	0	0	0	0	0	0	0	0	0	0	0	0	0	0	0	0	0	0	0	0	0	0	0	0	0	0	0	0	0	0	0	0	0	0	0
a4dda51f60c0d039e2f7fcfdcd03727c	d__Bacteria	p__Bacteroidota	c__Bacteroidia	o__Bacteroidales	f__Muribaculaceae	g__Incertae_Sedis	544	0	0	0	0	0	0	0	0	0	0	0	0	0	0	0	0	0	0	0	0	0	0	0	0	0	0	0	0	0	0	0	0	0	185	0	0	0	0	0	0	0	0
d55012af6c29b40511ef2455119f7adb	d__Bacteria	p__Bacteroidota	c__Bacteroidia	o__Bacteroidales	f__Muribaculaceae	g__Incertae_Sedis	310	0	0	0	0	0	0	0	0	0	0	0	0	0	0	0	0	0	0	0	0	0	0	58	0	0	0	0	0	0	0	0	0	0	237	0	0	0	0	0	0	0	0
bc193a7b6d4c982c0ed3b9ab9fbe490a	d__Bacteria	p__Bacteroidota	c__Bacteroidia	o__Bacteroidales	f__Muribaculaceae	g__Incertae_Sedis	0	0	0	0	0	0	0	0	0	0	0	0	0	0	0	0	0	0	0	0	0	0	0	0	0	0	0	0	0	0	0	0	0	0	0	0	0	0	0	0	0	0	0
bb2b6ead27b1db040a6515db52128edf	d__Bacteria	p__Bacteroidota	c__Bacteroidia	o__Bacteroidales	f__Muribaculaceae	g__Incertae_Sedis	0	0	0	0	0	0	0	0	0	0	0	0	0	0	0	0	0	44	0	0	0	0	0	0	0	0	0	0	0	0	0	0	0	0	0	0	0	0	0	0	0	0	0
46214c64d9444cec71c20e1afb753169	d__Bacteria	p__Bacteroidota	c__Bacteroidia	o__Bacteroidales	f__Muribaculaceae	g__Incertae_Sedis	0	0	0	0	0	0	0	0	0	0	0	0	0	0	0	0	0	69	0	0	0	0	0	0	0	0	0	4	0	0	0	0	0	0	0	0	0	0	0	0	0	0	0
ebc1d2abb7cd922b1d1d2a036e08ec39	d__Bacteria	p__Bacteroidota	c__Bacteroidia	o__Bacteroidales	f__Muribaculaceae	g__Incertae_Sedis	0	0	0	0	0	0	0	0	0	0	0	0	0	0	0	0	0	0	0	0	0	0	0	97	0	0	0	0	0	0	0	0	0	0	0	0	0	0	0	0	0	0	0
8ffb60de5d05599d1d6f6803ce8b5087	d__Bacteria	p__Bacteroidota	c__Bacteroidia	o__Bacteroidales	f__Muribaculaceae	g__Incertae_Sedis	0	0	0	0	0	0	0	0	0	0	0	0	0	0	0	0	0	0	0	0	0	0	0	0	0	0	0	0	0	0	0	0	0	0	0	0	0	0	0	0	0	0	0
c4f03557aec98227bf6ebeb0030c87a0	d__Bacteria	p__Bacteroidota	c__Bacteroidia	o__Bacteroidales	f__Barnesiellaceae	g__Barnesiella	0	240	0	0	0	0	0	0	0	0	0	0	0	0	0	0	0	0	0	0	0	0	0	0	0	0	0	0	0	0	0	0	0	0	0	0	0	0	0	0	0	0	0
a57d2324a0e4d59afe4d4bd67ab2eca3	d__Bacteria	p__Bacteroidota	c__Bacteroidia	o__Bacteroidales	f__Barnesiellaceae	g__Barnesiella	0	0	0	0	0	0	0	0	0	0	0	0	0	0	0	0	0	0	0	0	0	0	0	0	0	0	0	0	0	0	0	0	0	0	0	0	0	0	0	0	0	0	0
9450afccf40a6257328a2503613eca2b	d__Bacteria	p__Bacteroidota	c__Bacteroidia	o__Bacteroidales	f__Barnesiellaceae	g__Barnesiella	0	0	0	84	0	0	0	0	0	0	0	0	0	0	0	0	0	0	0	0	0	0	0	0	0	0	0	0	0	0	0	0	0	0	0	0	0	0	0	0	0	0	0
b1ef78ecf0296b4bc77d3ed0a87b9e4d	d__Bacteria	p__Bacteroidota	c__Bacteroidia	o__Bacteroidales	f__Barnesiellaceae	g__Barnesiella	0	0	0	0	0	0	0	0	0	0	0	0	0	0	0	0	0	0	0	0	0	0	0	0	0	0	0	0	0	0	0	0	0	0	0	0	0	0	0	0	0	0	0
9f062d7167e1721384bda6cbd777096f	d__Bacteria	p__Bacteroidota	c__Bacteroidia	o__Bacteroidales	f__Barnesiellaceae	g__Barnesiella	0	0	0	0	0	0	0	0	0	0	0	0	0	0	0	0	0	0	0	0	0	0	0	0	0	0	0	0	0	0	678	0	0	0	0	0	0	0	0	0	0	0	0
648b3772825e40058ace2289d9725dc9	d__Bacteria	p__Bacteroidota	c__Bacteroidia	o__Bacteroidales	f__Barnesiellaceae	g__Barnesiella	0	0	22	0	0	0	0	0	0	0	0	0	0	0	0	0	0	0	0	2	0	0	0	0	0	0	0	0	359	85	0	0	0	0	0	0	0	0	0	506	0	0	0
2cacf357b689684d68a65b90e46d4bff	d__Bacteria	p__Bacteroidota	c__Bacteroidia	o__Bacteroidales	f__Barnesiellaceae	g__Barnesiella	0	0	0	0	0	0	16	0	0	0	0	0	0	0	0	0	0	0	0	0	0	0	0	0	0	0	8	0	0	0	0	0	496	0	0	0	0	0	0	0	0	0	0
33a2c0bcbc9b5475663be3ff6673f594	d__Bacteria	p__Bacteroidota	c__Bacteroidia	o__Bacteroidales	f__Barnesiellaceae	g__Barnesiella	0	0	0	0	474	0	0	0	0	0	0	0	0	0	0	0	0	0	0	0	0	0	0	0	0	16	0	0	0	0	0	0	0	0	0	0	0	0	6	0	0	0	0
a631fa5a65880096559a113631ec8852	d__Bacteria	p__Bacteroidota	c__Bacteroidia	o__Bacteroidales	f__Barnesiellaceae	g__Barnesiella	0	432	0	0	0	0	0	0	0	0	0	0	0	0	0	0	0	0	0	0	0	0	0	0	0	0	0	0	0	93	0	0	0	0	0	0	0	0	0	0	0	0	0
054cdf3f9e980ce162b6c1cb211c2365	d__Bacteria	p__Bacteroidota	c__Bacteroidia	o__Bacteroidales	f__Barnesiellaceae	g__Barnesiella	0	0	0	0	0	149	0	0	0	0	0	3	0	74	2249	0	0	8	0	0	0	0	0	0	0	0	0	0	0	0	0	0	0	0	0	24	0	0	0	0	0	0	0
1feeafb6186225ccf411d8cda3ca4ce9	d__Bacteria	p__Bacteroidota	c__Bacteroidia	o__Bacteroidales	f__Barnesiellaceae	g__Barnesiella	0	0	0	0	0	0	0	0	0	0	0	0	0	0	0	0	0	0	0	0	0	0	0	0	0	0	0	0	0	794	0	0	0	0	0	0	0	0	0	6	0	0	0
0a9d9d68f97b777255dce803a1332c46	d__Bacteria	p__Bacteroidota	c__Bacteroidia	o__Bacteroidales	f__Barnesiellaceae	g__Barnesiella	0	0	0	0	0	0	0	0	0	0	0	0	0	0	0	0	0	0	0	0	0	0	0	0	12	0	0	0	0	0	0	0	0	0	0	0	0	0	0	0	0	0	0
e16db6f53c176ff3721c61e69953793b	d__Bacteria	p__Bacteroidota	c__Bacteroidia	o__Bacteroidales	f__Barnesiellaceae	g__Barnesiella	0	0	0	0	0	0	0	0	0	0	0	0	0	0	0	0	0	0	0	0	0	0	176	0	0	0	0	0	0	0	0	145	0	0	0	0	0	0	0	0	0	0	0
5056d0bfb6f7526e56b3fc3501fef3e4	d__Bacteria	p__Bacteroidota	c__Bacteroidia	o__Bacteroidales	f__Barnesiellaceae	g__Barnesiella	0	0	0	0	0	112	0	0	0	0	0	0	0	46	0	0	0	15	0	0	0	0	0	0	0	0	0	0	0	0	0	0	0	0	14	0	0	0	0	0	0	0	0
3a6f51a2b9972a454e023cad4786b575	d__Bacteria	p__Bacteroidota	c__Bacteroidia	o__Bacteroidales	f__Rikenellaceae	g__Alistipes	0	35	23	0	0	0	4	0	0	0	91	1	0	0	19	0	0	0	41	0	0	0	53	5	0	10	0	0	62	29	99	13	0	640	0	0	0	0	0	216	0	0	0
f7f6c8d52d7277d81bb2436f386e14bc	d__Bacteria	p__Bacteroidota	c__Bacteroidia	o__Bacteroidales	f__Rikenellaceae	g__Alistipes	0	0	0	0	358	218	5	0	0	0	75	0	0	48	12	0	116	4	0	0	0	0	15	0	38	0	0	0	39	0	61	0	0	0	0	0	0	34	0	32	0	0	0
e8db8dd5643879fb46e00780cc07d818	d__Bacteria	p__Bacteroidota	c__Bacteroidia	o__Bacteroidales	f__Rikenellaceae	g__Alistipes	0	0	0	5	227	17	0	0	0	0	46	1	8	1	22	0	44	4	0	0	0	0	71	0	0	2	0	0	7	11	179	4	184	7	0	0	0	0	0	0	0	0	0
0e068b458206e19d6ee2178eb521cfca	d__Bacteria	p__Bacteroidota	c__Bacteroidia	o__Bacteroidales	f__Rikenellaceae	g__Alistipes	0	70	0	0	0	0	0	0	0	0	0	0	0	0	0	0	0	0	0	1	0	0	0	0	56	13	1009	0	0	0	0	0	0	0	1	0	0	0	9	0	0	0	0
9d6a41cf1202b89973fd6e24348b2633	d__Bacteria	p__Bacteroidota	c__Bacteroidia	o__Bacteroidales	f__Rikenellaceae	g__Alistipes	0	0	0	0	0	0	0	0	0	0	291	0	0	0	0	0	0	0	0	0	0	0	0	0	0	0	0	0	0	0	0	52	0	65	0	1	0	0	0	0	23	0	0
9412c881874e64c20060b27d197545ce	d__Bacteria	p__Bacteroidota	c__Bacteroidia	o__Bacteroidales	f__Rikenellaceae	g__Alistipes	0	0	0	0	0	394	0	0	0	0	0	0	0	0	0	0	0	0	0	0	0	0	0	0	0	0	0	0	0	0	0	0	0	0	0	0	0	0	0	0	0	0	0
15edb25a70ef95e8637944593352e7f3	d__Bacteria	p__Bacteroidota	c__Bacteroidia	o__Bacteroidales	f__Rikenellaceae	g__Alistipes	0	0	0	0	0	0	0	104	0	0	0	0	0	0	0	0	0	0	0	0	0	0	0	0	0	0	0	0	0	0	0	0	0	0	0	0	0	0	0	0	0	0	0
b27e82d51ce8189305db898ba23759bd	d__Bacteria	p__Bacteroidota	c__Bacteroidia	o__Bacteroidales	f__Rikenellaceae	g__Alistipes	0	0	0	0	0	0	0	0	0	0	0	0	0	0	0	120	0	0	0	0	0	0	0	0	0	0	0	0	0	0	0	0	0	0	0	0	6	0	0	0	0	0	0
e02c37d49d923ed992ff8340b022eeff	d__Bacteria	p__Bacteroidota	c__Bacteroidia	o__Bacteroidales	f__Rikenellaceae	g__Alistipes	0	0	0	14	0	0	0	0	0	0	0	0	0	0	0	0	0	0	0	0	0	0	0	0	0	0	0	0	0	0	0	0	0	0	0	0	0	0	0	80	0	0	0
bced76d0a41b8da9c6598466d7ab59bb	d__Bacteria	p__Bacteroidota	c__Bacteroidia	o__Bacteroidales	f__Rikenellaceae	g__Alistipes	0	60	0	0	0	0	0	0	0	0	0	0	0	0	0	0	0	0	0	0	0	0	0	0	0	0	0	0	0	0	0	0	0	0	0	0	0	0	0	0	0	0	0
705225244c39e4aebfd6915bb2785b76	d__Bacteria	p__Bacteroidota	c__Bacteroidia	o__Bacteroidales	f__Rikenellaceae	g__Alistipes	0	144	150	0	0	0	2	39	0	0	90	0	0	0	0	351	184	0	11	0	0	0	43	3	55	64	0	0	732	67	0	0	0	0	0	0	0	38	0	0	0	0	0
dcfaf16bd8d89f482fe605e35a781926	d__Bacteria	p__Bacteroidota	c__Bacteroidia	o__Bacteroidales	f__Rikenellaceae	g__Alistipes	0	0	0	0	1086	0	0	0	0	0	0	3	0	43	281	0	0	0	0	0	0	0	0	0	0	0	47	0	16	56	1069	18	369	0	0	0	0	29	0	0	70	0	0
ca96ebf34de6f330a10c54a80f1825ae	d__Bacteria	p__Bacteroidota	c__Bacteroidia	o__Bacteroidales	f__Rikenellaceae	g__Alistipes	0	0	0	0	0	0	0	0	0	0	0	0	0	25	0	0	0	0	0	11	0	0	0	0	0	0	62	0	0	0	0	0	0	0	0	0	0	0	0	0	0	0	0
a448fd46d52005983624201cf74332e5	d__Bacteria	p__Bacteroidota	c__Bacteroidia	o__Bacteroidales	f__Rikenellaceae	g__Alistipes	0	0	0	0	0	0	0	0	0	0	0	0	0	0	0	0	0	0	0	0	0	0	0	0	0	0	0	0	0	0	0	0	0	69	0	0	0	0	0	0	0	0	0
afe22174d13d71da1282c420dd8aabc0	d__Bacteria	p__Bacteroidota	c__Bacteroidia	o__Bacteroidales	f__Rikenellaceae	g__Alistipes	0	38	0	0	0	0	0	0	0	0	0	0	0	0	0	0	0	9	0	0	0	0	0	0	0	0	0	0	0	0	0	0	0	0	0	0	0	0	0	0	0	0	0
d7b9bd7ba652d17dc96accf5a6202f47	d__Bacteria	p__Bacteroidota	c__Bacteroidia	o__Bacteroidales	f__Rikenellaceae	g__Alistipes	0	38	0	13	0	0	0	0	0	0	0	0	0	0	0	0	0	0	0	0	0	0	0	0	0	0	0	0	76	19	0	0	0	0	0	0	0	0	0	0	0	0	0
5fe20dee7aca3384ca3538a216129b15	d__Bacteria	p__Bacteroidota	c__Bacteroidia	o__Bacteroidales	f__Rikenellaceae	g__Alistipes	0	33	11	0	68	123	0	0	7	0	0	0	0	111	4	0	0	0	2	0	0	0	43	0	4	64	75	0	62	20	0	113	309	0	0	0	0	0	0	0	0	0	0
0863380a7fe59638e92af14081d907b4	d__Bacteria	p__Bacteroidota	c__Bacteroidia	o__Bacteroidales	f__Rikenellaceae	g__Alistipes	0	0	0	0	0	0	0	0	0	0	5	0	0	0	0	0	0	0	0	0	0	0	0	0	0	0	0	0	0	0	0	0	0	0	0	0	0	0	0	34	0	0	0
42aa3d5bc04d73badb13588548386f99	d__Bacteria	p__Bacteroidota	c__Bacteroidia	o__Bacteroidales	f__Rikenellaceae	g__Alistipes	0	0	0	0	0	0	0	0	0	0	0	0	0	0	0	0	0	0	0	0	0	0	0	0	0	0	0	0	0	0	0	91	0	0	0	0	0	0	0	0	148	0	0
9d2c8caeb6241f933ef317e09bac147a	d__Bacteria	p__Bacteroidota	c__Bacteroidia	o__Bacteroidales	f__Rikenellaceae	g__Alistipes	0	0	142	0	1243	36	0	3	106	0	8	8	63	57	3	0	413	11	48	2	0	0	12	0	24	2	44	0	6	62	9	20	39	2305	5	0	0	3	4	1104	3	0	0
a8952cc333a7edb4521f6a073a234e23	d__Bacteria	p__Bacteroidota	c__Bacteroidia	o__Bacteroidales	f__Rikenellaceae	g__Alistipes	0	0	0	0	0	0	0	0	0	0	0	0	10	0	0	0	0	0	0	0	0	0	0	0	0	12	0	0	0	0	0	0	0	0	0	0	0	0	7	58	0	0	0
34694d3c186a1d9cb223ca5a0334862d	d__Bacteria	p__Bacteroidota	c__Bacteroidia	o__Bacteroidales	f__Rikenellaceae	g__Alistipes	0	0	7	0	0	0	8	0	0	0	0	0	0	0	8	0	0	0	1	0	0	0	0	0	8	0	0	0	0	0	0	1	0	0	0	0	0	6	0	0	0	0	0
99015187ca4e58613453a32fd0d85a90	d__Bacteria	p__Bacteroidota	c__Bacteroidia	o__Bacteroidales	f__Rikenellaceae	g__Alistipes	0	0	0	0	0	0	0	0	0	0	0	0	0	0	0	0	30	0	0	0	0	0	0	0	0	0	23	0	24	0	67	0	0	129	0	15	0	0	0	0	0	0	0
192582644c16b28a79756a5291aa9ba4	d__Bacteria	p__Bacteroidota	c__Bacteroidia	o__Bacteroidales	f__Rikenellaceae	g__Alistipes	0	0	0	0	0	0	0	0	0	0	0	0	0	0	0	0	0	0	0	0	0	0	0	0	0	0	0	0	26	0	0	0	0	0	0	0	0	0	0	0	0	0	0
1b9e228c67d6cb4da873dfd894c90049	d__Bacteria	p__Bacteroidota	c__Bacteroidia	o__Bacteroidales	f__Rikenellaceae	g__Alistipes	0	46	14	0	0	287	5	0	0	0	6	2	9	83	13	0	22	0	2	0	0	0	11	0	26	57	8	0	77	9	26	29	101	240	0	8	66	19	14	382	10	0	0
84d63f2a4ad8bf7bd655d304b7968ba0	d__Bacteria	p__Bacteroidota	c__Bacteroidia	o__Bacteroidales	f__Rikenellaceae	g__Alistipes	0	0	0	0	85	0	0	0	0	0	0	0	0	0	19	0	0	0	0	0	0	0	0	0	0	0	13	0	0	0	0	0	0	0	0	0	0	0	0	0	0	0	0
c4dbb297a844f1d7218bb1ad27b377d8	d__Bacteria	p__Bacteroidota	c__Bacteroidia	o__Bacteroidales	f__Rikenellaceae	g__Alistipes	0	0	0	0	0	0	0	0	0	0	0	0	0	0	0	0	0	0	0	0	0	0	0	0	0	0	0	0	0	0	0	0	0	0	0	0	0	0	0	0	0	0	0
6ba1a63b03ed1667ddedc0813b737f0d	d__Bacteria	p__Bacteroidota	c__Bacteroidia	o__Bacteroidales	f__Rikenellaceae	g__Alistipes	0	1006	16	84	635	0	0	750	0	0	0	0	470	688	1362	668	431	204	7	0	0	0	14	0	17	7	70	0	2302	629	3770	111	1428	1687	2	1	0	27	60	2023	261	49	3
3617f3d25e91cf4942eeb9b263fec3ba	d__Bacteria	p__Bacteroidota	c__Bacteroidia	o__Bacteroidales	f__Rikenellaceae	g__Alistipes	0	0	0	121	0	0	0	0	0	0	0	0	0	0	0	0	0	0	0	0	0	0	0	0	0	0	0	0	0	0	0	0	0	0	0	0	0	0	0	0	0	0	0
6d5e1003a0b9fb607ee900228cf2ceca	d__Bacteria	p__Bacteroidota	c__Bacteroidia	o__Bacteroidales	f__Rikenellaceae	g__Rikenellaceae_RC9_gut_group	531	0	0	0	0	0	0	61	0	0	0	0	0	0	0	0	0	0	0	0	0	0	0	16	0	0	0	2	0	0	0	0	0	0	28	0	0	0	0	0	0	0	51
9f6b0ab0ae183265519d43b40653b619	d__Bacteria	p__Bacteroidota	c__Bacteroidia	o__Bacteroidales	f__Rikenellaceae	g__Rikenellaceae_RC9_gut_group	142	0	0	0	0	0	0	0	0	0	0	0	0	0	0	0	0	0	0	0	0	0	0	0	0	0	0	0	0	0	0	0	0	0	0	0	0	0	0	0	0	0	0
fb6ad1b1c315b7ec746f57cf7be5ebd9	d__Bacteria	p__Bacteroidota	c__Bacteroidia	o__Bacteroidales	f__Rikenellaceae	g__Rikenellaceae_RC9_gut_group	95	0	0	0	0	0	0	0	0	0	0	0	0	0	0	0	0	0	0	0	0	0	0	0	0	0	0	0	0	0	0	0	0	0	0	0	0	0	0	0	0	0	0
9053fc5c937eee9f16eb3c8fbf3f3039	d__Bacteria	p__Bacteroidota	c__Bacteroidia	o__Bacteroidales	f__Rikenellaceae	g__Rikenellaceae_RC9_gut_group	32	0	0	0	0	0	651	9	0	0	0	0	0	0	0	0	0	0	0	0	0	0	0	0	0	0	0	0	0	0	0	0	0	0	831	0	0	0	0	0	0	0	0
d348c16c83a8a4c4dbb857350b8f5592	d__Bacteria	p__Bacteroidota	c__Bacteroidia	o__Bacteroidales	f__Rikenellaceae	g__Rikenellaceae_RC9_gut_group	0	0	0	0	0	0	0	0	0	0	0	0	0	0	0	0	0	0	0	0	0	0	0	112	0	0	0	0	0	0	0	0	0	0	0	0	0	0	0	0	0	0	0
47c53a8d43b6dbfd40e8cfa5bfeaf564	d__Bacteria	p__Bacteroidota	c__Bacteroidia	o__Bacteroidales	f__Rikenellaceae	g__Rikenellaceae_RC9_gut_group	97	0	0	0	0	0	233	11	0	0	0	0	0	0	0	0	0	0	0	0	0	0	0	358	0	0	0	10	0	0	0	0	0	0	82	0	0	0	0	0	0	0	0
90b1f12add8b30e9df1fc3d7edc9ce0a	d__Bacteria	p__Bacteroidota	c__Bacteroidia	o__Bacteroidales	f__Rikenellaceae	g__Rikenellaceae_RC9_gut_group	0	0	0	0	0	0	0	0	0	0	0	0	0	0	0	0	0	8	0	0	0	0	0	0	0	0	0	0	0	0	0	0	0	0	0	0	0	0	0	0	0	0	0
09ac9f9a3095c6b0202fb6a60c219513	d__Bacteria	p__Bacteroidota	c__Bacteroidia	o__Bacteroidales	f__Rikenellaceae	g__Rikenellaceae_RC9_gut_group	0	0	0	0	0	0	0	0	0	0	0	0	0	0	0	0	0	0	0	0	0	0	0	0	0	0	0	0	0	0	0	0	0	0	0	0	0	0	0	0	0	0	0
da493085805a750d4a80b14c0cfedb6a	d__Bacteria	p__Bacteroidota	c__Bacteroidia	o__Bacteroidales	f__Rikenellaceae	g__Rikenellaceae_RC9_gut_group	281	0	0	0	0	0	0	0	0	0	0	0	0	0	0	0	0	0	0	0	0	0	0	0	0	0	0	0	0	0	0	0	0	0	0	0	0	0	0	0	0	0	0
bb202becf80d63fa7ce5864768e3c7fb	d__Bacteria	p__Bacteroidota	c__Bacteroidia	o__Bacteroidales	f__Rikenellaceae	g__Rikenellaceae_RC9_gut_group	0	0	0	0	0	0	0	0	0	0	0	0	0	0	0	0	0	0	0	0	0	0	0	52	0	0	0	0	0	0	0	0	0	0	0	0	0	0	0	0	0	0	0
f6e1a92281e0e0ddac0834736c64106b	d__Bacteria	p__Bacteroidota	c__Bacteroidia	o__Bacteroidales	f__Rikenellaceae	g__Rikenellaceae_RC9_gut_group	133	0	0	0	0	0	0	0	0	0	0	0	0	0	0	0	0	0	0	0	0	0	0	0	0	0	0	0	0	0	0	0	0	0	266	0	0	0	0	0	0	0	0
8b410c13401959a9401ee67ec02b0a92	d__Bacteria	p__Bacteroidota	c__Bacteroidia	o__Bacteroidales	f__Rikenellaceae	g__Rikenellaceae_RC9_gut_group	159	0	0	0	0	0	0	0	0	0	0	0	0	0	0	0	0	0	0	0	0	0	0	0	0	0	0	0	0	0	0	0	0	0	0	0	0	0	0	0	0	0	0
93ba6f59bfddd53f7a2e112c47b8c1c7	d__Bacteria	p__Bacteroidota	c__Bacteroidia	o__Bacteroidales	f__Rikenellaceae	g__Rikenellaceae_RC9_gut_group	316	0	0	0	0	0	0	0	0	0	0	0	0	0	0	0	0	0	0	0	0	0	0	0	0	0	0	0	0	0	0	0	0	0	0	0	0	0	0	0	0	0	0
9f6281aed8edfd7113ab18e9ec5cc01d	d__Bacteria	p__Bacteroidota	c__Bacteroidia	o__Bacteroidales	f__Marinifilaceae	g__Gabonibacter	25	0	2	0	0	0	0	0	0	0	0	0	0	0	0	0	0	0	0	0	0	0	0	0	0	33	0	0	0	0	0	5	0	0	0	0	0	0	0	0	0	0	0
b2518b8616f089614c6cc497be9754c7	d__Bacteria	p__Bacteroidota	c__Bacteroidia	o__Bacteroidales	f__Marinifilaceae	g__Butyricimonas	16	0	0	0	0	0	0	0	0	0	0	0	0	0	0	0	0	0	0	0	0	0	0	0	0	0	0	0	0	0	0	0	41	0	0	0	0	0	0	0	0	0	0
a2cac603cce6b039a9ea4b65f1ecc58b	d__Bacteria	p__Bacteroidota	c__Bacteroidia	o__Bacteroidales	f__Marinifilaceae	g__Butyricimonas	0	0	0	0	0	0	0	0	0	0	0	0	0	0	0	0	0	0	0	0	0	0	0	0	0	0	0	0	0	0	0	0	100	0	25	10	0	0	0	0	0	0	0
76d85ecce0172c26c79ebf1e37e8f056	d__Bacteria	p__Bacteroidota	c__Bacteroidia	o__Bacteroidales	f__Marinifilaceae	g__Butyricimonas	0	0	0	0	0	0	0	0	0	0	0	0	0	0	0	0	0	0	0	0	0	0	0	0	0	0	0	0	0	0	0	0	0	0	0	0	0	0	0	0	0	0	0
dbbeae3436cda621337334e831caa337	d__Bacteria	p__Bacteroidota	c__Bacteroidia	o__Bacteroidales	f__Marinifilaceae	g__Butyricimonas	0	0	0	0	0	0	0	0	0	0	0	0	0	0	0	0	0	0	0	0	0	0	0	0	0	0	0	0	0	0	0	0	80	0	0	0	0	0	0	0	0	0	0
a5e88ab69964d1d92b733afe606cfa93	d__Bacteria	p__Bacteroidota	c__Bacteroidia	o__Bacteroidales	f__Marinifilaceae	g__Butyricimonas	19	0	32	0	0	0	0	0	0	0	0	0	0	0	0	0	0	0	0	0	0	0	0	0	0	0	0	0	0	0	0	0	0	0	0	0	0	0	0	0	0	0	0
18cabeb5959b9cd789ebaa86be4da6fb	d__Bacteria	p__Bacteroidota	c__Bacteroidia	o__Bacteroidales	f__Marinifilaceae	g__Butyricimonas	16	0	0	0	0	0	0	0	0	0	0	0	0	4	0	0	0	0	0	0	0	0	155	0	0	0	0	0	0	0	35	0	5	0	0	0	0	0	0	0	0	0	0
13f6eecdfe805718d195b96dfb3a3e2b	d__Bacteria	p__Bacteroidota	c__Bacteroidia	o__Bacteroidales	f__Marinifilaceae	g__Butyricimonas	5	0	0	0	0	0	0	0	0	0	2	0	0	25	495	0	0	18	0	0	0	0	344	116	0	37	0	0	0	0	99	29	12	0	0	3	0	4	0	0	0	0	0
47c68e4c79645286fac43f4cd636a538	d__Bacteria	p__Bacteroidota	c__Bacteroidia	o__Bacteroidales	f__Marinifilaceae	g__Butyricimonas	0	0	0	0	0	0	0	0	0	0	0	0	0	0	0	0	13	0	0	0	0	0	0	0	0	0	0	0	0	15	5	0	0	0	0	0	0	0	0	28	0	0	0
f13e357b60c1017498ad9b60c15b22ff	d__Bacteria	p__Bacteroidota	c__Bacteroidia	o__Bacteroidales	f__Marinifilaceae	g__Butyricimonas	0	0	0	0	40	0	0	0	0	0	0	0	0	0	0	0	0	0	0	0	0	0	0	0	0	6	0	0	0	0	0	0	0	0	0	0	44	5	7	0	0	0	0
a6db908fca3a217d919f1585b98fafab	d__Bacteria	p__Bacteroidota	c__Bacteroidia	o__Bacteroidales	f__Marinifilaceae	g__Butyricimonas	0	0	0	0	97	0	0	0	0	0	0	0	0	0	0	0	0	5	0	0	0	0	0	0	0	0	0	0	0	0	0	0	0	0	0	0	62	0	0	0	0	0	0
7dce09c57747cdc54ca595df6b7b0f3d	d__Bacteria	p__Bacteroidota	c__Bacteroidia	o__Bacteroidales	f__Marinifilaceae	g__Butyricimonas	0	0	0	0	0	54	0	0	0	0	0	0	0	1	0	0	0	0	0	0	0	0	0	0	0	0	0	0	0	0	0	0	0	0	0	0	0	0	0	0	0	0	0
0897fb0a1dca5bbfe77d8c9ec684a10b	d__Bacteria	p__Bacteroidota	c__Bacteroidia	o__Bacteroidales	f__Marinifilaceae	g__Butyricimonas	0	62	0	0	5	0	0	0	0	0	0	0	0	0	0	0	0	0	0	0	0	0	0	2	0	0	0	0	2	0	0	0	0	0	0	0	0	0	0	0	3	0	0
65c6abec5b781c3f471a608a86002fa1	d__Bacteria	p__Bacteroidota	c__Bacteroidia	o__Bacteroidales	f__Marinifilaceae	g__Butyricimonas	0	0	0	0	0	0	0	0	0	0	0	0	0	0	0	0	0	0	0	0	0	0	0	0	0	7	0	0	0	0	0	0	0	0	0	0	64	0	3	0	0	0	0
e9ccc5951a3ea0f16e2bd386799f62c4	d__Bacteria	p__Bacteroidota	c__Bacteroidia	o__Bacteroidales	f__Marinifilaceae	g__Butyricimonas	0	0	0	0	0	0	2	0	0	0	0	0	0	0	10	12	11	0	9	0	0	0	23	0	0	0	0	0	0	16	15	0	0	5	0	0	0	0	0	64	0	0	0
35bd7f2ff00ceb0e53805f935c8f9635	d__Bacteria	p__Bacteroidota	c__Bacteroidia	o__Bacteroidales	f__Marinifilaceae	g__Butyricimonas	0	0	4	0	0	0	0	0	0	0	0	0	0	0	0	0	0	0	0	0	0	0	0	0	0	0	0	0	0	0	172	0	0	0	0	0	0	0	0	0	0	0	0
8539f6ea0b972a3652250fa6e5bb28ca	d__Bacteria	p__Bacteroidota	c__Bacteroidia	o__Bacteroidales	f__Marinifilaceae	g__Butyricimonas	0	0	0	0	0	0	0	0	0	0	0	0	0	0	0	0	0	0	0	0	0	0	108	0	0	0	0	0	0	0	40	9	6	0	0	0	0	0	0	0	0	0	0
dff0aa2c305cbba239b92a336ee847e5	d__Bacteria	p__Bacteroidota	c__Bacteroidia	o__Bacteroidales	f__Marinifilaceae	g__Butyricimonas	0	0	0	0	0	0	0	0	0	0	0	0	0	0	0	5	11	0	0	0	0	0	0	0	0	0	0	0	0	0	9	0	0	0	0	0	0	0	0	38	0	0	0
ff6fcb6763d45422062c53a2a45c6f51	d__Bacteria	p__Bacteroidota	c__Bacteroidia	o__Bacteroidales	f__Marinifilaceae	g__Butyricimonas	0	0	0	0	0	0	5	0	0	0	0	0	0	0	0	4	2	0	0	0	0	0	0	0	0	0	0	0	0	0	0	0	0	0	0	0	0	0	0	29	0	0	0
e945ce04f9631269193144567d4a6f40	d__Bacteria	p__Bacteroidota	c__Bacteroidia	o__Bacteroidales	f__Marinifilaceae	g__Butyricimonas	0	124	0	5	8	0	0	0	0	0	0	0	0	0	0	0	0	0	0	0	0	0	0	0	0	0	0	0	0	0	0	0	0	1	0	0	0	0	0	0	14	0	0
08ed3f199a2b34010728b16bbeb502b0	d__Bacteria	p__Bacteroidota	c__Bacteroidia	o__Bacteroidales	f__Marinifilaceae	g__Butyricimonas	0	0	0	0	0	0	0	0	0	0	0	0	0	0	0	0	0	0	0	0	0	0	0	0	0	0	0	0	3	126	0	0	7	0	0	0	0	0	0	0	0	0	0
d0c298ef8eaa3bf1836af2144c05ad59	d__Bacteria	p__Bacteroidota	c__Bacteroidia	o__Bacteroidales	f__Marinifilaceae	g__Butyricimonas	0	137	0	0	0	0	0	0	0	0	0	0	0	0	0	0	0	0	0	0	0	0	0	0	0	0	0	0	5	5	0	0	0	0	0	0	0	0	0	0	0	0	0
c06bc9d90cc3894a891bcf125cef12d5	d__Bacteria	p__Bacteroidota	c__Bacteroidia	o__Bacteroidales	f__Marinifilaceae	g__Butyricimonas	0	0	0	6	2	193	4	0	0	0	0	0	14	18	0	0	0	0	0	0	0	0	0	9	0	0	0	0	0	202	0	16	0	10	0	10	0	0	0	0	0	0	0
c7a3b1b33ff81e2fce20751e317c3294	d__Bacteria	p__Bacteroidota	c__Bacteroidia	o__Bacteroidales	f__Marinifilaceae	g__Butyricimonas	0	0	0	14	98	0	0	0	0	0	0	0	0	0	0	0	0	1	0	0	0	0	0	0	2	15	0	0	0	0	0	41	0	19	0	0	91	0	0	0	0	0	0
b38d55673e30e1e0e4e032a7b3a5768a	d__Bacteria	p__Bacteroidota	c__Bacteroidia	o__Bacteroidales	f__Marinifilaceae	g__Butyricimonas	0	0	0	0	0	68	0	0	0	0	0	0	0	0	0	0	0	0	0	0	0	0	0	0	0	0	0	0	0	0	0	0	0	0	0	0	0	0	0	0	0	0	0
8a0f6d2f5fb0017cab7d5df27eba7461	d__Bacteria	p__Bacteroidota	c__Bacteroidia	o__Bacteroidales	f__Marinifilaceae	g__Butyricimonas	0	0	1	0	0	0	0	0	0	0	0	0	0	0	0	0	0	0	0	0	0	0	0	0	0	0	0	0	0	0	0	0	0	0	0	0	0	0	0	0	0	0	0
c51c720b96b1813d2e3ff207d6eb56e7	d__Bacteria	p__Bacteroidota	c__Bacteroidia	o__Bacteroidales	f__Marinifilaceae	g__Odoribacter	7	26	0	47	31	5	9	13	48	0	0	8	0	27	101	10	23	3	9	0	0	0	5	6	0	95	21	0	19	44	117	31	40	37	3	0	39	8	1	47	31	0	0
021e76d0756722079d7e1308913b1f9b	d__Bacteria	p__Bacteroidota	c__Bacteroidia	o__Bacteroidales	f__Marinifilaceae	g__Odoribacter	0	0	0	0	0	0	0	0	0	0	0	0	0	0	0	0	0	0	0	0	0	0	0	0	0	0	0	0	0	0	86	0	0	0	0	0	0	0	0	0	0	0	0
226066145cb563bf7234ec2d4919ce7a	d__Bacteria	p__Bacteroidota	c__Bacteroidia	o__Bacteroidales	f__Marinifilaceae	g__Odoribacter	0	0	0	0	0	0	0	8	0	0	0	0	0	0	0	0	0	0	0	0	0	0	0	0	0	0	0	0	41	0	0	0	0	0	0	0	0	0	0	0	29	0	0
02e0e7cf8aa8041880c82e640ed3c14e	d__Bacteria	p__Bacteroidota	c__Bacteroidia	o__Bacteroidales	f__Marinifilaceae	g__Odoribacter	11	106	26	7	8	6	5	14	0	0	0	34	0	18	128	7	80	0	37	0	0	0	0	13	7	302	36	3	21	26	204	98	39	16	0	2	156	5	7	34	70	0	10
c7f167f278f65b6d8b048b9ff998fc09	d__Bacteria	p__Bacteroidota	c__Bacteroidia	o__Bacteroidales	f__Marinifilaceae	g__Odoribacter	0	0	0	0	0	0	0	0	0	0	0	0	0	0	0	0	0	0	0	0	0	0	0	0	0	0	0	0	0	0	0	0	0	0	0	0	0	0	0	0	0	0	0
e6e173f5bdcb46c6a2b0102ad9bda168	d__Bacteria	p__Bacteroidota	c__Bacteroidia	o__Bacteroidales	f__Marinifilaceae	g__Odoribacter	0	0	0	0	0	0	0	0	0	0	0	5	0	0	0	0	0	0	7	0	0	0	0	0	0	0	0	0	0	0	0	0	0	0	0	0	0	0	0	0	0	0	0
d23b0759c926ac1a4bb8fb23188efde4	d__Bacteria	p__Bacteroidota	c__Bacteroidia	o__Bacteroidales	f__Marinifilaceae	g__Odoribacter	0	0	0	0	0	0	0	0	0	0	0	0	0	0	0	0	0	0	0	0	0	0	0	0	0	0	0	0	0	0	0	0	0	0	0	0	0	0	0	0	0	0	0
60b66ad9681b655692028b6f17dc3c3d	d__Bacteria	p__Bacteroidota	c__Bacteroidia	o__Bacteroidales	f__Marinifilaceae	g__Odoribacter	0	0	0	0	0	0	0	0	0	0	0	6	0	0	0	0	0	0	0	0	0	0	0	0	0	0	0	0	0	0	0	0	0	0	0	0	0	0	0	0	0	0	0
e912c89a13da30434e114c9c6c94cb32	d__Bacteria	p__Bacteroidota	c__Bacteroidia	o__Bacteroidales	f__Marinifilaceae	g__Odoribacter	0	0	0	0	0	0	0	0	0	0	0	0	0	0	0	0	0	0	0	0	27	0	0	0	0	0	0	0	0	0	0	0	0	0	0	0	0	0	0	0	0	0	0
a2041113d2760a6fc9ee9863883a5b25	d__Bacteria	p__Bacteroidota	c__Bacteroidia	o__Bacteroidales	f__Marinifilaceae	g__Odoribacter	0	0	0	0	0	0	0	0	0	0	0	0	0	0	0	0	0	0	0	0	0	0	0	0	0	0	0	0	0	0	0	0	0	0	0	0	0	0	0	0	0	0	0
a514146bd9361580cd8075f7331a2d14	d__Bacteria	p__Bacteroidota	c__Bacteroidia	o__Bacteroidales	f__Barnesiellaceae	g__Coprobacter	0	47	0	2	0	0	0	0	0	0	0	0	0	0	23	0	0	0	0	0	0	0	0	4	0	0	0	0	0	0	30	2	2	0	0	0	30	1	0	0	0	0	0
8379e5d223ae2ba109dbffc5eb3ef6fd	d__Bacteria	p__Bacteroidota	c__Bacteroidia	o__Bacteroidales	f__Barnesiellaceae	g__Coprobacter	0	0	0	0	0	0	0	0	0	0	0	0	0	11	0	0	0	0	0	0	0	0	0	0	0	0	0	0	0	32	0	40	0	0	0	0	0	0	0	0	0	0	0
6eac0b2d679f38e88de60660adff6fbf	d__Bacteria	p__Patescibacteria	c__Saccharimonadia	o__Saccharimonadales	f__Saccharimonadaceae	g__TM7x	0	2	0	0	6	7	0	0	0	0	5	0	8	0	1	0	0	0	0	0	0	0	27	0	0	5	72	0	0	0	0	0	0	0	0	0	0	1	0	0	0	0	0
109ca96d28ee7d50bef5f34a6475cc1a	d__Bacteria	p__Elusimicrobiota	c__Elusimicrobia	o__Elusimicrobiales	f__Elusimicrobiaceae	g__Elusimicrobium	27	0	0	0	0	0	0	156	0	0	0	0	0	0	0	0	0	0	0	1	0	0	0	0	0	4	0	0	0	0	0	0	0	0	0	0	0	0	0	0	0	0	0
c69f8da97ce629842700a8054de7ac13	d__Bacteria	p__Pseudomonadota	c__Gammaproteobacteria	o__Enterobacterales			0	0	0	0	0	0	0	0	0	0	0	0	0	0	0	0	0	0	0	0	0	0	0	0	0	0	0	0	0	0	0	0	0	0	0	0	0	0	4	0	0	6	0
b27c268962055670ab299363692618fe	d__Bacteria	p__Pseudomonadota	c__Gammaproteobacteria	o__Enterobacterales			0	0	0	0	0	0	0	0	0	0	0	0	0	0	0	0	0	0	0	0	0	0	0	0	0	0	0	0	0	0	0	0	0	0	0	0	0	0	0	0	0	0	0
a1d7db2eb229495c2c82b6983acf7e43	d__Bacteria	p__Pseudomonadota	c__Gammaproteobacteria	o__Enterobacterales	f__Succinivibrionaceae	g__Succinivibrio	0	0	0	0	0	0	0	0	0	0	0	0	0	0	0	0	0	0	0	0	0	0	0	0	0	0	0	0	0	0	0	0	0	0	0	0	0	0	0	0	0	0	0
f4509d0c3cb081d15e318a95547bf03c	d__Bacteria	p__Pseudomonadota	c__Gammaproteobacteria	o__Enterobacterales	f__Succinivibrionaceae	g__Succinivibrio	0	0	0	0	0	0	0	0	0	0	0	0	0	0	0	0	0	0	0	0	0	0	0	0	0	0	0	0	0	0	0	0	0	0	0	0	0	0	0	0	0	0	0
4f9700089bb6de2ea28ce5b009180590	d__Bacteria	p__Pseudomonadota	c__Alphaproteobacteria	o__Sphingomonadales	f__Sphingomonadaceae	g__Sphingomonas	0	0	0	0	0	0	0	0	0	0	0	0	0	0	0	0	0	0	0	0	407	0	1534	89	0	0	0	0	0	0	1050	0	0	0	0	0	0	0	0	0	0	0	0
737c970420734c0363db09a03c4ca01c	d__Bacteria	p__Pseudomonadota	c__Alphaproteobacteria	o__Hyphomicrobiales	f__Rhizobiaceae	g__Aureimonas	0	0	119	0	0	0	0	0	0	0	0	0	0	0	0	0	0	0	0	0	0	0	0	0	0	0	0	0	0	0	0	0	0	0	0	0	0	0	0	0	0	0	0
6b478ea37b19110bb5aa69a0af5709e5	d__Bacteria	p__Pseudomonadota	c__Alphaproteobacteria	o__Hyphomicrobiales	f__Beijerinckiaceae	g__Bosea	1	0	0	0	2134	0	4	0	0	5	0	0	6	0	18	0	3	1	0	0	0	0	0	0	0	0	0	69	0	0	0	0	19	0	0	0	36	11	31	0	0	0	0
1a7a971d3bcf21592d1ebabf35d100fd	d__Bacteria	p__Pseudomonadota	c__Alphaproteobacteria	o__Caulobacterales	f__Caulobacteraceae	g__Brevundimonas	0	0	253	0	0	0	0	0	0	0	0	0	0	0	0	0	0	0	0	2	0	0	0	0	0	0	0	1	0	0	0	0	0	0	0	0	0	0	0	0	0	0	0
061a6b4b3a1557321e38900ca1e3605c	d__Bacteria	p__Fusobacteriota	c__Fusobacteriia	o__Fusobacteriales	f__Fusobacteriaceae	g__Cetobacterium	0	0	0	0	0	0	0	0	379	0	0	0	0	0	0	0	0	0	0	0	0	0	0	0	0	0	0	0	0	0	0	0	0	0	0	0	0	0	0	0	0	0	0
8f7078fdfa18539db6d59a6385f30712	d__Bacteria	p__Fusobacteriota	c__Fusobacteriia	o__Fusobacteriales	f__Fusobacteriaceae	g__Fusobacterium	0	0	0	0	0	0	0	0	0	0	0	0	0	0	0	0	0	0	0	0	0	0	0	0	212	0	0	0	0	0	0	0	0	0	0	0	0	0	0	0	0	0	0
a1badb82d060b02e6183a11a828f71c6	d__Bacteria	p__Fusobacteriota	c__Fusobacteriia	o__Fusobacteriales	f__Fusobacteriaceae	g__Fusobacterium	0	0	0	0	0	0	0	0	0	0	0	0	0	0	0	0	0	0	0	0	0	0	0	0	0	0	0	0	0	0	0	0	0	0	0	0	0	0	0	0	296	0	0
6fd9d8e5e6fe28e1cda843997c3bab89	d__Bacteria	p__Fusobacteriota	c__Fusobacteriia	o__Fusobacteriales	f__Fusobacteriaceae	g__Fusobacterium	0	0	0	0	0	78	0	0	0	0	0	0	0	0	0	0	0	0	0	0	0	0	0	0	0	0	0	0	0	0	0	0	0	0	0	0	0	0	0	0	0	0	0
bd2eb093a44ae4b83e0a828180924d76	d__Bacteria	p__Fusobacteriota	c__Fusobacteriia	o__Fusobacteriales	f__Fusobacteriaceae	g__Fusobacterium	0	155	0	1685	0	704	0	59	875	20	8	1142	3947	68	0	110	0	490	484	127	0	0	0	0	599	555	0	16	22	3	0	93	39	0	0	5	718	508	1	0	820	0	25
5c58663c742bf899b3c852bbf7893e1c	d__Bacteria	p__Fusobacteriota	c__Fusobacteriia	o__Fusobacteriales	f__Fusobacteriaceae	g__Fusobacterium	0	0	0	0	0	0	0	0	434	0	0	0	0	0	0	0	0	0	0	0	0	0	0	0	0	0	0	0	0	0	0	0	0	0	0	0	0	155	0	0	0	0	0
976388f065242b75859b83813517368d	d__Bacteria	p__Fusobacteriota	c__Fusobacteriia	o__Fusobacteriales	f__Fusobacteriaceae	g__Fusobacterium	0	0	0	0	0	0	0	0	0	0	0	0	1229	0	0	26	0	277	0	0	0	0	0	0	0	0	0	0	0	0	0	50	0	0	0	16	105	0	0	0	0	0	0
3515959acd599db2353b35d7c932b77b	d__Bacteria	p__Fusobacteriota	c__Fusobacteriia	o__Fusobacteriales	f__Fusobacteriaceae	g__Fusobacterium	0	0	0	416	0	0	0	0	0	0	0	0	0	0	0	0	0	0	0	0	0	0	0	0	0	0	0	0	0	0	0	0	0	0	0	0	0	0	0	0	0	0	0
8f16b9226a36bea8cfd37d863d749252	d__Bacteria	p__Fusobacteriota	c__Fusobacteriia	o__Fusobacteriales	f__Fusobacteriaceae	g__Fusobacterium	0	19	0	1125	3	0	0	0	2161	0	24	1955	0	0	0	0	0	0	278	16	0	0	34	0	809	343	0	0	0	0	0	258	0	0	0	26	0	734	0	0	0	0	0
d47159382235e9b3cc7b70aa9e1721e5	d__Bacteria	p__Fusobacteriota	c__Fusobacteriia	o__Fusobacteriales	f__Fusobacteriaceae	g__Fusobacterium	0	0	0	0	0	0	0	0	0	0	0	0	0	0	0	0	0	0	0	0	0	0	0	0	0	0	0	0	0	0	0	0	0	0	0	0	0	109	0	0	0	0	0
ebf63f7155c7ecd93fbc06d278ae3fe1	d__Bacteria	p__Fusobacteriota	c__Fusobacteriia	o__Fusobacteriales	f__Fusobacteriaceae	g__Fusobacterium	0	0	0	0	0	0	0	0	0	0	0	0	0	0	0	0	0	0	0	0	0	0	0	0	0	0	0	0	0	0	0	0	0	0	0	0	0	130	0	0	0	0	0
e52ea0169cd25bd17280587736542de2	d__Bacteria	p__Fusobacteriota	c__Fusobacteriia	o__Fusobacteriales	f__Fusobacteriaceae	g__Fusobacterium	0	0	0	0	0	0	0	0	0	0	0	0	0	0	0	0	0	0	0	0	0	0	0	0	0	0	0	0	0	0	0	0	0	0	0	0	0	537	0	0	0	0	0
69b1541e5052e49926d8012fb252633a	d__Bacteria	p__Bacillota	c__Negativicutes	o__Acidaminococcales	f__Acidaminococcaceae	g__Phascolarctobacterium	0	0	0	0	0	0	0	0	42	0	0	0	0	0	4	0	0	0	0	0	0	0	0	0	0	0	0	0	0	0	0	0	0	0	0	0	0	0	14	0	13	0	0
a5c88e8056cb342c74036acab6a10485	d__Bacteria	p__Bacillota	c__Negativicutes	o__Acidaminococcales	f__Acidaminococcaceae	g__Succiniclasticum	0	0	0	0	0	0	0	0	0	0	0	0	0	0	0	0	0	0	0	0	0	0	0	0	0	0	0	0	0	0	0	0	0	0	0	0	0	0	0	0	0	0	0
dcfff935ae5e9a8db00cde03df6d6fe9	d__Bacteria	p__Bacillota	c__Negativicutes	o__Veillonellales-Selenomonadales	f__Veillonellaceae	g__Dialister	0	0	0	0	0	0	0	0	0	0	0	0	0	6	0	0	0	0	0	0	0	0	0	0	2	0	0	0	0	0	0	0	0	0	0	0	0	9	0	0	0	0	0
3a96da98f78ddd19c49d9159114c7aad	d__Bacteria	p__Bacillota					0	0	0	0	0	0	0	0	0	0	0	0	0	0	0	0	0	0	0	0	0	0	0	0	0	0	0	0	0	0	0	0	0	0	0	0	0	0	0	0	0	23	0
966f032a6a880f5e6af1774cecffd423	d__Bacteria	p__Bacillota	c__Negativicutes	o__Veillonellales-Selenomonadales	f__Selenomonadaceae	g__Megamonas	0	0	0	6	0	0	0	0	9	0	0	0	2	0	4	0	0	0	0	0	0	0	0	0	0	0	0	0	0	0	0	0	0	0	0	0	0	0	0	0	9	67	0
0c1ffe54beed8e61db51395151a34ab5	d__Bacteria	p__Bacillota	c__Negativicutes	o__Veillonellales-Selenomonadales	f__Selenomonadaceae	g__Megamonas	0	0	7	0	0	0	0	0	0	16	0	0	0	0	0	0	0	0	0	0	0	6	0	0	0	0	0	0	0	0	0	0	0	0	0	0	0	2	0	0	10	33	0
6c7de614833c650927bbaa6e3b62cefa	d__Bacteria	p__Bacillota	c__Negativicutes	o__Veillonellales-Selenomonadales	f__Selenomonadaceae	g__Megamonas	0	0	0	3	0	0	0	0	0	0	0	0	0	0	0	0	0	0	0	0	0	0	0	0	0	0	0	0	0	0	0	0	0	0	0	0	0	0	5	0	10	50	0
9fb8d40728b10165a4a6069d336936d2	d__Bacteria	p__Synergistota	c__Synergistia	o__Synergistales	f__Synergistaceae	g__Pyramidobacter	0	7	0	0	0	0	0	0	0	0	0	0	0	0	0	0	0	5	0	0	0	0	0	0	0	0	0	0	0	0	0	0	0	0	0	0	0	0	0	0	0	0	0
a2ec4a6e5ea5e4ea739b87005a563591	d__Bacteria	p__Verrucomicrobiota	c__Verrucomicrobiia	o__Verrucomicrobiales	f__Akkermansiaceae	g__Akkermansia	0	0	0	0	0	0	0	0	0	0	0	0	0	12	0	0	0	0	0	0	0	0	208	0	0	0	0	0	0	0	0	0	0	0	0	0	0	0	0	0	0	0	0
8b39a8de90fd6ca4761a05aa6c16dcd1	d__Bacteria	p__Verrucomicrobiota	c__Verrucomicrobiia	o__Verrucomicrobiales	f__Akkermansiaceae	g__Akkermansia	0	0	0	0	0	0	0	0	8	0	0	0	0	0	0	0	0	0	0	0	0	0	0	0	0	0	0	0	0	0	5985	0	0	0	0	0	391	0	0	0	0	7	0
31f232781685558bf9d62e35e8f237f9	d__Bacteria	p__Verrucomicrobiota	c__Verrucomicrobiia	o__Verrucomicrobiales	f__Akkermansiaceae	g__Akkermansia	0	14453	929	53	0	79	0	0	0	0	0	0	0	11747	0	493	6789	0	5	0	0	0	0	0	15754	11	0	0	6691	8000	0	0	0	1147	0	0	0	0	1	0	0	0	367
325e41c7579e7cfd9b23ba39eb634bec	d__Bacteria	p__Verrucomicrobiota	c__Verrucomicrobiia	o__Verrucomicrobiales	f__Akkermansiaceae	g__Akkermansia	0	0	0	0	0	0	0	0	0	0	0	310	0	0	0	0	0	0	0	0	0	0	0	0	0	0	0	0	0	0	0	0	0	0	0	0	0	0	0	0	0	0	0
77526a97392195d48599044814ce72e2	d__Bacteria	p__Synergistota	c__Synergistia	o__Synergistales	f__Synergistaceae	g__Cloacibacillus	0	0	0	0	0	0	0	0	0	0	0	0	0	0	0	0	0	0	0	0	0	0	0	0	0	47	0	0	0	0	0	0	0	0	0	0	0	0	0	0	0	0	0
f1adbc0f691b07136426baf27bcaeb2a	d__Bacteria	p__Actinomycetota	c__Actinobacteria	o__Actinomycetales	f__Actinomycetaceae	g__Schaalia	0	0	0	0	14	0	0	0	0	0	0	0	0	0	0	11	0	0	0	5	0	0	3	0	0	0	9	4	0	0	0	0	0	0	0	0	0	8	0	0	0	0	0
59dfabe350e121d71eca0fb0bd5b54f8	d__Bacteria	p__Actinomycetota	c__Actinobacteria	o__Bifidobacteriales	f__Bifidobacteriaceae	g__Bifidobacterium	0	1046	284	0	0	0	0	0	0	0	0	0	33	0	0	12	18	32	0	0	0	0	0	0	5	0	0	522	0	0	0	0	5	0	0	0	0	0	7	72	0	0	0
41d6e94b25c896c649a4f8298568b9e7	d__Bacteria	p__Actinomycetota	c__Actinobacteria	o__Bifidobacteriales	f__Bifidobacteriaceae	g__Bifidobacterium	0	2	8	1	0	0	9	0	0	0	225	0	0	0	0	1	0	5	0	0	0	0	0	0	17	0	0	0	3	0	0	0	13	0	0	0	2	2	1	0	9	201	4
f991274e234ade6f6a6a2df1daeea685	d__Bacteria	p__Actinomycetota	c__Actinobacteria	o__Bifidobacteriales	f__Bifidobacteriaceae	g__Bifidobacterium	0	0	0	0	0	0	0	0	0	0	0	0	0	0	0	0	27	0	0	0	0	0	0	0	0	11	0	0	0	0	0	0	0	71	0	0	0	0	0	0	0	0	0
cd4a4cd5016bf44fe442b7072a21e1eb	d__Bacteria	p__Actinomycetota	c__Actinobacteria	o__Bifidobacteriales	f__Bifidobacteriaceae	g__Bifidobacterium	0	121	175	0	117	729	0	0	99	467	6929	0	61	0	52	35	39	0	0	0	0	53	1348	0	48	11	180	523	262	1	26	14	0	213	0	0	0	17	29	116	36	1095	0
024d64ec6ca834ca7a0889e9b43cce4b	d__Bacteria	p__Actinomycetota	c__Actinobacteria	o__Bifidobacteriales	f__Bifidobacteriaceae	g__Bifidobacterium	0	4	0	0	0	0	0	0	0	0	0	0	0	0	0	0	1	0	0	0	0	0	0	2	0	0	0	0	93	0	0	0	0	0	0	0	0	0	0	0	0	0	0
00f9c282e8d6799a64003cc4d23d3a6d	d__Bacteria	p__Actinomycetota	c__Actinobacteria	o__Bifidobacteriales	f__Bifidobacteriaceae	g__Bifidobacterium	0	0	0	0	0	0	15	0	0	0	0	0	19	0	0	0	0	0	0	0	0	0	54	0	0	0	0	0	0	0	0	0	0	0	0	0	0	0	0	0	0	0	0
ffa2d3d4e030a8f45850c379c0d196f5	d__Bacteria	p__Actinomycetota	c__Actinobacteria	o__Bifidobacteriales	f__Bifidobacteriaceae	g__Bifidobacterium	0	3114	1808	6	0	0	109	6	0	0	7625	0	123	12	0	255	115	348	0	135	220	0	0	0	173	18	0	0	30	0	73	0	291	0	15	0	43	55	31	0	219	14207	11
6a8e34c34c852052fbb2ef47f31923cf	d__Bacteria	p__Actinomycetota	c__Actinobacteria	o__Bifidobacteriales	f__Bifidobacteriaceae	g__Bifidobacterium	0	164	273	0	178	71	43	0	43	30	0	0	0	0	89	92	85	0	0	0	91	3301	0	0	0	0	2529	2854	123	0	34	4	34	4971	0	0	4	3	0	39	18	14622	0
e7c27ed8e604f952b2a75f2f89a4994d	d__Bacteria	p__Actinomycetota	c__Actinobacteria	o__Actinomycetales	f__Actinomycetaceae	g__Arcanobacterium	0	0	0	0	0	0	0	0	0	0	0	0	0	0	0	0	0	0	0	0	0	0	0	0	76	0	0	0	0	0	0	0	0	0	0	0	0	0	0	0	0	0	0
e746c08bfd4cdccae9fd712de81b49e6	d__Bacteria	p__Actinomycetota	c__Actinobacteria	o__Micrococcales	f__Micrococcaceae	g__Rothia	0	0	6	0	10	0	0	0	0	7	0	0	0	0	0	15	0	2	2	0	0	0	0	0	5	0	0	0	0	0	0	0	0	0	0	0	0	0	0	2	4	13	0
ba16c9f5600bb8a8b33296b9e48e28a6	d__Bacteria	p__Actinomycetota	c__Coriobacteriia	o__Coriobacteriales			0	0	5	0	0	0	7	1	10	0	22	0	0	0	0	0	0	0	9	0	0	0	0	0	23	0	0	0	9	0	0	0	0	7	0	0	0	0	1	0	0	0	0
85b8974b4ec7c6698be3eb1e93f79b0f	d__Bacteria	p__Actinomycetota	c__Coriobacteriia	o__Coriobacteriales	f__Atopobiaceae	g__Incertae_Sedis	0	0	0	0	0	0	0	0	0	0	0	0	0	0	0	0	0	0	0	0	0	0	0	0	0	0	0	0	0	0	0	0	0	0	0	0	0	0	0	0	0	0	0
eb1759317285ecb51c2184b76ab51d45	d__Bacteria	p__Actinomycetota	c__Coriobacteriia	o__Coriobacteriales	f__Atopobiaceae	g__Incertae_Sedis	0	0	0	0	0	0	0	0	0	0	0	0	0	0	0	0	0	0	0	0	0	0	0	0	0	0	0	0	0	0	0	0	0	0	0	0	0	0	0	0	0	0	0
a416f9f026c5193990a90b7ad296bc07	d__Bacteria	p__Actinomycetota	c__Coriobacteriia	o__Coriobacteriales	f__Coriobacteriaceae	g__Collinsella	0	0	0	0	0	0	0	0	0	0	0	0	0	0	0	0	0	0	0	0	0	0	0	0	0	0	0	0	0	0	0	0	0	0	0	0	0	0	0	0	0	94	0
e22d207e6c6bd2550f06a8f654c8af61	d__Bacteria	p__Actinomycetota	c__Coriobacteriia	o__Coriobacteriales	f__Coriobacteriaceae	g__Collinsella	0	0	0	0	0	0	0	0	0	0	0	0	0	0	0	0	0	0	705	0	0	0	0	0	0	0	0	0	0	0	0	0	0	0	0	0	0	0	0	842	0	314	0
baac22808af3d999f8a78c7761d14ae5	d__Bacteria	p__Actinomycetota	c__Coriobacteriia	o__Coriobacteriales	f__Coriobacteriaceae	g__Collinsella	0	0	0	0	0	0	0	0	0	0	0	0	0	0	0	0	0	0	0	0	0	0	0	0	15	0	0	0	0	0	0	0	0	0	0	0	0	0	0	0	0	0	0
df19f33de8c676467540869aeba09b48	d__Bacteria	p__Actinomycetota	c__Coriobacteriia	o__Coriobacteriales	f__Coriobacteriaceae	g__Collinsella	14	0	0	0	0	0	0	0	0	0	0	0	0	0	0	0	0	0	0	0	0	0	0	0	0	0	0	0	0	0	0	0	0	0	0	0	0	0	0	0	0	0	0
50ee60eb855226343fc5b4c1dedd835f	d__Bacteria	p__Actinomycetota	c__Coriobacteriia	o__Coriobacteriales	f__Coriobacteriaceae	g__Collinsella	0	0	0	0	0	0	0	0	0	0	0	0	0	0	0	0	0	0	0	0	0	0	0	0	0	0	0	0	0	0	0	0	0	0	0	0	0	0	0	0	0	86	0
a7f93bd4a5259ae0a2c3abae5e1ce67f	d__Bacteria	p__Actinomycetota	c__Coriobacteriia	o__Coriobacteriales	f__Coriobacteriaceae	g__Collinsella	0	0	0	0	0	0	0	0	0	0	0	0	0	0	0	0	0	0	0	0	0	0	0	0	0	0	0	0	0	0	0	0	0	0	0	0	0	0	0	0	0	0	0
d443d45b9452b33e2f15317f488a8aff	d__Bacteria	p__Actinomycetota	c__Coriobacteriia	o__Coriobacteriales	f__Coriobacteriaceae	g__Collinsella	131	1300	236	12	516	164	167	4112	812	0	1482	6	330	397	56	120	29	336	150	999	0	208	170	98	359	188	0	4935	54	0	115	14	78	218	41	6	87	72	200	0	202	0	51
096ebd485605cc0f3d17fc55ae07f156	d__Bacteria	p__Actinomycetota	c__Coriobacteriia	o__Coriobacteriales	f__Coriobacteriaceae	g__Collinsella	0	0	0	0	0	0	0	0	0	0	0	0	0	0	0	0	0	0	0	0	0	0	0	0	0	0	0	0	0	0	0	0	0	132	0	0	0	0	0	0	0	0	0
be8d9084327586f33b3ea119d7b2d9dc	d__Bacteria	p__Actinomycetota	c__Coriobacteriia	o__Coriobacteriales	f__Coriobacteriaceae	g__Collinsella	0	0	0	0	0	0	0	0	0	0	47	0	0	0	0	0	0	0	0	0	0	0	0	0	0	0	0	0	0	0	0	0	0	0	0	0	0	0	0	0	0	0	0
971bf6b17fe91a3fd216b7628dc5a6ce	d__Bacteria	p__Actinomycetota	c__Coriobacteriia	o__Coriobacteriales	f__Atopobiaceae	g__Parolsenella	5	0	0	0	0	0	0	0	0	0	0	0	0	0	0	0	0	0	0	0	0	0	0	5	0	0	0	0	0	0	0	0	0	0	0	0	0	0	0	0	0	0	0
e7ccee9571ac102bfca6287cb5378a70	d__Bacteria	p__Actinomycetota	c__Coriobacteriia	o__Coriobacteriales	f__Atopobiaceae		0	0	0	0	0	0	0	0	0	0	0	0	0	0	0	0	0	0	0	0	0	0	0	0	0	0	0	0	0	0	0	0	0	48	0	0	0	0	0	0	0	0	0
701421f64eeb8d049669187c06479669	d__Bacteria	p__Actinomycetota	c__Coriobacteriia	o__Coriobacteriales	f__Atopobiaceae	g__Tractidigestivibacter	0	0	0	0	0	0	0	0	0	0	3	0	0	0	0	0	0	1	0	0	0	0	0	0	23	0	0	0	0	0	0	0	0	0	0	0	0	0	0	0	248	0	0
4f25a96b765ed31951fbfcd9bb400aec	d__Bacteria	p__Actinomycetota	c__Coriobacteriia	o__Coriobacteriales	f__Eggerthellaceae	g__Slackia	0	0	0	0	0	0	0	0	0	0	0	0	0	0	0	0	0	0	0	0	0	0	0	0	0	0	0	24	0	1	0	0	0	0	0	0	0	0	0	0	0	27	0
ea1f8fed8b03e522371bc1636f3fdaa0	d__Bacteria	p__Actinomycetota	c__Coriobacteriia	o__Coriobacteriales	f__Eggerthellaceae	g__Slackia	10	0	0	0	0	0	0	0	0	0	515	0	0	2	0	0	0	0	0	0	0	0	0	0	19	0	0	0	0	0	0	0	0	19	1	3	0	0	1	0	0	0	0
a68e085ca0fb0266a10283bdd38c992b	d__Bacteria	p__Actinomycetota	c__Coriobacteriia	o__Coriobacteriales	f__Eggerthellaceae	g__Asaccharobacter	0	33	0	0	0	0	0	0	0	0	0	0	0	0	0	0	3	0	0	18	0	0	0	0	0	0	0	0	3	0	0	0	0	0	0	0	0	0	0	0	0	0	0
5c98944935bbf99bfd14937dad571d50	d__Bacteria	p__Actinomycetota	c__Coriobacteriia	o__Coriobacteriales	f__Coriobacteriales_Incertae_Sedis	g__Incertae_Sedis	0	0	0	0	0	16	0	0	0	0	36	0	2	42	0	0	0	0	0	0	0	0	0	0	0	0	34	0	0	0	0	0	1	0	0	0	0	0	0	24	0	0	0
4b7c8c40ae5fff5e09a36a3e89be7bac	d__Bacteria	p__Actinomycetota	c__Coriobacteriia	o__Coriobacteriales	f__Coriobacteriales_Incertae_Sedis	g__Incertae_Sedis	0	32	0	0	14	0	0	0	0	0	0	0	0	0	0	0	0	0	0	52	0	0	23	0	0	0	0	0	3	0	0	0	0	1	0	0	2	0	0	0	0	0	0
88c0fdbdbcecd68ad81fb7eb3ffc8d2a	d__Bacteria	p__Actinomycetota	c__Coriobacteriia	o__Coriobacteriales	f__Eggerthellaceae	g__Incertae_Sedis	5	0	0	0	0	0	0	0	0	0	0	0	0	0	0	0	0	0	9	0	0	27	0	0	0	2	0	0	0	0	0	0	0	0	1	0	0	0	2	0	2	0	8
99a970b879d98d4c45a6efe8b99f85af	d__Bacteria	p__Actinomycetota	c__Coriobacteriia	o__Coriobacteriales	f__Eggerthellaceae	g__Eggerthella	0	6	0	0	5	8	0	0	0	0	0	0	0	0	0	11	23	0	0	19	0	0	40	0	0	0	0	0	0	0	0	0	0	4	0	0	0	0	0	6	2	0	0
36c31216bf47a62308b2dae350621e7c	d__Bacteria	p__Actinomycetota	c__Coriobacteriia	o__Coriobacteriales	f__Eggerthellaceae	g__Eggerthella	0	0	0	0	0	5	0	0	19	0	0	0	0	0	0	5	11	0	0	0	0	0	0	0	0	0	22	0	0	0	0	0	0	0	0	0	0	0	0	0	0	0	0
37b5bc21343b2bf52217f1d87ff90c0f	d__Bacteria	p__Actinomycetota	c__Coriobacteriia	o__Coriobacteriales	f__Eggerthellaceae		0	0	0	0	0	0	0	0	0	0	0	0	0	0	0	0	0	0	0	0	0	0	0	0	0	0	0	0	0	0	0	0	0	0	0	0	0	0	0	0	0	0	0
cc1f0a633f6d506f2a4a956fe00f6221	d__Bacteria	p__Actinomycetota	c__Coriobacteriia	o__Coriobacteriales	f__Eggerthellaceae	g__Adlercreutzia	0	0	0	0	26	0	0	0	0	0	0	0	0	0	0	5	0	7	0	0	0	0	0	0	0	0	7	0	0	0	0	0	0	0	0	0	0	0	0	0	0	0	0
ea54af4fa27d4f4897445a8eff065679	d__Bacteria	p__Actinomycetota	c__Coriobacteriia	o__Coriobacteriales	f__Eggerthellaceae	g__Adlercreutzia	30	0	0	0	0	0	0	0	0	0	662	0	0	0	0	0	0	0	0	0	0	0	0	0	0	0	0	4	0	0	0	0	0	0	9	0	0	0	0	0	0	0	0
edb20faa3b173820d63e508ec2cf73b4	d__Bacteria	p__Actinomycetota	c__Coriobacteriia	o__Coriobacteriales	f__Eggerthellaceae	g__Senegalimassilia	0	0	0	0	0	0	0	5	0	0	0	0	0	0	0	0	0	0	0	0	0	0	0	0	60	0	0	0	0	0	0	0	0	11	0	0	18	0	0	0	6	0	0
eac134a7e9f7aac1092aea02739781de	d__Bacteria	p__Actinomycetota	c__Coriobacteriia	o__Coriobacteriales	f__Eggerthellaceae	g__Senegalimassilia	13	0	0	0	0	0	0	0	0	0	28	0	0	0	0	0	0	0	0	0	0	0	0	0	28	0	0	0	0	0	0	0	0	0	2	14	0	0	0	0	0	0	0
b34f978325ec702ce77ccddf8667e2dc	d__Bacteria	p__Actinomycetota	c__Coriobacteriia	o__Coriobacteriales	f__Eggerthellaceae	g__Senegalimassilia	0	0	32	0	0	0	0	0	0	0	192	0	0	55	0	0	0	0	0	0	0	0	0	0	0	0	0	0	0	0	0	0	1	0	0	0	0	5	0	0	0	0	0
8f57a9812997e62e786d25a017d3e8c5	d__Bacteria	p__Actinomycetota	c__Coriobacteriia	o__Coriobacteriales	f__Eggerthellaceae	g__Senegalimassilia	0	0	0	0	0	0	0	0	0	0	19	0	0	0	0	0	0	0	0	0	0	0	0	0	0	0	0	0	0	0	0	0	0	22	0	0	4	0	0	0	0	0	0
262bdcbe9839dc5842ddb9c56ef5c811	d__Bacteria	p__Actinomycetota	c__Coriobacteriia	o__Coriobacteriales	f__Eggerthellaceae	g__Senegalimassilia	0	0	0	0	0	0	6	1	0	0	0	0	0	0	0	0	0	0	0	0	0	9	0	0	0	20	0	0	0	0	14	0	0	0	0	0	0	0	4	0	8	0	0
a3689845d4b1457f47d83b553d49e85f	d__Bacteria	p__Actinomycetota	c__Coriobacteriia	o__Coriobacteriales	f__Eggerthellaceae	g__Slackia	0	0	0	0	0	0	0	0	0	0	0	0	190	0	0	0	0	0	0	0	0	0	0	0	0	0	0	0	0	0	0	0	0	0	0	0	0	0	0	0	0	0	0
ef027d8b38a3423839563350fb7186e3	d__Bacteria	p__Actinomycetota	c__Coriobacteriia	o__Coriobacteriales	f__Eggerthellaceae	g__Slackia	0	0	0	0	0	0	0	0	0	0	0	0	0	0	0	0	0	0	56	0	0	0	0	0	0	0	0	0	0	0	0	0	0	0	0	0	0	0	0	0	0	0	0
40b420991c7476a630c15e59f4da164c	d__Bacteria	p__Actinomycetota	c__Coriobacteriia	o__Coriobacteriales	f__Eggerthellaceae	g__Slackia	0	137	0	0	0	0	0	0	0	0	0	0	0	0	0	0	0	0	0	0	0	0	0	0	0	0	0	0	0	0	0	0	0	0	0	0	0	0	0	0	0	0	0
6ccd30ba0a812a348c691ec7a98cab7b	d__Bacteria	p__Spirochaetota	c__Brachyspirae	o__Brachyspirales	f__Brachyspiraceae	g__Brachyspira	48	0	0	0	0	0	0	0	0	0	0	0	0	0	0	0	0	0	0	0	0	0	0	0	0	0	0	0	0	0	0	0	0	0	0	0	0	0	0	0	0	0	0
e9d9c8ed593758dee60dc3959d2846e6	d__Bacteria	p__Verrucomicrobiota	c__Lentisphaeria	o__Victivallales	f__vadinBE97	g__Incertae_Sedis	60	0	0	0	0	0	0	0	0	0	0	0	0	0	0	0	0	0	0	0	0	0	0	0	0	1	0	0	0	0	0	8	0	0	0	0	0	0	0	0	0	0	0
3e9f4cf7d1db05678fedcc01a7ee84e5	d__Bacteria	p__Verrucomicrobiota	c__Lentisphaeria	o__Victivallales	f__vadinBE97	g__Incertae_Sedis	37	0	0	0	0	0	0	0	0	0	0	0	0	0	0	0	0	0	0	0	0	0	0	0	0	0	0	0	0	0	0	0	0	0	0	0	0	0	1	0	0	0	0
93fe0dc3e48e855fe14e9d3706881dda	d__Bacteria	p__Bacillota	c__Bacilli	o__Erysipelotrichales	f__Erysipelotrichaceae	g__Dielma	6	6	0	0	3	3	0	0	0	0	0	0	0	0	2	29	4	0	0	0	15	0	18	0	0	0	0	0	0	4	5	0	0	1	0	0	0	0	0	5	0	0	0
4cc4dd9379f5b4afc4f4397ac0baaed7	d__Bacteria	p__Bacillota	c__Bacilli	o__Erysipelotrichales	f__Erysipelotrichaceae	g__[Clostridium]_innocuum_group	0	0	0	0	0	44	0	0	0	0	0	0	0	0	0	2	0	0	0	1	0	0	0	0	16	5	0	0	0	0	0	0	0	0	0	0	0	0	0	0	0	0	0
8023c73e789f49b09704ad0901486e9c	d__Bacteria	p__Bacillota	c__Bacilli	o__Erysipelotrichales	f__Erysipelotrichaceae	g__Catenisphaera	0	0	0	0	189	0	0	0	0	0	0	0	0	0	0	0	0	8	3	0	0	0	0	0	0	0	0	0	6	0	0	0	0	45	0	0	0	0	0	0	0	0	0
08f4786252515c48216330e359c6c80d	d__Bacteria	p__Bacillota	c__Bacilli	o__Erysipelotrichales	f__Erysipelotrichaceae	g__Holdemanella	0	0	0	0	0	0	0	0	0	0	0	0	0	0	0	0	0	0	0	0	0	0	0	0	0	0	0	0	0	0	0	0	0	0	0	0	0	0	0	0	0	0	0
d8d36897d1faad0fa325d54b78e47d38	d__Bacteria	p__Bacillota	c__Bacilli	o__Erysipelotrichales	f__Erysipelotrichaceae	g__Holdemanella	0	0	0	0	0	0	0	5	0	0	0	0	0	0	0	0	0	0	0	0	0	0	0	0	0	0	42	0	0	0	0	0	0	0	0	0	0	0	0	0	0	0	0
0cd29eb46fc8b0315583595b83786fca	d__Bacteria	p__Bacillota	c__Bacilli	o__Erysipelotrichales	f__Erysipelotrichaceae	g__Holdemanella	0	0	0	0	0	0	0	0	0	0	0	0	0	0	0	0	0	0	0	0	0	0	0	0	0	0	0	0	0	0	0	0	0	0	0	0	0	0	0	0	0	0	0
3e7a7ecf0bf2faf445f50ec1f8e4f9af	d__Bacteria	p__Bacillota	c__Bacilli	o__Erysipelotrichales	f__Erysipelotrichaceae	g__Holdemanella	39	0	153	0	0	0	0	55	0	0	104	17	294	0	0	0	0	0	0	56	0	0	0	4	59	48	62	0	0	0	11	19	0	0	13	109	0	27	0	0	0	0	0
3f6b9ab2027a42e47bf6f7596aa8d259	d__Bacteria	p__Bacillota	c__Bacilli	o__Erysipelotrichales	f__Erysipelotrichaceae	g__Holdemanella	0	0	0	0	0	0	0	0	0	0	0	0	0	0	0	0	0	0	0	0	0	0	0	0	0	0	0	0	0	0	0	0	0	0	0	0	0	0	0	0	0	0	0
7ddba5d771870f397ad8efb910af0ba1	d__Bacteria	p__Bacillota	c__Bacilli	o__Erysipelotrichales	f__Erysipelotrichaceae	g__Holdemanella	0	0	0	0	0	0	0	0	0	0	0	0	0	0	0	0	0	0	0	234	0	0	0	0	0	0	184	0	0	0	114	0	0	0	0	0	0	0	0	0	0	0	0
7bc5585efe68579ce0403b76721cad20	d__Bacteria	p__Bacillota	c__Bacilli	o__Erysipelotrichales	f__Erysipelotrichaceae	g__Holdemania	0	28	10	6	57	13	2	5	18	0	13	1	0	11	0	0	51	0	12	3	0	0	25	2	0	7	0	0	0	2	8	0	21	38	0	0	1	0	0	19	0	0	0
ee108f0d70c73888ec3a23c1d4c52689	d__Bacteria	p__Bacillota	c__Bacilli	o__Erysipelotrichales	f__Erysipelotrichaceae	g__Incertae_Sedis	302	0	0	0	0	0	0	0	0	0	0	0	0	0	0	0	0	0	0	6	0	0	0	0	0	0	0	0	0	0	0	0	0	0	0	0	0	0	0	0	0	0	0
6f3f2f2cdab9e3d850c3b6c982f4f582	d__Bacteria	p__Bacillota	c__Bacilli	o__Erysipelotrichales	f__Erysipelotrichaceae	g__Incertae_Sedis	320	0	0	0	0	0	0	0	0	0	0	0	0	0	0	0	0	0	0	0	0	0	0	0	0	0	0	0	0	0	0	0	0	0	0	0	0	0	0	0	0	0	0
c246f360bde1e8cae3acff59283bf493	d__Bacteria	p__Bacillota	c__Bacilli	o__Erysipelotrichales	f__Erysipelatoclostridiaceae	g__Catenibacterium	0	0	0	0	0	0	0	0	0	0	0	0	0	0	0	0	0	0	0	0	0	0	0	0	0	0	0	0	0	0	0	0	0	0	0	0	0	0	0	0	113	0	0
51c88352cb0925e74ba66a7dd7cde265	d__Bacteria	p__Bacillota	c__Bacilli	o__Erysipelotrichales	f__Erysipelatoclostridiaceae	g__Catenibacterium	35	2	0	0	0	111	0	0	0	0	979	0	0	53	0	0	0	0	179	3	0	242	0	0	172	176	1110	6008	0	0	0	0	0	391	46	0	0	55	0	0	412	0	0
b37c963db500e9ab40672fa2e659ca75	d__Bacteria	p__Bacillota	c__Bacilli	o__Erysipelotrichales	f__Erysipelatoclostridiaceae	g__Catenibacterium	0	0	0	0	0	0	0	0	0	0	0	0	0	0	0	0	0	0	0	0	0	0	0	0	0	0	0	0	0	0	0	0	0	0	0	0	0	0	0	0	0	0	0
e04c7490111388720789a5916161da85	d__Bacteria	p__Bacillota	c__Bacilli	o__Erysipelotrichales	f__Erysipelatoclostridiaceae	g__Catenibacterium	0	0	0	0	0	0	0	0	0	0	193	0	0	0	0	0	0	0	0	0	0	0	0	0	0	0	0	0	0	0	0	0	0	0	0	0	0	0	0	0	0	0	0
dd50f47531f877758314b8beb071a215	d__Bacteria	p__Bacillota	c__Bacilli	o__Erysipelotrichales	f__Erysipelatoclostridiaceae	g__Catenibacterium	0	0	0	0	0	0	0	0	0	0	0	0	0	0	0	0	0	0	0	0	0	0	0	0	0	0	0	0	0	0	0	0	0	0	0	0	0	0	0	0	0	0	0
91baace4c700b050be40c266fbeede43	d__Bacteria	p__Bacillota	c__Bacilli	o__Erysipelotrichales	f__Erysipelatoclostridiaceae	g__Catenibacterium	0	0	0	0	0	0	0	0	0	0	0	0	0	0	0	0	0	0	0	0	0	0	0	0	0	0	0	0	0	0	0	0	0	0	0	0	0	0	0	0	0	0	0
d3d98dccae25b13e5d43ffd1805f1fdd	d__Bacteria	p__Bacillota	c__Bacilli	o__Erysipelotrichales	f__Erysipelatoclostridiaceae	g__Catenibacterium	0	0	0	0	0	0	0	0	0	0	0	0	0	0	0	0	0	0	0	0	0	0	0	0	0	0	0	0	0	0	0	0	0	74	0	0	0	0	0	0	0	0	0
af17873bd26e0db6a5397e4d013d02b3	d__Bacteria	p__Bacillota	c__Bacilli	o__Erysipelotrichales	f__Erysipelatoclostridiaceae	g__Catenibacterium	193	0	0	0	0	0	0	0	0	0	0	0	0	0	0	0	0	0	0	0	0	0	0	4	0	0	0	804	0	0	0	0	0	0	9	0	0	0	0	0	0	0	0
c53ff41a899b0c54a9dd25b653889dde	d__Bacteria	p__Bacillota	c__Bacilli	o__Erysipelotrichales	f__Erysipelatoclostridiaceae	g__Catenibacterium	0	0	0	0	0	0	0	0	0	0	0	0	0	0	0	0	0	97	0	0	0	0	0	0	0	0	0	0	0	0	0	0	0	0	0	0	0	0	0	0	0	0	0
0c00820999ec92c05206c90eb0eac6b5	d__Bacteria	p__Bacillota	c__Bacilli	o__Erysipelotrichales	f__Erysipelatoclostridiaceae	g__Catenibacterium	0	0	0	0	0	0	0	0	0	0	0	0	0	0	0	0	0	264	0	0	0	0	0	0	0	0	0	0	0	0	0	0	0	0	0	0	0	0	0	0	0	0	0
a018eb1d8afceb2751d3b92b22f4d35f	d__Bacteria	p__Bacillota	c__Bacilli	o__Erysipelotrichales	f__Erysipelatoclostridiaceae	g__Thomasclavelia	0	4	0	2	0	0	0	0	0	5	11	0	0	0	0	0	3	0	12	0	181	0	0	0	0	0	0	0	12	2	0	0	0	0	0	0	0	0	0	0	0	0	0
e9d92991614afbe68bfbf52009970b6a	d__Bacteria	p__Bacillota	c__Bacilli	o__Erysipelotrichales	f__Erysipelatoclostridiaceae	g__Coprobacillus	74	0	20	0	0	0	0	0	0	0	0	0	0	0	0	0	17	0	70	0	0	0	0	0	0	8	0	0	0	0	0	0	0	0	0	0	0	0	0	1	0	0	0
c1e8642f8860f09533337e6dcac4c65f	d__Bacteria	p__Bacillota	c__Bacilli	o__Erysipelotrichales	f__Erysipelatoclostridiaceae	g__Erysipelotrichaceae_UCG-003	0	0	88	0	30	3	0	0	9	0	0	17	0	23	0	22	0	0	20	6	0	0	139	0	1	6	1	0	162	0	4	0	106	2	0	0	17	1	0	13	0	18	1
f83efe25aee9b231dd49c07c187546c8	d__Bacteria	p__Cyanobacteriota	c__Vampirivibrionia	o__Gastranaerophilales	f__Gastranaerophilaceae	g__Zag_111	0	0	0	0	0	0	0	0	0	0	0	0	0	0	0	0	0	0	2	0	0	0	0	0	2	0	0	0	0	0	0	207	0	0	64	0	0	0	0	0	0	0	0
3b86108bec0bbf604f257d48f7d5ec78	d__Bacteria	p__Cyanobacteriota	c__Vampirivibrionia	o__Gastranaerophilales	f__Gastranaerophilaceae	g__Zag_111	0	0	2	0	0	0	0	0	0	0	0	0	0	0	0	0	0	0	0	0	0	0	0	0	0	0	0	0	0	0	0	0	11	0	0	0	0	0	0	0	0	0	0
7b15b9e664efe5d1d7326e735b30bc1d	d__Bacteria	p__Cyanobacteriota	c__Vampirivibrionia	o__Gastranaerophilales	f__Gastranaerophilaceae		47	0	0	0	0	0	0	0	0	0	0	2	0	0	0	0	0	0	0	0	0	0	0	0	0	0	0	0	0	0	0	0	0	0	0	0	0	0	0	0	0	0	0
7e42a180b613f2aef7a0d7f668a015be	d__Bacteria	p__Cyanobacteriota	c__Vampirivibrionia	o__Gastranaerophilales	f__Gastranaerophilaceae	g__Zag_111	0	0	0	0	0	0	0	0	0	0	0	0	0	229	0	0	0	0	0	0	0	0	0	0	0	0	0	0	0	0	0	0	0	0	0	0	0	0	0	0	0	0	0
b8f27bb6dd7106c2579ecd67ae5711f1	d__Bacteria	p__Bacillota	c__Incertae_Sedis	o__DTU014	f__Incertae_Sedis	g__Incertae_Sedis	0	0	0	0	39	0	0	0	0	0	0	0	0	0	0	0	0	0	5	0	0	0	0	0	0	0	0	0	0	6	0	0	0	0	0	0	0	0	0	0	0	0	0
eed9a6abdcc0ae3f6b64419eb5a8d069	d__Bacteria	p__Bacillota	c__Clostridia				0	0	0	0	0	0	0	0	0	0	0	0	0	97	0	0	0	0	0	0	0	0	0	0	0	0	0	0	0	0	0	0	0	0	0	0	0	0	0	0	0	0	0
e73da1f436becdc12f742ddddb4eaace	d__Bacteria	p__Bacillota	c__Clostridia				30	0	11	0	0	0	4	0	0	0	0	0	0	0	0	0	0	0	10	0	0	0	0	0	5	1	12	0	0	0	0	190	0	0	0	3	0	0	0	0	0	0	0
8ba5a2ea03f95b3bba75e5913cc1b7f0	d__Bacteria	p__Bacillota	c__Clostridia				0	0	0	0	7	0	0	0	0	0	0	0	0	0	0	0	0	0	0	0	0	0	0	0	0	0	0	0	0	0	0	0	0	0	0	0	0	0	0	0	0	0	0
6848c92aa9265aebf8351126a2f6e84d	d__Bacteria	p__Bacillota	c__Clostridia				0	0	0	0	0	0	0	0	0	0	0	0	0	0	0	0	0	0	0	0	0	0	0	0	0	0	0	0	0	0	0	0	0	0	0	0	0	0	0	0	0	0	0
5a7f3d0fb2284b82b12edf021779d66f	d__Bacteria	p__Bacillota	c__Clostridia	o__Christensenellales	f__Christensenellaceae		671	0	327	0	991	0	20	0	0	0	0	0	0	0	0	0	0	0	35	1	0	0	0	0	0	622	0	0	0	0	0	0	0	0	0	6	0	0	10	0	0	0	0
2cdc4bf35baa16afc99e1dd1442b1491	d__Bacteria	p__Bacillota	c__Clostridia	o__Christensenellales	f__Christensenellaceae		302	0	166	0	0	0	8	0	0	0	0	0	0	0	0	0	0	44	78	6	0	0	0	0	109	368	8	0	22	0	0	0	0	0	0	5	0	0	0	0	0	0	0
b3e535f5ce9d026c3e0b3f9629f57ca3	d__Bacteria	p__Bacillota	c__Clostridia	o__Christensenellales	f__Christensenellaceae		2001	0	257	0	227	0	0	0	0	0	0	0	0	5	0	0	0	3	8	0	0	0	0	0	97	901	0	0	0	0	0	7	0	0	0	2	0	16	12	0	0	0	0
995e00f1a71e73ba2da3b9c708a804e3	d__Bacteria	p__Bacillota	c__Clostridia	o__Christensenellales	f__Christensenellaceae		0	0	0	0	0	0	0	0	0	0	0	0	0	0	0	0	0	0	0	0	0	0	0	0	0	0	0	0	0	0	0	0	0	0	0	0	0	0	0	0	0	0	0
c438993d4b6beaa7590e7768cb32a89d	d__Bacteria	p__Bacillota	c__Clostridia	o__Christensenellales	f__Christensenellaceae	g__Incertae_Sedis	3	8	0	0	9	0	9	0	0	0	3	0	0	0	0	1	1	0	3	0	0	0	0	0	5	1	0	0	5	1	4	0	0	5	0	0	0	0	0	15	0	0	0
3a263a05b0c8620eb77269c010472d9f	d__Bacteria	p__Bacillota	c__Clostridia	o__Christensenellales	f__Christensenellaceae	g__Incertae_Sedis	0	10	0	0	45	0	0	0	0	0	0	0	0	0	0	0	5	0	0	0	0	0	0	0	0	0	0	0	7	0	0	0	0	0	0	0	0	0	0	5	0	0	0
649ff2c61a7baa1c58975ff213d7977a	d__Bacteria	p__Bacillota	c__Clostridia	o__Christensenellales	f__Christensenellaceae	g__Incertae_Sedis	18	0	2	0	0	0	0	0	0	0	0	2	0	0	0	0	0	0	0	0	0	0	0	0	0	4	0	0	0	0	0	0	0	0	0	0	0	3	0	0	0	0	0
1d8504e24d8a724b4bc6d927ce903657	d__Bacteria	p__Bacillota	c__Clostridia				0	0	0	0	56	0	55	0	0	0	0	0	0	0	0	0	0	5	0	0	0	0	0	0	0	0	0	0	0	9	1	9	0	0	0	0	0	0	3	0	0	0	0
7b04dd5bf7be180fd55194e836fbcc93	d__Bacteria	p__Bacillota	c__Clostridia	o__Christensenellales	f__Christensenellaceae	g__Christensenellaceae_R-7_group	36	0	83	0	0	0	0	0	0	0	136	0	0	0	0	0	0	0	0	5	0	0	0	0	0	0	0	0	0	0	0	0	0	0	0	10	0	0	0	0	0	0	0
551a6cff04b4a13c5ae40376cfe1efef	d__Bacteria	p__Bacillota	c__Clostridia	o__Christensenellales	f__Christensenellaceae	g__Christensenellaceae_R-7_group	0	0	107	0	0	0	0	0	0	0	0	0	0	0	0	0	0	0	0	0	0	0	0	0	0	0	0	0	0	0	0	0	0	0	0	0	0	0	0	0	0	0	0
699493c196879f2db25b7fed9febb09e	d__Bacteria	p__Bacillota	c__Clostridia	o__Christensenellales	f__Christensenellaceae	g__Christensenellaceae_R-7_group	97	0	0	0	0	0	0	0	0	0	0	0	0	0	0	0	0	0	0	3	0	0	0	0	0	38	0	0	0	0	0	0	0	0	0	0	0	0	0	0	0	0	0
02e4a988d9d1f07a9b22ffa70c88b0d7	d__Bacteria	p__Bacillota	c__Clostridia	o__Christensenellales	f__Christensenellaceae	g__Christensenellaceae_R-7_group	0	0	0	0	0	0	0	0	0	0	0	0	0	0	0	0	0	0	0	0	0	0	0	0	0	0	274	0	0	0	0	0	0	0	0	0	0	0	0	0	0	0	0
2d974a97ef096691d4d38e5976257b71	d__Bacteria	p__Bacillota	c__Clostridia	o__Christensenellales	f__Christensenellaceae	g__Christensenellaceae_R-7_group	48	0	41	0	0	0	10	0	0	0	0	0	0	0	0	0	0	7	30	0	0	0	0	0	9	13	406	0	0	0	0	0	0	0	0	0	0	18	4	0	0	0	0
a6a48aee689ac3d2b0b3d53fe10cfdfd	d__Bacteria	p__Bacillota	c__Clostridia	o__Christensenellales	f__Christensenellaceae	g__Christensenellaceae_R-7_group	0	0	0	0	0	0	0	0	0	0	0	0	0	0	0	0	0	0	21	0	0	0	0	0	0	0	144	0	0	0	0	0	0	0	0	0	0	0	0	0	0	0	0
b26a930bc4a44fa51310960f1b0ff468	d__Bacteria	p__Bacillota	c__Clostridia	o__Christensenellales	f__Christensenellaceae	g__Christensenellaceae_R-7_group	44	0	14	0	0	0	46	0	0	0	0	0	0	0	5	0	0	3	0	0	0	0	0	0	0	0	37	0	19	0	0	7	0	0	0	0	0	0	0	0	0	0	0
7cd432247cfe8b047d622d90cb16f6ce	d__Bacteria	p__Bacillota	c__Clostridia	o__Christensenellales	f__Christensenellaceae	g__Christensenellaceae_R-7_group	0	7	0	0	81	0	8	0	0	0	0	0	4	0	0	7	0	0	27	0	0	0	0	0	0	0	0	0	0	0	0	0	0	0	0	0	0	0	0	0	0	0	0
95120af1b8c8c78c3487c1cacfd8160a	d__Bacteria	p__Bacillota	c__Clostridia	o__Christensenellales	f__Christensenellaceae	g__Christensenellaceae_R-7_group	0	12	7	0	57	0	6	0	0	0	0	0	0	0	0	0	0	7	11	0	0	0	0	0	2	3	0	0	0	0	0	0	0	0	0	0	0	0	0	0	0	0	0
3703997affbc60c9a72db0dc7434db08	d__Bacteria	p__Bacillota	c__Clostridia	o__Christensenellales	f__Christensenellaceae	g__Christensenellaceae_R-7_group	24	0	0	0	0	0	8	0	0	0	185	0	0	0	0	0	0	0	0	0	0	0	0	0	0	0	0	0	18	0	0	0	0	0	0	0	0	0	0	0	0	0	0
ce4a7aced60a99854c526f604c5fc624	d__Bacteria	p__Bacillota	c__Clostridia	o__Christensenellales	f__Christensenellaceae	g__Christensenellaceae_R-7_group	28	0	0	0	0	0	0	0	0	0	0	0	0	5	0	0	0	0	75	0	0	0	0	3	17	0	0	0	0	0	0	0	0	0	0	0	0	9	0	0	0	0	0
ac9bc0ee64080f9d24f3f9c8eb10be7d	d__Bacteria	p__Bacillota	c__Clostridia	o__Christensenellales	f__Christensenellaceae	g__Christensenellaceae_R-7_group	0	0	44	0	0	0	0	0	0	0	97	0	0	20	0	0	0	0	0	0	0	0	0	0	0	22	0	0	0	0	0	0	0	0	0	2	0	0	0	0	0	0	0
3d62726dc8a7b9c7d722029fd0faacbe	d__Bacteria	p__Bacillota	c__Clostridia	o__Christensenellales	f__Christensenellaceae	g__Christensenellaceae_R-7_group	0	0	0	0	0	0	0	0	0	0	147	0	0	0	0	0	0	0	0	0	0	0	0	0	0	0	0	0	0	0	0	0	0	0	0	0	0	0	0	0	0	0	0
7f94db72e3bd9ceb7f0ac89710346c0e	d__Bacteria	p__Bacillota	c__Clostridia	o__Christensenellales	f__Christensenellaceae	g__Christensenellaceae_R-7_group	10	0	0	0	0	0	0	0	0	0	0	0	0	0	0	0	0	0	80	0	0	0	0	0	0	0	8	0	0	0	0	0	0	0	0	0	0	8	0	0	0	0	0
3a392da90d55580fa44db39b6582f10f	d__Bacteria	p__Bacillota	c__Clostridia	o__Christensenellales	f__Christensenellaceae	g__Christensenellaceae_R-7_group	9	0	0	0	0	0	0	0	0	0	7	0	0	0	0	0	0	0	0	0	0	0	0	0	0	0	0	0	0	0	0	0	0	0	0	0	0	0	0	0	0	0	0
bc7d08b5a48cddae950c511341f5e673	d__Bacteria	p__Bacillota	c__Clostridia	o__Christensenellales	f__Christensenellaceae	g__Christensenellaceae_R-7_group	0	3	0	0	69	0	0	3	0	0	0	0	0	0	0	0	0	0	0	0	0	0	0	0	0	0	0	0	6	1	0	0	0	0	0	0	0	0	0	0	0	0	0
6e3e7d69087e6e868caf14ecf0e14d2a	d__Bacteria	p__Bacillota	c__Clostridia	o__Christensenellales	f__Christensenellaceae	g__Christensenellaceae_R-7_group	163	0	0	0	0	0	0	0	0	0	0	0	0	0	0	0	0	341	0	0	0	0	0	0	0	0	0	0	0	0	0	0	0	0	0	0	0	0	0	0	52	0	0
1fd06619423d1a531ed099196d5d8b9d	d__Bacteria	p__Bacillota	c__Clostridia	o__Christensenellales	f__Christensenellaceae	g__Christensenellaceae_R-7_group	10	0	64	0	0	0	0	16	0	0	0	7	103	25	87	0	0	46	192	23	0	0	499	0	24	149	9	0	0	0	173	0	9	0	0	0	0	55	14	0	35	0	26
e7f43ea8e4bf7ad5b30fd1c2245ddca8	d__Bacteria	p__Bacillota	c__Clostridia	o__Christensenellales	f__Christensenellaceae	g__Christensenellaceae_R-7_group	0	0	0	0	0	0	0	0	0	0	0	0	0	0	0	0	0	0	0	0	0	0	313	0	0	0	0	0	0	0	0	0	0	0	0	0	0	0	0	0	0	0	0
00e1b0e7f6e17d9990cad9784779c200	d__Bacteria	p__Bacillota	c__Clostridia	o__Christensenellales	f__Christensenellaceae	g__Christensenellaceae_R-7_group	0	0	0	0	0	0	0	0	0	0	0	0	0	0	0	0	0	0	0	0	0	0	156	0	0	0	0	0	0	0	0	0	0	0	0	0	0	0	0	0	0	0	0
f69e977c788bfd9fb1d877e66418c093	d__Bacteria	p__Bacillota	c__Clostridia	o__Christensenellales	f__Christensenellaceae	g__Christensenellaceae_R-7_group	0	0	0	0	151	0	0	0	0	0	0	0	0	0	0	0	0	0	0	0	0	0	0	0	0	0	0	0	0	0	0	0	0	0	0	0	0	0	0	0	0	0	0
c077ac129ab114ca70a368e9c02d5390	d__Bacteria	p__Bacillota	c__Clostridia	o__Christensenellales	f__Christensenellaceae	g__Christensenellaceae_R-7_group	25	0	39	0	502	290	33	0	0	0	229	0	0	0	0	7	120	12	10	0	0	16	0	0	21	81	489	4	0	0	0	11	19	1337	3	6	0	128	6	76	130	0	8
ccaf12043a79612c8e8718c082a726e8	d__Bacteria	p__Bacillota	c__Clostridia	o__Christensenellales	f__Christensenellaceae	g__Christensenellaceae_R-7_group	0	0	0	0	0	0	0	0	0	0	0	0	0	0	0	0	69	0	0	0	0	0	0	0	0	0	0	0	0	0	0	0	0	0	0	0	0	0	0	0	0	0	0
6e58f12f4704e03e1fdb62676dd25aeb	d__Bacteria	p__Bacillota	c__Clostridia	o__Christensenellales	f__Christensenellaceae	g__Christensenellaceae_R-7_group	0	0	0	0	0	0	0	0	0	0	0	0	0	0	0	0	0	0	0	0	0	0	0	0	0	12	0	0	0	0	0	0	0	148	0	0	0	0	0	0	0	0	0
2f619f6cf30acd529182c6de7268e294	d__Bacteria	p__Bacillota	c__Clostridia	o__Christensenellales	f__Christensenellaceae	g__Christensenellaceae_R-7_group	0	0	0	0	133	0	0	0	0	0	0	0	0	0	0	0	0	0	0	0	0	0	0	0	0	0	0	0	0	0	0	0	0	0	0	0	0	0	0	0	0	0	0
41b4401d2160d873a8ba13e9eefc395e	d__Bacteria	p__Bacillota	c__Clostridia	o__Christensenellales	f__Christensenellaceae	g__Christensenellaceae_R-7_group	0	0	0	0	164	0	0	0	0	0	8	0	0	0	0	0	0	0	0	0	0	0	0	0	0	0	0	0	0	0	0	0	0	0	0	0	0	0	0	0	0	0	0
d5a11f5fc8ffbd7e1430e9606db3a93d	d__Bacteria	p__Bacillota	c__Clostridia	o__Christensenellales	f__Christensenellaceae	g__Christensenellaceae_R-7_group	18	0	0	0	192	0	13	0	0	0	0	0	0	0	0	0	0	0	0	0	0	0	0	0	0	60	0	0	0	0	0	0	0	0	0	0	0	0	0	0	0	0	0
dfb1e53c12247f564224b46c09f39380	d__Bacteria	p__Bacillota	c__Clostridia				51	0	52	0	0	0	51	0	0	0	0	0	0	0	0	0	0	0	19	4	0	0	0	4	0	62	0	0	0	0	0	0	0	0	0	6	0	0	15	0	0	0	0
9dee80b5d36b9b87be6f448c16ede18b	d__Bacteria	p__Bacillota	c__Clostridia				0	0	0	0	0	0	0	0	0	0	0	0	0	0	0	0	0	0	0	0	0	0	0	0	0	0	0	0	0	0	0	0	0	0	0	0	0	0	0	0	0	0	0
1e5d943bd85a8d5855921d85cfa07482	d__Bacteria	p__Bacillota	c__Clostridia	o__Christensenellales	f__Christensenellaceae	g__Christensenellaceae_R-7_group	0	0	0	0	0	0	0	0	0	0	0	0	0	0	0	0	0	0	0	0	0	0	0	0	0	0	0	0	0	0	0	0	0	0	0	0	0	0	0	0	0	0	0
f289ca3856c59a278f871ab90f01a1dd	d__Bacteria	p__Bacillota	c__Clostridia				0	0	2	0	0	0	0	0	0	0	2	0	0	0	0	0	0	0	21	0	0	0	0	0	0	8	0	0	0	0	0	0	0	0	0	0	0	0	0	0	0	0	0
848e05b04bd4675a0201ce83e2dcf292	d__Bacteria	p__Bacillota	c__Clostridia				0	137	0	0	385	0	0	0	0	0	0	0	0	0	0	0	0	22	0	0	0	0	15	0	0	0	3	0	3	0	3	0	0	0	0	0	0	4	0	0	0	0	0
32d82707df89d6609bb9832e5b3e122a	d__Bacteria	p__Bacillota	c__Clostridia	o__Christensenellales	f__Christensenellaceae	g__Christensenellaceae_R-7_group	0	0	0	0	0	0	58	0	0	0	105	0	0	0	0	0	0	105	0	0	0	0	0	0	0	0	167	0	0	0	0	0	0	0	0	6	0	0	0	0	0	0	0
8b8d97bf193599725593089496817cb7	d__Bacteria	p__Bacillota	c__Clostridia	o__Christensenellales	f__Christensenellaceae	g__Christensenellaceae_R-7_group	0	0	5	0	0	0	0	0	0	0	0	0	0	0	0	0	0	0	0	0	0	0	0	0	0	0	0	0	0	0	0	0	0	0	0	0	0	0	0	0	0	0	0
d69124fd7d2ae4a2b1263211c94248e4	d__Bacteria	p__Bacillota	c__Clostridia	o__Christensenellales	f__Christensenellaceae	g__Christensenellaceae_R-7_group	14	0	40	0	0	0	0	0	0	0	0	0	0	443	0	0	0	300	0	0	0	0	0	28	15	47	322	0	0	0	0	0	0	0	29	7	0	0	11	0	0	0	0
3c74499e74815c22990b55722dedc04a	d__Bacteria	p__Bacillota	c__Clostridia	o__Christensenellales	f__Christensenellaceae	g__Christensenellaceae_R-7_group	7	0	24	0	0	0	0	0	0	0	0	0	0	27	0	0	0	0	0	1	0	0	0	1	49	15	150	0	58	0	0	6	130	0	4	6	0	27	4	0	0	0	0
dd6f9589391b8bec956da405bb1990b3	d__Bacteria	p__Bacillota	c__Clostridia	o__Christensenellales	f__Christensenellaceae	g__Christensenellaceae_R-7_group	0	28	0	0	42	0	8	0	0	0	0	0	0	0	1	0	0	13	46	0	0	0	0	0	0	0	0	0	0	0	0	0	0	0	0	0	0	0	0	86	0	0	0
c7c35c9a7cf4fbdef4e65a097647e4d8	d__Bacteria	p__Bacillota	c__Clostridia				0	0	23	0	0	0	0	0	0	0	0	0	0	0	0	0	0	0	0	0	0	0	0	0	0	0	0	0	0	0	0	0	0	0	0	0	0	0	0	0	0	0	0
af4f7ef99712233a0f21f579bfb7a297	d__Bacteria	p__Bacillota	c__Clostridia	o__Clostridia_vadinBB60_group	f__Incertae_Sedis	g__Incertae_Sedis	0	0	0	0	0	0	0	0	0	0	0	0	0	0	0	0	0	0	0	0	0	0	0	0	0	0	0	0	0	0	0	0	0	0	0	0	0	0	0	0	0	0	0
121b72c11e4fef515ec416687443c090	d__Bacteria	p__Bacillota	c__Clostridia	o__Clostridiales	f__Clostridiaceae	g__Clostridium	0	0	1	0	0	0	4	3	0	0	133	0	44	0	0	0	0	0	53	0	13	0	3	0	0	0	3	3	0	0	0	0	0	0	27	3	0	0	0	3	0	0	1
eccab839a45edd87251e3c3f36b9001b	d__Bacteria	p__Bacillota	c__Clostridia	o__Clostridiales	f__Clostridiaceae	g__Clostridium	0	4	8	0	13	0	0	44	27	0	0	0	118	0	0	0	0	62	70	46	0	0	326	0	0	0	0	0	8	0	0	0	0	5	27	147	13	0	2	0	0	2	0
6fef8c22d51afa3eb59203fe6d6a99bb	d__Bacteria	p__Bacillota	c__Clostridia	o__Clostridiales	f__Clostridiaceae	g__Clostridium	0	0	0	0	0	0	0	0	0	0	0	0	0	0	0	0	0	0	0	0	0	0	0	0	0	0	0	0	0	0	0	0	0	0	0	0	0	0	0	0	0	0	0
33adecc4cc8f465664f444240fb5c9dc	d__Bacteria	p__Bacillota	c__Clostridia	o__Clostridiales	f__Clostridiaceae	g__Clostridium	0	0	0	0	0	17	4	0	0	0	0	0	600	0	6	0	0	0	0	31	0	13	0	0	0	3	0	17	0	0	0	2	0	4	0	0	0	0	0	0	0	0	75
4e29949fbf33f687665c7ec95d0b1b26	d__Bacteria	p__Bacillota	c__Clostridia	o__Clostridiales	f__Clostridiaceae	g__Clostridium	2	0	0	0	0	13	0	0	0	37	8	0	323	14	12	22	0	14	236	37	0	30	0	0	1	0	5	17	0	0	0	0	15	0	0	0	0	3	0	18	9	0	124
d5694b96d7760e595c6a132766250d5d	d__Bacteria	p__Bacillota	c__Clostridia	o__Peptostreptococcales-Tissierellales	f__Family_XI	g__Ezakiella	0	0	0	0	2	0	0	0	0	0	0	0	4	0	0	0	0	0	0	0	0	0	0	0	0	0	1	0	0	0	0	0	0	0	0	0	0	0	0	0	0	0	0
108ec75ebd3d17a56bfabec9ab334e0e	d__Bacteria	p__Bacillota	c__Clostridia	o__Peptostreptococcales-Tissierellales	f__Family_XI	g__Fenollaria	10	0	2	0	13	0	0	0	10	0	3	0	9	0	1	7	0	0	1	0	0	0	6	0	4	0	0	0	0	0	0	0	0	0	0	0	0	0	0	2	0	0	0
f0141282daabe6e291b0547cb9aed90d	d__Bacteria	p__Bacillota	c__Clostridia	o__Peptostreptococcales-Tissierellales	f__Peptostreptococcaceae	g__Romboutsia	0	0	0	0	0	0	0	0	0	0	0	0	391	0	0	0	0	0	0	0	0	0	0	0	0	0	0	19	0	0	0	0	0	0	0	0	0	0	0	0	0	0	0
cdd3dcfa07b1496d7845a9d86ea02ac3	d__Bacteria	p__Bacillota	c__Clostridia	o__Peptostreptococcales-Tissierellales	f__Peptostreptococcaceae	g__Romboutsia	0	0	0	0	0	0	0	0	0	0	0	0	0	0	0	0	0	0	0	48	0	0	0	0	0	0	0	0	0	0	0	0	0	0	0	0	0	0	0	0	0	0	0
dd5ce8d0b040693d540cb5aaf1b9fb3b	d__Bacteria	p__Bacillota	c__Clostridia	o__Peptostreptococcales-Tissierellales	f__Peptostreptococcaceae	g__Romboutsia	0	0	5	0	32	11	7	14	246	136	137	6	4875	45	6	44	8	97	139	586	0	2	3	18	2	5	19	768	11	3	1	0	18	10	18	39	5	10	5	47	19	0	16
c53dc83c89b57b20ceb414aa613af448	d__Bacteria	p__Bacillota	c__Clostridia	o__Peptostreptococcales-Tissierellales	f__Peptostreptococcaceae	g__Romboutsia	0	0	0	0	0	0	0	0	0	0	0	0	0	0	0	0	0	0	0	32	0	0	0	0	0	0	0	0	0	0	0	0	0	0	0	0	0	0	0	0	0	0	0
af956d4079cf921369e368b6b7a83dcb	d__Bacteria	p__Bacillota	c__Clostridia	o__Peptostreptococcales-Tissierellales	f__Peptostreptococcaceae	g__Romboutsia	0	0	0	0	0	0	0	0	0	0	0	0	0	0	0	0	0	0	0	0	0	0	0	0	0	0	0	31	0	0	0	0	0	0	0	0	0	0	0	0	0	0	0
14d30b85f6c5f64a0f07964095bc6034	d__Bacteria	p__Bacillota	c__Clostridia	o__Peptostreptococcales-Tissierellales	f__Peptostreptococcaceae	g__Intestinibacter	0	1	1	0	32	5	3	0	0	0	2	0	0	0	3	0	25	0	33	2	11	0	0	0	0	0	1	0	1	0	0	0	0	6	0	1	0	0	2	6	4	0	0
0a088091fa7dc8e6a3b88ed13b8785e7	d__Bacteria	p__Bacillota	c__Clostridia	o__Peptostreptococcales-Tissierellales	f__Peptostreptococcaceae	g__Terrisporobacter	0	0	0	0	72	0	0	0	0	0	3	0	0	0	0	0	0	0	34	0	0	0	0	0	0	0	0	0	0	0	0	0	0	0	0	0	0	0	0	0	0	0	0
bc6b1151842b0fd004f8870a01a666ad	d__Bacteria	p__Bacillota	c__Clostridia	o__Peptostreptococcales-Tissierellales	f__Anaerovoracaceae	g__Aminicella	0	0	0	0	0	0	0	0	0	0	0	0	0	0	0	0	0	50	0	0	0	0	0	0	0	0	0	0	0	0	0	0	0	0	0	0	0	0	0	0	0	0	0
39c60d03969adff6acf706b716eb8cdd	d__Bacteria	p__Bacillota	c__Clostridia	o__Peptostreptococcales-Tissierellales	f__Anaerovoracaceae		0	0	55	0	0	0	0	0	0	0	0	0	0	0	0	0	0	0	0	0	0	0	0	0	0	11	0	0	0	0	0	0	0	0	0	2	0	0	0	0	0	0	0
6cea31e754bddde5d3450a21ee909c89	d__Bacteria	p__Bacillota	c__Clostridia	o__Peptostreptococcales-Tissierellales	f__Anaerovoracaceae	g__Family_XIII_AD3011_group	0	0	0	0	0	0	0	0	0	0	0	0	0	0	0	0	0	0	0	0	0	0	0	0	0	0	0	0	4	0	3	0	0	0	0	0	0	0	0	55	0	0	0
ad50254f6f76b4d659ab92e739ed118d	d__Bacteria	p__Bacillota	c__Clostridia	o__Peptostreptococcales-Tissierellales	f__Anaerovoracaceae	g__Family_XIII_AD3011_group	26	0	0	0	5	0	5	0	0	0	2	0	0	4	0	0	0	0	0	0	0	0	0	0	10	17	0	0	0	0	0	3	0	13	0	6	1	6	4	0	0	0	5
478c8945ebfe3ff0fbbe7cdc86064744	d__Bacteria	p__Bacillota	c__Clostridia	o__Peptostreptococcales-Tissierellales	f__Anaerovoracaceae	g__Family_XIII_AD3011_group	0	0	73	0	0	0	0	0	0	0	0	0	0	0	0	0	0	0	0	0	0	0	0	0	0	65	0	0	0	0	0	0	0	0	0	0	0	0	0	0	0	0	0
f195c53518b6ef4d490c824665a8554e	d__Bacteria	p__Bacillota	c__Clostridia	o__Peptostreptococcales-Tissierellales	f__Anaerovoracaceae	g__Family_XIII_AD3011_group	17	0	0	0	0	0	5	0	0	0	0	6	0	0	0	0	0	0	0	0	0	2	0	3	1	9	29	0	0	0	0	0	0	0	0	0	0	0	0	0	0	0	0
8fe21fecee83d6d5dc96f5d15f4b8763	d__Bacteria	p__Bacillota	c__Clostridia	o__Peptostreptococcales-Tissierellales	f__Anaerovoracaceae	g__Family_XIII_AD3011_group	0	0	0	0	0	0	0	0	0	0	0	0	0	0	0	0	0	0	0	0	0	0	0	0	0	0	0	0	0	0	0	0	0	0	0	0	0	0	0	0	0	0	0
ac617a43b29da98453b766ea4abbd44a	d__Bacteria	p__Bacillota	c__Clostridia	o__Peptostreptococcales-Tissierellales	f__Anaerovoracaceae	g__Family_XIII_AD3011_group	3	0	0	0	13	0	0	1	0	0	15	2	0	15	7	3	3	0	0	47	0	0	0	4	0	0	16	0	5	0	7	0	3	8	1	4	0	0	0	0	0	0	2
69d4d4edb4d522330aa2784209258257	d__Bacteria	p__Bacillota	c__Clostridia	o__Peptostreptococcales-Tissierellales	f__Anaerovoracaceae		0	0	0	0	22	0	0	0	0	0	0	0	0	0	0	0	0	0	11	0	0	0	0	0	0	0	0	0	0	0	0	0	0	0	0	0	0	0	0	0	0	0	0
0a9d646a84dd1d10d126614c5a681826	d__Bacteria	p__Bacillota	c__Clostridia	o__Peptostreptococcales-Tissierellales	f__Anaerovoracaceae	g__Family_XIII_UCG-001	2	0	0	0	2	0	0	0	0	0	0	0	0	0	0	0	0	0	0	0	0	0	0	0	0	21	0	0	0	0	2	0	0	0	0	0	0	0	0	0	0	0	0
f3b8b518e1514db6f7477ae9a5f4b594	d__Bacteria	p__Bacillota	c__Clostridia	o__Peptostreptococcales-Tissierellales	f__Anaerovoracaceae	g__Family_XIII_UCG-001	0	22	29	4	0	0	11	15	0	0	122	0	9	102	68	0	0	0	30	0	0	0	106	5	0	0	61	0	19	1	0	0	0	13	0	0	0	17	0	0	6	0	5
10fefb55252d49c6468a186f50d07bf6	d__Bacteria	p__Bacillota	c__Clostridia	o__Christensenellales	f__Christensenellaceae	g__Incertae_Sedis	0	0	0	0	7	0	0	0	0	0	22	0	0	0	0	0	0	1	18	0	0	0	0	0	0	0	0	0	12	0	0	0	0	0	0	0	0	0	0	0	0	0	0
cce9e8f8a9c45c14f814b0eeb1d51387	d__Bacteria	p__Bacillota	c__Clostridia	o__Christensenellales	f__Christensenellaceae	g__Incertae_Sedis	0	15	2	0	0	0	0	2	0	0	0	0	0	0	3	2	0	0	0	2	0	0	0	0	0	0	0	0	0	0	0	0	0	0	0	0	0	0	0	22	0	0	0
de3b230dbe390e71333435605c45dd07	d__Bacteria	p__Bacillota	c__Clostridia	o__Christensenellales	f__Christensenellaceae	g__Incertae_Sedis	0	0	0	0	0	0	0	0	0	0	0	0	6	0	0	0	0	0	0	0	0	0	0	0	0	0	0	0	0	8	0	0	0	14	0	0	0	0	0	0	0	0	0
61880eb94d6e2c60ff0276bccb67c9ec	d__Bacteria	p__Bacillota	c__Clostridia	o__Christensenellales	f__Christensenellaceae	g__Christensenella	0	7	0	0	8	0	0	0	0	0	4	0	0	0	0	0	1	0	0	0	0	0	0	0	0	0	0	0	0	0	6	0	9	0	0	0	0	0	0	22	0	0	0
e2b664be025c10f6ac8b80f46c98fd7b	d__Bacteria	p__Bacillota	c__Clostridia	o__Christensenellales	f__Christensenellaceae	g__Christensenella	0	0	0	0	36	0	0	0	0	0	30	0	0	0	0	0	0	0	0	0	0	0	0	0	0	1	0	0	7	0	0	0	3	0	0	0	0	0	0	0	0	0	0
69b43409a31a9825db2422b8257761cc	d__Bacteria	p__Bacillota	c__Clostridia	o__Clostridia_vadinBB60_group	f__Incertae_Sedis	g__Incertae_Sedis	0	0	0	0	0	0	0	0	0	0	0	0	0	0	0	0	0	0	0	0	0	0	0	0	0	0	0	0	0	0	0	0	0	0	0	0	0	0	0	0	0	0	0
cb0a8fb2c59533ce951712f01b5552c9	d__Bacteria	p__Bacillota	c__Clostridia	o__Clostridia_vadinBB60_group	f__Incertae_Sedis	g__Incertae_Sedis	0	0	0	0	0	0	0	0	0	0	0	0	0	0	0	0	0	0	0	0	0	0	0	0	0	0	0	0	0	0	0	10	0	0	0	0	0	3	0	0	0	0	0
b3288359571f940c99b1074ad0e895b0	d__Bacteria	p__Bacillota	c__Clostridia	o__Clostridia_vadinBB60_group	f__Incertae_Sedis	g__Incertae_Sedis	0	0	0	0	0	0	0	0	0	0	0	0	0	0	0	0	0	0	0	0	0	0	0	0	1	0	0	0	0	0	0	0	0	0	0	0	0	0	0	0	0	0	0
8074ad8143410c4a234fae15994583ad	d__Bacteria	p__Bacillota	c__Clostridia	o__Clostridia_vadinBB60_group	f__Incertae_Sedis	g__Incertae_Sedis	55	0	0	0	0	0	0	0	0	0	0	0	0	0	0	0	0	0	0	0	0	0	0	0	0	5	0	0	0	0	0	0	0	0	0	0	0	0	0	0	0	0	0
9d89ce6767da6c709b6497431a0962c6	d__Bacteria	p__Bacillota	c__Clostridia				8	0	10	0	0	0	0	0	0	0	0	0	0	0	0	0	0	0	0	0	0	0	0	0	0	3	0	0	0	0	0	6	0	0	0	2	0	0	0	0	0	0	0
6c84f3bec2c45a0e2777b019eff005c4	d__Bacteria	p__Bacillota	c__Clostridia				0	4	4	0	8	4	2	0	0	0	0	0	0	0	0	0	0	0	2	0	0	0	0	0	0	0	0	0	3	0	0	0	0	0	0	0	0	0	0	15	0	0	0
ae0d78c6ebf965f94f46ac01beffbf3f	d__Bacteria	p__Bacillota	c__Clostridia				3	0	2	0	0	0	3	0	0	0	0	0	0	0	0	0	0	0	0	0	0	0	0	0	0	2	0	0	0	0	0	0	0	0	0	0	0	0	0	0	0	0	0
a58ec886989aa8ae91b7174717b6f870	d__Bacteria	p__Bacillota	c__Clostridia				0	6	11	0	6	25	0	3	0	0	5	0	0	0	12	28	22	0	7	0	0	0	0	0	0	0	18	0	9	12	71	0	0	0	0	0	0	7	2	28	0	0	0
3ab6df54d159f06d6f662aef2d9a4b60	d__Bacteria	p__Bacillota	c__Clostridia	o__Oscillospirales	f__UCG-010	g__Incertae_Sedis	57	0	0	0	0	0	0	0	0	0	0	0	0	0	0	0	0	0	0	0	0	0	0	0	0	44	0	0	0	0	0	0	0	0	0	9	0	0	0	0	0	0	0
293512d7cf9f0dde7304f461328444b5	d__Bacteria	p__Bacillota	c__Clostridia	o__Oscillospirales	f__UCG-010	g__Incertae_Sedis	98	0	0	0	0	0	0	0	0	0	0	0	0	0	0	0	0	0	0	0	0	0	0	0	18	0	0	0	0	0	0	0	0	0	0	3	0	0	0	0	0	0	0
9dc089053f636fdc9138176a35768e4d	d__Bacteria	p__Bacillota	c__Clostridia	o__Oscillospirales	f__UCG-010	g__Incertae_Sedis	0	0	0	0	0	0	0	0	0	0	0	0	0	0	0	0	0	0	0	0	0	0	0	0	0	0	0	0	0	0	0	0	0	0	0	0	0	0	0	0	0	0	0
9bec0e9474a2ebf51da5a9ca1dd3319b	d__Bacteria	p__Bacillota	c__Clostridia	o__Oscillospirales	f__UCG-010	g__Incertae_Sedis	0	0	0	0	0	0	0	0	0	0	0	0	0	0	0	0	0	0	0	0	0	0	0	0	0	0	269	0	0	0	0	0	0	0	0	0	0	0	0	0	0	0	0
f7b47e8d2ba0d0215dcbff655d75ee0d	d__Bacteria	p__Bacillota	c__Clostridia	o__Oscillospirales	f__UCG-010	g__Incertae_Sedis	33	0	118	0	0	0	0	0	0	0	10	0	0	15	0	0	0	0	0	0	0	0	0	0	3	83	2	0	0	0	0	20	0	0	0	3	0	2	23	0	0	0	0
09e7ce59922efebb10218476ee387966	d__Bacteria	p__Bacillota	c__Clostridia	o__Oscillospirales	f__UCG-010	g__Incertae_Sedis	0	0	1	0	0	0	57	0	0	0	0	0	0	0	0	0	0	0	0	0	0	0	0	0	8	104	0	0	0	0	0	0	0	0	0	0	0	0	0	0	0	0	0
e1427de3737ee65ad12268b75c04a366	d__Bacteria	p__Bacillota	c__Clostridia	o__Oscillospirales	f__UCG-010	g__Incertae_Sedis	0	0	0	0	0	0	0	0	0	0	0	0	0	0	0	0	0	0	0	0	0	0	0	0	0	0	0	0	0	0	0	0	0	0	0	0	0	0	0	0	0	0	0
9a7b29fc9c61ca1cc5b256f4555ebfe1	d__Bacteria	p__Bacillota	c__Clostridia	o__Oscillospirales	f__UCG-010	g__Incertae_Sedis	0	0	0	0	0	0	0	0	0	0	0	0	0	0	0	0	0	0	0	0	0	0	0	0	0	0	0	0	0	0	0	0	0	0	0	0	0	0	0	0	0	0	0
6e566b38e9dae17c7487a26798fff508	d__Bacteria	p__Bacillota	c__Clostridia	o__Oscillospirales	f__UCG-010	g__Incertae_Sedis	0	0	2	0	0	0	20	0	0	0	0	0	0	0	0	0	0	0	0	0	0	0	0	0	0	0	0	0	0	0	0	0	0	0	0	0	0	0	0	0	0	0	0
1647fa394ab4198aadc8994df3643196	d__Bacteria	p__Bacillota	c__Clostridia	o__Oscillospirales	f__UCG-010	g__Incertae_Sedis	2	0	0	0	7	0	7	0	0	0	0	3	0	0	0	0	0	0	7	0	0	0	0	0	0	10	32	0	0	0	0	5	0	0	0	5	0	0	4	0	0	0	0
ac4925c005e0d2cda5540420c1f952af	d__Bacteria	p__Bacillota	c__Clostridia	o__Oscillospirales	f__UCG-010	g__Incertae_Sedis	40	0	2	0	0	0	0	0	0	0	0	0	0	0	0	0	0	0	6	0	0	0	0	0	0	8	0	0	0	0	0	0	0	0	0	0	0	0	0	0	0	0	0
29d6252fcdb01a00f93114f45b93645c	d__Bacteria	p__Bacillota	c__Clostridia	o__Oscillospirales	f__UCG-010	g__Incertae_Sedis	28	0	5	0	0	0	0	0	0	0	0	0	0	0	0	0	0	0	13	0	0	0	0	0	0	3	13	0	0	0	0	0	0	0	0	7	0	0	0	0	0	0	0
606172e43b22d84d2ac6f9a1f8ea0510	d__Bacteria	p__Bacillota	c__Clostridia	o__Oscillospirales	f__UCG-010	g__Incertae_Sedis	3	0	0	0	0	0	2	0	0	0	2	0	0	0	0	0	0	0	6	0	0	0	0	0	0	7	8	0	0	0	0	0	0	0	0	0	0	0	3	0	0	0	0
6eb9356987bd006399e30379e1bc1158	d__Bacteria	p__Bacillota	c__Clostridia	o__Oscillospirales	f__UCG-010	g__Incertae_Sedis	8	0	4	0	0	0	5	0	0	0	0	0	0	0	0	0	0	0	0	0	0	0	0	0	0	4	0	0	0	0	0	0	0	0	0	1	0	0	5	0	0	0	0
3a318477a1c9b91b1ba5131dffa8285d	d__Bacteria	p__Bacillota	c__Clostridia	o__Oscillospirales	f__UCG-010	g__Incertae_Sedis	36	0	5	0	95	0	9	0	0	0	0	0	0	19	0	0	0	0	0	0	0	0	0	0	0	5	5	0	0	0	0	1	0	12	0	3	0	0	0	0	0	0	0
8117fedb97465c95b7dab68eef5d8b89	d__Bacteria	p__Bacillota	c__Clostridia	o__Oscillospirales	f__UCG-010	g__Incertae_Sedis	0	0	0	0	0	0	0	0	0	0	0	0	0	0	0	0	0	0	0	1	0	0	0	0	4	0	0	0	0	0	0	0	0	0	0	0	0	0	0	0	0	0	0
e2f8bba3e4d5b7d2ff8a0c1e55647e34	d__Bacteria	p__Bacillota	c__Clostridia	o__Oscillospirales	f__UCG-010	g__Incertae_Sedis	0	0	0	0	0	0	0	0	0	0	0	0	0	0	0	0	0	0	70	0	0	0	0	0	0	0	0	0	0	0	0	0	0	0	0	0	0	0	0	0	0	0	0
e7f01a08477230506345868f7ddfd383	d__Bacteria	p__Bacillota	c__Clostridia	o__Oscillospirales	f__UCG-010	g__Incertae_Sedis	3	0	0	0	0	0	0	0	0	0	0	0	0	0	0	0	0	0	0	0	0	0	0	0	0	0	0	0	0	0	0	0	0	0	0	2	0	0	0	0	0	0	0
15b7e8b5871f0c3d5e8df7a4f39cb95f	d__Bacteria	p__Bacillota	c__Clostridia	o__Oscillospirales	f__UCG-010	g__Incertae_Sedis	0	0	0	0	0	0	0	0	0	0	0	0	0	0	0	0	0	0	0	0	0	0	0	0	0	0	0	0	0	0	0	0	0	0	0	0	0	0	0	0	0	0	0
cdb3ecaa2a150406e3fcd6d289539abf	d__Bacteria	p__Bacillota	c__Clostridia	o__Oscillospirales	f__Oscillospiraceae	g__UCG-005	0	93	0	0	0	0	0	0	0	0	0	0	0	0	0	0	0	0	0	0	0	0	0	0	0	0	0	0	0	0	0	0	0	3	0	0	0	0	0	36	0	0	0
a4b14c4586fdbb957eed07cc345799aa	d__Bacteria	p__Bacillota	c__Clostridia	o__Oscillospirales	f__Oscillospiraceae	g__UCG-005	0	0	0	0	1	0	0	0	0	0	0	0	0	0	0	0	0	5	0	0	0	0	0	0	0	0	0	0	54	0	0	0	0	0	0	0	0	0	0	0	0	0	0
3bfeaab299e7da703c4a9a4063cbda33	d__Bacteria	p__Bacillota	c__Clostridia	o__Oscillospirales	f__Oscillospiraceae	g__UCG-005	68	0	24	0	0	0	0	0	0	0	0	0	0	0	0	0	0	0	0	0	0	0	0	31	0	14	19	0	0	0	0	6	0	0	0	0	0	0	0	0	0	0	0
511828808fd048ad395d364d57f1a724	d__Bacteria	p__Bacillota	c__Clostridia	o__Oscillospirales	f__Oscillospiraceae	g__UCG-005	0	0	209	0	0	0	0	0	0	0	0	0	0	0	0	0	0	0	0	0	0	0	0	0	0	0	31	0	0	0	0	0	0	0	0	16	0	0	0	0	0	0	0
91b972210468ef4de88b2f8934c3440d	d__Bacteria	p__Bacillota	c__Clostridia	o__Oscillospirales	f__Oscillospiraceae	g__UCG-005	119	0	51	0	0	0	26	0	0	0	23	0	0	0	0	0	0	0	0	0	0	0	0	0	0	30	0	0	0	0	0	0	0	0	0	0	0	97	0	0	0	0	0
3de5384bb08dd4e17755a463146bc8eb	d__Bacteria	p__Bacillota	c__Clostridia	o__Oscillospirales	f__Oscillospiraceae	g__UCG-005	203	0	0	0	0	0	0	0	0	0	0	0	0	0	0	0	0	0	0	0	0	0	0	0	0	52	0	0	0	0	0	0	0	0	0	0	0	0	9	0	0	0	0
185fc3b5baac4bd0791a1749451d35c4	d__Bacteria	p__Bacillota	c__Clostridia	o__Oscillospirales	f__Oscillospiraceae	g__UCG-005	134	0	0	0	17	0	28	0	0	0	0	0	0	0	0	0	0	0	9	0	0	0	0	0	12	16	53	0	0	0	0	17	0	0	0	17	0	0	0	0	0	0	0
2d6041f13dcd901cc219476fd6955354	d__Bacteria	p__Bacillota	c__Clostridia	o__Oscillospirales	f__Oscillospiraceae	g__UCG-005	0	0	0	0	690	0	0	75	0	0	0	13	0	69	0	0	0	0	113	14	0	0	0	0	0	0	0	0	0	39	0	0	0	0	0	13	0	0	0	0	0	0	0
9c96567075a26b070c2e19ce632463ed	d__Bacteria	p__Bacillota	c__Clostridia	o__Oscillospirales	f__Oscillospiraceae	g__UCG-005	0	0	0	0	0	0	0	0	0	0	0	0	0	0	0	0	0	0	0	0	0	0	0	0	0	0	67	0	0	0	0	0	0	0	0	0	0	0	0	0	0	0	0
97f287de3585ff318532f7154a848fee	d__Bacteria	p__Bacillota	c__Clostridia	o__Oscillospirales	f__Oscillospiraceae	g__UCG-005	10	0	18	0	0	5	13	0	0	0	0	0	0	0	0	0	0	0	18	0	0	0	0	0	0	9	14	0	0	0	0	0	0	0	0	4	0	0	0	0	7	0	0
1d14194c3ac092bcc13cf5aa9768d84d	d__Bacteria	p__Bacillota	c__Clostridia	o__Oscillospirales	f__Oscillospiraceae	g__UCG-005	0	0	0	0	0	0	0	0	0	0	0	0	0	0	0	0	0	0	76	44	0	0	0	0	0	0	0	0	0	0	0	0	0	0	0	17	0	0	0	0	0	0	19
5f370ac909321e883adcb4799b534ce9	d__Bacteria	p__Bacillota	c__Clostridia	o__Oscillospirales	f__Oscillospiraceae	g__UCG-005	866	0	246	0	0	0	238	0	0	0	479	0	0	0	58	0	0	216	0	0	0	0	0	228	276	560	1601	14	201	0	0	333	0	521	12	0	0	185	65	0	0	0	0
c347b291ff7d740e13a81f818cf86489	d__Bacteria	p__Bacillota	c__Clostridia	o__Oscillospirales	f__Oscillospiraceae	g__UCG-005	0	0	0	0	0	0	0	0	0	0	0	0	0	0	0	0	0	0	0	84	0	0	0	0	0	0	0	0	100	0	0	0	0	0	0	0	0	0	0	0	0	0	0
084d38190247790a99d776614e13dd18	d__Bacteria	p__Bacillota	c__Clostridia	o__Oscillospirales	f__Oscillospiraceae	g__UCG-005	0	0	0	0	0	0	0	0	0	0	0	0	0	0	0	0	0	0	0	0	0	0	0	0	0	0	0	0	0	0	0	0	0	0	0	0	0	0	0	0	0	0	0
c12e33a0a9682c774dca5456b2a5fa7c	d__Bacteria	p__Bacillota	c__Clostridia	o__Oscillospirales	f__Oscillospiraceae	g__UCG-005	0	611	64	0	0	62	0	0	0	0	356	0	0	0	23	0	0	8	14	0	0	0	0	0	32	20	0	0	14	0	0	0	217	0	0	0	0	39	8	4	78	0	0
f466e76c3bedf9596f4dea18fc2e6baf	d__Bacteria	p__Bacillota	c__Clostridia	o__Oscillospirales	f__Oscillospiraceae	g__UCG-005	0	0	0	0	23	0	0	0	0	0	0	0	0	0	0	0	0	0	0	0	0	0	0	0	0	0	0	0	0	0	0	0	0	0	0	0	0	0	0	0	0	0	0
6ae924938bfcaa2dd7051a8908a9c423	d__Bacteria	p__Bacillota	c__Clostridia	o__Oscillospirales	f__Oscillospiraceae	g__UCG-005	8	359	72	0	63	86	45	61	0	0	546	0	20	0	41	0	649	0	10	0	0	0	0	4	14	51	35	0	110	13	0	13	516	528	0	0	11	23	0	29	169	3	0
dbfc3d6a441aa75d483bdaf29c43ecf9	d__Bacteria	p__Bacillota	c__Clostridia	o__Oscillospirales	f__Oscillospiraceae	g__UCG-005	0	0	77	0	0	0	17	0	0	0	0	0	0	0	0	0	0	0	0	0	0	0	0	0	0	0	0	0	0	0	0	0	0	0	0	0	0	0	0	0	0	0	0
7a482be1dc9ddae565dac183757c0384	d__Bacteria	p__Bacillota	c__Clostridia	o__Oscillospirales	f__Oscillospiraceae	g__UCG-005	4	0	4	3	0	0	6	0	0	0	0	0	0	0	0	0	0	0	6	3	0	0	0	0	3	16	4	0	68	0	0	3	0	0	8	0	0	0	5	0	5	0	0
8f3a28b905ec5e04cefc226bf52964bc	d__Bacteria	p__Bacillota	c__Clostridia	o__Oscillospirales	f__Oscillospiraceae	g__UCG-005	187	0	0	0	0	0	0	0	0	0	0	0	0	0	0	0	0	0	0	0	0	0	0	0	0	0	0	0	0	0	0	0	0	0	0	0	0	0	0	0	0	0	0
8b644a71955dc88373b11ad982cae13c	d__Bacteria	p__Bacillota	c__Clostridia	o__Oscillospirales	f__Oscillospiraceae	g__UCG-005	18	0	0	0	0	0	0	0	0	0	0	0	0	0	0	0	0	0	0	0	0	0	0	0	0	0	15	0	0	0	0	0	0	0	0	0	0	0	0	0	0	0	0
7419e529ed927ca6611c8a9f0e491bc4	d__Bacteria	p__Bacillota	c__Clostridia	o__Oscillospirales	f__Oscillospiraceae	g__UCG-005	22	0	0	0	0	0	16	0	0	0	126	0	0	0	0	0	0	0	0	0	0	0	0	13	3	28	0	0	0	0	0	0	0	0	0	46	0	21	6	0	0	0	0
1133f83715c58c96946a440e7dfd8121	d__Bacteria	p__Bacillota	c__Clostridia	o__Oscillospirales	f__Oscillospiraceae	g__UCG-005	406	0	0	0	0	0	0	0	0	0	0	0	0	0	0	0	0	0	0	0	0	0	0	0	8	0	0	0	0	0	0	0	0	0	0	0	0	0	0	0	0	0	0
6c8ab7ad65379c9fe6dfa22f09504417	d__Bacteria	p__Bacillota	c__Clostridia	o__Oscillospirales	f__Oscillospiraceae	g__UCG-005	13	0	0	0	0	0	0	0	0	0	0	0	0	0	0	0	0	0	0	0	0	0	0	0	0	6	0	0	0	0	0	0	0	0	0	0	0	0	0	0	0	0	0
a2d59c9af4897ce36c8d0a5cf0d90b21	d__Bacteria	p__Bacillota	c__Clostridia	o__Oscillospirales	f__Oscillospiraceae	g__UCG-005	67	0	0	0	0	0	0	0	0	0	0	0	0	0	0	0	0	0	0	0	0	0	0	0	0	0	0	0	0	0	0	10	0	0	0	0	0	0	0	0	0	0	0
f274c914879be006624566f05125887b	d__Bacteria	p__Bacillota	c__Clostridia	o__Oscillospirales	f__Oscillospiraceae	g__UCG-005	0	0	0	0	0	0	0	0	0	0	0	0	0	0	0	0	0	0	0	0	0	0	0	0	0	0	0	0	0	0	0	0	0	0	0	0	0	0	0	0	0	0	0
40469692f58f993d1cf7d035e65e7678	d__Bacteria	p__Bacillota	c__Clostridia	o__Oscillospirales	f__Oscillospiraceae	g__UCG-005	123	0	102	0	0	0	0	0	0	0	0	0	0	13	0	0	0	0	137	0	0	0	0	0	0	16	0	0	0	0	0	0	0	0	0	5	0	21	9	0	0	0	0
170c4f5b5852492b8aa95e2b565d52a5	d__Bacteria	p__Bacillota	c__Clostridia	o__Oscillospirales	f__Oscillospiraceae	g__UCG-005	0	0	0	0	0	0	5	0	0	0	0	0	15	0	0	0	9	0	4	7	0	0	0	0	0	2	20	0	0	2	0	0	0	9	0	1	0	0	0	0	0	0	3
4c36684abaeed0de3a478099d3a8de23	d__Bacteria	p__Bacillota	c__Clostridia	o__Oscillospirales	f__Oscillospiraceae	g__UCG-005	4	0	0	0	11	0	10	0	0	0	0	0	0	0	0	0	0	0	15	0	0	0	0	0	0	5	0	0	6	0	0	0	0	0	0	0	0	0	0	0	0	0	0
3f685af1b51290284e85cca1fafa53e6	d__Bacteria	p__Bacillota	c__Clostridia	o__Oscillospirales	f__Oscillospiraceae	g__UCG-005	0	0	0	0	0	0	0	0	0	0	4	0	0	0	0	12	0	0	0	0	0	0	0	0	0	0	0	0	8	0	7	0	0	0	0	0	0	0	0	11	0	0	0
eae2db5daa93a6d86420cd3fd128e47e	d__Bacteria	p__Bacillota	c__Clostridia	o__Oscillospirales	f__Oscillospiraceae		0	0	0	0	0	0	0	0	0	0	0	0	0	0	0	0	0	0	0	41	0	0	0	0	0	0	0	0	0	0	0	2	0	0	0	0	0	0	0	0	0	0	0
74985260c6e82301f5031d552a73536c	d__Bacteria	p__Bacillota	c__Clostridia	o__Oscillospirales	f__Oscillospiraceae	g__UCG-005	3	0	0	0	70	0	0	0	0	0	0	0	0	0	0	0	0	0	0	0	0	0	0	0	0	4	0	0	0	0	0	0	0	0	0	0	0	0	0	0	0	0	0
294e15e4735a5ea0845d034cb5cc28a6	d__Bacteria	p__Bacillota	c__Clostridia	o__Oscillospirales	f__Oscillospiraceae	g__UCG-002	0	0	13	0	0	0	0	0	0	0	0	0	0	3	0	0	0	0	0	0	0	0	19	0	0	0	7	0	0	0	0	0	0	0	0	0	0	4	0	0	0	0	0
036ca3fa03f8d93a402ced6240a337fe	d__Bacteria	p__Bacillota	c__Clostridia	o__Oscillospirales	f__Oscillospiraceae	g__UCG-002	812	0	2091	0	779	0	1469	189	1591	0	508	93	1438	457	1450	686	0	390	2218	447	0	36	2045	337	320	1934	5556	6	391	0	0	509	2785	0	731	747	0	2280	550	0	746	0	0
070d726240be0175f44bb39f2c548eac	d__Bacteria	p__Bacillota	c__Clostridia	o__Oscillospirales	f__Oscillospiraceae	g__UCG-002	77	0	83	0	0	0	0	0	0	0	0	63	0	0	0	0	0	0	0	74	0	0	0	0	252	140	0	0	0	0	0	300	0	0	27	20	0	0	16	0	0	0	0
48ee594bd2678869cda27bc2b83d476e	d__Bacteria	p__Bacillota	c__Clostridia	o__Oscillospirales	f__Oscillospiraceae	g__UCG-002	0	0	0	0	0	0	0	0	0	0	0	0	0	0	0	180	0	0	0	0	0	0	0	0	0	0	0	0	0	0	0	0	0	0	0	0	0	0	0	0	0	0	0
ac5be813fe335fad0dae00d37a44d102	d__Bacteria	p__Bacillota	c__Clostridia	o__Oscillospirales	f__Oscillospiraceae	g__UCG-002	0	0	0	0	0	0	0	0	0	0	0	0	0	0	0	0	0	0	0	0	0	0	0	0	0	0	0	0	86	0	0	0	0	0	0	0	0	0	0	0	0	0	0
45cf2728db9d1fc309171bb258e16b35	d__Bacteria	p__Bacillota	c__Clostridia	o__Oscillospirales	f__Oscillospiraceae	g__UCG-002	41	0	0	0	0	0	0	138	0	0	0	0	0	0	0	45	0	0	0	0	0	0	0	0	0	15	91	0	0	0	0	0	0	0	0	73	0	0	0	0	0	0	0
ad9f32f4f4d554ef51701af0ceababd8	d__Bacteria	p__Bacillota	c__Clostridia	o__Oscillospirales	f__Oscillospiraceae	g__UCG-002	0	0	0	0	0	0	0	0	0	0	0	0	0	0	0	0	0	0	0	0	0	0	0	0	0	0	0	0	0	0	0	0	0	0	0	0	0	0	0	0	0	0	0
47cf5581d5de265b03c545ae79537085	d__Bacteria	p__Bacillota	c__Clostridia	o__Oscillospirales	f__Oscillospiraceae	g__UCG-002	0	0	0	0	0	0	0	0	0	0	0	0	0	0	0	0	0	0	0	0	0	0	0	0	2	0	0	0	0	0	0	0	0	0	0	0	0	0	0	0	0	0	0
d34b5b57ab90afe54dcea54f22b6c2d8	d__Bacteria	p__Bacillota	c__Clostridia	o__Oscillospirales	f__Oscillospiraceae	g__UCG-002	55	0	0	0	0	0	0	0	0	0	0	0	0	0	0	0	0	0	0	0	0	0	0	0	16	0	0	0	0	0	0	0	0	0	0	0	0	0	0	0	0	0	0
efd8a45811d127c615f2606515db09ed	d__Bacteria	p__Bacillota	c__Clostridia	o__Oscillospirales	f__Oscillospiraceae	g__UCG-002	0	0	0	0	0	0	0	0	0	0	0	0	0	0	0	0	0	0	0	0	0	0	0	0	0	0	0	0	0	0	0	0	0	0	0	0	0	0	0	0	0	0	0
5ceaf0ff97e7f513484223f2b3e8b319	d__Bacteria	p__Bacillota	c__Clostridia	o__Oscillospirales	f__Oscillospiraceae	g__UCG-002	0	0	0	0	0	0	0	0	0	0	0	0	0	0	0	0	0	0	0	0	0	0	0	0	0	46	0	0	0	0	0	0	0	0	0	0	0	0	0	0	0	0	0
1af89e0412a7ff7bb73ad842ace8022c	d__Bacteria	p__Bacillota	c__Clostridia	o__Oscillospirales	f__Oscillospiraceae	g__UCG-002	515	510	315	0	480	0	380	0	0	0	7	8	0	188	0	0	0	4	42	11	0	0	0	0	135	259	97	0	54	0	763	115	0	0	16	50	0	154	29	0	0	0	0
4f198ab6ab3a029b62860a6f020da7b4	d__Bacteria	p__Bacillota	c__Clostridia	o__Oscillospirales	f__Oscillospiraceae	g__UCG-002	0	0	0	0	0	0	0	0	0	0	0	0	0	0	0	0	0	0	0	0	0	0	0	0	0	0	0	0	0	0	0	0	0	0	0	0	0	0	0	0	0	0	0
68de930c9d90a24cbed61877c525ad1f	d__Bacteria	p__Bacillota	c__Clostridia	o__Oscillospirales	f__Oscillospiraceae	g__UCG-002	5	0	8	0	0	0	46	0	0	0	0	0	0	0	0	0	0	0	0	0	0	0	0	0	7	6	0	0	0	0	0	15	0	0	0	12	0	0	0	0	0	0	0
de2c5e5c1edc866ee279c26b6444362f	d__Bacteria	p__Bacillota	c__Clostridia	o__Oscillospirales	f__Oscillospiraceae	g__UCG-003	0	0	10	0	12	0	16	43	0	0	0	2	0	0	14	0	0	5	0	2	0	0	14	3	0	0	0	0	0	0	7	8	15	0	32	0	47	8	0	0	0	0	0
84c33059d6a2cd11f5925c112ea1cd16	d__Bacteria	p__Bacillota	c__Clostridia	o__Oscillospirales	f__Oscillospiraceae	g__UCG-003	0	0	0	4	0	0	0	26	0	0	0	0	0	0	0	0	0	0	0	0	0	0	9	7	0	0	0	0	0	0	0	0	72	0	0	0	0	0	0	5	0	0	0
a5dd4d03cd797e41233d890d16224672	d__Bacteria	p__Bacillota	c__Clostridia	o__Oscillospirales	f__Oscillospiraceae	g__UCG-003	0	0	0	0	0	0	23	12	0	0	0	12	0	0	0	0	0	0	0	0	0	7	0	14	0	19	0	0	0	0	0	0	31	0	0	13	8	60	34	0	0	0	35
fb7084a65e0ffd36a2e5d4e771b99fba	d__Bacteria	p__Bacillota	c__Clostridia	o__Oscillospirales	f__Oscillospiraceae	g__UCG-003	233	0	18	0	0	0	65	12	44	0	34	21	0	168	0	0	0	0	34	10	0	0	0	53	14	93	17	0	0	0	88	34	1	0	41	22	0	3	17	201	0	0	5
c6f7441fe3b574042cf95452c1ea578d	d__Bacteria	p__Bacillota	c__Clostridia	o__Oscillospirales	f__Oscillospiraceae	g__UCG-003	0	0	0	0	0	0	0	0	0	0	0	0	0	0	0	0	0	0	0	0	0	0	0	0	0	1	34	0	0	6	0	0	0	0	0	0	0	0	0	0	0	0	0
7e308b38795409b9157b2edbb71165ec	d__Bacteria	p__Bacillota	c__Clostridia	o__Oscillospirales	f__Oscillospiraceae	g__UCG-003	0	0	0	0	0	0	0	0	0	0	0	0	0	0	0	0	0	0	0	0	0	0	0	0	0	0	0	0	0	0	0	0	0	0	0	0	0	96	0	0	0	0	0
40a9ce7370fd2f886e430007a6c524fd	d__Bacteria	p__Bacillota	c__Clostridia	o__Oscillospirales	f__Oscillospiraceae	g__UCG-003	0	0	0	0	0	0	0	0	0	0	0	0	0	76	0	0	0	0	0	0	0	0	0	0	0	0	0	0	0	0	0	0	0	0	0	0	0	0	0	0	0	0	0
a83b7248da24535968bbbefb1b6ebdf7	d__Bacteria	p__Bacillota	c__Clostridia	o__Oscillospirales	f__Oscillospiraceae	g__UCG-003	0	0	148	0	682	0	346	26	0	0	0	0	0	0	294	0	0	65	0	0	0	0	0	149	82	429	151	0	75	13	70	117	390	288	34	20	126	233	86	96	46	0	27
c455f0f0c5260373d8c3d2b83c28c5cf	d__Bacteria	p__Bacillota	c__Clostridia	o__Oscillospirales	f__Oscillospiraceae	g__Oscillibacter	0	206	54	38	48	281	117	93	72	23	0	5	0	9	52	253	135	19	2	7	0	0	20	29	7	31	32	0	32	54	168	19	63	31	12	0	0	58	9	40	11	15	5
6a944d37077f27b658d6feb71f49b177	d__Bacteria	p__Bacillota	c__Clostridia	o__Oscillospirales	f__Oscillospiraceae	g__Oscillibacter	0	64	0	0	0	0	0	0	0	0	0	0	0	0	0	0	0	0	0	0	0	0	0	0	0	0	0	0	0	0	0	0	0	0	0	0	0	0	0	37	0	0	0
dd5d94f04ddb9c79f3c6b1048d220ad1	d__Bacteria	p__Bacillota	c__Clostridia	o__Oscillospirales	f__Oscillospiraceae	g__Oscillospira	0	3	7	0	3	0	25	3	0	0	0	0	6	8	15	0	0	0	0	0	0	0	0	0	0	0	0	0	5	0	0	8	4	0	0	0	0	0	3	5	0	0	5
a55b2aef49831000f149f3e53a96150a	d__Bacteria	p__Bacillota	c__Clostridia	o__Oscillospirales	f__Oscillospiraceae	g__Oscillospira	0	0	0	0	0	0	0	0	0	0	0	0	0	0	0	0	33	0	0	0	0	0	0	0	0	0	0	0	0	0	0	0	0	0	0	0	0	0	0	0	0	0	0
b27889ac076308a7815123cf75d63dd8	d__Bacteria	p__Bacillota	c__Clostridia	o__Oscillospirales	f__Oscillospiraceae	g__Oscillospira	0	0	0	0	0	0	0	38	0	0	0	0	0	0	0	0	28	0	0	0	0	0	0	0	0	0	0	0	0	0	0	0	0	0	0	0	1	0	0	7	0	0	0
aa69bd00f0b865e5888f4e90503f54a8	d__Bacteria	p__Bacillota	c__Clostridia	o__Oscillospirales	f__Oscillospiraceae	g__Oscillospira	0	0	0	0	0	0	0	0	0	0	0	0	0	0	0	0	51	0	0	0	0	0	0	0	0	0	0	0	0	0	0	0	0	0	0	0	0	0	0	0	0	0	0
a25629a055da99f8430a4e04a49b374c	d__Bacteria	p__Bacillota	c__Clostridia	o__Oscillospirales	f__Oscillospiraceae	g__Oscillibacter	9	0	44	0	0	0	78	0	0	0	0	7	0	0	0	0	0	0	0	0	0	0	0	0	7	22	5	0	0	0	126	17	0	0	0	6	0	0	6	0	0	0	0
2037889b392b8d587b743aa0a897ff5e	d__Bacteria	p__Bacillota	c__Clostridia	o__Oscillospirales	f__Oscillospiraceae	g__Oscillibacter	29	0	23	0	0	0	0	0	0	0	0	0	0	0	0	0	0	0	0	0	0	0	0	24	0	14	0	0	0	0	0	0	0	0	0	0	0	0	10	0	0	0	0
f9d5bf841d8208deca5bf7faba132360	d__Bacteria	p__Bacillota	c__Clostridia	o__Oscillospirales	f__Oscillospiraceae	g__Oscillibacter	0	0	0	0	0	0	0	118	0	0	0	0	0	0	0	0	0	0	0	0	0	0	0	0	0	0	0	0	0	0	0	0	0	0	0	0	0	0	0	0	0	0	0
10eed5770522d9609881a9786938c7eb	d__Bacteria	p__Bacillota	c__Clostridia	o__Oscillospirales	f__Oscillospiraceae	g__Oscillibacter	2	9	0	11	18	22	12	0	11	0	0	0	4	3	1	0	5	0	0	2	0	0	15	3	0	3	0	0	19	0	2	0	0	5	0	0	0	19	0	5	0	0	0
9e0eb6fb39aa7ba040f10c8aa416a136	d__Bacteria	p__Bacillota	c__Clostridia	o__Oscillospirales	f__Oscillospiraceae	g__UCG-002	0	0	60	21	8	1339	0	84	224	0	4957	0	56	15	13	352	0	39	0	0	0	3	139	36	0	80	34	0	146	54	0	0	209	856	0	39	0	36	20	0	552	0	52
9f0c386ae5ed1e8a4cf60627eaef9738	d__Bacteria	p__Bacillota	c__Clostridia	o__Oscillospirales	f__Oscillospiraceae	g__UCG-002	1105	0	100	0	0	0	0	0	0	0	0	0	0	0	0	0	0	0	0	0	0	0	0	0	0	232	18	0	0	0	0	0	0	0	24	0	0	0	0	0	0	0	0
2ee5208dc2e9ce0b955ee6f05e2a3ddc	d__Bacteria	p__Bacillota	c__Clostridia	o__Oscillospirales	f__Oscillospiraceae	g__UCG-002	0	0	0	0	0	0	0	0	0	0	0	0	0	0	0	0	0	0	0	0	0	0	0	0	0	88	0	0	0	0	0	0	0	0	0	0	0	0	0	0	0	0	0
e7fc8a7b7dbd6ef1b3a169709fc1445d	d__Bacteria	p__Bacillota	c__Clostridia	o__Oscillospirales	f__Oscillospiraceae	g__UCG-002	363	0	185	0	0	0	156	0	0	0	0	0	0	0	0	0	0	0	0	0	0	0	0	32	215	367	137	0	0	0	0	12	0	0	7	14	0	48	0	0	0	0	0
b2baacdb91747ad313b02bbddadc3319	d__Bacteria	p__Bacillota	c__Clostridia	o__Oscillospirales	f__Oscillospiraceae	g__UCG-002	0	647	49	0	0	0	25	5	0	0	200	0	0	12	0	0	0	0	0	0	0	7	0	0	8	140	16	0	36	0	0	0	0	0	0	17	0	0	28	0	22	0	9
26207a351efe75cbfa09a30200441fb0	d__Bacteria	p__Bacillota	c__Clostridia	o__Oscillospirales	f__Oscillospiraceae	g__UCG-002	92	0	326	0	644	0	755	0	0	0	0	0	0	23	205	0	0	236	102	0	0	0	232	169	136	2682	0	0	56	0	163	38	0	0	0	6	475	1814	190	196	0	0	0
6bd6faa7bc62b33e65f550328b5f69b1	d__Bacteria	p__Bacillota	c__Clostridia	o__Oscillospirales	f__Oscillospiraceae	g__UCG-002	0	0	0	0	0	0	0	0	0	0	0	0	0	0	0	0	0	0	0	0	0	0	0	0	0	0	0	0	0	0	0	0	0	0	0	0	0	0	0	104	0	0	0
237d4948574ed69beec0ec23d99d8190	d__Bacteria	p__Bacillota	c__Clostridia	o__Oscillospirales	f__Oscillospiraceae	g__UCG-002	0	0	0	0	0	0	0	0	0	0	0	0	0	0	0	0	0	0	0	0	0	0	463	0	0	0	0	0	0	0	0	0	0	0	0	0	0	0	0	0	0	0	0
820b85249d8818be71b9cc91a3c0e7d9	d__Bacteria	p__Bacillota	c__Clostridia	o__Oscillospirales	f__Oscillospiraceae	g__UCG-002	0	0	0	0	0	0	0	0	0	0	0	0	0	0	0	0	0	0	45	0	0	0	0	0	0	0	0	0	0	0	0	0	0	0	0	0	0	0	0	0	0	0	0
04b8458f4bfd4c1c9749a946c7f148ce	d__Bacteria	p__Bacillota	c__Clostridia	o__Oscillospirales	f__Oscillospiraceae	g__UCG-002	2622	387	1816	0	0	0	841	0	0	0	0	9	0	0	0	0	0	0	119	130	0	0	0	164	102	3167	104	0	0	0	419	1136	0	0	78	315	0	50	91	0	0	0	0
59aba35383866365521b5d8e34c9c481	d__Bacteria	p__Bacillota	c__Clostridia	o__Oscillospirales	f__Oscillospiraceae	g__UCG-002	0	0	363	0	0	0	0	0	0	0	0	0	0	0	0	0	0	0	0	0	0	0	0	0	0	0	0	0	0	0	0	0	0	0	0	0	0	0	0	0	0	0	0
d6ed830317da3c971404fd662968c855	d__Bacteria	p__Bacillota	c__Clostridia	o__Oscillospirales	f__Oscillospiraceae	g__UCG-002	221	0	0	0	0	0	0	0	0	0	0	0	0	0	0	0	0	0	0	0	0	0	0	0	0	0	0	0	0	0	0	0	0	0	0	0	0	0	0	0	0	0	0
50d3445948b8d11e1bdb00956cd46912	d__Bacteria	p__Bacillota	c__Clostridia	o__Oscillospirales	f__Oscillospiraceae	g__UCG-002	921	0	239	0	0	0	487	0	0	0	0	0	0	0	9	0	0	0	0	0	0	0	0	71	1338	19	11	0	0	0	0	14	0	0	51	125	0	16	0	0	0	0	147
f1ce5b84804892919764ac3a47161bd1	d__Bacteria	p__Bacillota	c__Clostridia	o__Oscillospirales	f__Oscillospiraceae	g__UCG-002	0	0	0	0	0	0	0	0	0	0	0	0	0	0	0	0	0	0	0	0	0	0	0	0	0	0	0	0	0	0	0	0	384	0	0	0	0	0	0	0	0	0	0
db7cdcf855afe8691a4b266ae6469b90	d__Bacteria	p__Bacillota	c__Clostridia	o__Oscillospirales	f__Oscillospiraceae	g__UCG-002	10	0	47	0	0	0	0	0	0	0	0	0	0	0	0	0	0	0	0	0	0	0	0	0	0	0	0	0	0	0	0	0	0	0	0	6	0	0	0	0	0	0	0
dfabe18a00309fd3cce4adbca3052534	d__Bacteria	p__Bacillota	c__Clostridia	o__Oscillospirales	f__Oscillospiraceae	g__UCG-002	10	0	65	0	0	0	0	0	0	0	0	0	0	0	0	0	0	0	0	0	0	0	0	0	0	173	0	0	0	0	0	0	0	0	0	0	0	5	6	0	0	0	0
e824a95bcb41a970bf87a9477d033cb9	d__Bacteria	p__Bacillota	c__Clostridia	o__Oscillospirales	f__Oscillospiraceae	g__UCG-002	11	0	0	0	0	0	0	0	0	0	0	0	0	0	0	0	0	0	0	0	0	0	0	0	0	0	4	0	0	0	0	0	0	0	0	6	0	0	0	0	0	0	0
ef4f92dba9902538b29b80e66ff16c6f	d__Bacteria	p__Bacillota	c__Clostridia	o__Oscillospirales	f__Oscillospiraceae	g__NK4A214_group	0	0	0	0	0	0	0	0	0	0	0	0	0	0	0	0	0	0	0	0	0	0	0	0	0	0	430	0	0	0	0	0	0	0	0	0	0	0	0	0	0	0	0
7be20ab5575e77de265dba897f45b263	d__Bacteria	p__Bacillota	c__Clostridia	o__Oscillospirales	f__Oscillospiraceae	g__NK4A214_group	563	0	112	0	0	0	146	0	0	0	2	1	0	48	0	0	0	0	0	0	0	0	0	31	158	222	464	0	0	0	0	157	0	0	36	34	0	0	18	0	0	0	0
f83898b850c97ef2662a32713628d3b0	d__Bacteria	p__Bacillota	c__Clostridia	o__Oscillospirales	f__Oscillospiraceae	g__NK4A214_group	0	15	14	0	15	0	16	0	0	0	0	0	3	0	3	0	0	18	4	0	0	0	0	0	0	0	0	0	0	0	0	3	0	0	0	0	0	0	0	224	0	0	0
6b3403fe756260cbc9684b47e9b9e33d	d__Bacteria	p__Bacillota	c__Clostridia	o__Oscillospirales	f__Oscillospiraceae	g__NK4A214_group	0	0	0	0	0	0	0	0	0	0	0	0	0	0	0	0	0	0	0	0	0	0	0	0	0	0	0	0	0	0	0	0	0	0	0	0	0	0	0	146	0	0	0
6c3650722ecd334a593d3d969afa2f9a	d__Bacteria	p__Bacillota	c__Clostridia	o__Oscillospirales	f__Oscillospiraceae	g__NK4A214_group	72	0	73	0	0	0	22	0	49	0	0	2	0	0	0	0	0	0	0	50	0	5	0	0	29	35	446	0	0	0	0	0	93	0	0	11	0	0	0	0	0	0	0
b6ca57b9cf5e2d88922807a1cc3e237b	d__Bacteria	p__Bacillota	c__Clostridia	o__Oscillospirales	f__Oscillospiraceae	g__NK4A214_group	0	0	172	0	24	0	28	30	21	0	1062	0	128	94	100	0	0	35	67	0	0	2	0	32	11	308	33	0	198	0	26	0	0	310	5	0	0	177	0	0	141	0	0
13391242ee4d3953228490adac3e56c3	d__Bacteria	p__Bacillota	c__Clostridia	o__Oscillospirales	f__Oscillospiraceae	g__NK4A214_group	0	0	0	0	0	0	0	0	0	0	0	0	0	0	0	0	0	0	0	0	0	0	0	0	0	0	0	0	0	0	0	0	0	0	0	0	0	0	60	0	0	0	0
c0358454295af1d33f469177e5eaa741	d__Bacteria	p__Bacillota	c__Clostridia	o__Oscillospirales	f__Oscillospiraceae	g__NK4A214_group	79	0	18	0	0	0	0	0	0	0	0	0	0	0	0	0	0	0	0	0	0	0	0	0	0	3	0	0	0	0	0	0	0	0	0	0	0	0	0	0	0	0	0
3a69e1ef54376596b99325c443756e72	d__Bacteria	p__Bacillota	c__Clostridia	o__Oscillospirales	f__Oscillospiraceae	g__NK4A214_group	75	0	0	0	0	0	0	0	0	0	0	0	0	0	0	0	0	0	0	0	0	0	0	0	0	7	0	0	0	0	0	0	0	0	0	0	0	0	0	0	0	0	0
27cebdfb5b6a19df7d646f65e8c68bad	d__Bacteria	p__Bacillota	c__Clostridia	o__Oscillospirales	f__Oscillospiraceae	g__NK4A214_group	0	0	20	0	0	0	0	0	0	0	0	0	0	0	0	0	0	0	0	0	0	0	0	0	13	16	106	0	0	0	0	0	0	0	0	0	0	0	7	0	0	0	0
8d804d77348d0dd87f59304bc38642f1	d__Bacteria	p__Bacillota	c__Clostridia	o__Oscillospirales	f__Oscillospiraceae	g__NK4A214_group	162	0	0	0	0	0	0	0	0	0	0	0	0	0	0	0	0	0	0	0	0	0	0	0	0	0	0	0	0	0	0	0	0	0	0	0	0	0	0	0	0	0	0
6cc088c2def199236658762b30b12cbd	d__Bacteria	p__Bacillota	c__Clostridia	o__Oscillospirales	f__Oscillospiraceae	g__NK4A214_group	174	0	0	0	0	0	0	0	0	0	0	0	0	0	0	0	0	0	0	0	0	0	0	0	0	0	0	0	0	0	0	0	0	0	0	0	0	0	0	0	0	0	0
f58847f4c799dff2948c8c367f24894b	d__Bacteria	p__Bacillota	c__Clostridia	o__Oscillospirales	f__Oscillospiraceae	g__NK4A214_group	0	0	0	0	0	0	0	0	0	0	0	0	0	0	0	0	0	0	0	0	0	0	0	0	0	0	0	0	0	0	0	0	0	0	0	0	0	0	0	0	0	0	0
0bbb660ca7322ddb187c4cabf8c8bb3c	d__Bacteria	p__Bacillota	c__Clostridia	o__Oscillospirales	f__Oscillospiraceae	g__NK4A214_group	54	0	188	0	0	0	0	0	0	0	0	0	0	11	0	0	0	0	0	0	0	0	0	0	2	7	374	0	0	0	0	7	0	0	0	11	0	0	5	0	0	0	0
71ab32b3ec4eeb64490b77f055c0c53d	d__Bacteria	p__Bacillota	c__Clostridia	o__Oscillospirales	f__Oscillospiraceae	g__NK4A214_group	10	0	0	0	0	0	0	0	0	0	0	0	0	0	0	0	0	0	0	0	0	0	0	0	0	59	0	0	0	0	0	0	0	0	0	0	0	0	0	0	0	0	0
dd0f85e40ff3f28553e7dcf117517067	d__Bacteria	p__Bacillota	c__Clostridia	o__Oscillospirales	f__Oscillospiraceae		0	29	55	1	74	16	25	6	0	0	0	3	11	3	27	0	37	0	82	0	0	0	277	0	0	0	60	1	35	0	22	3	0	47	0	0	0	7	14	27	30	10	0
4105c7223a4d026be37437ceb43a1872	d__Bacteria	p__Bacillota	c__Clostridia	o__Oscillospirales	f__Oscillospiraceae	g__Intestinimonas	0	0	0	0	0	0	2	0	0	0	0	0	0	0	0	0	0	0	0	0	0	0	0	0	0	0	0	0	0	0	16	0	0	2	0	0	0	0	0	8	0	0	0
7e0ee986a31426afc6d9b040f73a0d0e	d__Bacteria	p__Bacillota	c__Clostridia	o__Oscillospirales	f__Oscillospiraceae	g__Intestinimonas	0	0	14	0	35	0	5	5	23	0	0	0	0	0	12	0	57	1	9	0	0	0	4	0	2	7	20	0	6	4	21	0	0	10	0	0	0	9	0	55	0	0	3
4c8a5a633a69861e669eafa76ef3b3ab	d__Bacteria	p__Bacillota	c__Clostridia	o__Oscillospirales	f__Oscillospiraceae	g__Intestinimonas	0	0	0	0	8	0	0	0	0	0	0	0	0	0	0	0	23	0	0	0	0	0	0	0	0	0	0	0	16	0	0	0	0	0	0	0	0	0	0	0	0	0	0
8b57be8f5753d7bf4f94fbf3a61e96c6	d__Bacteria	p__Bacillota	c__Clostridia	o__Oscillospirales	f__Oscillospiraceae	g__Flavonifractor	0	12	0	0	0	10	0	0	55	0	0	7	0	0	15	2	0	0	0	0	0	0	12	0	0	0	0	0	5	0	14	0	62	0	0	0	2	0	0	8	11	0	0
19c23bef9d671e5a6ca4f140ef79ce1c	d__Bacteria	p__Bacillota	c__Clostridia	o__Oscillospirales	f__Oscillospiraceae		0	0	0	0	0	0	0	0	0	0	0	0	0	0	0	0	0	0	0	0	0	0	0	0	0	47	0	0	0	0	0	6	0	0	0	0	0	0	6	0	0	0	0
02fa7fb0e5f26d55a861801cecf984e1	d__Bacteria	p__Bacillota	c__Clostridia	o__Oscillospirales	f__Oscillospiraceae		12	0	16	0	0	0	45	0	0	0	0	0	0	0	0	0	0	0	2	0	0	0	0	0	7	0	0	0	0	0	0	0	0	0	0	9	0	0	0	0	0	0	0
6610c0787d6d49d72720e06d2eff3a73	d__Bacteria	p__Bacillota	c__Clostridia	o__Oscillospirales	f__Oscillospiraceae	g__Flavonifractor	0	0	0	0	0	0	0	0	0	143	0	0	0	0	0	0	0	0	0	0	0	0	0	0	0	0	8	0	0	0	8	0	0	0	0	0	0	0	0	0	0	0	0
da6461cb7701fe08932900744d3a1805	d__Bacteria	p__Bacillota	c__Clostridia	o__Oscillospirales	f__Oscillospiraceae	g__Flavonifractor	0	0	0	0	0	0	0	0	0	0	0	0	0	0	0	0	0	0	0	0	0	0	0	0	0	0	0	0	0	0	0	0	0	0	0	0	0	0	0	243	0	0	0
607b6cd6a8b4af781646b1356deb9f69	d__Bacteria	p__Bacillota	c__Clostridia	o__Oscillospirales	f__Oscillospiraceae	g__Flavonifractor	9	46	17	21	14	54	50	28	269	0	0	7	0	0	19	140	600	23	29	5	337	0	77	0	5	9	56	0	96	33	11	9	398	36	6	0	0	16	6	0	19	34	9
dcf779d4a11e88755ef45faf56f39bf0	d__Bacteria	p__Bacillota	c__Clostridia	o__Oscillospirales	f__Oscillospiraceae	g__Flavonifractor	0	0	0	0	0	0	0	0	0	0	0	0	0	0	0	0	0	0	0	0	0	0	0	0	0	0	0	0	0	0	0	0	0	0	0	0	0	0	0	99	0	0	0
9a1ea4b808b2eaf10dd203ab73c7491d	d__Bacteria	p__Bacillota	c__Clostridia	o__Oscillospirales	f__Oscillospiraceae	g__Flavonifractor	0	12	0	0	0	0	30	0	0	0	0	0	0	0	9	0	0	0	12	0	0	0	0	0	0	0	0	0	0	0	12	0	0	9	0	0	0	0	0	0	0	0	0
8d4d8c0957c3679680a1af63dae99b81	d__Bacteria	p__Bacillota	c__Clostridia	o__Oscillospirales	f__Oscillospiraceae	g__Flavonifractor	0	8	0	0	0	0	0	0	0	0	0	0	0	0	7	0	0	8	21	0	0	0	0	0	0	0	0	0	5	0	0	0	0	0	0	0	0	0	0	0	0	0	0
c0aebcf7533ec70e72d4043fb7d873f5	d__Bacteria	p__Bacillota	c__Clostridia	o__Oscillospirales	f__Oscillospiraceae	g__Intestinimonas	4	0	1	0	7	0	0	0	0	0	0	0	0	0	0	0	0	0	0	0	0	0	0	0	0	0	0	0	1	0	2	0	0	0	0	0	0	0	0	26	0	0	0
2306fee7b6fc9aaaef44a4efe1b43c45	d__Bacteria	p__Bacillota	c__Clostridia	o__Oscillospirales	f__Oscillospiraceae	g__Flavonifractor	0	0	0	0	0	0	7	0	0	0	0	0	0	0	0	0	0	0	0	0	0	0	0	0	0	0	0	0	0	0	0	0	0	0	0	0	0	0	0	0	0	0	0
c1ae46ce1b0715d6c7be9af6c2d5b29a	d__Bacteria	p__Bacillota	c__Clostridia	o__Oscillospirales	f__Oscillospiraceae	g__Intestinimonas	0	0	0	0	0	0	0	0	0	0	0	0	0	0	0	0	0	0	3	0	0	0	0	0	0	0	0	0	0	0	61	0	0	0	0	0	0	0	0	0	0	0	0
1871772af86f17e8d2f80f49154dd262	d__Bacteria	p__Bacillota	c__Clostridia	o__Oscillospirales	f__Oscillospiraceae	g__Intestinimonas	0	0	5	0	0	0	0	0	0	0	0	0	0	0	0	0	0	0	0	0	0	0	0	0	0	0	0	0	0	32	8	0	0	4	0	0	0	0	0	0	0	0	0
cb7ff48c28b966fe0d9acee2d84f93bc	d__Bacteria	p__Bacillota	c__Clostridia	o__Oscillospirales	f__Oscillospiraceae	g__Colidextribacter	6	0	0	0	0	0	0	0	0	0	0	0	0	0	0	0	0	8	0	0	0	0	0	0	0	0	0	0	0	0	0	0	0	0	0	0	0	3	0	0	0	0	0
d7ac8cda704968c3b98301c34b621621	d__Bacteria	p__Bacillota	c__Clostridia	o__Oscillospirales	f__Oscillospiraceae	g__Colidextribacter	0	9	13	10	1	14	10	17	13	0	2	4	0	0	35	8	16	2	6	27	0	0	2	4	5	7	5	0	16	7	21	0	73	4	2	6	11	14	7	33	8	0	21
ca613d8e3799e1ecc0fafa9d4a64b905	d__Bacteria	p__Bacillota	c__Clostridia	o__Oscillospirales	f__Oscillospiraceae	g__Colidextribacter	0	4	0	0	0	0	0	0	0	0	0	0	21	0	0	0	0	0	0	0	0	0	0	0	0	0	0	0	0	0	0	0	0	0	0	0	0	0	0	420	0	0	0
97fbeef8f6efd4c42f56f16952311f43	d__Bacteria	p__Bacillota	c__Clostridia	o__Oscillospirales	f__Oscillospiraceae	g__Colidextribacter	0	0	0	0	13	0	0	0	0	0	0	0	0	0	0	0	0	0	0	0	0	0	0	0	0	0	0	0	0	0	0	0	0	0	0	0	0	0	0	0	0	0	0
1affbd9e9a121bcd5ba6d1d1dd445293	d__Bacteria	p__Bacillota	c__Clostridia	o__Oscillospirales	f__Oscillospiraceae	g__Colidextribacter	0	0	0	0	0	290	0	0	0	0	0	0	0	0	0	0	0	4	0	0	0	0	0	0	0	0	0	0	0	0	0	0	0	0	0	0	0	0	0	0	0	0	0
73f5e04e3e8d880b54296bf0114725e2	d__Bacteria	p__Bacillota	c__Clostridia	o__Oscillospirales	f__Oscillospiraceae	g__Colidextribacter	0	207	0	18	0	0	0	94	35	0	0	0	0	0	0	0	763	0	0	0	0	0	11	0	0	0	0	0	0	22	77	0	0	19	0	0	0	0	0	9	0	0	15
41c9da47192f071d961ac5b9174d6d4d	d__Bacteria	p__Bacillota	c__Clostridia	o__Oscillospirales	f__Oscillospiraceae		69	0	42	0	0	0	54	82	0	0	2	17	18	11	2	0	5	0	1	0	0	0	0	5	1	31	19	10	7	0	28	7	6	4	4	0	36	77	5	0	0	0	18
f20eb590189c8f9b6bb0c7dde1b5949b	d__Bacteria	p__Bacillota	c__Clostridia	o__Oscillospirales	f__Oscillospiraceae		27	0	0	0	0	0	0	0	0	0	0	18	0	0	0	0	0	0	2	0	0	0	0	0	0	32	0	0	0	0	0	0	0	0	0	0	0	6	2	0	0	0	22
f5286cfdb2b23e6cd3fed4e200f12e12	d__Bacteria	p__Bacillota	c__Clostridia	o__Oscillospirales	f__Oscillospiraceae	g__Colidextribacter	41	0	0	0	0	0	0	0	0	0	0	0	0	0	0	0	0	0	0	0	0	0	0	0	0	11	0	0	0	0	0	0	0	14	0	0	0	0	0	0	0	0	0
8a1545c1c452f4c8a11a62315c2d08b2	d__Bacteria	p__Bacillota	c__Clostridia	o__Oscillospirales	f__Oscillospiraceae	g__Intestinimonas	27	0	0	0	0	0	0	0	0	0	0	0	0	0	0	0	0	0	0	82	0	0	0	10	5	27	0	0	0	0	0	0	45	0	0	29	0	0	0	0	0	0	0
ebfcdb5d1d46791c8451ca30edb1be0c	d__Bacteria	p__Bacillota	c__Clostridia	o__Oscillospirales	f__Oscillospiraceae		0	0	0	0	0	0	0	0	0	0	21	0	0	0	0	0	0	32	0	0	0	0	0	0	0	0	0	0	0	0	0	0	0	0	0	0	0	0	0	0	0	0	0
d17c4cd840607481ebbfe27b0e4a31eb	d__Bacteria	p__Bacillota	c__Clostridia	o__Oscillospirales	f__Oscillospiraceae		0	0	0	0	0	0	0	0	0	0	0	0	0	0	0	0	0	26	0	0	0	0	0	0	0	0	0	0	0	0	0	0	0	0	0	0	0	0	0	0	0	0	0
a00ff0a18066954369398d58daf55c65	d__Bacteria	p__Bacillota	c__Clostridia	o__Oscillospirales	f__Oscillospiraceae	g__Intestinimonas	2	0	0	0	37	0	0	0	0	0	0	14	0	4	3	0	22	0	0	0	0	0	0	0	3	6	0	0	124	0	39	0	18	1	0	0	0	0	0	0	0	0	0
c1b2800afab8bb2e53999f1be0c813b0	d__Bacteria	p__Bacillota	c__Clostridia	o__Oscillospirales	f__Butyricicoccaceae	g__UCG-009	4	0	0	0	0	0	0	0	0	0	0	0	0	0	0	0	0	0	0	0	0	0	0	0	0	6	0	0	0	0	0	0	0	0	0	0	0	0	3	0	0	0	0
a1a99c3cd18a73492f46522bd1da7185	d__Bacteria	p__Bacillota	c__Clostridia	o__Oscillospirales	f__Butyricicoccaceae	g__UCG-009	0	0	0	0	0	20	0	2	0	0	0	0	0	0	3	0	30	0	0	0	0	0	0	0	0	0	0	0	0	0	0	0	0	0	0	0	0	0	7	11	0	0	0
19f97729303020bdcb27d4182b5df95e	d__Bacteria	p__Bacillota	c__Clostridia	o__Oscillospirales	f__Butyricicoccaceae	g__UCG-009	0	34	9	0	0	0	13	0	0	0	3	0	0	0	0	0	0	0	0	0	0	0	0	0	0	16	0	0	0	0	0	2	0	0	0	0	0	3	0	0	1	0	0
3cef7a3b534d16309a77fd219e1f1b86	d__Bacteria	p__Bacillota	c__Clostridia	o__Oscillospirales			10	0	0	0	0	0	0	0	0	0	0	0	0	0	0	0	0	0	0	0	0	0	0	0	0	51	0	0	0	0	0	0	0	0	0	0	0	0	0	0	0	0	0
0f764b36e761759e2af2a6ed83d2aaaa	d__Bacteria	p__Bacillota	c__Clostridia	o__Oscillospirales	f__[Eubacterium]_coprostanoligenes_group	g__Incertae_Sedis	0	0	0	0	0	0	0	0	0	0	0	0	0	0	0	0	0	0	0	0	0	0	0	0	0	0	0	0	0	0	0	0	0	0	0	0	0	0	0	0	0	0	0
6a19966c44f56563f3b6ebbc17e0a19a	d__Bacteria	p__Bacillota	c__Clostridia	o__Oscillospirales	f__[Eubacterium]_coprostanoligenes_group	g__Incertae_Sedis	48	0	27	0	1	0	18	0	0	0	0	0	0	20	85	0	0	0	28	7	0	0	0	0	3	206	167	0	0	0	52	2	0	0	11	0	1	22	6	0	0	0	0
8eba7366a8f01b86e891de509d8cc771	d__Bacteria	p__Bacillota	c__Clostridia	o__Oscillospirales	f__[Eubacterium]_coprostanoligenes_group	g__Incertae_Sedis	640	0	121	0	0	0	0	0	0	0	0	0	0	0	0	0	0	0	0	0	0	0	0	0	0	0	0	0	0	0	0	0	0	0	0	0	0	0	0	0	0	0	0
cd3ef7f74bda9c67e4f3180044ef60e1	d__Bacteria	p__Bacillota	c__Clostridia	o__Oscillospirales	f__[Eubacterium]_coprostanoligenes_group	g__Incertae_Sedis	0	0	0	0	0	0	0	0	0	0	0	0	0	0	0	0	0	0	0	0	0	0	0	0	0	0	419	0	0	0	0	0	0	0	0	0	0	0	0	0	0	0	0
8c18356fd29f675af651da3fde599c81	d__Bacteria	p__Bacillota	c__Clostridia	o__Oscillospirales	f__[Eubacterium]_coprostanoligenes_group	g__Incertae_Sedis	0	0	0	0	0	0	0	0	0	0	0	0	0	0	0	0	0	0	0	0	0	0	0	27	0	104	479	0	0	0	0	0	0	0	0	5	0	0	0	0	0	0	0
ede0ef73350bd4109ff197bd6aec5072	d__Bacteria	p__Bacillota	c__Clostridia	o__Oscillospirales	f__[Eubacterium]_coprostanoligenes_group	g__Incertae_Sedis	343	0	1880	0	0	1398	329	0	0	0	7233	0	0	0	0	1	0	0	3028	124	0	0	1	76	831	926	1249	0	0	0	0	2	0	0	275	55	130	0	170	635	0	223	0
5e65f3666be3421761f718b39d34cce5	d__Bacteria	p__Bacillota	c__Clostridia	o__Oscillospirales	f__Ruminococcaceae		0	0	0	0	0	0	0	0	0	0	0	0	0	0	0	0	0	0	0	0	0	0	0	0	0	0	0	0	0	0	0	0	0	0	0	0	0	0	0	0	0	0	0
f97b3be8a84526b9016219874a0c2f64	d__Bacteria	p__Bacillota	c__Clostridia	o__Oscillospirales	f__Ruminococcaceae	g__Candidatus_Soleaferrea	0	0	0	0	0	0	0	0	0	0	0	0	0	0	0	0	0	0	0	0	0	0	0	0	0	0	0	0	0	0	0	0	0	0	0	0	0	0	0	0	0	0	0
ad9983379ef0789cd7e60c45f8666ba1	d__Bacteria	p__Bacillota	c__Clostridia	o__Oscillospirales	f__Ruminococcaceae	g__Candidatus_Soleaferrea	0	0	26	0	0	0	0	0	0	0	0	0	0	0	0	0	0	0	0	0	0	0	0	0	0	0	0	0	0	0	0	0	0	0	0	0	0	0	0	0	0	0	0
c860bf964ca4102a0c6968ef469da473	d__Bacteria	p__Bacillota	c__Clostridia	o__Oscillospirales	f__Ruminococcaceae		0	0	0	0	0	0	0	0	0	0	0	0	0	0	0	0	0	0	0	0	0	0	0	0	0	212	0	0	0	0	0	0	0	0	0	0	0	0	0	0	0	0	0
350ba14926179628f62de3e64c6a551d	d__Bacteria	p__Bacillota	c__Clostridia	o__Oscillospirales	f__Ruminococcaceae		402	0	555	0	0	0	202	0	0	0	46	0	0	328	0	0	0	0	343	39	0	0	0	0	263	998	1293	0	0	0	0	980	0	0	7	29	0	352	61	2477	0	0	37
8ba4aec2b71129d4ca1fbf9585f7e6a9	d__Bacteria	p__Bacillota	c__Clostridia	o__Oscillospirales	f__Ruminococcaceae		0	0	277	0	0	0	0	0	0	0	0	0	0	0	0	0	0	0	0	0	0	0	0	0	0	190	0	0	0	0	0	0	0	0	4	0	0	0	14	0	0	0	0
b1a6f2a351c38a497c5f66ec4e58346d	d__Bacteria	p__Bacillota	c__Clostridia	o__Oscillospirales	f__Ruminococcaceae		0	14	0	0	91	0	0	0	0	0	0	0	5	0	0	0	0	0	20	0	0	0	0	0	0	0	0	0	0	0	0	9	0	0	0	0	0	1	1	123	0	0	0
e868af991ed5e4ca0870ba7a0f52617e	d__Bacteria	p__Bacillota	c__Clostridia	o__Oscillospirales	f__Ruminococcaceae		0	0	0	0	0	0	0	0	0	0	0	0	0	3	2	0	0	0	0	0	0	0	0	0	0	0	0	0	0	0	4	0	0	0	0	0	0	0	0	72	0	0	0
cee264a9a24d61c5572f98d19c437cb0	d__Bacteria	p__Bacillota	c__Clostridia	o__Oscillospirales	f__Ruminococcaceae		0	0	0	0	0	0	0	0	0	0	0	0	0	0	0	0	0	0	0	0	0	0	0	0	0	0	220	0	0	0	0	0	0	0	0	0	0	0	0	0	0	0	0
0f781ac46fdb2f186d99c6b8f9a2763e	d__Bacteria	p__Bacillota	c__Clostridia	o__Oscillospirales	f__Ruminococcaceae		9	0	25	0	0	0	45	0	0	0	0	0	0	0	0	0	0	0	0	0	0	0	0	0	23	13	0	0	42	0	0	0	0	0	0	3	0	0	0	0	0	0	0
9d8c376692e09de9da8ad5b704eb8c61	d__Bacteria	p__Bacillota	c__Clostridia	o__Oscillospirales	f__Ruminococcaceae	g__Hydrogenoanaerobacterium	18	0	0	0	0	0	2	0	0	0	0	0	0	0	0	0	0	0	0	0	0	0	0	0	0	4	2	0	0	0	0	0	0	0	0	0	0	0	0	0	0	0	0
2f2aa6f7ad07a520a37b47ea23f95a9b	d__Bacteria	p__Bacillota	c__Clostridia	o__Oscillospirales	f__Ruminococcaceae		1	0	0	0	12	0	8	0	0	0	0	0	0	2	4	0	0	0	5	0	0	0	0	9	0	2	3	0	12	0	2	2	0	0	0	0	0	3	0	14	0	0	0
7bccb6c8ae18ef4517a8fd625c91670f	d__Bacteria	p__Bacillota	c__Clostridia	o__Oscillospirales	f__Ruminococcaceae		0	4	0	0	9	0	4	0	0	0	0	0	0	0	0	0	0	0	7	0	0	0	0	0	3	0	0	0	11	0	10	4	0	0	0	0	0	0	0	23	0	0	0
8ac67871377691e5f68c2600870352ec	d__Bacteria	p__Bacillota	c__Clostridia	o__Oscillospirales	f__Ruminococcaceae	g__Negativibacillus	1	17	15	0	0	954	21	0	0	0	0	0	0	0	0	0	0	0	0	4	0	0	0	6	12	0	49	0	7	0	7	0	0	0	0	0	0	0	0	0	33	0	0
368aa15fae7dc22f1a7f999635b32907	d__Bacteria	p__Bacillota	c__Clostridia	o__Oscillospirales	f__Ruminococcaceae	g__Negativibacillus	0	33	0	0	0	0	0	0	0	0	7	0	0	0	0	0	0	0	0	0	0	0	0	0	0	0	0	0	0	0	0	0	0	0	0	0	0	0	0	0	0	0	0
abaa5489ca9662f473f9c968c5f84acd	d__Bacteria	p__Bacillota	c__Clostridia	o__Oscillospirales	f__Ruminococcaceae	g__Negativibacillus	0	0	0	0	0	0	0	0	0	0	0	0	0	0	0	0	0	0	0	0	0	0	0	0	0	0	0	0	0	0	0	0	0	0	0	0	0	0	0	0	0	0	0
6e443f6d5850bbbc47c5117a2e0dbbcb	d__Bacteria	p__Bacillota	c__Clostridia	o__Oscillospirales	f__Ruminococcaceae	g__Negativibacillus	0	0	0	0	10	338	0	0	7	0	0	0	0	0	14	48	0	100	179	0	0	0	70	0	0	0	0	0	0	0	0	4	0	377	0	0	0	0	0	0	0	0	0
c937fd736d7e6210f52b259f4833aacb	d__Bacteria	p__Bacillota	c__Clostridia	o__Oscillospirales	f__Ruminococcaceae	g__Negativibacillus	0	136	6	0	0	0	0	0	0	0	0	0	501	0	0	0	0	0	0	0	0	0	0	0	0	0	0	0	0	0	0	0	0	0	0	0	0	55	0	263	0	0	0
1c56862a67fdf64c02534b22efea1934	d__Bacteria	p__Bacillota	c__Clostridia	o__Oscillospirales	f__Ruminococcaceae	g__Harryflintia	0	6	3	0	0	0	3	2	0	0	4	0	0	0	0	20	0	3	17	0	0	0	0	0	0	1	0	0	0	0	22	0	0	8	0	0	0	4	0	7	0	0	0
1735109a52cc140d245529cc5658fac8	d__Bacteria	p__Bacillota	c__Clostridia	o__Oscillospirales	f__Ruminococcaceae	g__Anaerotruncus	0	0	4	0	78	0	0	0	0	0	0	2	0	3	0	0	0	0	0	0	0	0	4	0	0	0	0	0	12	0	0	0	0	0	0	0	0	0	0	0	0	0	0
8302230fee8b0e524dc372e6e97211e1	d__Bacteria	p__Bacillota	c__Clostridia	o__Oscillospirales	f__Ruminococcaceae	g__Anaerotruncus	0	12	0	0	149	2	0	10	0	0	0	0	0	5	0	0	63	0	8	0	8	0	16	0	0	2	3	0	17	0	5	0	15	42	0	0	0	4	0	2	0	0	0
29b4e82e89d782ba6f30da90d3df90ef	d__Bacteria	p__Bacillota	c__Clostridia	o__Oscillospirales	f__Ruminococcaceae	g__Anaerotruncus	2	1	0	0	4	0	6	0	0	0	0	0	0	0	0	0	0	0	1	0	0	0	0	8	1	3	10	0	1	0	4	0	0	0	0	0	0	0	0	4	0	0	0
3b784a4f414f54258c6623e42bf10858	d__Bacteria	p__Bacillota	c__Clostridia	o__Oscillospirales	f__Ruminococcaceae	g__Phocea	3	4	13	0	2	7	0	0	0	0	0	0	15	0	0	0	23	6	1	0	0	0	0	0	2	0	5	0	12	0	9	0	0	13	0	0	0	5	1	9	0	0	3
997cbb19e89b03b134872afb1a54418e	d__Bacteria	p__Bacillota	c__Clostridia	o__Oscillospirales	f__Ruminococcaceae		0	0	0	8	0	0	0	0	0	0	0	0	0	0	0	0	38	0	0	0	0	0	0	0	0	0	0	0	0	0	21	0	0	0	0	0	0	0	0	0	0	3	0
df9eab8646e5106b12ef6ff8c6c94ca9	d__Bacteria	p__Bacillota	c__Clostridia	o__Oscillospirales	f__Ruminococcaceae		0	0	0	0	0	55	29	28	78	91	0	0	0	19	0	0	61	69	0	54	0	0	48	0	11	9	0	0	0	0	0	0	0	28	26	10	17	0	19	0	21	0	0
42ca6b2b765865e0c864a810c83edb99	d__Bacteria	p__Bacillota	c__Clostridia	o__Oscillospirales	f__Ruminococcaceae		0	37	0	0	0	0	0	0	0	0	0	0	0	0	32	0	17	0	0	0	0	0	0	0	0	0	0	0	0	0	0	0	0	0	0	0	0	0	0	0	0	0	0
613e9c23b2630d86e039bb395232389e	d__Bacteria	p__Bacillota	c__Clostridia	o__Oscillospirales	f__Ruminococcaceae		0	0	0	6	10	115	0	0	0	0	0	0	0	0	0	0	0	0	0	0	0	0	0	0	0	0	0	0	0	0	0	0	0	0	0	0	0	0	0	0	0	0	0
26605efa1d887e5b30fe3c14f7057576	d__Bacteria	p__Bacillota	c__Clostridia	o__Oscillospirales	f__Ruminococcaceae		0	0	0	0	0	0	0	0	0	0	0	0	29	0	0	39	0	0	0	0	0	0	0	20	0	0	0	0	9	1	0	0	0	0	0	0	0	0	0	0	0	0	0
25236924816c0bfabab7a427b55ab46b	d__Bacteria	p__Bacillota	c__Clostridia	o__Oscillospirales	f__Ruminococcaceae		0	0	0	0	0	0	0	0	0	0	0	3	27	0	0	0	0	0	0	0	0	0	0	0	0	0	0	1	0	0	0	0	0	0	0	0	0	32	0	9	0	0	7
ed62f5502a092197213a674327858b46	d__Bacteria	p__Bacillota	c__Clostridia	o__Oscillospirales	f__Ruminococcaceae	g__Paludicola	0	0	0	0	18	0	0	0	0	0	0	0	0	0	0	0	0	0	6	0	0	0	0	0	0	0	0	0	10	0	27	0	0	0	0	0	0	9	0	0	0	0	0
f2194e2b5ac2b267d1ff4f7b00da6078	d__Bacteria	p__Bacillota	c__Clostridia	o__Oscillospirales	f__Ruminococcaceae	g__Paludicola	15	0	0	0	0	0	0	0	0	0	0	0	0	0	16	0	0	0	0	0	0	0	0	0	4	5	10	0	0	0	0	12	0	0	9	21	0	0	7	0	0	0	0
955aedf8de91e11edf1727d0c24fbc38	d__Bacteria	p__Bacillota	c__Clostridia	o__Oscillospirales	f__Ruminococcaceae	g__Paludicola	0	0	0	0	0	0	0	0	0	0	0	0	0	0	0	0	0	0	0	0	0	0	0	0	0	0	29	0	0	0	0	0	0	53	0	0	0	0	0	0	0	0	0
4f3bd7e1c91bd77e6690c8397e9763c8	d__Bacteria	p__Bacillota	c__Clostridia	o__Oscillospirales	f__Ruminococcaceae	g__Paludicola	0	0	15	0	2	0	0	0	0	0	44	0	0	0	0	0	0	0	45	0	0	0	0	0	2	6	0	0	8	0	2	0	0	0	0	0	0	0	0	0	0	0	0
c080b8088212e065c52f141a050a2000	d__Bacteria	p__Bacillota	c__Clostridia	o__Oscillospirales	f__Ruminococcaceae	g__Paludicola	0	0	0	0	0	0	0	0	0	0	48	0	0	0	0	0	0	0	0	0	0	0	0	0	0	0	0	0	0	0	0	0	0	0	0	0	0	0	0	0	0	0	0
5cc8fe3cbd884b7a3262da303f1d1d85	d__Bacteria	p__Bacillota	c__Clostridia	o__Oscillospirales	f__Ruminococcaceae	g__Paludicola	0	0	0	0	5	0	0	0	0	0	2	0	0	0	0	0	0	0	2	0	0	0	0	0	0	0	8	0	0	0	0	0	0	0	0	0	0	0	0	1	0	0	0
7c6f1c63830e379ac6616bb4382da110	d__Bacteria	p__Bacillota	c__Clostridia	o__Oscillospirales	f__Ruminococcaceae	g__Paludicola	6	0	0	0	0	17	5	0	0	0	0	0	0	12	0	0	0	0	0	0	0	0	0	0	0	12	0	0	0	0	0	0	0	0	0	0	0	0	0	0	0	0	0
5e11e5ba08e10e068cf42b54b7b31c8c	d__Bacteria	p__Bacillota	c__Clostridia	o__Oscillospirales	f__Ruminococcaceae		0	0	0	0	0	0	0	0	0	0	0	0	0	0	0	0	17	0	0	0	0	0	0	0	0	0	0	0	0	0	0	0	0	0	0	0	0	0	0	63	0	0	0
86ceff01d3ad12d6475531312e058b87	d__Bacteria	p__Bacillota	c__Clostridia	o__Oscillospirales	f__Ethanoligenenaceae	g__Acetanaerobacterium	0	0	1	0	0	11	0	1	0	0	2	0	0	0	0	11	34	0	0	0	0	0	6	0	0	0	0	0	3	0	1	0	0	3	0	0	0	0	0	4	0	0	0
84fe252d93db4808bc83069f514139a7	d__Bacteria	p__Bacillota	c__Clostridia	o__Oscillospirales	f__Ruminococcaceae	g__Incertae_Sedis	38	0	0	0	0	0	0	0	0	0	0	0	0	0	0	0	0	0	0	0	0	0	0	0	0	0	0	0	0	0	0	0	0	0	0	0	0	0	0	0	0	0	0
3e2aec1f8b56fba775eb9b6ad267e7fa	d__Bacteria	p__Bacillota	c__Clostridia	o__Oscillospirales	f__Ruminococcaceae	g__Incertae_Sedis	0	0	18	0	0	0	0	0	0	0	0	0	0	0	0	0	0	0	0	0	0	0	0	0	0	0	263	0	0	0	0	0	0	0	0	0	0	0	0	0	0	0	0
aec914b29e96682c7da03c0cccc0e2f0	d__Bacteria	p__Bacillota	c__Clostridia	o__Oscillospirales	f__Ruminococcaceae	g__Anaerofilum	0	3	0	0	34	0	13	6	0	0	9	0	0	4	0	0	10	0	15	2	0	0	55	0	3	1	5	0	7	1	20	0	0	17	1	2	1	8	2	0	0	0	0
04c532c72c2c62b39cd42f194b4b4cfa	d__Bacteria	p__Bacillota	c__Clostridia	o__Oscillospirales	f__Ruminococcaceae		0	15	0	0	36	14	0	3	0	0	50	0	0	0	0	6	2	2	54	0	60	0	85	0	1	0	69	0	0	3	2	0	0	6	0	0	2	0	0	53	0	0	2
62a99b1072b9dc115c030ab98c5d62ea	d__Bacteria	p__Bacillota	c__Clostridia	o__Oscillospirales	f__Ruminococcaceae	g__Fournierella	0	0	1	0	15	0	5	0	0	0	0	0	0	0	0	0	0	0	19	0	0	0	41	0	0	1	0	0	4	0	5	0	0	0	0	0	0	1	0	0	0	0	0
9d607470401c8038817c39f2b58c9058	d__Bacteria	p__Bacillota	c__Clostridia	o__Oscillospirales	f__Ruminococcaceae		0	0	0	0	21	0	16	16	0	0	0	0	52	0	0	0	0	15	11	0	0	0	0	0	0	0	22	0	0	0	0	0	0	0	0	0	0	0	0	0	0	0	0
6b951bf9a253f84ac676addffbf404b8	d__Bacteria	p__Bacillota	c__Clostridia	o__Oscillospirales	f__Ruminococcaceae	g__Ruthenibacterium	0	0	0	0	533	0	0	0	0	0	0	0	0	0	0	0	0	0	0	0	0	0	0	0	145	0	0	0	0	0	0	0	0	0	0	0	0	0	0	0	0	0	0
5291006ef2427233f10df0b5ca786a79	d__Bacteria	p__Bacillota	c__Clostridia	o__Oscillospirales	f__Ruminococcaceae	g__Ruthenibacterium	455	375	37	82	325	269	65	24	94	0	134	5	34	60	85	235	129	33	256	18	0	0	361	7	195	32	345	0	98	63	365	11	304	137	8	8	1	29	12	89	10	5	46
2dea7effdce398d25eda076ce77ab6a7	d__Bacteria	p__Bacillota	c__Clostridia	o__Oscillospirales	f__Ruminococcaceae		0	0	0	0	15	0	0	0	0	0	0	0	0	0	3	0	0	0	10	0	0	0	0	0	0	8	0	0	0	0	0	0	0	0	0	0	0	0	0	0	0	0	0
d205c20cac87ca9e099d0ff657793f25	d__Bacteria	p__Bacillota	c__Clostridia	o__Oscillospirales	f__Ruminococcaceae		0	0	13	0	14	0	5	35	0	0	0	0	96	0	9	0	0	0	0	0	0	0	0	0	4	12	11	0	0	0	0	1	0	0	0	0	0	2	0	0	0	0	0
8b27510cfb599459d381ca23ddb2adcf	d__Bacteria	p__Bacillota	c__Clostridia	o__Oscillospirales	f__Ruminococcaceae	g__Faecalibacterium	0	0	0	0	0	0	7	0	0	0	0	0	0	0	0	0	0	0	0	0	0	0	0	0	0	0	0	0	0	0	0	0	0	0	0	0	0	0	0	0	0	0	0
68a70afaf4f24d5129a3019c7d4332de	d__Bacteria	p__Bacillota	c__Clostridia	o__Oscillospirales	f__Ruminococcaceae	g__Faecalibacterium	0	0	39	0	0	0	0	0	0	0	0	0	0	0	0	0	0	0	0	0	0	0	0	0	0	0	0	0	0	0	0	0	0	0	0	0	0	0	0	0	0	0	0
d0ea5af2ed6be077c6c664abb3e5743e	d__Bacteria	p__Bacillota	c__Clostridia	o__Oscillospirales	f__Ruminococcaceae	g__Faecalibacterium	0	0	46	0	0	0	0	0	0	0	0	0	0	0	0	0	0	0	0	0	0	0	0	0	0	0	0	0	0	0	0	0	0	76	0	0	0	0	0	0	0	0	0
a87c2918e15d1c896477237f22a83338	d__Bacteria	p__Bacillota	c__Clostridia	o__Oscillospirales	f__Ruminococcaceae	g__Faecalibacterium	0	0	0	0	0	0	0	0	0	0	0	0	0	0	0	0	0	189	0	0	0	0	0	0	0	0	0	75	0	0	0	0	0	0	0	0	0	0	0	0	0	0	0
d462bff8b4eab4f0690c760ee366001f	d__Bacteria	p__Bacillota	c__Clostridia	o__Oscillospirales	f__Ruminococcaceae	g__Faecalibacterium	0	0	0	0	0	0	0	0	0	0	0	0	135	308	0	0	0	0	0	0	0	0	0	0	0	0	0	0	0	0	0	0	0	0	0	0	0	0	0	0	0	0	0
acab6316997d7c93bc18264bbfc77f92	d__Bacteria	p__Bacillota	c__Clostridia	o__Oscillospirales	f__Ruminococcaceae	g__Faecalibacterium	0	0	0	0	0	0	0	0	0	0	0	0	0	0	0	0	0	0	0	0	0	0	0	0	0	0	0	0	0	0	0	0	0	0	0	0	0	0	0	0	0	0	119
983f0db20bf0784f93080a689e336aae	d__Bacteria	p__Bacillota	c__Clostridia	o__Oscillospirales	f__Ruminococcaceae	g__Faecalibacterium	0	0	46	0	0	0	0	0	0	0	0	0	0	0	0	0	0	0	0	0	0	0	0	0	0	0	0	0	0	0	0	0	0	85	0	0	0	0	0	0	0	0	0
1af221548a58a4fff59f8331a8cb8008	d__Bacteria	p__Bacillota	c__Clostridia	o__Oscillospirales	f__Ruminococcaceae	g__Faecalibacterium	0	0	189	83	0	0	0	204	0	0	98	0	230	0	0	0	0	0	0	0	0	0	0	0	0	0	0	0	0	0	0	0	0	0	0	0	0	0	0	0	0	0	0
ec39293a8db6cdfc99fecc1decfa59d7	d__Bacteria	p__Bacillota	c__Clostridia	o__Oscillospirales	f__Ruminococcaceae	g__Faecalibacterium	410	63	3692	1766	138	1490	3300	1409	73	0	165	297	2283	1454	127	310	0	2020	836	3125	0	3276	687	65	34	1837	177	256	17	0	29	110	16	433	1201	301	395	2290	243	94	1416	644	462
ef13c4736a4081d27106cf30a4a48732	d__Bacteria	p__Bacillota	c__Clostridia	o__Oscillospirales	f__Ruminococcaceae	g__Faecalibacterium	31	0	0	0	0	0	0	0	0	0	0	0	0	0	0	0	0	0	0	0	0	0	0	0	0	0	0	0	0	0	0	0	0	0	0	0	0	0	0	0	0	99	0
a27e8a1422e43df8a264a81070e81156	d__Bacteria	p__Bacillota	c__Clostridia	o__Oscillospirales	f__Ruminococcaceae	g__Faecalibacterium	0	0	0	0	0	0	0	0	0	0	0	0	0	0	0	0	0	222	0	0	0	0	0	0	0	0	0	0	0	0	0	0	0	0	0	0	0	0	0	0	0	0	0
a028484a10df43da505207d9f57677ef	d__Bacteria	p__Bacillota	c__Clostridia	o__Oscillospirales	f__Ruminococcaceae	g__Faecalibacterium	0	0	0	0	0	0	0	0	0	0	0	0	0	0	0	0	0	0	0	0	0	0	0	0	0	0	0	0	0	0	0	0	0	0	0	0	0	0	0	0	0	0	219
b7fb25cfe2181246eda8e35464817ea2	d__Bacteria	p__Bacillota	c__Clostridia	o__Oscillospirales	f__Ruminococcaceae	g__Faecalibacterium	0	0	0	0	0	0	0	0	0	0	0	0	0	0	0	0	0	0	0	0	0	0	0	0	0	22	0	0	0	0	0	0	0	0	0	0	0	0	0	0	0	0	0
5ddc6a86f07a965249e01ebd5c50af01	d__Bacteria	p__Bacillota	c__Clostridia	o__Oscillospirales	f__Ruminococcaceae	g__Faecalibacterium	0	0	0	0	0	0	0	0	0	0	0	0	0	0	0	0	0	0	0	0	0	0	0	0	0	84	0	0	0	0	0	0	0	0	0	0	0	0	10	0	0	0	0
5bd32d2c2ff63270120b1391c2cde29a	d__Bacteria	p__Bacillota	c__Clostridia	o__Oscillospirales	f__Ruminococcaceae	g__Faecalibacterium	0	0	0	0	0	0	0	0	0	0	0	0	0	0	0	0	0	0	0	0	0	0	0	0	0	97	0	0	0	0	0	0	0	0	0	0	0	0	0	0	0	0	0
21fcce671f2e8c41f62d23e06a6ea5e5	d__Bacteria	p__Bacillota	c__Clostridia	o__Oscillospirales	f__Ruminococcaceae	g__Faecalibacterium	0	0	0	0	0	0	0	0	0	0	0	0	0	0	0	0	0	0	0	0	0	0	0	0	0	0	0	0	0	0	0	0	0	0	0	0	0	148	0	0	0	0	0
6b856bcdabef77f3f7e4dd5a511fd77e	d__Bacteria	p__Bacillota	c__Clostridia	o__Oscillospirales	f__Ruminococcaceae	g__Faecalibacterium	0	0	0	0	0	0	0	0	0	0	0	0	0	0	0	0	0	0	0	0	0	0	0	0	0	0	0	0	0	0	0	0	0	0	0	0	0	0	0	0	0	0	152
99c86292fdab48bd5b9cb5ffdb9ef070	d__Bacteria	p__Bacillota	c__Clostridia	o__Oscillospirales	f__Ruminococcaceae	g__Faecalibacterium	48	0	0	0	0	0	0	0	0	0	0	0	0	0	0	0	0	0	0	0	0	0	0	0	0	0	0	0	0	0	0	0	0	0	0	0	0	0	0	0	0	0	0
89f5a4c47a4a60cceb95c3146f68e83b	d__Bacteria	p__Bacillota	c__Clostridia	o__Oscillospirales	f__Ruminococcaceae	g__Faecalibacterium	161	0	991	168	0	0	52	39	0	0	14	24	111	0	0	0	0	235	0	407	0	31	85	0	6	0	129	0	0	0	0	24	0	19	32	35	67	152	0	0	77	0	0
8b3f1d53ac6465592d5e204546c5bfd5	d__Bacteria	p__Bacillota	c__Clostridia	o__Oscillospirales	f__Ruminococcaceae	g__Faecalibacterium	0	0	0	0	0	0	0	0	0	0	0	0	0	0	0	0	0	0	0	0	0	0	0	0	0	0	0	0	0	0	0	0	0	0	0	0	0	0	0	0	0	0	0
40f80939e6303ce27ee4934e5332b44d	d__Bacteria	p__Bacillota	c__Clostridia	o__Oscillospirales	f__Ruminococcaceae	g__Faecalibacterium	8	101	247	671	93	425	678	109	343	26465	25	121	1110	269	145	283	787	221	315	357	0	842	80	150	10	444	12	1004	219	492	105	35	218	261	34	7	529	99	244	852	312	3733	385
9e6925c093c80c084a5ae64149345bca	d__Bacteria	p__Bacillota	c__Clostridia	o__Oscillospirales	f__Ruminococcaceae	g__Faecalibacterium	0	0	0	133	0	0	0	0	0	0	0	0	0	0	0	0	0	0	0	0	0	0	0	0	0	0	0	0	0	0	0	0	0	0	0	0	0	0	0	0	0	0	0
58141a1b7e44a05012e94676b24e1ca8	d__Bacteria	p__Bacillota	c__Clostridia	o__Oscillospirales	f__Ruminococcaceae	g__Faecalibacterium	0	0	0	0	20	0	0	12	0	0	0	0	0	0	0	0	0	0	0	0	0	0	0	0	0	0	0	0	0	24	0	0	0	0	0	0	0	42	0	0	0	0	0
6d6b623780830028816a7ad0cbe29de2	d__Bacteria	p__Bacillota	c__Clostridia	o__Oscillospirales	f__Ruminococcaceae	g__Faecalibacterium	0	0	0	0	0	0	0	0	0	0	0	0	0	0	20	0	0	0	0	33	0	0	0	0	0	0	0	0	0	0	0	0	0	0	0	0	0	0	0	0	0	0	0
bdf4745f5f3dc7d33ca320a703e48905	d__Bacteria	p__Bacillota	c__Clostridia	o__Oscillospirales	f__Ruminococcaceae	g__Faecalibacterium	0	0	0	0	0	0	0	0	0	0	0	0	0	0	0	0	0	0	0	0	0	0	0	0	0	0	0	0	0	0	0	0	0	0	0	0	0	0	0	0	0	0	0
153e6c306b7d15d37ef4eafe68880427	d__Bacteria	p__Bacillota	c__Clostridia	o__Oscillospirales	f__Ruminococcaceae	g__Faecalibacterium	0	0	0	0	0	0	0	0	0	0	0	0	0	0	0	0	0	0	0	0	0	118	0	0	0	0	0	0	0	0	0	0	0	0	0	0	0	0	0	0	0	0	0
29c10911e5d67c55a213c16b46770f64	d__Bacteria	p__Bacillota	c__Clostridia	o__Oscillospirales	f__Ruminococcaceae	g__Faecalibacterium	0	0	0	0	0	0	0	0	0	0	0	0	0	0	0	0	0	0	0	0	0	0	0	0	0	57	0	0	0	0	0	0	0	0	0	0	0	0	25	0	0	0	0
9b4dea708c5020d07b16329982213511	d__Bacteria	p__Bacillota	c__Clostridia	o__Oscillospirales	f__Ruminococcaceae	g__Faecalibacterium	0	0	0	0	0	0	138	0	40	0	0	0	0	0	0	0	0	0	0	0	0	0	0	0	0	0	0	0	0	0	0	0	0	0	0	0	0	0	0	0	0	0	0
fd3ca3f610b488c6790e01affbab4553	d__Bacteria	p__Bacillota	c__Clostridia	o__Oscillospirales	f__Ruminococcaceae	g__Faecalibacterium	0	0	0	0	0	0	107	0	0	0	0	0	0	0	0	0	0	0	0	0	0	0	0	0	0	0	0	0	0	0	0	0	0	0	0	0	0	0	0	0	0	0	0
c8bd5af37a2eca5d714d284b7b1cc716	d__Bacteria	p__Bacillota	c__Clostridia	o__Oscillospirales	f__Ruminococcaceae	g__Faecalibacterium	0	0	0	0	0	0	0	0	0	0	0	0	0	0	0	0	0	66	0	0	0	0	0	0	0	0	0	0	0	0	0	0	0	0	0	0	0	0	0	0	0	0	0
6b0e0a1a7696351b2c69b7082d78e52e	d__Bacteria	p__Bacillota	c__Clostridia	o__Oscillospirales	f__Ruminococcaceae	g__Faecalibacterium	0	0	0	0	0	0	24	0	0	0	0	0	0	0	0	0	0	0	0	0	0	0	0	0	0	0	0	0	0	0	0	0	0	0	0	0	0	0	0	0	0	0	0
3e8898af29bca32a64cf0cde0e8c6188	d__Bacteria	p__Bacillota	c__Clostridia	o__Oscillospirales	f__Ruminococcaceae	g__Faecalibacterium	0	0	0	0	0	0	0	0	0	0	0	0	0	0	0	0	0	0	0	0	0	0	0	0	0	0	0	0	0	0	0	0	0	0	0	0	0	0	0	0	0	0	0
473139e5c23478d7fa1eee1de4a463bd	d__Bacteria	p__Bacillota	c__Clostridia	o__Oscillospirales	f__Ruminococcaceae	g__Faecalibacterium	0	0	0	0	0	0	28	0	0	0	24	0	0	0	0	5	0	0	0	10	0	78	63	0	0	70	0	0	7	0	0	0	0	0	22	0	0	53	31	0	0	0	0
190fc2e781d559a31bc824d21b4cfb36	d__Bacteria	p__Bacillota	c__Clostridia	o__Oscillospirales	f__Ruminococcaceae	g__Faecalibacterium	0	0	0	0	0	0	0	0	0	0	0	0	0	0	0	0	0	0	0	0	0	0	0	0	0	0	0	0	0	0	0	0	0	0	0	0	0	0	0	0	0	0	0
c48dac50b4b54fdee2ae3b138093bc68	d__Bacteria	p__Bacillota	c__Clostridia	o__Oscillospirales	f__Ruminococcaceae	g__Faecalibacterium	0	0	0	0	0	0	0	0	0	0	0	0	0	0	0	0	0	0	116	0	0	0	0	0	0	0	0	0	0	0	0	0	0	0	0	0	0	0	0	0	0	0	0
1719c37195be13d6effc5f53e49fbee5	d__Bacteria	p__Bacillota	c__Clostridia	o__Oscillospirales	f__Ruminococcaceae	g__Faecalibacterium	0	92	0	0	0	0	0	0	0	0	0	0	0	0	0	0	0	0	0	0	0	0	0	0	0	0	0	0	0	0	0	0	0	0	0	0	0	0	18	0	0	0	0
3b539f1ec4daa35cb1585bfc194c1cdd	d__Bacteria	p__Bacillota	c__Clostridia	o__Oscillospirales	f__Ruminococcaceae	g__Faecalibacterium	0	400	0	0	0	0	0	0	0	0	0	0	0	0	0	0	0	0	0	0	0	121	0	0	0	0	0	0	0	0	0	0	0	0	0	0	0	171	23	0	0	0	0
6184f0b1e75cda5265da4646ba5fe76b	d__Bacteria	p__Bacillota	c__Clostridia	o__Oscillospirales	f__Ruminococcaceae	g__Faecalibacterium	81	2	2035	1	832	308	1877	192	357	0	429	103	1297	1	248	88	172	13	223	1024	0	744	1975	92	93	810	1281	62	103	0	347	39	1082	1268	58	15	252	283	45	0	1333	11	266
b76616813660f9feee9c31e86298544a	d__Bacteria	p__Bacillota	c__Clostridia	o__Oscillospirales	f__Ruminococcaceae	g__Faecalibacterium	0	0	0	0	0	0	0	0	0	0	0	0	0	0	0	0	0	0	0	0	0	0	134	0	0	0	0	0	0	0	0	0	0	0	0	0	0	0	0	0	0	0	0
3a20b0a9c60281428a54f234a3f84754	d__Bacteria	p__Bacillota	c__Clostridia	o__Oscillospirales	f__Ruminococcaceae	g__Faecalibacterium	0	0	0	0	24	0	0	0	0	0	0	0	0	0	0	0	31	0	25	0	0	0	0	0	0	0	0	0	0	0	0	0	116	0	9	0	0	0	0	0	0	0	0
00d3b7254acaf7d9fd3caf440ff2e2b0	d__Bacteria	p__Bacillota	c__Clostridia	o__Oscillospirales	f__Ruminococcaceae	g__Faecalibacterium	0	0	0	0	0	0	0	0	0	0	0	0	0	0	0	0	0	0	0	0	0	0	0	0	0	0	0	0	0	0	0	0	0	0	0	0	0	0	0	0	0	0	0
7795efb66df87b594bfa1fc52efa3bee	d__Bacteria	p__Bacillota	c__Clostridia	o__Oscillospirales	f__Ruminococcaceae	g__Faecalibacterium	0	0	0	0	0	0	0	0	0	0	0	0	0	0	0	0	0	0	0	0	0	0	0	0	0	0	0	0	0	0	51	0	0	0	0	0	0	0	0	0	0	0	0
8b1ccee4109e2233e9a61a0a85d3a230	d__Bacteria	p__Bacillota	c__Clostridia	o__Oscillospirales	f__Ruminococcaceae	g__Faecalibacterium	0	0	0	0	203	0	0	0	0	0	0	0	0	0	0	0	0	0	0	0	0	0	0	0	0	0	0	0	0	0	0	0	0	0	0	0	0	0	0	0	0	0	0
a41f8622b6c15db2d8a467c83e183d14	d__Bacteria	p__Bacillota	c__Clostridia	o__Oscillospirales	f__Ruminococcaceae	g__Faecalibacterium	0	0	0	0	163	0	0	0	0	0	0	0	0	0	0	0	0	0	0	0	0	0	0	0	0	0	0	0	0	0	0	0	0	0	0	0	0	0	0	0	0	0	0
cb8e1b999eef02b50a7225617e61755a	d__Bacteria	p__Bacillota	c__Clostridia	o__Oscillospirales	f__Ruminococcaceae	g__Faecalibacterium	0	0	0	0	0	0	0	0	0	0	0	0	0	0	0	0	0	0	0	0	0	0	0	0	0	0	0	0	0	0	0	0	0	255	0	0	0	0	0	0	0	0	0
e9c4868f18051b48c3f3112201e98be9	d__Bacteria	p__Bacillota	c__Clostridia	o__Oscillospirales	f__Ruminococcaceae	g__Faecalibacterium	0	0	0	0	0	0	0	0	0	0	0	0	0	0	48	0	0	0	0	0	0	0	0	0	0	0	0	0	0	0	26	0	0	0	0	0	0	0	0	0	0	0	0
5ab360bdbbcbc898d192ed815c7e83b8	d__Bacteria	p__Bacillota	c__Clostridia	o__Oscillospirales	f__Ruminococcaceae	g__Faecalibacterium	0	0	0	0	0	415	0	0	0	0	0	0	0	0	0	0	0	0	0	0	0	0	0	0	0	0	0	0	0	0	0	0	0	0	0	0	0	0	0	0	0	0	0
fe058b830daab40172c89c299ce0f76d	d__Bacteria	p__Bacillota	c__Clostridia	o__Oscillospirales	f__Ruminococcaceae	g__Faecalibacterium	0	0	0	0	0	0	0	0	0	0	0	0	0	0	0	0	0	0	0	0	0	0	0	0	0	0	0	0	0	0	0	0	0	0	0	0	0	0	0	46	0	0	0
4c015c05b23fa6d6458f8379a58798c6	d__Bacteria	p__Bacillota	c__Clostridia	o__Oscillospirales	f__Ruminococcaceae	g__Faecalibacterium	0	0	0	0	0	0	14	29	28	0	0	0	0	0	0	0	0	0	0	0	0	0	0	0	0	0	0	0	0	0	0	0	0	0	0	0	0	0	0	0	0	0	0
367da03193554afa419233cf58aa75c7	d__Bacteria	p__Bacillota	c__Clostridia	o__Oscillospirales	f__Ruminococcaceae	g__Faecalibacterium	54	78	500	105	15	1825	368	212	215	0	96	0	2611	67	228	67	202	89	35	1202	0	219	1618	255	22	187	1006	49	238	46	66	83	33	769	165	24	45	49	123	229	816	132	942
840592683584cda27a798fe85a731fee	d__Bacteria	p__Bacillota	c__Clostridia	o__Oscillospirales	f__Ruminococcaceae	g__Faecalibacterium	0	0	0	0	0	0	0	0	0	0	0	0	0	0	0	0	0	0	0	0	0	0	0	0	0	0	0	0	0	0	0	0	0	0	0	0	0	0	0	0	0	0	0
00b56926ddfc7383da611ebb0ff8df5e	d__Bacteria	p__Bacillota	c__Clostridia	o__Oscillospirales	f__Ruminococcaceae	g__Faecalibacterium	0	0	0	0	0	0	0	0	0	0	0	0	0	0	77	0	0	0	0	0	0	0	0	0	0	0	0	0	0	0	13	0	0	0	57	0	0	0	0	0	0	19	0
64db403cc9cae30db0a45e803737be58	d__Bacteria	p__Bacillota	c__Clostridia	o__Oscillospirales	f__Ruminococcaceae	g__Faecalibacterium	0	0	0	0	0	0	0	0	0	0	0	0	0	0	46	0	0	0	0	0	0	0	0	0	0	0	0	0	0	0	28	0	0	0	0	0	0	0	0	0	0	0	0
916ce5ad2d4c192ddd56b189db1f7f3a	d__Bacteria	p__Bacillota	c__Clostridia	o__Oscillospirales	f__Ruminococcaceae	g__Faecalibacterium	0	0	0	0	0	0	0	0	0	0	0	0	0	0	0	0	0	0	0	0	0	0	0	0	0	0	0	0	0	0	0	0	0	0	0	0	0	0	0	0	0	0	0
7a6c95868e381ac43edebb08f16b3805	d__Bacteria	p__Bacillota	c__Clostridia	o__Oscillospirales	f__Ruminococcaceae	g__Faecalibacterium	0	0	0	0	0	0	0	0	0	0	0	0	0	5	0	0	0	0	0	0	0	0	0	0	0	0	0	0	0	0	0	0	0	0	0	0	0	0	0	0	0	0	0
cb0c9b3c1d73df205596fb8087817542	d__Bacteria	p__Bacillota	c__Clostridia	o__Oscillospirales	f__Ruminococcaceae	g__Faecalibacterium	0	0	0	0	0	351	0	0	0	0	0	0	0	0	0	0	0	0	0	0	0	0	0	0	0	0	232	0	0	0	0	0	0	0	0	0	0	0	0	0	0	0	0
f21ed7dc4ea6acf7bd4cc247cf9d587a	d__Bacteria	p__Bacillota	c__Clostridia	o__Oscillospirales	f__Ruminococcaceae	g__Fournierella	0	0	0	0	0	0	0	0	0	0	0	0	0	0	0	0	0	0	0	0	116	0	0	0	0	0	0	0	0	0	0	0	0	0	0	0	0	0	0	0	0	0	0
3230efe96b0668a483fd3e55648b865a	d__Bacteria	p__Bacillota	c__Clostridia	o__Oscillospirales	f__Ruminococcaceae	g__Gemmiger	0	0	0	0	0	0	0	0	0	0	0	0	0	0	0	0	0	0	0	0	0	0	0	0	0	0	0	0	0	0	0	0	0	0	0	0	0	0	0	0	0	0	0
2e9f1c3013022ced2c0c9567d59fc064	d__Bacteria	p__Bacillota	c__Clostridia	o__Oscillospirales	f__Ruminococcaceae	g__Gemmiger	211	0	641	0	0	0	221	0	0	0	771	0	0	44	0	0	0	0	605	326	0	37	161	22	25	17	314	16	3536	0	0	7	0	0	147	85	2	7	20	0	95	0	0
519afc56f9fa33537985a0ec26bb92a0	d__Bacteria	p__Bacillota	c__Clostridia	o__Oscillospirales	f__Ruminococcaceae	g__Gemmiger	0	0	0	0	0	0	0	0	0	0	0	0	0	0	0	0	0	0	0	0	0	0	112	0	0	0	0	0	0	0	0	0	0	0	0	0	0	0	0	0	0	0	0
3fd0bd203382ff7fcfe8fed0308821f6	d__Bacteria	p__Bacillota	c__Clostridia	o__Oscillospirales	f__Ruminococcaceae		0	0	0	0	0	0	0	0	0	0	0	0	0	0	0	0	0	0	0	0	0	119	0	0	0	2	31	0	0	0	0	0	0	0	0	0	0	0	0	0	0	0	0
3a3e3461428ee67e0b2d11f9771dddaf	d__Bacteria	p__Bacillota	c__Clostridia	o__Oscillospirales	f__Ruminococcaceae		0	0	0	0	0	0	0	0	0	0	0	0	0	0	0	0	0	0	0	0	0	0	0	0	0	0	0	0	0	0	0	0	0	0	0	0	0	0	0	0	0	0	0
f2735c286490a71c359f4d5db6bdd217	d__Bacteria	p__Bacillota	c__Clostridia	o__Oscillospirales	f__Ruminococcaceae		90	89	230	3720	2248	1389	163	105	849	0	1016	15	1825	185	5662	1314	0	1893	1126	64	0	802	2056	21	13	296	584	6	2557	0	1912	76	3044	7980	84	79	194	68	147	10065	1191	8949	255
436eaf661f2be47bdb5f3062920abb2d	d__Bacteria	p__Bacillota	c__Clostridia	o__Oscillospirales	f__Ruminococcaceae		0	0	0	0	0	0	0	20	0	0	0	0	0	0	0	0	0	0	0	0	0	0	0	0	0	0	63	0	0	0	0	0	0	0	0	0	0	0	0	0	0	0	0
5b72692c95321d85bb2e1a708988f9d6	d__Bacteria	p__Bacillota	c__Clostridia	o__Oscillospirales	f__Ruminococcaceae		0	0	0	857	0	0	0	0	74	0	0	0	0	0	0	0	0	0	0	0	0	0	0	0	0	0	0	0	0	0	0	0	0	0	0	0	0	0	0	0	0	0	0
3b0f4e3db660f0dd0ec11fb29929cdbf	d__Bacteria	p__Bacillota	c__Clostridia	o__Oscillospirales	f__Ruminococcaceae		0	0	0	866	0	0	0	0	158	0	0	0	0	0	165	0	0	0	0	0	0	0	165	0	0	0	0	0	0	0	70	0	0	0	0	0	0	0	0	0	0	0	0
46db1d3eac3e5b65fa5a70696085f90f	d__Bacteria	p__Bacillota	c__Clostridia	o__Oscillospirales	f__Ruminococcaceae		0	0	0	0	0	0	0	0	0	0	0	0	0	0	0	0	0	0	0	0	0	0	0	0	0	0	24	0	0	0	0	0	0	0	0	0	0	0	0	0	170	0	0
aad29d2695a877a899896c0d0c819d80	d__Bacteria	p__Bacillota	c__Clostridia	o__Oscillospirales	f__Ruminococcaceae		0	159	0	0	0	0	0	0	0	0	0	0	0	0	0	0	0	0	0	0	0	0	0	0	0	0	0	0	0	0	0	0	0	0	0	0	0	0	0	0	0	0	0
4362a308772968602a385c0f337f5fc1	d__Bacteria	p__Bacillota	c__Clostridia	o__Oscillospirales	f__Ruminococcaceae		0	0	0	0	455	0	0	10	0	0	0	0	0	0	0	10	0	0	0	0	0	0	0	0	0	0	0	0	0	0	0	0	0	0	0	0	28	0	0	0	0	0	0
9694ada0d9f9ad27717e4620cd2069b7	d__Bacteria	p__Bacillota	c__Clostridia	o__Oscillospirales	f__Ruminococcaceae		0	0	0	0	0	0	0	0	0	0	0	0	0	0	0	60	0	0	0	0	0	0	0	0	0	0	0	0	0	0	0	0	0	0	0	0	0	0	0	0	0	0	0
f9ece50a1e35a14b1f90f7faa9135170	d__Bacteria	p__Bacillota	c__Clostridia	o__Oscillospirales	f__Ruminococcaceae		0	0	0	0	0	269	0	0	0	0	0	0	0	0	0	406	0	0	0	0	0	0	0	0	0	0	0	0	0	0	0	0	0	0	0	0	24	0	0	0	0	0	21
b8420c2e11cc062fd99e1155ddddb171	d__Bacteria	p__Bacillota	c__Clostridia	o__Oscillospirales	f__Ruminococcaceae	g__Gemmiger	55	0	17	3	0	0	41	0	0	0	199	11	0	0	0	36	0	0	0	43	0	56	0	11	32	64	0	12	0	0	0	4	27	0	14	40	0	29	20	0	70	0	0
07f4dc6ad7f8b9dbbd04ec64c9474dff	d__Bacteria	p__Bacillota	c__Clostridia	o__Oscillospirales	f__Ruminococcaceae	g__Gemmiger	0	0	0	0	0	0	0	0	0	0	0	1	0	0	0	0	0	0	46	18	0	23	0	0	0	0	0	0	0	0	0	0	0	0	0	0	0	0	0	0	0	0	0
2cb69a29d92ec3db4e102439379b5de6	d__Bacteria	p__Bacillota	c__Clostridia	o__Oscillospirales	f__Ruminococcaceae	g__Gemmiger	0	0	0	0	0	0	0	0	0	0	0	0	0	0	0	0	0	0	28	0	0	76	0	0	0	13	657	0	0	0	0	0	0	0	0	27	0	0	2	0	0	0	0
ec60e2a37a540b01aef709130f6a231d	d__Bacteria	p__Bacillota	c__Clostridia	o__Oscillospirales	f__Ruminococcaceae	g__Fournierella	47	0	0	0	0	0	0	0	0	0	0	0	0	0	0	0	0	0	0	0	0	0	0	0	0	0	0	0	0	0	0	0	0	0	0	0	0	0	0	0	0	0	0
aa7dcac5b1f9fd1ffe2c10b9c7b62696	d__Bacteria	p__Bacillota	c__Clostridia	o__Oscillospirales	f__Ruminococcaceae	g__Fournierella	189	0	0	0	0	0	0	0	0	0	0	0	0	0	0	0	0	0	0	0	0	0	0	0	0	0	0	0	0	0	0	0	0	0	3	0	0	0	0	0	0	0	0
502d938bbf9764e3800706b8caf52b7c	d__Bacteria	p__Bacillota	c__Clostridia	o__Oscillospirales	f__Ruminococcaceae	g__[Eubacterium]_siraeum_group	0	0	0	0	0	0	0	0	0	0	0	0	0	0	0	0	0	0	0	0	0	0	0	0	0	0	0	0	0	0	108	0	0	0	0	0	0	0	0	0	0	0	0
10d07f8c1ac3ca987c212ca51396d38f	d__Bacteria	p__Bacillota	c__Clostridia	o__Oscillospirales	f__Ruminococcaceae	g__[Eubacterium]_siraeum_group	30	49	159	0	391	0	270	0	0	0	10	0	0	0	1	0	0	0	344	93	439	0	0	0	0	14	0	0	23	0	169	84	0	544	0	6	0	0	0	0	0	0	0
b2613e86da65aaa92a5bf613bd75daab	d__Bacteria	p__Bacillota	c__Clostridia	o__Oscillospirales	f__[Eubacterium]_coprostanoligenes_group	g__Incertae_Sedis	0	156	0	0	0	0	0	0	0	0	0	0	0	0	0	0	0	0	0	0	0	0	0	0	0	0	0	0	0	0	0	0	0	0	0	0	0	0	0	0	0	0	0
0a9dc44871a8d70e69ef464959d880b2	d__Bacteria	p__Bacillota	c__Clostridia	o__Oscillospirales	f__[Eubacterium]_coprostanoligenes_group	g__Incertae_Sedis	0	0	0	0	0	0	0	0	0	0	0	0	0	0	0	0	0	0	0	0	0	0	0	0	0	0	0	0	0	0	0	0	0	0	0	0	0	0	0	0	0	0	0
4f9f62589742ee76e1d323341d0fe52b	d__Bacteria	p__Bacillota	c__Clostridia	o__Oscillospirales	f__[Eubacterium]_coprostanoligenes_group	g__Incertae_Sedis	0	0	0	0	0	0	0	0	0	0	0	0	0	0	0	0	0	0	0	0	0	0	0	0	0	0	0	0	816	0	0	0	0	0	0	0	0	0	0	0	0	0	0
fc984caee27b09d6db4fcfbe8b943350	d__Bacteria	p__Bacillota	c__Clostridia	o__Oscillospirales	f__[Eubacterium]_coprostanoligenes_group	g__Incertae_Sedis	0	0	0	0	0	0	0	0	0	0	0	0	0	0	0	0	0	0	0	0	0	0	0	0	0	0	0	0	417	0	79	0	0	0	0	0	0	0	0	0	0	0	0
6bc6521089c8c2cb883bae25cbb1e2bc	d__Bacteria	p__Bacillota	c__Clostridia	o__Oscillospirales	f__[Eubacterium]_coprostanoligenes_group	g__Incertae_Sedis	0	0	0	0	0	0	0	0	0	0	0	0	0	0	0	0	0	0	0	0	0	0	0	0	0	0	0	0	0	0	0	0	0	0	0	0	0	0	0	0	0	0	0
252b4781449a3acbc306b40e3ba08e95	d__Bacteria	p__Bacillota	c__Clostridia	o__Oscillospirales	f__[Eubacterium]_coprostanoligenes_group	g__Incertae_Sedis	107	0	0	0	0	0	169	0	0	0	0	0	0	0	0	0	0	0	0	0	0	0	0	0	0	0	0	0	0	0	0	0	0	0	0	0	0	0	0	0	0	0	0
85f1737e03a57b18431c35a428734ca1	d__Bacteria	p__Bacillota	c__Clostridia	o__Oscillospirales	f__[Eubacterium]_coprostanoligenes_group	g__Incertae_Sedis	0	0	0	0	0	0	0	0	0	0	0	0	0	0	0	0	0	0	0	136	0	0	0	0	0	0	0	0	0	0	0	0	0	0	0	0	0	0	0	0	0	0	0
8cf144d1a2cb9b742b5e647ae3937887	d__Bacteria	p__Bacillota	c__Clostridia	o__Oscillospirales	f__[Eubacterium]_coprostanoligenes_group	g__Incertae_Sedis	8	0	118	0	0	0	30	0	0	0	38	24	79	0	0	0	0	47	114	119	0	6	979	11	0	22	172	0	0	0	0	15	0	1128	2	53	0	215	20	0	0	0	125
31810dea6cd49e01ab57d18cae8b672b	d__Bacteria	p__Bacillota	c__Clostridia	o__Oscillospirales	f__[Eubacterium]_coprostanoligenes_group	g__Incertae_Sedis	0	0	0	0	0	0	0	0	0	0	0	0	0	0	0	0	0	0	0	0	0	0	0	0	0	0	0	0	0	0	97	0	0	0	0	0	0	0	0	0	0	0	0
31f65065981685d0756db935693187ae	d__Bacteria	p__Bacillota	c__Clostridia	o__Oscillospirales	f__[Eubacterium]_coprostanoligenes_group	g__Incertae_Sedis	54	4	458	0	0	158	0	0	24	0	1	122	0	0	0	0	234	0	0	0	0	0	0	0	0	413	21	2	0	0	0	0	0	0	7	68	0	0	0	0	427	0	0
1b0bc90997aa4f251b2ceb3801b38ac1	d__Bacteria	p__Bacillota	c__Clostridia	o__Oscillospirales	f__[Eubacterium]_coprostanoligenes_group	g__Incertae_Sedis	0	0	0	0	0	0	0	0	0	0	0	0	0	0	0	0	0	0	0	0	0	0	0	0	0	0	0	0	0	0	0	0	0	0	0	0	0	0	0	0	0	0	0
675783333d5522953a635873005580c9	d__Bacteria	p__Bacillota	c__Clostridia	o__Oscillospirales	f__[Eubacterium]_coprostanoligenes_group	g__Incertae_Sedis	0	0	0	0	536	0	0	74	0	0	0	0	0	1881	82	1270	0	0	651	0	1	0	0	0	0	0	0	0	0	0	0	0	0	0	0	0	83	0	0	0	0	2	0
f02876c941bd833406f38f81d98def92	d__Bacteria	p__Bacillota	c__Clostridia	o__Oscillospirales	f__[Eubacterium]_coprostanoligenes_group	g__Incertae_Sedis	0	0	0	0	0	0	0	0	0	0	0	0	0	0	0	0	0	0	0	0	0	0	0	0	0	0	0	0	0	0	0	0	2293	0	0	0	0	0	0	0	0	0	0
0ca6a9c5b1b03d6c643666062c82b499	d__Bacteria	p__Bacillota	c__Clostridia	o__Oscillospirales	f__[Eubacterium]_coprostanoligenes_group	g__Incertae_Sedis	0	0	0	0	0	0	0	0	0	0	252	0	0	0	0	0	0	0	0	0	0	0	0	0	0	0	1172	0	0	0	0	37	0	0	0	0	0	654	0	0	62	0	0
dc8065ae60817675771bc3ebc93e5e52	d__Bacteria	p__Bacillota	c__Clostridia	o__Oscillospirales	f__[Eubacterium]_coprostanoligenes_group	g__Incertae_Sedis	0	0	445	0	0	0	0	0	0	0	0	0	0	0	0	0	0	0	0	0	0	0	0	0	0	0	0	0	0	0	0	0	0	0	0	0	0	5	0	0	0	0	0
e80abbc4dc59e8696ee118ca8c023f2d	d__Bacteria	p__Bacillota	c__Clostridia	o__Oscillospirales	f__[Eubacterium]_coprostanoligenes_group	g__Incertae_Sedis	0	0	0	0	0	0	0	0	0	0	0	58	0	0	0	0	0	0	0	0	0	0	0	0	0	0	0	0	0	0	0	0	0	0	0	0	0	516	403	0	0	0	0
b174cc69a392835561a660d8ff2f6e7a	d__Bacteria	p__Bacillota	c__Clostridia	o__Oscillospirales	f__[Eubacterium]_coprostanoligenes_group	g__Incertae_Sedis	0	0	0	0	168	0	0	0	0	0	0	0	0	0	0	0	0	0	0	0	0	0	0	0	0	0	0	0	0	0	0	0	0	0	0	0	0	0	0	0	0	0	200
a448970de11b09c53971e6ae439c3e85	d__Bacteria	p__Bacillota	c__Clostridia	o__Oscillospirales	f__[Eubacterium]_coprostanoligenes_group	g__Incertae_Sedis	1790	0	0	0	441	0	1012	0	53	0	519	0	167	390	476	0	0	263	539	0	0	6	25	144	915	2542	0	2	413	0	0	100	0	0	0	9	0	613	0	0	136	0	548
25af6fee502c594ba6a3313a9b97e572	d__Bacteria	p__Bacillota	c__Clostridia	o__Oscillospirales	f__[Eubacterium]_coprostanoligenes_group	g__Incertae_Sedis	0	0	778	0	0	0	0	0	0	0	0	0	0	0	0	0	0	0	0	3	0	0	0	0	0	1	0	0	0	0	0	0	0	0	0	0	0	0	0	0	0	0	0
a021678dfaa2f1156914995c9080a9ed	d__Bacteria	p__Bacillota	c__Clostridia	o__Oscillospirales	f__[Eubacterium]_coprostanoligenes_group	g__Incertae_Sedis	34	0	10	0	6	0	0	0	0	0	0	0	0	0	0	0	0	0	17	0	0	0	0	0	0	5	0	0	0	0	0	0	0	0	0	0	0	0	7	0	0	0	0
e27e94d3ea69d387ccd54bf6164d951c	d__Bacteria	p__Bacillota	c__Clostridia	o__Oscillospirales	f__Ruminococcaceae	g__Ruminococcus	0	0	0	0	0	0	0	0	0	0	0	0	0	0	0	0	0	0	0	0	0	0	0	0	0	0	0	0	179	0	0	0	0	0	0	0	0	0	0	0	0	0	0
7b260e1945363e90590f57fdd5b94fc1	d__Bacteria	p__Bacillota	c__Clostridia	o__Oscillospirales	f__Ruminococcaceae	g__Ruminococcus	0	0	0	0	0	0	0	0	0	0	0	0	0	94	0	0	0	0	0	0	0	0	0	0	0	0	0	0	0	0	0	0	0	0	0	0	0	0	0	0	0	0	0
25542345ca48c32feaa450487014e464	d__Bacteria	p__Bacillota	c__Clostridia	o__Oscillospirales	f__Ruminococcaceae	g__Ruminococcus	0	0	0	0	0	0	0	0	0	0	0	0	0	0	0	0	0	0	151	0	0	0	0	0	0	0	0	0	0	0	0	0	0	0	0	0	0	0	0	0	0	0	0
a10b2a6ea368f3393075b68084d9fbe6	d__Bacteria	p__Bacillota	c__Clostridia	o__Oscillospirales	f__Ruminococcaceae	g__Ruminococcus	0	0	0	0	0	0	0	0	0	0	0	0	0	0	0	0	0	0	0	0	0	0	0	0	0	0	0	0	0	0	0	0	0	108	0	0	0	0	0	0	0	0	0
aadad914c9da6555d9ff1b54dbe1de64	d__Bacteria	p__Bacillota	c__Clostridia	o__Oscillospirales	f__Ruminococcaceae	g__Ruminococcus	0	0	0	0	0	0	0	0	0	0	0	0	0	0	0	0	0	0	0	0	0	0	0	0	0	0	0	0	0	0	0	0	0	96	0	0	0	0	0	0	0	0	0
8a66e4725750e40bd19b1770b6b845de	d__Bacteria	p__Bacillota	c__Clostridia	o__Oscillospirales	f__Ruminococcaceae	g__Ruminococcus	11	0	0	0	4	1	25	0	0	0	0	0	0	0	0	0	0	9	0	20	27	0	0	16	0	79	0	0	0	0	0	0	0	0	0	2	0	0	22	285	0	12	0
97242814d08aba498336073ffab60914	d__Bacteria	p__Bacillota	c__Clostridia	o__Oscillospirales	f__Ruminococcaceae	g__Ruminococcus	114	0	42	0	0	0	0	0	0	0	0	0	0	0	0	0	0	0	0	0	0	0	0	0	0	0	0	0	0	0	0	0	0	0	0	0	0	0	0	0	0	0	0
d0d71323b9dd35b87d972d7332c7828d	d__Bacteria	p__Bacillota	c__Clostridia	o__Oscillospirales	f__Ruminococcaceae	g__Ruminococcus	0	0	0	0	0	0	0	0	0	0	0	0	0	0	240	0	11	0	0	0	0	0	0	175	0	0	0	0	0	0	0	0	0	0	0	0	0	0	0	0	0	1	0
15c71dc60a0b4e35fa5115904e171d76	d__Bacteria	p__Bacillota	c__Clostridia	o__Oscillospirales	f__Ruminococcaceae	g__Ruminococcus	0	0	0	0	0	0	53	65	0	0	0	0	7	131	0	0	0	60	25	8	0	0	0	0	3	39	0	0	0	0	0	0	64	0	68	0	21	62	8	9	0	0	4
ee413d3de0ec1b5e6443d85818684132	d__Bacteria	p__Bacillota	c__Clostridia	o__Oscillospirales	f__Ruminococcaceae	g__Ruminococcus	0	0	0	0	0	0	0	0	0	0	0	0	0	0	0	0	0	0	0	0	0	0	0	0	0	0	0	0	0	0	0	0	0	77	0	0	0	0	0	0	0	0	0
3dbdd872ed2139034d0eb7c896f6b6fd	d__Bacteria	p__Bacillota	c__Clostridia	o__Oscillospirales	f__Ruminococcaceae	g__Ruminococcus	5	0	77	0	13	0	0	0	0	0	14	0	3	0	0	0	0	3	21	0	0	37	0	0	0	1	0	1	0	0	0	0	0	0	0	0	0	0	5	59	0	0	0
61f1f63225aef2e48da88459e5687c02	d__Bacteria	p__Bacillota	c__Clostridia	o__Oscillospirales	f__Ruminococcaceae	g__Ruminococcus	0	0	0	0	0	0	0	0	0	0	0	0	0	0	0	0	0	0	0	0	0	0	0	0	0	0	0	0	0	4	0	0	0	0	0	0	0	0	0	0	0	0	0
f1e1f28fc005bbcd1a1819994c099a98	d__Bacteria	p__Bacillota	c__Clostridia	o__Oscillospirales	f__Ruminococcaceae	g__Ruminococcus	0	5	0	0	0	0	0	0	0	0	0	0	0	0	0	0	0	0	0	0	0	0	0	0	0	0	0	0	60	0	0	0	0	0	0	0	0	0	0	0	0	0	0
f4f61f1603dcb2beb7d8ee63566e6c53	d__Bacteria	p__Bacillota	c__Clostridia	o__Oscillospirales	f__Ruminococcaceae	g__Acutalibacter	0	0	0	0	0	0	0	0	0	0	0	0	0	0	0	0	0	0	0	0	0	0	83	0	0	6	0	0	9	0	0	0	0	44	0	0	0	0	0	0	0	0	0
6ff16c53b14f4e4259733d82dc4a1286	d__Bacteria	p__Bacillota	c__Clostridia	o__Oscillospirales	f__Ruminococcaceae	g__Acutalibacter	0	0	0	57	0	1474	15	0	4	4	0	0	838	0	11	0	18	33	9	3	112	0	154	0	0	14	10	0	28	604	11	0	0	65	5	0	2	15	7	0	0	0	24
1585d65374dea1d64de3b9f95e50ba87	d__Bacteria	p__Bacillota	c__Clostridia	o__Oscillospirales	f__Ruminococcaceae	g__Acutalibacter	0	45	16	0	0	0	0	29	0	0	0	0	0	78	0	0	0	0	0	0	0	0	0	0	17	0	0	0	0	0	0	0	0	0	0	1	0	0	0	0	0	0	0
d600bc9a3300e59ce97ee04d767bb3f6	d__Bacteria	p__Bacillota	c__Clostridia	o__Oscillospirales	f__Ruminococcaceae	g__Acutalibacter	2	0	0	0	18	0	0	0	0	0	8	0	0	0	0	0	7	0	10	0	0	0	0	0	0	0	0	0	7	21	0	0	0	0	0	0	0	0	0	766	0	0	0
10870266d619460033529767305550c1	d__Bacteria	p__Bacillota	c__Clostridia	o__Oscillospirales	f__Ruminococcaceae	g__Caproiciproducens	0	0	0	0	0	24	3	0	3	0	2	0	0	0	9	5	7	0	0	0	0	0	0	0	1	6	0	0	0	0	2	0	0	6	0	0	0	0	0	0	0	0	0
1e02b505287e7a29cdb413b15012e72e	d__Bacteria	p__Bacillota	c__Clostridia	o__Oscillospirales	f__Ruminococcaceae	g__Caproiciproducens	14	0	4	0	0	0	3	0	0	0	5	1	0	0	0	0	0	0	9	0	0	0	0	3	17	3	2	0	0	0	0	3	0	0	3	0	0	0	4	0	0	0	0
8348c16b8cc3df25e45db549f3540294	d__Bacteria	p__Bacillota	c__Clostridia	o__Oscillospirales	f__Ruminococcaceae	g__Caproiciproducens	11	0	0	0	0	0	0	0	0	0	0	0	0	0	0	0	0	0	0	0	0	0	0	1	0	6	1	0	0	0	0	0	0	0	0	0	0	3	7	0	0	0	0
00ffa432ea3445f71c4923b4cd5d954d	d__Bacteria	p__Bacillota	c__Clostridia	o__Oscillospirales	f__Ruminococcaceae	g__Acutalibacter	0	32	24	31	103	127	0	0	104	191	0	9	52	98	37	254	50	3	122	0	19	0	156	18	5	0	0	0	68	1	13	5	300	123	0	0	15	0	0	201	67	0	13
087d4cd26f4c715a93ba6c9c05e0cc98	d__Bacteria	p__Bacillota	c__Clostridia	o__Oscillospirales	f__Ruminococcaceae	g__Acutalibacter	0	0	0	0	59	0	0	0	0	0	0	0	0	0	0	0	0	0	0	0	0	0	0	0	0	0	0	0	0	0	0	0	0	0	0	0	0	0	0	0	0	0	0
4745dee3b51c9f111d4510b3fdc13cbe	d__Bacteria	p__Bacillota	c__Clostridia	o__Oscillospirales	f__Ruminococcaceae	g__Acutalibacter	1	0	87	0	22	0	49	0	0	0	37	0	0	0	80	0	0	107	87	10	0	4	821	0	80	27	372	0	28	0	3	4	24	49	9	5	0	20	2	0	810	0	14
ad945405b490fb99a6e1b63ba4c931f4	d__Bacteria	p__Bacillota	c__Clostridia	o__Oscillospirales	f__Ruminococcaceae	g__Acutalibacter	0	16	0	0	2	0	0	0	6	0	0	0	9	0	0	0	0	6	0	0	19	0	0	0	0	0	0	0	0	0	0	0	0	0	0	0	0	0	0	4	0	0	0
4bd3179114d708142d3a01b7e428233d	d__Bacteria	p__Bacillota	c__Clostridia	o__Oscillospirales	f__Ruminococcaceae	g__Caproiciproducens	0	18	0	0	0	2	0	0	8	0	0	0	6	0	0	0	2	0	0	0	0	0	0	0	0	0	0	0	1	1	0	0	0	24	0	0	0	0	0	5	4	0	2
939eb03f92264387524d6970ba7ebefd	d__Bacteria	p__Bacillota	c__Clostridia	o__Oscillospirales	f__Ruminococcaceae	g__DTU089	0	66	0	0	105	41	8	3	0	15	5	0	14	0	0	5	12	5	19	0	93	0	0	0	6	0	124	0	0	0	0	0	0	2	0	0	0	8	0	76	0	0	3
7fad4c6e938038de0883525e49cbb91f	d__Bacteria	p__Bacillota	c__Clostridia	o__Oscillospirales	f__Ruminococcaceae	g__CAG-352	3	0	0	0	218	0	0	0	0	0	0	0	0	0	0	0	0	0	0	0	0	0	0	0	0	0	0	0	65	0	0	0	0	0	0	0	0	0	0	0	0	0	0
83a5381789d9b36ee36d3a312617f938	d__Bacteria	p__Bacillota	c__Clostridia	o__Oscillospirales	f__Ruminococcaceae	g__CAG-352	0	0	0	0	1240	0	0	0	0	0	0	0	0	0	0	5697	0	0	10	0	0	2	0	0	0	36	0	0	0	0	0	1202	0	0	0	0	77	0	0	0	0	0	0
99a08f36e3a30470c9bea693bb1cc2d6	d__Bacteria	p__Bacillota	c__Clostridia	o__Oscillospirales	f__Ruminococcaceae	g__CAG-352	0	0	0	0	0	0	0	0	0	0	0	0	0	0	0	0	0	0	0	0	0	0	0	0	0	0	0	0	0	0	0	0	0	1089	0	27	0	0	0	0	0	0	0
c7444b1d9b200fdeb922693aab29deb4	d__Bacteria	p__Bacillota	c__Clostridia	o__Oscillospirales	f__Ruminococcaceae		4	0	0	0	0	0	8	0	0	0	0	0	0	36	40	0	89	0	0	21	0	0	0	5	0	35	0	3	0	185	0	0	0	0	0	0	0	0	5	0	0	22	0
ba418eda459466506fc76728e183d26a	d__Bacteria	p__Bacillota	c__Clostridia	o__Oscillospirales	f__Ruminococcaceae	g__Ruminococcus	0	0	0	0	0	0	0	0	163	0	0	0	0	0	0	0	0	0	0	0	0	0	0	0	0	0	0	0	0	0	0	0	0	0	0	0	0	0	0	0	0	0	0
bb8d7dea5b8d68c017a276447ec59ed0	d__Bacteria	p__Bacillota	c__Clostridia	o__Oscillospirales	f__Ruminococcaceae	g__Ruminococcus	0	0	47	0	0	253	0	0	0	0	0	0	0	0	0	0	0	3114	184	0	0	0	0	0	0	0	0	0	0	0	0	0	0	0	0	0	0	0	0	0	0	0	0
83f17deb8de2c23b361ce06ea074937e	d__Bacteria	p__Bacillota	c__Clostridia	o__Oscillospirales	f__Ruminococcaceae	g__Ruminococcus	0	0	0	0	0	0	0	0	0	0	0	33	0	0	0	0	0	0	0	0	0	0	0	0	0	0	0	0	0	0	0	0	0	4	0	15	0	0	0	705	0	14	0
333c88222ef5bcffbaa209d693e4b302	d__Bacteria	p__Bacillota	c__Clostridia	o__Oscillospirales	f__Ruminococcaceae	g__CAG-352	0	0	0	0	0	0	0	0	0	0	0	0	0	0	0	0	0	0	0	0	0	0	0	0	0	0	0	0	0	0	0	365	0	0	0	0	0	0	0	0	0	0	0
b05e8eb3a61a6e4c418f7b1a64c2846d	d__Bacteria	p__Bacillota	c__Clostridia	o__Oscillospirales	f__Ruminococcaceae		0	0	0	0	0	0	0	0	0	0	0	0	0	0	0	0	0	0	0	0	0	0	0	0	0	0	0	0	0	0	0	0	0	0	0	0	0	0	20	0	0	0	0
f228b261034ed3132f22be4dbe813853	d__Bacteria	p__Bacillota	c__Clostridia	o__Oscillospirales	f__Ruminococcaceae		3	18	3	0	38	0	7	10	0	0	16	0	0	8	8	0	0	0	17	0	0	0	3	0	1	10	19	0	0	0	11	0	0	53	0	0	0	0	0	38	0	0	0
11f82f37a91d00b0a61dcc488bc2a64f	d__Bacteria	p__Bacillota	c__Clostridia	o__Oscillospirales	f__Ruminococcaceae		0	16	0	0	98	0	0	0	0	0	0	0	0	0	0	0	9	3	12	0	0	0	0	0	0	0	0	0	0	0	0	0	0	0	0	0	0	0	0	28	0	0	0
acefac6f03204bc5049265da7db5f70a	d__Bacteria	p__Bacillota	c__Clostridia	o__Oscillospirales	f__Ruminococcaceae		0	6	0	0	0	0	0	0	0	0	0	0	0	0	0	0	0	0	0	0	0	0	0	0	0	0	5	0	0	0	0	0	0	0	0	0	0	1	0	37	0	0	0
de5d650ab0f19fe2199e07cf708b1358	d__Bacteria	p__Bacillota	c__Clostridia	o__Oscillospirales	f__Ruminococcaceae	g__Ruminococcus	0	0	0	0	0	0	0	0	0	0	0	0	0	0	0	0	0	0	35	0	0	0	0	0	0	0	0	0	0	0	0	0	0	0	0	0	0	0	0	0	0	0	0
0fd51f600a2be9eb942c89aae2a78539	d__Bacteria	p__Bacillota	c__Clostridia	o__Oscillospirales	f__Ruminococcaceae	g__Ruminococcus	0	0	0	0	0	0	0	1	0	0	0	0	0	0	0	0	0	0	0	0	0	0	0	0	0	0	0	0	26	0	0	0	0	8	0	0	0	0	0	17	0	0	0
8c1c7f04dfbd82b0920bd94fa981362c	d__Bacteria	p__Bacillota	c__Clostridia	o__Oscillospirales	f__Butyricicoccaceae	g__Butyricicoccus	0	0	0	0	0	0	0	0	0	0	0	0	0	0	0	0	0	0	0	0	106	0	0	0	0	0	0	0	0	0	0	0	0	0	0	0	0	0	0	0	0	0	0
7c81f0cbaf5830559b105f079f359fe1	d__Bacteria	p__Bacillota	c__Clostridia	o__Oscillospirales	f__Butyricicoccaceae	g__Agathobaculum	0	1	0	3	20	0	0	0	0	0	4	0	0	0	4	0	1	4	0	0	0	0	76	0	0	0	0	0	0	0	0	0	0	7	0	0	0	0	0	0	2	0	0
b63dc699cbd4b2f3fab80336566216ed	d__Bacteria	p__Bacillota	c__Clostridia	o__Oscillospirales	f__Butyricicoccaceae	g__Agathobaculum	0	15	0	0	4	0	0	9	0	0	0	0	68	0	0	0	8	5	0	0	0	0	0	0	0	21	0	0	42	15	15	0	23	4	0	0	0	0	0	12	18	61	0
0ef455ad8f53c8cf6054d1315cacc3b4	d__Bacteria	p__Bacillota	c__Clostridia	o__Oscillospirales	f__Butyricicoccaceae	g__Agathobaculum	0	0	0	0	0	148	0	0	0	0	0	0	0	0	0	0	0	0	0	0	0	0	0	0	0	0	0	0	0	34	33	0	47	0	0	0	0	0	0	0	0	0	8
052411c15a522470172ed188dfbc42f3	d__Bacteria	p__Bacillota	c__Clostridia	o__Oscillospirales	f__Butyricicoccaceae	g__Agathobaculum	0	10	0	0	0	48	0	19	0	0	0	0	0	0	0	0	0	17	0	0	0	0	99	0	0	0	0	0	0	0	0	0	0	22	0	0	0	0	0	9	0	0	0
8434a41f23fe5a8edaf0348a65ba6e36	d__Bacteria	p__Bacillota	c__Clostridia	o__Oscillospirales	f__Butyricicoccaceae	g__Agathobaculum	0	0	0	0	0	0	0	0	0	0	0	0	0	0	0	0	0	0	0	22	0	0	85	0	0	0	0	0	0	0	0	0	0	0	0	0	0	0	0	0	0	16	0
f6f530f92555939ea54e52ff48dd49cb	d__Bacteria	p__Bacillota	c__Clostridia	o__Oscillospirales	f__Butyricicoccaceae	g__Agathobaculum	0	19	16	18	31	69	26	31	16	35	23	0	0	35	23	0	96	44	0	130	0	67	420	0	6	66	0	0	26	0	0	0	0	54	0	0	12	0	9	12	125	107	0
863a193f466fc5bbc0d0128093cf6379	d__Bacteria	p__Bacillota	c__Clostridia	o__Oscillospirales	f__Butyricicoccaceae	g__Agathobaculum	0	0	0	0	0	0	0	21	0	0	0	0	0	0	0	0	0	0	0	0	0	0	0	0	0	0	0	0	0	0	0	0	0	21	0	0	0	0	0	31	0	0	0
d5dc6187e07be83b284ab2703e1c7f9c	d__Bacteria	p__Bacillota	c__Clostridia	o__Oscillospirales	f__Butyricicoccaceae	g__Agathobaculum	0	0	0	0	0	0	0	0	0	0	0	0	0	0	0	0	0	0	0	0	0	0	0	0	0	0	0	0	0	0	0	0	0	0	0	0	0	0	0	0	0	0	0
c8e1d2f4da34816fe0a6dc1b2710679a	d__Bacteria	p__Bacillota	c__Clostridia	o__Oscillospirales	f__Butyricicoccaceae	g__Agathobaculum	0	0	0	0	0	56	0	0	0	0	0	0	0	0	0	0	0	0	0	0	0	0	215	0	0	0	0	0	0	0	0	0	0	0	0	11	0	0	0	0	0	25	0
315a4ed7ba515799c983c55e19cbade0	d__Bacteria	p__Bacillota	c__Clostridia	o__Oscillospirales	f__Butyricicoccaceae	g__Agathobaculum	0	0	0	0	0	0	0	0	0	0	0	0	0	0	0	16	0	0	15	0	0	0	0	0	0	0	11	0	0	0	0	0	0	0	0	0	0	21	0	0	0	0	0
a669d7bb9e7f8603599ff3aad7095021	d__Bacteria	p__Bacillota	c__Clostridia	o__Oscillospirales	f__Butyricicoccaceae	g__Agathobaculum	0	0	0	0	0	0	0	0	0	0	0	0	0	0	0	0	0	0	0	0	0	0	0	0	0	0	0	0	29	0	0	0	0	0	0	0	0	0	0	0	0	0	0
ce388ddcc49c0c9dcce24e25684dc1f8	d__Bacteria	p__Bacillota	c__Clostridia	o__Oscillospirales	f__Butyricicoccaceae	g__Agathobaculum	0	0	0	0	0	0	0	0	0	0	0	0	0	0	0	9	0	0	0	0	0	0	0	0	0	0	17	3	0	0	0	0	0	0	0	0	0	6	0	0	0	0	0
13744bc48e9dafd060fb1686e92098f8	d__Bacteria	p__Bacillota	c__Clostridia	o__Oscillospirales	f__Butyricicoccaceae	g__Agathobaculum	3	0	0	0	0	0	0	0	0	0	0	0	26	0	0	0	0	0	17	0	0	0	0	0	0	0	0	0	0	0	0	0	0	0	0	0	0	0	0	0	0	0	0
0c8363e4eceb9b6e95a0da2153adc5f5	d__Bacteria	p__Bacillota	c__Clostridia	o__Oscillospirales	f__Butyricicoccaceae	g__Agathobaculum	8	0	5	0	0	0	0	0	0	0	0	18	0	0	0	32	0	0	0	0	0	0	0	0	0	0	6	8	0	0	0	0	0	0	0	0	0	14	0	0	0	0	0
0ae95453014aa28f7fddc12e26739d6d	d__Bacteria	p__Bacillota	c__Clostridia	o__Oscillospirales	f__Butyricicoccaceae	g__Agathobaculum	0	0	0	0	0	0	85	0	0	0	6	0	99	0	0	10	0	0	60	70	0	0	0	0	0	0	0	0	0	0	0	0	40	32	0	17	0	0	0	0	0	0	0
011dc8d28c65bbbbdf67e6e830f7022c	d__Bacteria	p__Bacillota	c__Clostridia	o__Incertae_Sedis	f__Incertae_Sedis	g__Incertae_Sedis	3	0	0	0	11	2	0	0	0	0	0	0	0	0	0	0	0	0	0	0	0	0	0	0	7	0	0	0	4	0	0	0	0	0	0	0	0	0	0	7	0	0	0
87609e35bd96774aac9e9e5636697b54	d__Bacteria	p__Bacillota	c__Clostridia				0	0	0	0	0	0	0	0	0	0	0	0	0	0	0	0	0	0	0	0	0	0	0	0	0	0	0	0	0	0	0	0	0	0	0	0	0	0	0	0	0	0	0
5ac56bb6eef213157c0a5fd860b55523	d__Bacteria	p__Bacillota	c__Clostridia	o__Monoglobales	f__Monoglobaceae	g__Monoglobus	0	0	0	0	199	0	0	0	0	0	0	0	0	0	0	0	0	0	0	0	0	0	0	0	0	0	0	0	0	0	0	0	0	0	0	0	0	0	0	0	0	0	0
df6c09ccc601c3deb5ff1982e41813d5	d__Bacteria	p__Bacillota	c__Clostridia	o__Monoglobales	f__Monoglobaceae	g__Monoglobus	0	0	0	0	69	0	0	0	0	0	0	0	0	0	0	0	0	0	0	0	0	0	0	0	0	0	0	0	0	0	0	0	0	0	0	0	0	0	0	0	0	0	0
4e2a103082c2ed3590c09ec1172aed35	d__Bacteria	p__Bacillota	c__Clostridia	o__Monoglobales	f__Monoglobaceae	g__Monoglobus	5	0	0	0	0	0	0	0	0	0	0	0	0	0	0	0	0	0	0	0	0	0	0	0	50	61	0	0	0	0	0	0	0	0	0	0	0	0	19	0	0	0	0
6cf9377cac40b1f3400cf708e908ae0e	d__Bacteria	p__Bacillota	c__Clostridia	o__Monoglobales	f__Monoglobaceae	g__Monoglobus	0	2	20	1	103	10	3	0	68	0	214	6	168	73	11	184	7	0	74	16	0	0	144	1	4	22	0	0	116	14	106	2	25	51	0	0	10	3	1	12	0	11	9
a8d7611e767ffb89ec6d47226658afd1	d__Bacteria	p__Bacillota	c__Clostridia	o__Monoglobales	f__Monoglobaceae	g__Monoglobus	0	0	0	0	0	0	0	0	0	0	0	0	0	0	0	0	0	0	0	0	0	0	0	0	0	0	0	0	0	0	0	0	0	0	0	0	0	0	0	0	0	0	0
6320d6f5866fa56f064b936957e085e6	d__Bacteria	p__Bacillota	c__Clostridia	o__Monoglobales	f__Monoglobaceae	g__Monoglobus	0	0	0	0	0	0	0	0	0	0	0	0	0	0	0	0	0	0	0	0	0	0	0	0	0	0	0	0	0	0	0	0	0	0	0	0	0	0	0	0	0	0	0
20db6e0748d940690cf24d03d9677bf8	d__Bacteria	p__Bacillota	c__Clostridia	o__Monoglobales	f__Monoglobaceae	g__Monoglobus	0	0	0	0	0	0	0	0	0	0	0	0	0	0	0	0	0	0	0	0	0	0	0	0	0	0	0	0	0	0	0	0	0	0	0	0	0	0	0	40	0	0	0
35cc2a4bea048d38af15d6af27d6058c	d__Bacteria	p__Bacillota	c__Clostridia				0	0	0	0	0	0	0	0	0	0	0	0	0	0	0	0	0	0	0	0	0	0	0	0	0	0	4	0	0	0	0	0	0	0	0	0	0	8	0	0	0	0	0
6db70ece438fe1f7b0ef5b3b14517f90	d__Bacteria	p__Bacillota	c__Clostridia	o__Incertae_Sedis	f__Incertae_Sedis	g__Incertae_Sedis	0	0	88	0	0	0	0	0	0	0	0	0	0	0	0	0	0	0	0	0	0	0	0	0	0	0	0	0	0	0	0	0	0	0	0	0	0	0	0	0	0	0	0
bd16faed1e2a7d33ccc3edfe0a192dde	d__Bacteria	p__Bacillota	c__Clostridia				16	0	0	0	293	0	0	0	0	0	0	0	0	0	0	0	0	0	0	0	0	0	0	0	0	0	21	0	0	0	62	0	0	0	0	0	0	0	0	0	0	0	0
8d3f564b7c8f97dca2110f6ff52500ce	d__Bacteria	p__Bacillota	c__Clostridia				0	0	0	0	0	0	0	0	0	0	0	0	0	0	0	0	0	0	0	0	0	0	0	0	0	0	0	0	0	0	0	0	0	0	0	45	0	0	0	0	0	0	0
e935bd3c3dd4c94fc63f695eb83a0758	d__Bacteria	p__Bacillota	c__Clostridia	o__Monoglobales	f__Monoglobaceae	g__Monoglobus	0	0	0	0	0	0	9	0	0	0	0	0	0	0	0	0	0	0	0	0	0	0	0	1	73	0	0	0	0	0	0	0	0	0	0	0	0	0	10	0	0	0	0
2da1a90412e83ff421bdac630a73bd31	d__Bacteria	p__Bacillota	c__Clostridia				1	0	0	0	15	0	7	0	0	0	5	0	0	0	0	0	0	0	5	0	0	0	0	0	0	0	0	0	2	0	33	4	0	38	0	0	0	9	0	0	0	0	0
04b1f504ef753bb013ca0a8ccb5de9f3	d__Bacteria	p__Bacillota	c__Clostridia	o__Monoglobales	f__Monoglobaceae	g__Monoglobus	0	0	0	0	0	0	0	0	0	0	0	0	0	0	0	0	0	0	0	0	0	0	0	0	0	0	0	0	0	0	0	0	0	0	0	0	0	0	0	0	0	0	0
9f1e5cc84d10551a722d567b6539dd0d	d__Bacteria	p__Bacillota	c__Clostridia	o__Monoglobales	f__Monoglobaceae	g__Monoglobus	0	0	0	0	0	0	0	0	0	0	0	0	0	0	0	0	0	0	0	0	0	0	0	0	0	0	0	0	0	0	0	0	0	0	0	0	0	0	0	0	0	0	0
d01b7b9264feefd2dee35e030a054600	d__Bacteria	p__Bacillota	c__Clostridia				0	0	0	0	0	0	0	0	0	0	0	0	0	0	0	0	0	0	0	0	0	0	0	0	0	0	0	0	0	0	0	2	0	0	0	0	0	0	0	0	0	0	0
d8679b02c88049c909cdc06d57596317	d__Bacteria	p__Bacillota	c__Clostridia	o__Monoglobales	f__Monoglobaceae	g__Monoglobus	0	0	11	0	0	0	0	0	0	0	0	0	0	0	0	0	0	0	0	0	0	0	0	464	0	17	0	0	0	0	0	0	0	0	0	1	0	0	0	0	0	0	0
b4e6206293263834d1881d46645224e4	d__Bacteria	p__Bacillota	c__Clostridia	o__Clostridia_UCG-014	f__Incertae_Sedis	g__Incertae_Sedis	0	0	0	0	0	0	0	0	0	0	0	0	0	0	0	0	0	0	0	0	0	0	0	0	0	0	0	0	0	0	0	0	0	0	0	0	45	0	0	0	0	0	0
dd98e002a75fa28874e80b7cd8c51c6c	d__Bacteria	p__Bacillota	c__Clostridia	o__Clostridia_UCG-014	f__Incertae_Sedis	g__Incertae_Sedis	15	0	54	0	0	0	0	0	0	0	0	0	0	0	0	0	0	0	0	0	0	0	0	0	0	0	0	0	5	0	0	50	0	0	2	22	0	0	0	0	0	0	0
4b4fc100f1a50ea0214b2c316a1d4349	d__Bacteria	p__Bacillota	c__Clostridia	o__Clostridia_UCG-014	f__Incertae_Sedis	g__Incertae_Sedis	0	0	0	0	0	0	0	0	0	0	0	0	0	0	0	0	0	0	0	0	0	0	0	0	95	0	0	0	0	0	0	0	0	0	0	0	0	0	0	0	0	0	0
025c5c92340417491b95feb6c0eb8b42	d__Bacteria	p__Bacillota	c__Clostridia	o__Clostridia_UCG-014	f__Incertae_Sedis	g__Incertae_Sedis	0	0	0	0	0	0	0	0	0	0	0	0	0	0	0	0	0	0	0	0	0	0	0	0	0	0	0	0	0	0	0	0	0	0	0	2	0	0	0	0	0	0	0
fd0887872e89951a41489518f3c9c75b	d__Bacteria	p__Bacillota	c__Clostridia	o__Clostridia_UCG-014	f__Incertae_Sedis	g__Incertae_Sedis	0	0	0	0	0	0	0	0	0	0	0	0	0	0	0	0	0	0	0	0	0	0	0	0	0	0	0	0	0	0	0	0	0	0	0	0	0	0	0	0	0	0	0
2c81f08e3f912309e37a8d840be98615	d__Bacteria	p__Bacillota	c__Clostridia	o__Clostridia_UCG-014	f__Incertae_Sedis	g__Incertae_Sedis	0	107	0	0	0	0	0	0	0	0	0	0	0	0	0	0	0	0	0	0	0	0	0	0	0	0	0	0	0	0	0	0	0	0	0	0	0	0	0	0	0	0	0
4fe66972b920c5d73cce2f8b9bb5b1de	d__Bacteria	p__Bacillota	c__Clostridia	o__Clostridia_UCG-014	f__Incertae_Sedis	g__Incertae_Sedis	366	0	0	0	0	0	0	0	0	0	0	0	0	0	0	0	0	0	0	0	0	0	0	0	0	0	0	0	0	0	0	0	0	0	0	0	0	0	0	0	0	0	0
6a470fdc5247980eca79f243fa8f5727	d__Bacteria	p__Bacillota	c__Clostridia	o__Clostridia_UCG-014	f__Incertae_Sedis	g__Incertae_Sedis	0	0	369	0	0	0	0	0	0	0	0	0	0	0	0	0	0	0	0	0	0	0	0	0	0	0	0	0	0	0	0	0	0	0	0	0	0	0	0	0	0	0	0
4bf1781c05be4d72073fe13ad2e2579f	d__Bacteria	p__Bacillota	c__Clostridia	o__Clostridia_UCG-014	f__Incertae_Sedis	g__Incertae_Sedis	0	0	378	0	0	0	0	0	0	0	0	0	0	0	0	0	0	0	0	0	0	0	0	0	0	0	0	0	0	0	0	0	0	0	0	0	0	0	0	0	0	0	0
87b094a577efbdc5727a753a93583820	d__Bacteria	p__Bacillota	c__Clostridia	o__Clostridia_UCG-014	f__Incertae_Sedis	g__Incertae_Sedis	31	0	0	0	0	0	0	0	0	0	0	0	0	0	0	0	0	0	139	0	0	0	0	0	0	19	0	0	2	0	40	0	0	0	7	0	0	0	0	0	0	0	0
9d2bc82529524cd6ade50f9d53b81e57	d__Bacteria	p__Bacillota	c__Clostridia	o__Clostridia_UCG-014	f__Incertae_Sedis	g__Incertae_Sedis	0	0	0	0	0	0	0	0	0	0	0	0	0	0	0	0	0	0	0	0	0	0	0	0	0	0	0	0	0	0	0	0	0	0	0	0	0	0	0	0	0	0	0
80afdc36b5f1a83c7a219cb4c0578e4a	d__Bacteria	p__Bacillota	c__Clostridia	o__Clostridia_UCG-014	f__Incertae_Sedis	g__Incertae_Sedis	0	0	0	0	0	0	0	0	0	0	0	0	0	0	0	0	0	0	0	0	0	0	0	0	0	0	0	0	46	0	0	0	0	0	0	0	0	0	0	0	0	0	0
228d673e2977ddde4771a42f184e8d93	d__Bacteria	p__Bacillota	c__Clostridia	o__Clostridia_UCG-014	f__Incertae_Sedis	g__Incertae_Sedis	9	0	0	0	0	0	0	0	0	0	0	0	0	0	0	0	0	0	0	0	0	0	0	0	0	0	0	0	0	0	0	0	0	0	0	0	0	0	0	0	0	0	0
c32ced852bbc99f78d299accd6a4d508	d__Bacteria	p__Bacillota	c__Clostridia	o__Clostridia_UCG-014	f__Incertae_Sedis	g__Incertae_Sedis	0	0	0	0	0	0	0	0	0	0	0	0	0	0	0	0	0	0	0	0	0	0	0	0	0	0	0	0	0	0	0	0	0	0	5	0	0	0	0	0	0	0	0
a9ee98ab4a33237962ce62c1fbae2b3f	d__Bacteria	p__Bacillota	c__Clostridia	o__Clostridia_UCG-014	f__Incertae_Sedis	g__Incertae_Sedis	0	0	0	0	0	0	0	0	0	0	0	0	0	0	0	0	0	0	0	0	0	0	0	0	0	0	0	0	0	0	0	0	0	0	0	0	0	0	0	0	0	0	0
1d87e95cfd17f05ef083fd32cf837a38	d__Bacteria	p__Bacillota	c__Clostridia	o__Clostridia_UCG-014	f__Incertae_Sedis	g__Incertae_Sedis	0	0	0	0	0	0	0	0	0	0	0	0	0	0	0	0	0	0	0	0	0	0	0	0	0	0	0	0	0	0	0	0	0	0	0	0	0	0	0	0	0	0	0
35c3efa8f6e743639cc3ee6c84e0dc6f	d__Bacteria	p__Bacillota	c__Clostridia	o__Clostridia_UCG-014	f__Incertae_Sedis	g__Incertae_Sedis	0	0	53	0	0	0	0	0	0	0	0	0	0	0	0	0	0	0	0	0	0	0	0	0	0	0	0	0	332	0	0	0	0	0	0	0	0	31	0	0	0	0	0
a0a3bcb07f96416a43039197c8d9ecfd	d__Bacteria	p__Bacillota	c__Clostridia	o__Clostridia_UCG-014	f__Incertae_Sedis	g__Incertae_Sedis	0	0	0	0	0	0	0	0	0	0	0	0	0	0	0	0	0	0	0	0	0	0	0	0	0	0	0	0	0	0	0	0	0	0	0	0	0	0	0	616	0	0	0
7accecbe0d67e6831736cf7f47f94537	d__Bacteria	p__Bacillota	c__Clostridia	o__Lachnospirales	f__Defluviitaleaceae	g__Defluviitaleaceae_UCG-011	12	0	0	0	0	0	0	0	0	0	0	0	0	0	0	0	0	0	0	0	0	0	0	0	2	2	0	0	0	0	0	0	0	0	0	0	0	0	1	0	0	0	0
0d760aeab1471d20365d2d9b8068ab7e	d__Bacteria	p__Bacillota	c__Clostridia	o__Lachnospirales	f__Defluviitaleaceae	g__Defluviitaleaceae_UCG-011	0	0	0	0	14	0	0	0	0	0	0	0	0	0	0	0	0	0	0	0	0	0	0	0	0	0	0	0	0	0	0	0	0	0	0	0	0	0	0	0	0	0	0
98043d628ce086fb8e40188e16239c75	d__Bacteria	p__Bacillota	c__Clostridia	o__Lachnospirales	f__Lachnospiraceae	g__Lachnospiraceae_UCG-010	0	1	0	0	0	3	0	7	11	0	0	0	0	0	0	0	12	0	0	3	0	0	0	0	0	0	0	0	3	0	0	0	0	0	0	0	0	0	0	0	1	0	0
cbf023ccd857bc23743dd7c986cb3400	d__Bacteria	p__Bacillota	c__Clostridia	o__Lachnospirales	f__Lachnospiraceae	g__Lachnospiraceae_UCG-010	6	0	0	0	0	0	9	0	0	0	0	0	0	0	0	0	0	18	0	0	0	25	0	0	0	0	0	0	0	0	0	0	0	0	0	0	0	11	0	0	0	0	0
9765a8b33bda40d9a6dfa52828aa092c	d__Bacteria	p__Bacillota	c__Clostridia	o__Lachnospirales	f__Lachnospiraceae	g__Lachnospiraceae_UCG-010	0	4	0	0	0	0	0	6	0	0	0	0	0	2	0	0	10	0	0	0	0	0	0	0	0	2	2	0	4	0	0	0	0	0	0	0	0	0	0	12	0	0	0
46770c35864882eff8347cac975028bb	d__Bacteria	p__Bacillota	c__Clostridia	o__Lachnospirales	f__Lachnospiraceae	g__Lachnospiraceae_UCG-010	0	0	0	0	0	151	0	0	0	0	0	0	0	0	0	0	832	0	0	0	20	0	0	0	0	0	0	0	0	0	0	0	0	0	0	0	0	0	0	0	0	0	0
aa11b11a0b308c1d9d1bb71d81baff87	d__Bacteria	p__Bacillota	c__Clostridia	o__Lachnospirales	f__Lachnospiraceae		0	0	0	0	0	0	0	0	10	0	0	0	0	0	0	0	0	0	4	0	39	0	0	0	0	0	0	0	0	0	0	0	0	0	0	0	0	0	0	170	0	0	0
6a4b065ed2a9086b24cd62ac33918166	d__Bacteria	p__Bacillota	c__Clostridia	o__Lachnospirales	f__Lachnospiraceae	g__Lachnospiraceae_UCG-010	0	0	20	0	0	0	0	0	0	0	0	0	0	0	25	45	0	0	15	0	0	0	1066	0	0	190	0	0	0	0	436	0	451	0	3	0	42	0	8	513	121	0	0
8056c2dec4f99c0ec7fb70ad7122088f	d__Bacteria	p__Bacillota	c__Clostridia	o__Lachnospirales	f__Lachnospiraceae	g__Lachnospiraceae_UCG-010	0	0	0	0	0	0	0	0	0	0	348	0	0	0	0	0	0	0	0	0	0	0	0	0	0	0	0	0	0	7	0	10	0	0	0	0	0	0	0	0	0	0	0
5c7f4e692ab39ad2ccc9a02c2406d374	d__Bacteria	p__Bacillota	c__Clostridia	o__Lachnospirales	f__Lachnospiraceae	g__Lachnospiraceae_UCG-010	46	0	0	0	0	0	0	0	0	0	0	0	0	0	0	0	0	0	0	0	0	0	0	0	0	0	0	0	0	0	0	0	0	0	0	0	0	0	0	0	0	0	0
7baffe6e80a4ff77f10e4979430e605b	d__Bacteria	p__Bacillota	c__Clostridia	o__Lachnospirales	f__Lachnospiraceae	g__Lachnospiraceae_UCG-010	196	76	3	0	0	0	82	183	0	0	118	111	0	58	0	0	0	0	0	8	0	6	975	0	0	0	12	1	156	0	1	30	0	272	0	46	0	32	0	0	0	0	0
8cfca84b2f88aaf057c31d4bb0a20473	d__Bacteria	p__Bacillota	c__Clostridia	o__Lachnospirales	f__Lachnospiraceae	g__Lachnospiraceae_UCG-010	0	17	0	0	0	0	24	0	0	0	129	11	0	16	0	22	0	0	0	0	0	0	540	0	29	0	30	0	39	0	124	0	0	73	0	0	8	0	0	0	0	0	16
b3d12451ed953c7ce91c32043689cd5a	d__Bacteria	p__Bacillota	c__Clostridia	o__Lachnospirales	f__Lachnospiraceae	g__Lachnospiraceae_UCG-010	0	0	0	0	241	0	0	0	0	0	0	0	0	0	0	0	0	0	0	0	0	0	0	0	0	0	19	0	0	0	0	0	0	0	0	0	0	0	0	0	0	0	0
b5ca2aca2a26a09a45f9a7e3c8860ba6	d__Bacteria	p__Bacillota	c__Clostridia	o__Lachnospirales	f__Lachnospiraceae	g__Lachnospiraceae_UCG-010	0	0	0	0	0	0	0	18	0	0	0	0	0	0	0	0	0	0	0	0	0	0	0	0	0	0	0	0	0	0	0	0	0	70	0	0	0	0	0	0	0	0	0
1d1586bdaffba3e8dcabd76ebfcb1857	d__Bacteria	p__Bacillota	c__Clostridia	o__Lachnospirales	f__Lachnospiraceae	g__Lachnospiraceae_UCG-010	0	0	0	0	0	45	0	0	5	0	0	0	0	0	0	0	0	0	0	0	0	0	191	0	0	0	0	0	0	32	0	11	104	0	0	0	27	1	0	212	0	0	0
0bad1e130733f2dcba37f7a3830de7b6	d__Bacteria	p__Bacillota	c__Clostridia	o__Lachnospirales	f__Lachnospiraceae	g__Lachnospiraceae_UCG-010	0	58	0	0	0	0	0	0	0	0	9	0	0	6	0	0	335	0	57	0	0	0	0	0	0	0	0	0	0	0	82	0	0	0	0	0	0	0	0	0	0	0	0
af5efff8edb75d42d0279bb1881aa5cf	d__Bacteria	p__Bacillota	c__Clostridia	o__Lachnospirales	f__Lachnospiraceae	g__Lachnospiraceae_UCG-010	0	0	0	0	0	0	0	0	0	0	0	0	0	0	0	0	0	0	0	0	0	0	0	0	0	0	0	0	0	0	0	0	0	0	0	0	0	0	0	0	0	0	0
5aba7de5c8cdda65c19e9cdbe7437916	d__Bacteria	p__Bacillota	c__Clostridia	o__Lachnospirales	f__Lachnospiraceae	g__Lachnospiraceae_UCG-010	6	0	0	0	0	0	10	0	0	0	0	3	0	0	0	0	0	0	0	0	0	0	0	0	0	13	0	0	10	0	0	0	0	0	0	4	0	0	3	0	0	0	32
c1315987d3e1bb51e80cd43716ebfb60	d__Bacteria	p__Bacillota	c__Clostridia	o__Lachnospirales	f__Lachnospiraceae	g__Anaerostipes	0	0	0	0	0	0	0	0	0	0	0	0	0	0	0	0	27	0	0	0	0	186	2	0	0	0	57	7	0	7	0	0	10	0	0	0	0	0	0	0	0	0	3
361d5fcf93ca753fe4872c98a62972b3	d__Bacteria	p__Bacillota	c__Clostridia	o__Lachnospirales	f__Lachnospiraceae	g__Anaerostipes	8	7	0	0	9	19	12	0	5	38	7	0	15	5	3	0	9	9	4	17	0	169	0	0	0	5	22	31	9	0	11	0	55	8	2	0	0	0	6	1	7	4	0
da9a9dbda2b63a35ed52b64ce95064f3	d__Bacteria	p__Bacillota	c__Clostridia	o__Lachnospirales	f__Lachnospiraceae	g__[Eubacterium]_ruminantium_group	19	0	117	0	0	0	440	1993	0	0	494	0	10	653	1698	0	209	0	91	6	0	0	0	329	36	429	0	2	0	0	47	346	0	843	166	274	0	0	23	702	0	0	0
884b4501d6276493180492153539d210	d__Bacteria	p__Bacillota	c__Clostridia	o__Lachnospirales	f__Lachnospiraceae	g__Coprococcus	70	0	0	0	0	0	0	0	0	0	0	0	0	0	0	0	0	207	66	0	0	0	0	0	0	0	0	0	0	0	0	0	0	0	0	0	0	0	0	0	0	0	0
5b04b684265a6ee5ce7243d3c88986a0	d__Bacteria	p__Bacillota	c__Clostridia	o__Lachnospirales	f__Lachnospiraceae	g__Coprococcus	0	0	0	0	0	0	0	0	0	0	57	0	0	0	0	0	0	0	0	0	0	0	0	0	0	0	0	0	0	0	0	0	0	131	0	0	0	0	0	0	0	0	0
0b76c0de45ebe2ad7502a0a5546699ca	d__Bacteria	p__Bacillota	c__Clostridia	o__Lachnospirales	f__Lachnospiraceae	g__Coprococcus	0	0	860	0	0	0	0	0	0	0	193	0	0	0	0	0	0	295	0	15	0	7	0	0	0	479	0	0	0	0	0	70	0	420	15	27	0	0	146	0	0	0	0
77e1658bacb8901c9b2e1c2f443ed216	d__Bacteria	p__Bacillota	c__Clostridia	o__Lachnospirales	f__Lachnospiraceae	g__Coprococcus	0	0	0	0	0	0	0	0	0	0	0	0	0	0	0	0	0	0	0	0	0	0	0	0	0	0	0	0	0	0	0	0	0	0	0	0	0	0	0	0	0	0	0
22bb5e0f7e5b019af7d3aeb493324926	d__Bacteria	p__Bacillota	c__Clostridia	o__Lachnospirales	f__Lachnospiraceae	g__Coprococcus	0	0	0	0	0	0	0	0	0	0	0	0	0	0	0	0	0	0	0	0	0	0	0	0	0	139	0	0	0	0	0	0	0	0	0	0	0	0	23	0	0	0	0
7cdf94fcd869c16fb9ef6c8b2b430079	d__Bacteria	p__Bacillota	c__Clostridia	o__Lachnospirales	f__Lachnospiraceae	g__Coprococcus	0	0	0	0	0	0	0	0	0	0	0	0	0	0	0	0	0	0	0	0	0	0	0	0	0	0	0	0	0	0	0	0	0	0	0	0	0	0	0	0	0	0	0
05e8631fcb78d3dae9f137f206f56ad2	d__Bacteria	p__Bacillota	c__Clostridia	o__Lachnospirales	f__Lachnospiraceae	g__Coprococcus	0	0	0	0	0	0	0	0	0	0	0	0	0	0	0	0	0	0	0	0	0	0	0	0	0	0	0	0	0	0	0	0	0	0	0	14	0	0	0	0	0	0	0
98e7fb531b64bd1c512d8be385f0fec4	d__Bacteria	p__Bacillota	c__Clostridia	o__Lachnospirales	f__Lachnospiraceae	g__Coprococcus	0	0	0	0	0	0	0	0	0	0	0	0	0	0	0	0	0	0	0	0	0	0	0	0	0	0	0	0	0	0	0	0	0	0	0	16	0	0	0	0	0	0	0
7c3cc6005da2f728eacac44a313594cc	d__Bacteria	p__Bacillota	c__Clostridia	o__Lachnospirales	f__Lachnospiraceae	g__Coprococcus	4	0	95	0	0	0	0	0	0	0	0	0	0	0	0	0	0	0	154	0	0	27	0	0	0	206	0	0	0	0	0	0	0	0	0	26	0	0	0	0	0	0	0
cdf005201e800f8a076c6958a365fb80	d__Bacteria	p__Bacillota	c__Clostridia	o__Lachnospirales	f__Lachnospiraceae	g__Coprococcus	0	0	0	0	0	0	78	0	0	0	0	0	0	0	0	0	0	0	0	0	0	0	0	0	0	0	0	0	0	0	0	0	0	0	0	0	0	0	0	0	0	0	0
ca1a3529b57c8fd5334f497028cf4111	d__Bacteria	p__Bacillota	c__Clostridia	o__Lachnospirales	f__Lachnospiraceae	g__Coprococcus	0	0	0	0	0	0	0	0	0	0	0	0	0	0	0	0	0	0	0	0	0	0	0	0	0	141	0	0	0	0	0	0	0	0	0	38	0	0	0	0	0	0	0
445e59652a7deaa04b2903ddfc7f6269	d__Bacteria	p__Bacillota	c__Clostridia	o__Lachnospirales	f__Lachnospiraceae	g__Coprococcus	0	0	0	0	0	0	360	0	0	0	0	0	0	0	0	0	0	0	0	0	0	0	0	0	3	0	0	0	0	0	0	0	0	0	0	0	0	129	0	0	0	0	0
e8fdd4a8a7b6236f26db6551014d344a	d__Bacteria	p__Bacillota	c__Clostridia	o__Lachnospirales	f__Lachnospiraceae	g__Anaerobutyricum	10	5	0	0	23	5	3	6	10	0	6	0	11	9	0	0	3	10	0	10	0	0	2	0	0	8	0	3	0	0	0	0	12	7	0	0	0	0	0	0	0	5	0
39588ae5a2fba3ddc3cad7a75d195554	d__Bacteria	p__Bacillota	c__Clostridia	o__Lachnospirales	f__Lachnospiraceae	g__Anaerobutyricum	3	2	0	0	10	0	5	0	0	0	6	0	0	0	0	3	3	6	0	0	0	0	0	0	2	11	0	10	0	0	3	0	17	0	0	0	2	0	0	0	1	0	1
ad9a6343a04a31c1ec53dfd69875c5f0	d__Bacteria	p__Bacillota	c__Clostridia	o__Lachnospirales	f__Lachnospiraceae	g__Lachnospiraceae_ND3007_group	7	1	14	0	2	0	0	0	0	0	0	0	0	0	2	0	2	5	12	4	0	179	0	0	0	12	0	2	0	0	0	3	0	1	0	0	3	0	0	0	8	0	0
e4684b46963d2d049855a685ab1dc3b8	d__Bacteria	p__Bacillota	c__Clostridia	o__Lachnospirales	f__Lachnospiraceae	g__[Bacteroides]_pectinophilus_group	0	0	0	0	0	0	0	0	0	0	0	0	0	0	0	0	0	0	0	0	0	0	0	0	0	0	0	0	0	0	0	0	0	0	0	0	0	0	0	0	0	0	0
aaec55533197431266f03a36f3b59f07	d__Bacteria	p__Bacillota	c__Clostridia	o__Lachnospirales	f__Lachnospiraceae	g__Howardella	56	0	0	0	0	0	17	14	0	0	393	0	0	0	0	0	0	9	0	39	0	42	0	0	86	25	700	4	0	0	0	0	0	0	0	12	0	9	10	0	0	0	0
a11cf534b1436fc250233bb6b89fea01	d__Bacteria	p__Bacillota	c__Clostridia	o__Lachnospirales	f__Lachnospiraceae	g__Lachnospira	0	0	4	0	0	26	149	0	393	0	0	0	31	0	0	0	0	0	71	7	103	0	0	59	0	0	0	23	0	5	0	0	82	0	9	0	45	0	2	7	2	0	6
fcbfde81bc141f18f1404b00508d886c	d__Bacteria	p__Bacillota	c__Clostridia	o__Lachnospirales	f__Lachnospiraceae	g__Lachnospira	0	0	0	0	0	0	0	0	0	0	0	32	0	0	0	0	0	0	0	35	0	0	0	0	0	16	12	1	30	0	0	0	0	16	7	0	0	0	0	0	0	0	0
3ad6ae8560d505fd646b09bafabf8b12	d__Bacteria	p__Bacillota	c__Clostridia	o__Lachnospirales	f__Lachnospiraceae	g__Lachnospira	0	0	0	0	0	0	0	0	0	0	0	0	0	0	0	7	0	0	0	0	0	0	0	0	0	0	0	0	0	0	0	0	0	0	0	0	0	0	0	0	0	0	0
d4535a084421c28e38562926571e17bf	d__Bacteria	p__Bacillota	c__Clostridia	o__Lachnospirales	f__Lachnospiraceae	g__Lachnospira	75	7	169	0	8	2	108	365	192	0	3	22	582	43	32	21	0	1144	70	98	950	158	22	4	0	129	0	105	114	0	9	0	52	20	74	0	26	8	122	0	62	0	103
b5f0ecab22bfbdeeb1a00a2185ee99e7	d__Bacteria	p__Bacillota	c__Clostridia	o__Lachnospirales	f__Lachnospiraceae	g__Lachnospira	0	0	0	0	0	0	0	0	0	0	0	0	0	0	50	0	0	0	0	0	0	0	0	0	0	0	0	0	0	0	0	0	0	0	0	0	0	0	0	0	0	0	0
c9a71249f7227536e9d5154f14a81352	d__Bacteria	p__Bacillota	c__Clostridia	o__Lachnospirales	f__Lachnospiraceae	g__Lachnospira	0	0	0	0	0	0	0	0	0	0	0	0	0	0	0	0	0	0	0	0	0	0	0	0	0	0	0	0	0	0	0	0	0	0	0	0	0	0	0	0	0	0	0
76fc4961fc0d03b98855a86cb4a76a05	d__Bacteria	p__Bacillota	c__Clostridia	o__Lachnospirales	f__Lachnospiraceae	g__[Eubacterium]_eligens_group	0	0	5	0	0	0	0	0	64	0	0	0	0	0	0	0	0	0	0	0	0	42	0	7	0	0	0	0	0	0	0	31	0	0	0	0	0	0	0	0	0	0	0
0f9295744170f03f0446812dee684099	d__Bacteria	p__Bacillota	c__Clostridia	o__Lachnospirales	f__Lachnospiraceae	g__[Eubacterium]_eligens_group	63	0	0	11	24	0	197	10	0	0	6	18	0	74	794	38	37	67	19	23	0	65	22	16	0	158	61	7	0	1	0	33	24	11	43	19	0	28	2	2	6	0	29
235b43b8b120305b294bceeff584d993	d__Bacteria	p__Bacillota	c__Clostridia	o__Lachnospirales	f__Lachnospiraceae	g__[Eubacterium]_eligens_group	0	0	0	0	0	0	0	0	0	0	0	0	0	0	0	0	36	0	0	0	0	0	0	0	0	0	0	0	0	0	0	44	0	0	0	0	0	0	0	0	0	0	0
7e3e371ef86710a1d15916b6ac9b8bab	d__Bacteria	p__Bacillota	c__Clostridia	o__Lachnospirales	f__Lachnospiraceae	g__[Eubacterium]_eligens_group	23	0	0	0	0	0	62	12	0	0	0	3	0	0	0	0	45	22	0	0	0	11	0	4	0	14	23	0	0	0	0	48	0	3	33	0	0	0	0	0	0	0	0
6425d704a1fc2c7eaf8ba683993a95d5	d__Bacteria	p__Bacillota	c__Clostridia	o__Lachnospirales	f__Lachnospiraceae	g__[Eubacterium]_eligens_group	54	14	17	0	31	14	72	31	0	0	0	0	0	0	196	8	104	64	13	31	0	0	0	0	10	44	18	17	0	0	0	46	0	32	0	0	0	0	5	0	0	0	0
4bfd753da576fb90bc4e253a4657f7a8	d__Bacteria	p__Bacillota	c__Clostridia	o__Lachnospirales	f__Lachnospiraceae	g__[Eubacterium]_xylanophilum_group	0	0	0	0	20	0	0	0	0	0	0	0	0	0	0	0	0	0	0	71	0	0	0	0	0	0	0	0	148	0	0	0	0	0	0	0	0	0	0	39	0	5	0
538bb0055c913d3053c14afc1a2b3e6b	d__Bacteria	p__Bacillota	c__Clostridia	o__Lachnospirales	f__Lachnospiraceae	g__[Eubacterium]_xylanophilum_group	0	0	0	0	0	0	0	0	0	0	0	0	0	0	0	0	0	0	0	0	0	0	0	0	0	0	0	0	65	0	0	0	0	0	0	0	0	0	0	0	0	0	0
b5f40a51aac827b93d58e2112bc10622	d__Bacteria	p__Bacillota	c__Clostridia	o__Lachnospirales	f__Lachnospiraceae		0	5	0	0	8	0	0	0	0	0	0	0	0	0	0	0	0	0	0	0	0	0	0	0	0	0	0	0	7	0	0	0	0	7	0	0	0	0	0	32	0	0	0
5c9ca1b103fd1872258e4719e35884f6	d__Bacteria	p__Bacillota	c__Clostridia	o__Lachnospirales	f__Lachnospiraceae	g__GCA-900066575	14	0	0	0	0	0	8	0	0	0	0	6	0	0	0	0	0	23	0	0	0	14	0	0	0	11	0	0	0	0	0	0	0	0	2	9	0	0	0	0	2	0	0
61fefe70dd4d365c73fbd2e82bf771d0	d__Bacteria	p__Bacillota	c__Clostridia	o__Lachnospirales	f__Lachnospiraceae	g__GCA-900066575	0	6	0	0	0	0	0	0	0	0	0	0	0	0	3	0	0	7	0	0	0	0	9	0	0	0	0	0	0	0	0	0	0	0	0	0	0	2	0	35	0	0	0
d92000a1430e28b9fbe7d71ee7ec0db7	d__Bacteria	p__Bacillota	c__Clostridia	o__Lachnospirales	f__Lachnospiraceae	g__GCA-900066575	15	0	0	0	0	0	0	0	0	0	0	0	0	0	0	0	0	0	2	0	0	0	0	0	0	9	1	0	0	0	0	0	0	0	0	0	0	0	3	0	0	0	0
702add448b05e3087ea6cecea7dd90b4	d__Bacteria	p__Bacillota	c__Clostridia	o__Lachnospirales	f__Lachnospiraceae		13	0	10	2	0	49	0	9	5	0	65	4	0	0	24	10	0	0	13	9	0	53	36	0	4	53	9	14	27	0	0	0	11	0	0	0	2	0	3	3	26	18	3
03a86bf8db0fefc2253a51ace5a702b0	d__Bacteria	p__Bacillota	c__Clostridia	o__Lachnospirales	f__Lachnospiraceae	g__Frisingicoccus	0	0	0	0	0	0	0	0	0	0	0	0	0	0	0	0	0	0	0	0	0	0	0	0	0	0	0	0	0	0	0	0	0	0	0	0	0	0	0	65	0	0	0
358c317c58ffbbaef92ee3220e3104c8	d__Bacteria	p__Bacillota	c__Clostridia	o__Lachnospirales	f__Lachnospiraceae	g__Frisingicoccus	0	0	0	0	42	0	2	0	0	0	0	0	0	0	0	0	88	0	0	0	0	0	0	0	0	0	0	0	0	0	0	0	0	0	0	0	0	0	0	18	0	0	0
60d640fee577a285c29b8eb92d8e1197	d__Bacteria	p__Bacillota	c__Clostridia	o__Lachnospirales	f__Lachnospiraceae		16	0	35	0	18	0	28	0	0	0	79	2	0	0	13	0	36	25	85	13	0	0	0	0	0	17	48	0	16	0	14	0	0	0	4	7	5	25	6	0	22	0	4
2abbcd6f241d95f466cb06db13b310bf	d__Bacteria	p__Bacillota	c__Clostridia	o__Lachnospirales	f__Lachnospiraceae	g__[Eubacterium]_ventriosum_group	2	0	153	0	0	0	3	0	0	0	0	0	0	0	0	0	0	11	0	0	0	0	0	0	0	3	0	0	0	0	0	0	0	0	0	39	0	0	0	0	0	0	2
49e142af420273e2bbb1647209783bde	d__Bacteria	p__Bacillota	c__Clostridia	o__Lachnospirales	f__Lachnospiraceae	g__[Eubacterium]_ventriosum_group	0	0	0	0	0	0	0	0	0	0	0	0	0	0	0	0	0	0	0	0	0	0	89	0	0	0	0	0	0	0	0	0	0	0	0	0	0	0	0	0	0	0	0
7eeeefdcbd2f8b8106055222a3dbb441	d__Bacteria	p__Bacillota	c__Clostridia	o__Lachnospirales	f__Lachnospiraceae	g__[Eubacterium]_ventriosum_group	9	0	21	0	0	0	0	0	0	0	0	0	0	121	0	0	0	0	5	0	0	0	0	0	0	0	0	0	0	0	2	8	0	12	0	85	0	0	0	0	0	0	0
5ee614420bde444c070d3e9c501017df	d__Bacteria	p__Bacillota	c__Clostridia	o__Lachnospirales	f__Lachnospiraceae	g__[Eubacterium]_ventriosum_group	0	0	0	0	0	0	0	0	0	0	0	0	0	0	0	0	0	0	0	0	0	0	0	0	0	0	0	0	0	0	0	0	63	0	0	0	0	0	0	0	0	0	0
d118dedcb8277a28e6d3ae772fe1a2be	d__Bacteria	p__Bacillota	c__Clostridia	o__Lachnospirales	f__Lachnospiraceae	g__[Eubacterium]_ventriosum_group	0	15	37	0	28	547	9	53	34	0	7	0	13	52	20	6	13	0	38	0	0	0	264	0	0	9	0	0	1045	0	0	0	150	0	0	4	2	0	7	808	229	0	119
07e0ec3db55181faaa710db07ff062d1	d__Bacteria	p__Bacillota	c__Clostridia	o__Lachnospirales	f__Lachnospiraceae	g__GCA-900066755	0	6	0	0	2	3	0	0	0	0	6	0	0	7	0	0	10	0	0	0	0	0	9	0	0	0	0	0	0	0	0	0	0	6	0	0	0	0	0	28	0	0	0
5fd6d183bdf1f40c2909a5ac510e9219	d__Bacteria	p__Bacillota	c__Clostridia	o__Lachnospirales	f__Lachnospiraceae	g__Blautia	0	0	0	0	0	0	0	0	0	370	0	0	0	0	0	0	0	0	0	0	0	0	0	0	0	0	0	0	0	0	0	0	0	0	0	0	0	0	0	0	0	0	0
df578dba2ba697a6e36fa458d2103b1b	d__Bacteria	p__Bacillota	c__Clostridia	o__Lachnospirales	f__Lachnospiraceae	g__Blautia	0	0	0	0	0	0	0	0	0	12	0	0	0	0	0	12	0	0	0	0	21	0	0	0	0	0	0	0	0	0	0	0	0	0	0	0	0	0	0	0	0	0	0
84f473fc367730616e014d5262b7f26c	d__Bacteria	p__Bacillota	c__Clostridia	o__Lachnospirales	f__Lachnospiraceae	g__Blautia	0	0	0	0	0	0	0	0	0	200	0	0	0	0	0	0	0	0	0	0	0	0	0	0	0	0	0	0	0	0	0	0	0	0	0	0	0	0	0	0	0	0	0
8a2950244650b024368aa8174145ba33	d__Bacteria	p__Bacillota	c__Clostridia	o__Lachnospirales	f__Lachnospiraceae	g__Blautia	9	51	51	0	24	22	0	0	0	1143	36	0	14	9	0	9	16	70	11	5	0	11	62	0	4	5	25	4	79	0	309	0	33	73	0	0	0	0	1	0	7	9	0
4ec7b9e161adf7c121bdb077fe0f619e	d__Bacteria	p__Bacillota	c__Clostridia	o__Lachnospirales	f__Lachnospiraceae	g__Blautia	7	14	11	0	9	0	0	0	0	338	6	2	44	3	0	0	3	0	13	6	0	0	0	0	0	2	25	5	0	0	0	0	0	13	0	0	10	4	0	0	7	4	0
a2a41ad057d4224ecbfe8bdc9635b456	d__Bacteria	p__Bacillota	c__Clostridia	o__Lachnospirales	f__Lachnospiraceae	g__Blautia	0	0	0	0	0	0	0	0	0	269	0	0	0	0	0	0	0	0	0	0	0	0	0	0	0	0	0	0	0	0	0	0	0	0	0	0	0	0	0	0	0	0	0
af3e531597aa05365688feb294119c3e	d__Bacteria	p__Bacillota	c__Clostridia	o__Lachnospirales	f__Lachnospiraceae	g__Blautia	0	0	14	0	0	0	0	0	0	0	37	0	0	0	0	0	0	0	22	0	0	0	0	0	0	0	0	0	0	0	0	0	0	0	0	0	0	0	0	0	0	0	0
38f9479d2f37d1036274704b09d2e3c5	d__Bacteria	p__Bacillota	c__Clostridia	o__Lachnospirales	f__Lachnospiraceae	g__Blautia	15	14	42	4	80	38	19	36	11	620	124	0	41	23	32	23	53	55	92	71	152	15	162	2	14	28	183	10	70	1	42	6	16	26	6	4	4	11	9	52	19	54	22
689b027bf96bf70e96267e8a06744200	d__Bacteria	p__Bacillota	c__Clostridia	o__Lachnospirales	f__Lachnospiraceae	g__Blautia	1	0	0	0	0	0	0	0	0	0	0	0	0	0	0	0	0	0	0	0	0	0	3	0	0	0	0	0	0	0	0	0	0	21	0	0	0	0	0	0	0	0	0
3d851ec0c09670864ce9be8aa0a965c3	d__Bacteria	p__Bacillota	c__Clostridia	o__Lachnospirales	f__Lachnospiraceae	g__Blautia	11	14	360	0	90	15	22	13	0	0	63	0	21	37	23	4	7	158	103	25	0	9	61	0	0	23	9	12	70	2	14	0	11	62	0	3	28	0	2	8	44	15	3
252d66eef3eed66fe3c2614ab96492de	d__Bacteria	p__Bacillota	c__Clostridia	o__Lachnospirales	f__Lachnospiraceae	g__Blautia	0	0	0	0	0	0	0	0	0	0	0	0	0	0	0	0	0	59	0	0	0	0	0	0	0	0	0	0	0	0	0	0	0	0	0	0	0	0	0	0	0	0	0
f21fcb443a357dfb49dbe37bc3f81c9a	d__Bacteria	p__Bacillota	c__Clostridia	o__Lachnospirales	f__Lachnospiraceae	g__Blautia	16	17	30	0	0	0	2	0	0	0	9	0	0	3	0	0	0	45	7	5	0	7	48	0	0	31	0	0	17	0	18	0	0	207	0	0	0	0	0	0	3	0	0
269ebea7d87545f1853374732bdd2405	d__Bacteria	p__Bacillota	c__Clostridia	o__Lachnospirales	f__Lachnospiraceae	g__Blautia	0	0	0	0	0	0	0	0	0	0	0	0	0	0	0	0	0	0	0	0	0	0	113	0	0	0	0	0	0	0	0	0	0	0	0	0	0	0	0	0	0	0	0
2a231f08891292ebf633fb67c2243110	d__Bacteria	p__Bacillota	c__Clostridia	o__Lachnospirales	f__Lachnospiraceae	g__Blautia	3	31	293	4	34	26	27	9	33	0	55	2	17	16	48	5	15	133	62	18	0	15	754	0	16	18	20	26	40	0	23	0	107	47	0	7	4	7	3	0	47	47	28
e2272f92dc6a813f77b7a8c0b762ecab	d__Bacteria	p__Bacillota	c__Clostridia	o__Lachnospirales	f__Lachnospiraceae	g__Blautia	0	0	39	0	0	0	0	0	0	0	0	0	0	0	12	0	9	0	0	0	0	0	0	0	0	0	0	0	0	0	0	0	0	0	0	0	0	0	0	0	0	0	0
7df5cbcb58e6cb3729136bd55fce43be	d__Bacteria	p__Bacillota	c__Clostridia	o__Lachnospirales	f__Lachnospiraceae	g__Faecalicatena	0	0	6	0	318	0	0	4	0	0	0	0	0	0	4	0	3	0	0	0	20	0	146	0	0	0	5	0	0	0	3	0	53	0	0	0	0	0	0	28	0	0	0
8533a219e77c778ecc850af6f290a5da	d__Bacteria	p__Bacillota	c__Clostridia	o__Lachnospirales	f__Lachnospiraceae		0	0	0	0	0	0	0	0	0	0	0	0	0	0	0	0	0	0	0	0	0	0	611	0	0	0	0	0	0	0	0	0	0	0	0	0	0	0	0	0	0	0	0
399343c8eb3905300b61a459f4869693	d__Bacteria	p__Bacillota	c__Clostridia	o__Lachnospirales	f__Lachnospiraceae		0	0	0	0	0	0	0	10	0	0	3	0	0	0	0	0	0	0	0	25	0	46	2719	2	0	0	104	0	0	0	0	0	0	0	0	17	6	2	0	0	0	0	0
5151751ae9cfffafdf92dafe5dc06274	d__Bacteria	p__Bacillota	c__Clostridia	o__Lachnospirales	f__Lachnospiraceae	g__Extibacter	0	0	0	2	0	0	0	0	0	0	0	0	13	0	0	0	0	2	0	0	0	0	0	0	0	0	0	0	0	0	0	0	0	0	0	0	0	0	0	0	0	0	0
50f31ae556c607afe407e6610551f887	d__Bacteria	p__Bacillota	c__Clostridia	o__Lachnospirales	f__Lachnospiraceae	g__Faecalimonas	0	0	0	0	0	5	0	0	0	16	0	0	0	0	0	1	0	0	43	0	0	0	0	0	0	0	0	0	0	0	0	0	0	0	0	0	0	0	0	0	0	0	0
45c5edd51be1ecc155c9f12c0374f5b2	d__Bacteria	p__Bacillota	c__Clostridia	o__Lachnospirales	f__Lachnospiraceae	g__Dorea	15	12	225	45	1	4	5	0	0	0	47	0	79	6	19	18	9	16	45	26	0	30	23	5	12	8	65	34	16	0	4	6	11	29	0	3	0	17	7	2	45	22	1
d326b0f5a593fefc9ae9cb01b92dca69	d__Bacteria	p__Bacillota	c__Clostridia	o__Lachnospirales	f__Lachnospiraceae	g__Faecalimonas	0	0	6	53	0	7	5	6	0	0	4	9	0	0	4	6	0	18	5	12	0	30	62	0	9	3	0	8	0	0	4	2	0	13	0	10	2	0	0	0	0	7	0
19ba123b9f13c594a67d5b26889fde73	d__Bacteria	p__Bacillota	c__Clostridia	o__Lachnospirales	f__Lachnospiraceae	g__Dorea	0	0	0	0	0	0	0	0	0	0	0	0	0	0	0	0	0	0	0	0	0	29	0	0	0	0	0	0	0	0	0	0	0	0	0	0	0	0	0	0	0	0	0
547f7f631b685c5f07486e3170f16ea4	d__Bacteria	p__Bacillota	c__Clostridia	o__Lachnospirales	f__Lachnospiraceae	g__Dorea	75	7	77	14	109	20	40	12	26	86	86	13	97	180	136	296	113	149	130	335	0	187	57	2	6	48	1226	48	89	8	231	178	47	93	51	69	7	16	6	33	106	451	21
8cd36a063cb26aed27702512f336ffe1	d__Bacteria	p__Bacillota	c__Clostridia	o__Lachnospirales	f__Lachnospiraceae	g__Dorea	0	0	0	0	22	0	0	0	0	0	0	0	0	0	0	0	0	0	0	0	0	0	0	0	0	0	0	0	0	0	0	0	0	49	0	0	0	0	0	0	0	0	0
8df6cd9288a608bb49f7afaf4369dc26	d__Bacteria	p__Bacillota	c__Clostridia	o__Lachnospirales	f__Lachnospiraceae	g__Dorea	0	0	0	0	17	0	0	0	0	0	0	0	0	0	0	0	0	0	0	0	0	0	0	0	0	9	0	0	0	0	0	0	0	0	0	0	0	0	0	0	0	86	0
9fc4eec598ee512032ab2f17b7b36d33	d__Bacteria	p__Bacillota	c__Clostridia	o__Lachnospirales	f__Lachnospiraceae	g__Lactonifactor	0	0	0	0	3	0	0	0	0	0	0	0	0	0	0	0	0	0	0	0	0	0	17	0	0	0	0	0	0	0	0	0	0	11	0	0	0	0	0	13	0	0	0
e4beb2a0cf01b366f1ab74e2a8673aba	d__Bacteria	p__Bacillota	c__Clostridia	o__Lachnospirales	f__Lachnospiraceae		0	0	0	0	0	0	0	0	0	26	2	0	0	0	0	0	0	18	65	0	0	0	0	0	0	0	0	0	0	0	0	0	0	0	0	0	0	0	0	0	0	0	0
8d014442058b13892db68c37546e02c2	d__Bacteria	p__Bacillota	c__Clostridia	o__Lachnospirales	f__Lachnospiraceae		0	0	0	0	0	0	0	0	0	0	0	0	0	0	0	0	0	0	0	0	0	0	0	0	0	0	0	0	0	0	0	0	0	0	0	0	0	0	0	0	0	0	0
f1d10bfa443393cfe67263894c84e566	d__Bacteria	p__Bacillota	c__Clostridia	o__Lachnospirales	f__Lachnospiraceae		0	208	0	0	0	1511	0	0	0	0	185	0	0	0	0	6	0	0	73	0	0	0	0	0	0	565	0	0	0	0	0	0	0	0	0	0	0	0	0	2	0	0	0
d7f55e70856eef2033814717973f7544	d__Bacteria	p__Bacillota	c__Clostridia	o__Lachnospirales	f__Lachnospiraceae		16	0	2	0	0	0	0	0	0	0	0	6	0	0	0	0	0	0	0	0	0	0	0	0	0	77	0	0	0	0	0	0	0	0	0	6	0	0	0	0	0	0	0
c952deed57b3b50c7d7bf026856b09c0	d__Bacteria	p__Bacillota	c__Clostridia	o__Lachnospirales	f__Lachnospiraceae	g__Coprococcus	0	0	0	0	49	0	0	0	0	0	0	0	0	0	0	97	0	0	0	0	0	0	0	0	0	0	0	0	0	0	0	0	0	0	0	0	0	0	0	0	0	0	0
8bc00a9d9b9b6f9caa9ffe059001a7e1	d__Bacteria	p__Bacillota	c__Clostridia	o__Lachnospirales	f__Lachnospiraceae	g__Coprococcus	0	0	0	0	0	0	6	22	0	0	23	0	0	0	0	0	0	0	0	0	0	40	0	0	0	0	0	0	0	0	0	0	0	0	0	0	0	0	0	0	0	0	0
4a8a9f963e44bf08225fa5690c51fce9	d__Bacteria	p__Bacillota	c__Clostridia	o__Lachnospirales	f__Lachnospiraceae	g__Coprococcus	75	0	318	42	69	0	99	85	14	0	220	53	0	25	235	321	84	0	90	112	0	108	0	16	4	42	446	39	98	0	34	7	96	0	48	149	8	78	33	0	68	0	16
bf75af4f0c7e0a86830b0e90a8bc1eae	d__Bacteria	p__Bacillota	c__Clostridia	o__Lachnospirales	f__Lachnospiraceae	g__Coprococcus	0	0	0	0	26	0	0	0	0	0	0	0	0	0	0	90	0	0	0	0	0	0	0	0	0	0	0	0	0	0	0	0	0	0	0	26	0	0	0	0	0	0	0
81377f772824266b9847463b832f320b	d__Bacteria	p__Bacillota	c__Clostridia	o__Lachnospirales	f__Lachnospiraceae	g__Coprococcus	0	0	0	0	0	0	0	0	0	0	0	0	0	0	0	0	0	0	0	0	0	0	0	0	0	0	96	0	0	0	0	0	0	0	0	0	0	0	0	0	0	0	0
a92da3d9a1d749aae8bf3f94469bf620	d__Bacteria	p__Bacillota	c__Clostridia	o__Lachnospirales	f__Lachnospiraceae	g__Coprococcus	0	0	126	0	0	0	0	0	0	0	0	0	0	0	0	0	0	0	0	0	0	0	0	0	0	0	0	0	0	0	0	0	0	0	0	0	0	0	0	0	0	0	0
cc92ba1465a1c2b37baaf359b4763509	d__Bacteria	p__Bacillota	c__Clostridia	o__Lachnospirales	f__Lachnospiraceae		0	0	0	0	0	0	0	0	0	0	0	0	0	0	0	0	0	0	0	0	0	0	0	0	0	0	0	0	0	0	0	0	0	0	0	0	0	0	0	0	0	0	0
138d66c8d6e309f1853d0b4acbfe3b4c	d__Bacteria	p__Bacillota	c__Clostridia	o__Lachnospirales	f__Lachnospiraceae		0	0	2	0	0	3	0	0	0	0	0	0	0	1	0	0	0	0	0	0	0	4	6	0	0	12	4	0	0	0	0	0	0	15	0	0	0	0	0	0	0	0	0
82c71062d5997841aeba831a06aea111	d__Bacteria	p__Bacillota	c__Clostridia	o__Lachnospirales	f__Lachnospiraceae		0	0	0	0	0	0	5	5	0	0	0	0	0	5	0	0	0	10	0	0	0	0	0	0	0	0	10	0	0	0	0	0	8	19	0	0	0	0	0	0	0	0	0
b05d64ba5dcf5b7bcbf88c70d20fbfe4	d__Bacteria	p__Bacillota	c__Clostridia	o__Lachnospirales	f__Lachnospiraceae		3	0	24	0	4	0	5	0	0	0	5	0	19	0	0	6	0	0	0	7	0	16	0	0	0	3	0	0	0	0	2	0	0	0	0	1	0	0	0	0	0	0	2
bb715a262273a3b9bfb903b086872dd1	d__Bacteria	p__Bacillota	c__Clostridia	o__Lachnospirales	f__Lachnospiraceae		0	0	0	0	0	0	0	0	0	0	0	8	22	4	0	0	8	0	0	34	0	0	0	0	0	0	68	0	23	0	0	0	0	0	3	0	0	0	0	0	0	0	0
7dc404c0de354cdb3bcf2313327778b6	d__Bacteria	p__Bacillota	c__Clostridia	o__Lachnospirales	f__Lachnospiraceae		24	0	0	0	0	0	0	0	0	0	0	0	0	0	0	0	0	0	0	78	0	0	0	0	0	0	0	0	0	0	0	8	0	0	0	129	0	0	0	0	0	0	0
c29cc9c75ceba46e5094d99a0389a4cf	d__Bacteria	p__Bacillota	c__Clostridia	o__Lachnospirales	f__Lachnospiraceae		0	0	0	0	0	0	12	0	0	0	0	0	0	0	0	0	0	36	0	0	0	0	0	0	0	0	0	0	0	0	0	0	0	0	0	0	0	0	0	0	0	0	0
c3e7729c36657f932d3387f9f417f333	d__Bacteria	p__Bacillota	c__Clostridia	o__Lachnospirales	f__Lachnospiraceae	g__Agathobacter	0	0	0	0	0	0	66	0	0	0	0	0	0	0	0	0	0	0	0	0	0	0	0	0	0	0	0	0	0	0	0	0	0	0	0	0	0	0	0	0	0	0	0
8519b859ea578babcebda272212aa975	d__Bacteria	p__Bacillota	c__Clostridia	o__Lachnospirales	f__Lachnospiraceae	g__Agathobacter	0	0	0	62	0	0	0	0	0	0	0	0	0	0	0	0	0	0	0	0	0	0	0	0	0	0	0	0	0	0	0	0	0	0	0	0	0	0	0	0	0	0	0
b55ed6f05d9815b3fd43b801accd39df	d__Bacteria	p__Bacillota	c__Clostridia	o__Lachnospirales	f__Lachnospiraceae	g__Agathobacter	0	0	0	0	0	0	0	0	0	0	41	0	0	0	0	0	0	0	0	0	0	0	0	0	0	0	0	110	0	0	0	0	0	0	0	0	0	0	0	0	0	0	0
cd193a04e751e997424f48f34f947523	d__Bacteria	p__Bacillota	c__Clostridia	o__Lachnospirales	f__Lachnospiraceae	g__Agathobacter	0	0	0	49	0	0	0	0	0	0	0	0	0	0	0	0	0	0	0	0	0	0	0	0	0	0	0	0	0	0	6	0	0	0	0	0	0	0	0	0	0	0	0
f7a1c2a7dc74eb24446faaa79f519ee6	d__Bacteria	p__Bacillota	c__Clostridia	o__Lachnospirales	f__Lachnospiraceae	g__Agathobacter	9	476	786	147	221	1966	242	428	5684	0	186	0	874	0	244	382	102	7167	136	8762	0	705	0	90	0	230	2712	475	123	0	42	945	25	3421	28	817	171	18	176	642	428	80	21
a06cf0317493f7b1cf4f7665c5703ae0	d__Bacteria	p__Bacillota	c__Clostridia	o__Lachnospirales	f__Lachnospiraceae	g__Agathobacter	0	0	136	0	0	0	0	0	0	0	0	0	0	0	0	0	0	0	0	0	0	0	0	0	0	0	0	0	0	0	0	0	0	0	0	0	0	0	0	0	0	0	0
c0f78c9ae6add139aefb67ba322e3fd6	d__Bacteria	p__Bacillota	c__Clostridia	o__Lachnospirales	f__Lachnospiraceae	g__Agathobacter	0	0	0	0	0	0	0	0	0	0	0	0	0	0	0	0	0	0	0	0	0	0	0	0	0	0	0	0	0	0	0	0	0	0	0	0	0	0	0	0	0	34	0
4e1c579af48f6b44bd0efdca6fc0fff6	d__Bacteria	p__Bacillota	c__Clostridia	o__Lachnospirales	f__Lachnospiraceae	g__Agathobacter	0	0	250	0	0	0	0	0	0	0	0	0	0	0	0	0	0	0	0	0	0	0	0	0	0	0	0	0	0	0	0	0	0	0	0	0	0	0	0	0	0	0	0
ef195da95f7b6adb1c93f7f0423b33ba	d__Bacteria	p__Bacillota	c__Clostridia	o__Lachnospirales	f__Lachnospiraceae	g__Agathobacter	0	0	0	0	0	0	0	0	0	0	0	0	0	0	0	0	0	0	0	0	0	0	0	0	0	0	0	0	0	0	0	0	20	0	0	0	0	0	0	0	89	0	0
a64d400e303e7651236649384a8764cc	d__Bacteria	p__Bacillota	c__Clostridia	o__Lachnospirales	f__Lachnospiraceae		115	0	0	0	0	0	0	0	0	0	0	0	0	0	0	0	0	0	0	0	0	0	0	0	0	3	0	0	0	0	0	0	0	0	0	97	0	0	0	0	0	0	0
f2698b90af7a52cd712b559760530caf	d__Bacteria	p__Bacillota	c__Clostridia	o__Lachnospirales	f__Lachnospiraceae		0	0	0	0	0	0	0	0	0	0	0	0	0	0	0	65	0	0	0	0	0	0	0	0	0	0	0	0	0	0	0	0	0	0	40	0	0	0	0	0	0	0	0
128213306b77f04a6f3d42ac625a90b1	d__Bacteria	p__Bacillota	c__Clostridia	o__Lachnospirales	f__Lachnospiraceae		0	0	0	0	0	0	0	0	0	0	0	0	0	0	0	0	0	0	0	0	0	0	0	0	0	0	0	0	0	0	0	0	0	0	0	0	0	0	0	9	0	0	0
76c3589bb8ed952c0e018f6402cc6c9c	d__Bacteria	p__Bacillota	c__Clostridia	o__Lachnospirales	f__Lachnospiraceae		0	154	1469	0	33	169	109	115	340	0	44	11	257	0	1383	208	60	1645	1461	495	0	81	0	12	15	477	64	513	366	8	0	47	613	1076	182	356	78	213	206	147	546	53	185
a8257ad505fbfde3de060603a4c597e5	d__Bacteria	p__Bacillota	c__Clostridia	o__Lachnospirales	f__Lachnospiraceae		0	0	0	0	0	58	0	0	0	0	0	0	0	0	0	0	0	0	0	0	0	0	0	0	0	0	0	0	0	0	0	0	0	0	0	0	0	0	0	0	0	0	0
8e574c6c5c7bcf42bf2056f8273680d8	d__Bacteria	p__Bacillota	c__Clostridia	o__Lachnospirales	f__Lachnospiraceae		0	0	0	0	0	0	0	0	0	0	0	0	0	0	0	0	0	0	0	0	0	0	0	0	0	0	0	0	0	0	0	0	0	0	0	0	0	0	0	0	0	0	0
e6d12094a1d0c50c73be452ff4a3b75f	d__Bacteria	p__Bacillota	c__Clostridia	o__Lachnospirales	f__Lachnospiraceae		0	0	0	0	0	0	0	0	0	0	0	0	0	0	0	0	24	0	0	0	0	0	0	0	0	0	0	0	0	0	0	0	0	0	0	0	0	0	0	0	0	0	0
d862ff0f8f5c9f39ae13f080aa680bb3	d__Bacteria	p__Bacillota	c__Clostridia	o__Lachnospirales	f__Lachnospiraceae	g__Roseburia	0	73	0	0	0	0	0	0	0	0	0	0	0	0	0	0	0	0	0	0	0	0	0	0	0	0	0	0	0	0	0	0	0	0	0	0	0	0	0	0	0	0	0
47d283a3f15b9959df96af278d4c35d4	d__Bacteria	p__Bacillota	c__Clostridia	o__Lachnospirales	f__Lachnospiraceae	g__Roseburia	0	14	0	0	0	292	98	0	112	0	0	0	122	132	0	60	0	728	0	67	142	54	403	13	0	47	0	163	0	0	0	99	0	0	0	0	46	0	66	43	81	25	0
f3d062613e15b1da4944061134a7ca1f	d__Bacteria	p__Bacillota	c__Clostridia	o__Lachnospirales	f__Lachnospiraceae	g__Roseburia	0	0	9	0	16	0	0	51	0	0	0	0	0	0	0	0	0	0	19	0	0	0	0	0	0	0	0	0	56	0	0	0	0	22	5	27	0	0	0	0	0	0	0
b0116ea25760cc78555ffd408b534070	d__Bacteria	p__Bacillota	c__Clostridia	o__Lachnospirales	f__Lachnospiraceae	g__Roseburia	0	0	0	0	0	0	0	0	0	0	0	0	0	0	0	0	0	114	0	0	0	0	0	0	0	0	0	0	0	0	0	0	0	0	0	0	0	0	0	0	0	0	0
bdafdb8645555fbef08a56629212c065	d__Bacteria	p__Bacillota	c__Clostridia	o__Lachnospirales	f__Lachnospiraceae	g__Roseburia	0	0	0	0	0	0	36	0	0	0	0	0	0	0	0	0	0	27	0	0	0	0	0	0	0	0	0	0	0	0	0	0	0	0	0	0	0	0	0	0	0	0	0
82051e5910e6453d495a0ae7d0ec63ee	d__Bacteria	p__Bacillota	c__Clostridia	o__Lachnospirales	f__Lachnospiraceae	g__Roseburia	0	0	0	0	0	0	0	0	0	0	0	0	0	0	0	0	0	0	0	0	0	0	0	0	0	0	0	0	0	0	0	0	0	0	0	0	0	0	0	0	0	0	0
4d727a8b993f1cf428232c8deb8793d4	d__Bacteria	p__Bacillota	c__Clostridia	o__Lachnospirales	f__Lachnospiraceae	g__Roseburia	0	0	0	0	0	129	0	0	0	0	0	0	0	0	0	0	0	0	0	0	0	0	0	0	0	0	0	0	0	0	0	0	0	0	0	0	0	0	0	0	0	0	0
22c036ef0c20cc8c80a9eb80b2a5a286	d__Bacteria	p__Bacillota	c__Clostridia	o__Lachnospirales	f__Lachnospiraceae	g__Roseburia	0	0	0	0	10	0	0	0	0	0	0	0	0	0	0	0	0	0	417	0	0	0	0	0	0	0	31	0	0	0	0	0	0	0	0	0	0	0	0	0	0	0	0
df0a59b8994a26a4c09b65c6df62c43f	d__Bacteria	p__Bacillota	c__Clostridia	o__Lachnospirales	f__Lachnospiraceae	g__Roseburia	0	32	0	0	0	18	83	0	0	0	0	0	19	89	0	26	0	51	0	21	0	0	0	4	0	39	0	0	0	0	0	0	0	0	0	0	27	0	7	11	21	0	0
f2f49669e1e0744eac6a673253af0a08	d__Bacteria	p__Bacillota	c__Clostridia	o__Lachnospirales	f__Lachnospiraceae	g__Roseburia	85	0	36	6	43	0	0	78	0	0	39	0	0	0	65	0	39	0	1200	0	0	0	0	15	0	0	143	0	138	0	67	0	0	45	32	24	0	59	0	0	0	0	0
df57380f7a4b2bc5e4d68b9b34c7c04b	d__Bacteria	p__Bacillota	c__Clostridia	o__Lachnospirales	f__Lachnospiraceae	g__Roseburia	0	0	0	0	0	0	0	0	0	0	0	0	0	0	0	0	0	0	0	0	0	0	0	0	0	0	0	0	0	0	0	0	0	0	0	0	0	0	0	0	0	0	0
2783d18e28ee998d5a228d9f2ee99c6c	d__Bacteria	p__Bacillota	c__Clostridia	o__Lachnospirales	f__Lachnospiraceae	g__Roseburia	0	0	0	0	0	0	0	0	0	0	0	0	0	0	0	0	0	0	85	0	0	36	0	0	0	0	20	0	0	0	104	0	0	0	0	63	0	0	0	0	0	0	0
c9d9aaafd136fca64ccb676aeaf04859	d__Bacteria	p__Bacillota	c__Clostridia	o__Lachnospirales	f__Lachnospiraceae	g__Roseburia	0	0	29	0	0	27	0	0	0	0	0	0	0	0	0	0	0	0	0	0	0	0	0	0	0	0	0	0	0	0	0	0	0	0	0	0	0	0	0	0	0	0	0
ad364b14e7edf1f4c86eb5067ea2f9f1	d__Bacteria	p__Bacillota	c__Clostridia	o__Lachnospirales	f__Lachnospiraceae	g__Roseburia	0	0	0	0	0	0	0	0	0	0	0	0	0	0	0	0	0	0	0	0	0	0	0	0	0	86	0	0	0	0	0	0	0	0	0	0	0	0	0	0	0	0	0
a4d98ca36dc66a0161e195b9a625b708	d__Bacteria	p__Bacillota	c__Clostridia	o__Lachnospirales	f__Lachnospiraceae	g__Roseburia	776	204	202	208	496	205	109	381	52	0	25	370	260	253	267	71	187	612	2310	457	0	110	14	26	5	1190	191	51	137	13	23	94	38	101	448	208	209	694	590	72	221	48	456
57d461995e36a944a75a542d0c25850c	d__Bacteria	p__Bacillota	c__Clostridia	o__Lachnospirales	f__Lachnospiraceae	g__Roseburia	0	0	0	0	0	0	0	52	0	0	0	0	0	0	0	0	0	0	0	0	0	0	0	0	0	0	0	0	0	0	0	0	0	0	0	0	0	0	0	0	0	0	0
747743a30d84f372c191ad7b2b0560fb	d__Bacteria	p__Bacillota	c__Clostridia	o__Lachnospirales	f__Lachnospiraceae	g__Roseburia	0	0	0	0	0	0	0	0	0	0	0	0	0	0	0	0	0	0	0	0	0	0	0	0	0	0	0	0	0	0	0	0	0	0	0	0	0	85	0	0	0	0	0
a9f915ddd3be57cdb7f4496276fa3f50	d__Bacteria	p__Bacillota	c__Clostridia	o__Lachnospirales	f__Lachnospiraceae	g__Roseburia	0	0	0	0	0	0	0	0	0	0	0	0	0	63	0	0	0	0	0	0	0	0	0	0	0	0	0	0	0	0	0	0	0	0	0	0	0	0	0	0	0	0	0
3e420f40f217ca5cc4c25a55b84c1d8e	d__Bacteria	p__Bacillota	c__Clostridia	o__Lachnospirales	f__Lachnospiraceae	g__Roseburia	0	0	0	0	0	0	0	0	0	0	0	0	0	0	0	0	0	0	0	0	0	0	0	0	0	0	0	0	0	0	0	0	0	0	0	0	0	0	0	0	0	0	0
43b8bf4609088b5f7881255da44f8ad3	d__Bacteria	p__Bacillota	c__Clostridia	o__Lachnospirales	f__Lachnospiraceae	g__Roseburia	0	0	0	0	0	0	0	0	0	0	0	0	0	65	0	0	0	0	0	0	0	0	0	0	0	0	0	0	0	0	0	0	0	0	0	0	0	0	0	0	0	0	0
e18c463876174653bc4667430c7a0c5e	d__Bacteria	p__Bacillota	c__Clostridia	o__Lachnospirales	f__Lachnospiraceae	g__Roseburia	0	0	0	0	0	0	0	0	0	0	0	0	0	0	0	0	0	0	0	0	0	0	0	0	0	0	0	0	0	0	0	0	0	0	0	0	0	0	0	0	0	0	0
22e86f17037ba9ce484d22376f94d5d9	d__Bacteria	p__Bacillota	c__Clostridia	o__Lachnospirales	f__Lachnospiraceae	g__Roseburia	0	0	0	0	0	0	0	0	0	0	0	0	0	0	0	0	0	0	0	0	0	0	0	0	0	246	0	0	0	0	0	0	0	0	0	0	0	109	0	0	0	0	0
6f4e5a6f8e7e75f5da55d522e827a750	d__Bacteria	p__Bacillota	c__Clostridia	o__Lachnospirales	f__Lachnospiraceae	g__Roseburia	0	0	0	0	0	0	0	0	0	0	0	0	0	0	0	0	0	0	0	0	0	0	0	0	0	60	0	0	0	0	0	0	0	0	0	0	0	0	0	0	0	0	0
ff7008e0758ad4e31fc71663fead0d80	d__Bacteria	p__Bacillota	c__Clostridia	o__Lachnospirales	f__Lachnospiraceae	g__Mediterraneibacter	0	502	0	190	62	37	0	0	51	8	0	23	68	7	46	800	151	168	84	0	1436	0	165	0	18	0	16	0	46	0	0	0	92	267	0	0	40	20	0	209	0	0	0
2ff4f9f2f17e6b649035203acdffbafd	d__Bacteria	p__Bacillota	c__Clostridia	o__Lachnospirales	f__Lachnospiraceae	g__Mediterraneibacter	0	0	0	0	0	0	0	0	0	0	94	0	0	0	0	0	0	0	0	0	0	0	0	0	0	0	0	0	0	0	0	0	0	0	0	0	0	0	0	0	11	0	0
93f5e30fe7fa070ce606cf7676c95d9b	d__Bacteria	p__Bacillota	c__Clostridia	o__Lachnospirales	f__Lachnospiraceae	g__Mediterraneibacter	0	0	0	0	0	0	0	0	0	0	0	0	25	67	0	0	0	104	0	0	0	0	0	0	0	0	0	79	6	0	0	0	0	474	0	0	0	0	0	0	0	0	0
5c0644f23e7db04b7c8bd37098828313	d__Bacteria	p__Bacillota	c__Clostridia	o__Lachnospirales	f__Lachnospiraceae	g__Mediterraneibacter	25	0	237	1	69	26	253	58	0	0	256	7	139	570	57	310	0	37	24	97	0	335	50	6	27	173	755	46	0	0	18	8	16	174	26	46	49	216	42	56	53	22	23
0ac9c81b1c155366c139715b8aa815fd	d__Bacteria	p__Bacillota	c__Clostridia	o__Lachnospirales	f__Lachnospiraceae	g__Mediterraneibacter	0	0	0	0	0	0	0	0	0	0	0	0	0	0	0	0	0	0	0	0	0	0	0	0	0	44	0	0	0	0	0	0	0	0	0	0	0	0	0	0	0	0	0
d094551dcea2a60f864029c3208d4a68	d__Bacteria	p__Bacillota	c__Clostridia	o__Lachnospirales	f__Lachnospiraceae	g__Mediterraneibacter	0	0	0	0	0	0	0	0	0	0	0	0	0	0	0	0	0	0	0	0	0	0	0	0	0	0	0	0	0	0	0	0	0	0	0	14	0	0	0	0	0	0	0
12c88c470b0b7f74a73460d5d583c626	d__Bacteria	p__Bacillota	c__Clostridia	o__Lachnospirales	f__Lachnospiraceae	g__Mediterraneibacter	0	0	0	0	0	0	0	0	0	0	0	0	0	0	0	0	0	0	0	0	0	0	0	0	0	0	0	0	0	0	0	0	0	0	0	0	11	0	0	0	0	0	6
d7aa19591d82c11adc9995f182299aca	d__Bacteria	p__Bacillota	c__Clostridia	o__Lachnospirales	f__Lachnospiraceae	g__Mediterraneibacter	0	0	30	0	0	0	0	0	0	0	193	0	52	100	72	397	0	38	0	0	0	25	0	0	0	130	130	26	9	0	0	0	0	193	0	8	0	0	16	7	10	97	0
e22198f2267421410052794fd550ad03	d__Bacteria	p__Bacillota	c__Clostridia	o__Lachnospirales	f__Lachnospiraceae	g__Mediterraneibacter	0	0	0	0	0	0	0	0	0	0	0	0	0	0	0	0	0	35	0	0	0	0	0	0	0	0	0	34	0	0	0	0	0	159	0	0	0	0	0	0	0	0	0
86fc776f1c436b61ac23c6e92867f245	d__Bacteria	p__Bacillota	c__Clostridia	o__Lachnospirales	f__Lachnospiraceae	g__Mediterraneibacter	0	0	0	0	0	0	0	0	0	0	135	0	0	0	0	0	0	0	0	0	0	0	0	0	0	0	0	0	0	0	0	0	0	0	0	0	0	0	0	0	0	0	0
bec9d8f1380631efa0326d0314e91696	d__Bacteria	p__Bacillota	c__Clostridia	o__Lachnospirales	f__Lachnospiraceae	g__Mediterraneibacter	0	0	0	0	0	0	0	0	0	0	0	0	0	0	0	136	0	0	0	0	0	15	0	0	0	0	0	0	0	0	0	0	0	0	0	0	0	0	0	0	0	0	0
44fad78bb190669529c6af139f082f3a	d__Bacteria	p__Bacillota	c__Clostridia	o__Lachnospirales	f__Lachnospiraceae		0	0	0	0	0	41	0	0	0	0	0	0	0	22	0	0	0	0	0	0	0	0	0	0	0	0	0	0	0	0	0	0	0	0	0	0	0	0	0	0	0	0	0
759879eb061c8d6cdb24188632add116	d__Bacteria	p__Bacillota	c__Clostridia	o__Lachnospirales	f__Lachnospiraceae	g__Mediterraneibacter	0	3	0	0	0	5	0	0	0	0	2	0	0	5	0	0	2	0	7	0	0	0	22	0	0	0	0	0	0	0	0	0	0	0	0	0	4	0	0	21	0	0	0
24401404860b6c897ad6121e18bed644	d__Bacteria	p__Bacillota	c__Clostridia	o__Lachnospirales	f__Lachnospiraceae	g__Sellimonas	0	0	0	0	0	0	0	0	0	0	0	0	18	0	0	0	0	0	0	0	0	0	0	0	0	0	0	0	9	0	0	0	0	0	0	0	0	0	0	0	0	0	7
1e1059230efb80eb8a963e3869222e3f	d__Bacteria	p__Bacillota	c__Clostridia	o__Lachnospirales	f__Lachnospiraceae	g__Sellimonas	0	13	0	0	0	0	0	0	0	0	0	0	49	0	0	0	4	0	0	0	0	0	0	0	0	0	0	0	0	0	0	0	0	0	0	0	0	0	0	0	0	3	0
769f70473aa8644826fb887c1b01d94c	d__Bacteria	p__Bacillota	c__Clostridia	o__Lachnospirales	f__Lachnospiraceae	g__Butyribacter	3	0	6	0	0	7	16	0	0	0	0	0	0	25	0	0	0	0	14	0	0	0	0	3	0	51	0	0	12	0	0	6	121	0	0	0	0	0	0	0	0	0	0
d80f1f4d417b40954b7073a3b8384dcf	d__Bacteria	p__Bacillota	c__Clostridia	o__Lachnospirales	f__Lachnospiraceae		10	0	0	0	0	0	0	0	0	0	0	0	0	0	0	0	0	0	0	0	0	0	0	0	0	0	0	0	0	0	0	0	0	0	0	0	0	0	0	0	0	0	0
5c32d3103fee941d12e42744513dd732	d__Bacteria	p__Bacillota	c__Clostridia	o__Lachnospirales	f__Lachnospiraceae		0	0	0	0	0	0	0	0	0	0	0	0	0	0	0	0	0	0	0	0	0	0	0	0	0	69	0	0	0	0	0	0	0	0	0	0	0	0	0	0	0	0	0
63fd7de4e72912112a2908e46d6c7e93	d__Bacteria	p__Bacillota	c__Clostridia	o__Lachnospirales	f__Lachnospiraceae		6	0	27	0	38	0	5	33	0	0	0	49	0	1041	0	7	0	0	0	101	0	0	0	0	5	3	0	0	0	0	0	20	0	0	37	8	0	0	0	0	0	0	0
f00b923e54dd561242aeed8ca361340f	d__Bacteria	p__Bacillota	c__Clostridia	o__Lachnospirales	f__Lachnospiraceae		0	0	0	0	0	0	0	0	0	0	0	0	0	0	0	0	0	0	249	0	0	0	0	0	0	6	0	0	0	0	0	0	0	0	0	0	0	0	0	0	0	0	0
11fd4a39ef9d994dcecf70ed4ffb11b9	d__Bacteria	p__Bacillota	c__Clostridia	o__Lachnospirales	f__Lachnospiraceae	g__[Ruminococcus]_gauvreauii_group	0	0	0	0	0	0	0	0	0	0	0	0	0	0	0	0	0	0	43	0	0	0	0	0	0	6	0	0	0	0	0	0	0	0	0	0	0	0	0	0	0	0	0
c01510bff7b77875a8b1558ee4d6530d	d__Bacteria	p__Bacillota	c__Clostridia	o__Lachnospirales	f__Lachnospiraceae	g__[Ruminococcus]_gauvreauii_group	8	0	29	0	0	0	8	0	0	0	0	0	0	0	0	6	0	0	13	0	0	0	33	0	0	0	0	0	0	0	0	0	3	0	0	0	0	0	0	11	0	0	0
499250d1eb1b6f98130c402db806bb81	d__Bacteria	p__Bacillota	c__Clostridia	o__Lachnospirales	f__Lachnospiraceae	g__[Ruminococcus]_gnavus_group	0	0	0	0	0	0	0	0	0	0	0	0	0	0	0	0	0	0	75	0	0	0	0	0	0	0	0	0	0	0	0	0	0	0	0	0	0	10	0	0	0	0	0
317de5e400b77e804896091e7128d179	d__Bacteria	p__Bacillota	c__Clostridia	o__Lachnospirales	f__Lachnospiraceae	g__[Ruminococcus]_gnavus_group	0	0	0	0	0	0	0	0	0	0	0	0	0	0	0	0	0	0	0	0	169	0	0	0	0	0	0	0	0	0	0	0	0	0	0	0	0	0	0	0	0	0	0
eb8d619caa86a4f9befd7528312e8aca	d__Bacteria	p__Bacillota	c__Clostridia	o__Lachnospirales	f__Lachnospiraceae	g__[Ruminococcus]_gnavus_group	0	0	0	0	0	0	0	0	0	201	0	0	0	0	0	0	0	0	95	0	0	0	0	0	0	0	0	0	0	0	0	0	0	0	0	0	0	0	0	0	0	0	0
8bcecfcbbe56c319b7884ef6b4617200	d__Bacteria	p__Bacillota	c__Clostridia	o__Lachnospirales	f__Lachnospiraceae	g__[Ruminococcus]_gnavus_group	0	33	0	185	10	111	66	0	33	875	1	3	238	0	0	604	24	83	279	17	1041	0	481	5	611	0	0	4	419	51	2	0	0	55	0	0	0	78	29	179	13	3	8
0f64def88123d9a1be0d6f3b34e29c6e	d__Bacteria	p__Bacillota	c__Clostridia	o__Lachnospirales	f__Lachnospiraceae	g__[Ruminococcus]_gnavus_group	0	0	0	0	0	0	0	0	0	0	0	0	0	0	0	0	0	0	0	0	0	0	0	0	0	0	0	0	0	0	0	0	0	0	0	0	0	0	0	60	0	0	0
bcfcc67f617a74e3a695d39281659761	d__Bacteria	p__Bacillota	c__Clostridia	o__Lachnospirales	f__Lachnospiraceae	g__Eisenbergiella	290	0	0	0	0	7	0	0	0	0	0	0	0	0	0	8	0	0	0	0	0	0	17	0	0	0	0	0	0	0	0	0	0	0	0	0	0	0	0	0	0	0	0
2b30fd75a83ceae87792934a5e87ad94	d__Bacteria	p__Bacillota	c__Clostridia	o__Lachnospirales	f__Lachnospiraceae	g__Eisenbergiella	0	0	0	0	0	0	0	0	0	0	0	0	0	0	0	0	0	0	0	0	0	0	0	0	0	0	0	0	0	0	0	0	0	0	0	0	0	0	0	0	0	0	0
1125e3d46ff27d74f7fa3aba1f7db5cd	d__Bacteria	p__Bacillota	c__Clostridia	o__Lachnospirales	f__Lachnospiraceae	g__Eisenbergiella	0	0	0	0	0	0	0	0	0	0	0	0	0	0	0	0	0	0	0	0	0	0	0	0	0	0	0	0	0	0	0	0	0	0	0	0	0	0	0	0	0	0	0
ead7352c3e1280d0be214e828912bf9f	d__Bacteria	p__Bacillota	c__Clostridia	o__Lachnospirales	f__Lachnospiraceae	g__Eisenbergiella	0	0	0	0	0	0	0	0	0	0	0	0	0	0	0	0	0	0	0	0	0	0	0	0	0	0	0	0	0	0	0	0	0	0	0	0	0	0	0	0	0	0	0
8a62eac5d654cfbf22bd1cc9a292b307	d__Bacteria	p__Bacillota	c__Clostridia	o__Lachnospirales	f__Lachnospiraceae	g__Eisenbergiella	0	148	0	14	26	151	21	11	0	0	124	0	0	3	18	19	617	0	23	0	2263	0	320	0	95	0	0	0	60	9	0	0	0	14	0	0	0	19	0	36	0	0	0
c701168785d7fc3a176fb1f5b917e9c2	d__Bacteria	p__Bacillota	c__Clostridia	o__Lachnospirales	f__Lachnospiraceae	g__Eisenbergiella	0	0	0	0	0	0	0	0	0	0	0	0	0	0	0	0	0	0	0	0	0	0	0	0	109	0	0	0	0	0	3	0	0	0	0	0	0	0	0	0	0	0	0
7bfc24f2ac59ed50002560b53349f812	d__Bacteria	p__Bacillota	c__Clostridia	o__Lachnospirales	f__Lachnospiraceae		1	9	7	0	4	0	0	0	0	0	3	0	0	5	0	0	5	0	2	3	0	0	0	0	0	1	0	0	0	0	0	0	0	0	0	0	0	0	0	10	0	0	0
3afcc328ed6300b261314117148b1d17	d__Bacteria	p__Bacillota	c__Clostridia	o__Lachnospirales	f__Lachnospiraceae	g__Fusicatenibacter	0	0	61	0	0	0	0	0	0	0	0	0	0	0	0	0	0	0	0	0	0	0	0	0	0	0	0	0	0	0	0	0	0	0	0	0	0	0	0	0	0	0	0
e173f5cf1b4099175956d86821d77627	d__Bacteria	p__Bacillota	c__Clostridia	o__Lachnospirales	f__Lachnospiraceae	g__Fusicatenibacter	0	0	0	0	0	0	0	0	0	0	0	0	0	0	0	0	0	0	0	0	0	0	0	0	0	0	0	0	80	0	0	0	0	0	0	0	0	0	0	0	0	0	0
0ae1308cf1201de65c4edfcd616e89b2	d__Bacteria	p__Bacillota	c__Clostridia	o__Lachnospirales	f__Lachnospiraceae	g__Fusicatenibacter	7	23	307	6	40	49	20	33	6	0	86	0	16	0	12	69	43	188	45	21	0	21	35	0	6	26	49	14	424	0	86	4	21	151	0	0	10	34	2	50	19	19	0
47a078365ecac12d4c1f4c4633baa441	d__Bacteria	p__Bacillota	c__Clostridia	o__Lachnospirales	f__Lachnospiraceae	g__Fusicatenibacter	0	0	174	0	0	0	0	0	0	0	0	0	0	0	0	0	0	0	0	0	0	0	0	0	0	0	0	0	0	0	0	0	0	0	0	0	0	0	0	0	0	0	0
fe97c0f5687f08c0701faadb7f7d6cb5	d__Bacteria	p__Bacillota	c__Clostridia	o__Lachnospirales	f__Lachnospiraceae	g__CAG-56	55	0	54	0	0	0	0	0	0	0	30	21	105	0	0	43	0	0	0	0	0	12	59	5	0	8	0	0	0	0	13	0	44	9	0	15	11	0	0	0	0	101	0
cbbaae2df526368589dc3572f01d76a4	d__Bacteria	p__Bacillota	c__Clostridia	o__Lachnospirales	f__Lachnospiraceae		0	0	0	20	248	62	8	0	0	0	0	40	0	0	15	0	62	0	0	0	0	0	0	0	0	0	0	0	1378	55	0	0	22	74	0	12	0	0	0	0	0	0	0
ceb1fa180adbe26323744a16f951dab5	d__Bacteria	p__Bacillota	c__Clostridia	o__Lachnospirales	f__Lachnospiraceae		0	0	0	0	0	0	0	0	0	0	0	0	0	0	0	0	0	0	0	0	0	0	0	0	0	0	0	0	308	0	0	0	0	0	0	0	0	0	0	0	0	0	0
244302eb1874c008719ce609a61ba067	d__Bacteria	p__Bacillota	c__Clostridia	o__Lachnospirales	f__Lachnospiraceae	g__Marvinbryantia	7	0	0	0	2	0	0	0	0	0	23	0	6	0	0	0	0	39	0	0	0	14	0	0	3	12	0	0	0	0	9	0	0	6	0	0	7	0	0	0	0	0	0
16abbdda1a2783a547c99db42061b8e4	d__Bacteria	p__Bacillota	c__Clostridia	o__Lachnospirales	f__Lachnospiraceae		5	0	0	9	0	0	6	2	0	0	0	28	0	0	0	0	0	0	68	2	0	0	19	0	0	0	0	0	0	0	0	0	0	0	0	6	10	0	0	0	0	0	0
eaa38f770c5316bbb0c7cc9fb418403f	d__Bacteria	p__Bacillota	c__Clostridia	o__Lachnospirales	f__Lachnospiraceae	g__Marvinbryantia	5	0	8	0	0	0	0	0	0	0	6	0	0	0	0	0	0	0	0	0	0	0	0	0	0	0	2	0	0	0	0	0	0	0	0	0	0	0	0	0	5	0	0
e3f15a31d00f35643d35f2ad9a7a615c	d__Bacteria	p__Bacillota	c__Clostridia	o__Lachnospirales	f__Lachnospiraceae		0	0	19	0	0	0	0	0	0	0	0	0	0	0	0	0	0	0	10	0	0	0	98	0	0	0	0	0	0	0	0	0	0	0	0	0	0	0	0	0	15	0	0
87980ccf57ef2e7dfef80e34789debba	d__Bacteria	p__Bacillota	c__Clostridia	o__Lachnospirales	f__Lachnospiraceae		0	0	12	0	0	0	0	0	0	0	0	0	0	2	13	0	0	52	0	0	0	0	0	0	0	0	0	0	0	0	0	0	0	0	0	0	0	0	0	0	7	0	0
c47b089d12677bee244b1347cb2e9897	d__Bacteria	p__Bacillota	c__Clostridia	o__Lachnospirales	f__Lachnospiraceae		0	116	0	6	0	83	0	4	78	0	19	0	47	0	0	5	241	7	0	0	0	0	0	0	0	0	39	0	23	0	88	0	0	12	0	0	0	0	0	29	11	3	0
c04e63832bcfb7d7374a19b7d56cc3b3	d__Bacteria	p__Bacillota	c__Clostridia	o__Lachnospirales	f__Lachnospiraceae		106	0	0	0	34	0	0	17	0	0	0	0	0	0	0	0	0	0	0	0	0	0	0	0	0	0	65	0	0	0	16	0	0	0	27	52	27	0	0	0	0	0	0
c06e01a322f8efc02a4166a995d986fd	d__Bacteria	p__Bacillota	c__Clostridia	o__Lachnospirales	f__Lachnospiraceae		26	0	12	0	0	0	25	0	0	0	0	9	0	6	10	0	0	43	0	0	0	0	0	0	0	53	0	0	0	0	0	14	0	0	0	7	0	17	10	0	4	0	0
22c3e254d7229f82439edcc61e218ae4	d__Bacteria	p__Bacillota	c__Clostridia	o__Lachnospirales	f__Lachnospiraceae		0	0	0	0	0	0	10	0	0	0	0	0	0	0	0	0	0	31	0	0	0	0	0	0	0	0	0	0	0	0	0	0	0	0	0	0	0	0	0	0	0	0	0
4339bf4c3a75b91c5cdc3ef4b5450c71	d__Bacteria	p__Bacillota	c__Clostridia	o__Lachnospirales	f__Lachnospiraceae		4	0	0	8	0	16	7	0	0	0	0	11	0	0	13	7	0	0	0	0	0	49	0	0	0	17	0	0	0	3	0	9	10	0	0	0	0	8	0	0	0	0	0
d6b30012321cdc4f864fd38850243ad7	d__Bacteria	p__Bacillota	c__Clostridia	o__Lachnospirales	f__Lachnospiraceae		10	0	15	9	0	0	14	0	6	0	0	13	0	7	13	0	0	14	0	0	0	91	13	0	0	10	0	6	0	3	0	0	17	0	0	0	7	13	0	0	14	0	9
3736f75a537da4a23528f2cf5778f636	d__Bacteria	p__Bacillota	c__Clostridia	o__Lachnospirales	f__Lachnospiraceae		0	0	0	0	6	0	0	0	0	18	0	0	0	0	0	0	63	8	0	0	0	0	0	0	0	0	27	0	0	0	0	0	0	9	0	0	0	0	0	41	0	0	0
4d53b9ad5e11e3da9bf953b6ae2ed0da	d__Bacteria	p__Bacillota	c__Clostridia	o__Lachnospirales	f__Lachnospiraceae		0	0	0	0	0	0	0	0	0	0	0	0	0	0	0	0	33	0	0	0	0	0	0	0	0	0	0	0	0	0	0	0	13	0	0	0	0	0	0	0	0	0	0
ab9704a01233b33419ecb99f9cdefb70	d__Bacteria	p__Bacillota	c__Clostridia	o__Lachnospirales	f__Lachnospiraceae		0	0	0	0	0	168	97	0	0	0	20	0	0	0	0	0	0	0	0	16	0	0	0	0	0	130	0	0	53	0	0	0	0	0	0	0	0	42	0	0	0	0	0
884d8d74ef39b0ece24968db328a5e97	d__Bacteria	p__Bacillota	c__Clostridia	o__Lachnospirales	f__Lachnospiraceae		0	0	0	0	0	0	0	0	0	0	0	0	0	0	0	0	0	0	0	0	0	0	0	0	0	120	0	0	0	0	0	0	0	28	0	0	0	0	0	0	0	0	0
9196cc8493a3a9a67598970dccfe1b05	d__Bacteria	p__Bacillota	c__Clostridia	o__Lachnospirales	f__Lachnospiraceae		50	170	222	356	80	921	278	280	0	192	86	475	541	61	88	93	256	551	203	102	0	307	261	61	20	658	82	44	248	61	179	89	179	229	315	81	113	300	124	301	103	307	158
b52236f2d1943822f5a8667715e7669e	d__Bacteria	p__Bacillota	c__Clostridia	o__Lachnospirales	f__Lachnospiraceae		0	0	0	0	0	0	7	0	0	0	0	0	0	0	2	0	0	7	0	0	0	0	0	0	0	0	0	0	0	0	0	0	0	0	0	0	0	0	0	31	0	0	0
13b29b04af2bd2738d7eac07bed5d003	d__Bacteria	p__Bacillota	c__Clostridia	o__Lachnospirales	f__Lachnospiraceae	g__Enterocloster	0	0	0	0	0	0	0	0	0	0	0	0	0	0	0	0	0	0	0	0	0	0	0	0	0	0	0	0	0	0	0	0	0	0	0	0	0	0	0	0	0	0	0
97654ecfbed3ecd6301cc5f7ec576d0e	d__Bacteria	p__Bacillota	c__Clostridia	o__Lachnospirales	f__Lachnospiraceae	g__Enterocloster	0	0	0	0	0	0	13	11	0	0	0	0	52	0	0	0	0	0	0	0	0	0	90	0	0	20	0	0	0	0	0	0	0	0	0	0	0	0	0	0	0	0	0
60f08402b5df1511fab6b6b22a0e5e18	d__Bacteria	p__Bacillota	c__Clostridia	o__Lachnospirales	f__Lachnospiraceae	g__Enterocloster	0	0	0	32	0	0	0	0	0	0	0	0	0	0	0	0	0	0	0	0	0	0	0	0	0	0	0	0	0	0	0	0	0	0	0	0	0	0	0	0	0	0	0
6ca0f56758f16c793d35499f8331aa81	d__Bacteria	p__Bacillota	c__Clostridia	o__Lachnospirales	f__Lachnospiraceae	g__Enterocloster	0	18	15	244	22	200	107	84	190	0	7	40	393	18	0	5	12	218	55	18	0	145	568	10	0	47	23	70	26	29	18	6	32	179	50	8	27	23	19	449	148	0	124
2ed6c7e1cadd50221850d11611a3270b	d__Bacteria	p__Bacillota	c__Clostridia	o__Lachnospirales	f__Lachnospiraceae	g__Enterocloster	0	0	0	0	0	0	0	0	0	0	0	0	0	9	0	0	0	0	0	0	0	0	51	0	0	0	0	0	0	0	0	0	0	0	0	0	0	0	0	0	0	0	0
8ab211ae1a2761d07dd16c47b5625e80	d__Bacteria	p__Bacillota	c__Clostridia	o__Lachnospirales	f__Lachnospiraceae	g__Enterocloster	9	0	10	381	13	135	45	120	199	0	23	208	65	16	0	35	16	64	0	142	0	142	0	0	0	93	230	0	45	40	39	6	141	125	13	10	27	19	16	0	19	0	35
c2bd6a1be1aa2c011c9610aa3acdf4ba	d__Bacteria	p__Bacillota	c__Clostridia	o__Lachnospirales	f__Lachnospiraceae	g__Enterocloster	0	0	0	0	0	0	0	0	0	0	0	0	0	0	0	0	0	0	0	37	0	0	0	0	0	0	0	0	0	0	0	0	0	0	0	0	0	0	0	0	0	0	0
dbd103ff4dc4fcb2d653ad1dc7bce95a	d__Bacteria	p__Bacillota	c__Clostridia	o__Lachnospirales	f__Lachnospiraceae	g__Enterocloster	0	0	0	0	0	0	0	16	0	0	0	0	0	0	0	0	0	41	0	0	0	46	0	0	0	47	0	14	18	0	0	0	11	0	0	28	0	7	0	0	0	0	0
c9bf6152f9a794efc9f8acd633019587	d__Bacteria	p__Bacillota	c__Clostridia	o__Lachnospirales	f__Lachnospiraceae		0	14	0	0	10	0	11	0	15	66	0	0	0	13	0	6	58	0	5	0	240	0	10	0	11	13	0	0	12	0	15	0	9	20	0	0	2	14	0	52	6	0	10
965c7baa21e16dd08402bbc2129033e6	d__Bacteria	p__Bacillota	c__Clostridia	o__Lachnospirales	f__Lachnospiraceae		2	32	16	0	30	0	0	0	0	0	0	0	0	0	0	0	60	0	0	0	0	0	0	0	0	0	0	0	0	0	19	0	0	0	0	0	15	0	0	0	0	0	0
37a2f260abb7a50f34272b3cb73db811	d__Bacteria	p__Bacillota	c__Clostridia	o__Lachnospirales	f__Lachnospiraceae		4	33	0	0	22	0	0	6	0	0	0	0	0	0	0	0	0	0	0	0	0	0	0	0	0	0	0	0	0	0	0	0	0	0	0	0	10	0	0	0	0	0	0
b71432e541e7d85f93b2bce13c9edcfe	d__Bacteria	p__Bacillota	c__Clostridia	o__Lachnospirales	f__Lachnospiraceae		9	23	0	0	13	37	0	0	0	16	9	0	0	0	0	0	27	0	0	0	0	0	0	0	0	0	0	0	0	0	0	0	0	20	0	0	0	0	0	0	0	0	0
9fd0c3db9028142f09327fce89078ca5	d__Bacteria	p__Bacillota	c__Clostridia	o__Lachnospirales	f__Lachnospiraceae		0	0	0	0	0	5	0	0	0	0	0	0	0	0	0	0	5	0	2	0	21	0	0	0	0	0	0	0	2	0	0	0	0	9	0	0	0	0	0	1	0	0	0
fae28c300477d9dbacb9a619ea0fd82d	d__Bacteria	p__Bacillota	c__Clostridia	o__Lachnospirales	f__Lachnospiraceae	g__Hungatella	0	19	0	0	0	0	0	0	0	0	0	0	0	0	0	0	0	0	3	0	8	0	8	0	0	0	0	0	15	0	0	0	0	0	0	0	0	0	0	14	0	0	0
88b29218e2c5d84df9a59ae2d1aff494	d__Bacteria	p__Bacillota	c__Clostridia	o__Lachnospirales	f__Lachnospiraceae	g__Hungatella	7	42	0	6	46	839	0	0	0	0	1	0	0	0	3	0	73	0	0	0	194	0	84	0	5	0	0	0	10	0	0	0	33	44	9	0	0	0	0	119	0	0	0
2362641b1f4fdcf62cd4d6534dac54fc	d__Bacteria	p__Bacillota	c__Clostridia	o__Lachnospirales	f__Lachnospiraceae	g__Hungatella	0	35	24	0	0	0	1	2	0	0	0	0	0	2	0	0	138	0	71	0	0	0	0	0	0	0	0	0	0	0	7	0	0	0	0	0	0	0	0	0	0	0	0
6aa648be4b6034e62cfe6e0b27c843aa	d__Bacteria	p__Bacillota	c__Clostridia	o__Lachnospirales	f__Lachnospiraceae	g__Hungatella	0	8	0	0	0	0	0	0	0	0	0	0	0	0	0	0	30	0	16	0	0	0	0	0	0	0	0	0	0	0	0	0	0	0	0	0	0	0	0	0	0	0	0
2c096ef3ed064f9d40b953a4fac9b71c	d__Bacteria	p__Bacillota	c__Clostridia	o__Lachnospirales	f__Lachnospiraceae	g__Hungatella	0	0	0	0	0	0	0	0	0	0	0	0	0	0	0	0	0	0	0	0	32	0	0	0	0	0	0	0	0	0	0	0	0	0	0	0	0	0	0	0	0	0	0
89539ffbe36f773da5b3a338edfeff80	d__Bacteria	p__Bacillota	c__Clostridia	o__Lachnospirales	f__Lachnospiraceae		0	0	0	0	68	0	0	0	0	0	0	0	0	0	0	0	0	0	0	0	0	0	0	0	0	0	0	0	0	0	0	0	0	0	0	0	0	0	0	0	0	0	0
6a10dff3e643e6a3182e372ba9162ab1	d__Bacteria	p__Bacillota	c__Clostridia	o__Lachnospirales	f__Lachnospiraceae		1021	0	0	0	0	0	0	0	0	0	0	0	0	0	0	0	0	0	0	0	0	0	0	0	0	0	0	0	0	0	0	0	0	0	0	3	0	0	0	0	0	0	0
e7ab35851476f267f7c28374071adad1	d__Bacteria	p__Bacillota	c__Clostridia	o__Lachnospirales	f__Lachnospiraceae		0	0	0	0	0	0	0	0	0	0	0	0	0	0	0	0	0	0	0	0	0	0	0	0	0	0	0	0	0	0	0	0	0	0	0	0	0	0	0	0	0	0	0
f8b3a7350d8b8d10b9ca89333a357f2d	d__Bacteria	p__Bacillota	c__Clostridia	o__Lachnospirales	f__Lachnospiraceae		0	0	0	0	0	0	0	0	0	0	0	0	0	0	0	0	0	0	0	0	0	0	0	0	0	0	0	0	0	0	0	0	0	0	0	0	0	0	0	0	0	0	0
fe0c80e89674053792773173e4de5712	d__Bacteria	p__Bacillota	c__Clostridia	o__Lachnospirales	f__Lachnospiraceae	g__UC5-1-2E3	0	9	0	0	24	0	0	0	0	0	0	0	5	0	0	0	0	0	1	0	332	0	0	0	0	0	0	0	0	0	0	0	0	0	0	0	0	0	0	78	0	7	0
4d5c3530b6d97f381e4ffdeb0652e5fb	d__Bacteria	p__Bacillota	c__Clostridia	o__Lachnospirales	f__Lachnospiraceae		0	11	0	0	0	0	0	0	0	0	0	0	0	0	0	0	0	0	0	0	0	0	0	0	0	0	0	0	4	5	0	0	280	0	0	0	0	0	0	0	0	35	0
4c9511aa985c83888e7545c7c334c810	d__Bacteria	p__Bacillota	c__Clostridia	o__Lachnospirales	f__Lachnospiraceae		0	0	0	0	8	0	0	0	0	0	0	0	0	0	0	0	0	0	0	0	0	0	0	0	0	0	0	0	0	0	0	0	0	0	0	0	0	0	0	22	0	0	0
fe798ec1d4a2feaa6d8e97d058da637f	d__Bacteria	p__Bacillota	c__Clostridia	o__Lachnospirales	f__Lachnospiraceae		18	0	0	0	0	0	0	0	0	0	0	0	0	0	0	0	0	0	0	0	0	0	0	0	0	88	0	0	0	0	0	0	0	0	17	0	0	0	0	0	0	0	0
c257458ad35f300807c4e8efd190709e	d__Bacteria	p__Bacillota	c__Clostridia	o__Lachnospirales	f__Lachnospiraceae	g__Lachnospiraceae_UCG-004	12	0	0	0	0	0	30	4	106	0	9	106	0	0	0	0	0	11	0	0	0	68	57	0	0	45	0	0	4	0	0	18	22	0	0	0	15	9	0	0	10	0	18
bb71bff732aa307d18f398ee17a32e8a	d__Bacteria	p__Bacillota	c__Clostridia	o__Lachnospirales	f__Lachnospiraceae	g__Lachnospiraceae_UCG-004	0	0	0	30	0	0	0	18	75	0	0	8	0	0	0	0	0	39	0	0	0	0	0	0	0	0	0	0	0	0	0	0	0	0	0	0	0	0	0	8	18	0	0
58a358e384971108358661b380db3338	d__Bacteria	p__Bacillota	c__Clostridia	o__Lachnospirales	f__Lachnospiraceae	g__Lachnospiraceae_UCG-004	39	0	16	30	24	15	20	54	38	0	0	20	50	8	11	0	17	27	0	0	0	39	0	0	0	0	0	14	26	0	0	0	15	0	0	0	0	0	12	7	1	0	23
690e20086081804c728c410458f2f636	d__Bacteria	p__Bacillota	c__Clostridia	o__Lachnospirales	f__Lachnospiraceae	g__Lachnospiraceae_UCG-004	101	10	54	94	19	96	56	27	87	0	0	67	0	0	40	6	43	45	14	0	0	22	0	7	0	51	4	11	40	16	21	39	0	16	5	16	9	0	22	6	29	0	32
b5626d830659eda9f5c33cb33dcd0956	d__Bacteria	p__Bacillota	c__Clostridia	o__Lachnospirales	f__Lachnospiraceae	g__Lachnospiraceae_UCG-004	0	0	0	0	4	0	0	0	0	0	0	0	0	0	0	0	0	0	0	0	0	0	0	0	0	0	0	3	0	0	0	0	0	0	0	0	0	0	0	0	0	0	0
2b11ed52475a7063129d8d49436da863	d__Bacteria	p__Bacillota	c__Clostridia	o__Lachnospirales	f__Lachnospiraceae		0	0	0	0	0	0	0	0	0	0	0	0	0	0	0	0	0	0	0	0	0	0	0	0	0	0	0	0	0	0	8	0	0	0	0	96	0	0	0	0	0	0	0
106e7b500ae808e8f6f37f04333692db	d__Bacteria	p__Bacillota	c__Clostridia	o__Lachnospirales	f__Lachnospiraceae		284	13	18	0	0	0	4	0	0	0	0	25	0	0	0	0	0	0	32	3	0	0	0	3	0	16	0	0	0	349	0	18	0	19	0	0	4	0	0	0	0	0	0
dc50b64e8d9a43d6b1ff7f9a5787c0de	d__Bacteria	p__Bacillota	c__Clostridia	o__Lachnospirales	f__Lachnospiraceae		0	0	0	0	0	0	0	0	0	0	0	0	0	0	0	0	0	0	0	0	0	0	0	0	0	0	0	0	0	0	0	0	0	0	0	46	0	0	0	0	0	0	0
72f62e44cbe3e1087304815b4782f061	d__Bacteria	p__Bacillota	c__Clostridia	o__Lachnospirales	f__Lachnospiraceae		0	43	0	0	0	0	0	0	0	0	0	0	0	10	0	0	0	0	0	10	0	0	0	0	0	0	0	0	0	0	0	0	0	251	0	0	0	0	0	0	0	0	0
c3a9d338f8ccbc5159c3140c9166b74b	d__Bacteria	p__Bacillota	c__Clostridia	o__Lachnospirales	f__Lachnospiraceae		0	13	0	0	0	0	0	0	0	0	0	0	0	0	0	0	0	0	0	0	0	0	0	0	0	0	0	0	22	0	25	0	0	0	0	0	0	0	0	0	0	0	0
773b0eada71b3f298557bf4f57828efe	d__Bacteria	p__Bacillota	c__Clostridia	o__Lachnospirales	f__Lachnospiraceae		0	0	0	0	48	0	0	52	0	0	0	0	38	13	0	0	0	40	62	0	0	0	0	0	0	0	0	0	17	54	36	0	0	206	0	0	0	0	0	0	0	0	0
cfa5d718036d656dbd846ecd39bc0d6f	d__Bacteria	p__Bacillota	c__Clostridia	o__Lachnospirales	f__Lachnospiraceae		0	0	0	0	0	0	0	0	0	0	0	0	0	12	0	0	0	0	0	15	0	0	0	0	0	0	0	0	40	0	55	0	0	491	0	0	0	0	0	0	0	0	0
2a352978570b40d0d1ec86fa2c1784fb	d__Bacteria	p__Bacillota	c__Clostridia	o__Lachnospirales	f__Lachnospiraceae		0	0	0	0	0	0	0	0	0	0	0	0	0	9	0	0	0	0	0	8	0	0	0	0	0	0	0	0	22	0	33	0	0	275	0	0	0	0	0	0	0	0	0
054da3f16d28a306dde08a54425c5807	d__Bacteria	p__Bacillota	c__Clostridia	o__Lachnospirales	f__Lachnospiraceae		0	0	0	0	0	0	0	0	0	0	0	0	0	0	0	0	0	0	0	0	0	0	0	0	0	0	0	0	0	0	60	0	0	0	0	0	0	0	0	0	0	0	0
0846654119dd463dd6c93bf7525ee1a8	d__Bacteria	p__Bacillota	c__Clostridia	o__Lachnospirales	f__Lachnospiraceae		0	0	0	0	0	0	0	0	0	0	0	0	0	0	0	0	0	0	628	0	0	0	0	0	0	0	0	0	0	0	0	0	0	0	0	0	0	0	0	0	0	0	0
a973f18d4ddc1ae1886905931504ab85	d__Bacteria	p__Bacillota	c__Clostridia	o__Lachnospirales	f__Lachnospiraceae		0	0	0	0	0	0	0	0	0	0	0	0	0	0	0	0	0	0	0	0	0	0	0	0	0	0	0	0	0	0	0	0	0	0	0	0	0	0	0	0	0	0	0
8ada5e206c6a495264969aeabf2d166d	d__Bacteria	p__Bacillota	c__Clostridia	o__Lachnospirales	f__Lachnospiraceae		0	0	0	0	0	0	0	0	0	0	0	0	0	51	0	0	0	0	0	0	0	0	0	0	0	0	0	0	0	0	0	0	0	0	0	0	0	0	0	0	0	0	0
b90cd51baca6eb145ea4fe2999734887	d__Bacteria	p__Bacillota	c__Clostridia	o__Lachnospirales	f__Lachnospiraceae		0	0	0	0	0	0	0	0	0	0	0	0	0	0	0	0	0	0	0	0	0	0	0	0	0	0	284	0	0	0	0	0	0	0	0	0	0	0	0	0	0	0	0
e1eb89ba7d2d8a94f79c15be444fe970	d__Bacteria	p__Bacillota	c__Clostridia	o__Lachnospirales	f__Lachnospiraceae		0	3	0	0	0	0	0	0	0	210	0	0	0	0	0	0	0	0	0	0	0	0	0	0	0	0	0	0	0	0	0	0	0	0	0	0	0	0	0	0	0	0	0
8b69f8a5ed9f0ed57606fcd8962cedc7	d__Bacteria	p__Bacillota	c__Clostridia	o__Lachnospirales	f__Lachnospiraceae		0	0	0	0	0	0	0	69	0	0	0	0	0	0	0	0	0	0	0	0	0	0	0	0	0	0	0	0	0	0	0	0	0	0	0	0	0	0	0	0	0	0	0
7ebb6df916bab67e49027f241cfdc7ae	d__Bacteria	p__Bacillota	c__Clostridia	o__Lachnospirales	f__Lachnospiraceae		0	0	0	0	0	0	0	0	0	0	0	0	0	0	0	0	35	0	0	0	0	0	0	0	0	0	0	0	0	0	0	28	0	0	0	0	0	0	0	0	0	0	0
cd4035710d8319aaa21edbf1b85a8763	d__Bacteria	p__Bacillota	c__Clostridia	o__Lachnospirales	f__Lachnospiraceae		0	0	0	0	103	0	0	0	0	0	0	0	0	0	0	22	0	0	0	0	0	0	0	0	0	0	0	0	0	0	0	0	0	0	0	0	0	0	0	0	0	0	0
adc4f07ac503468f1a17ecfa452b84a2	d__Bacteria	p__Bacillota	c__Clostridia	o__Lachnospirales	f__Lachnospiraceae		0	0	0	0	0	0	0	0	0	0	0	0	0	0	0	0	0	0	0	0	0	0	0	0	0	0	0	0	0	0	0	0	0	44	0	0	0	0	0	0	0	0	0
0560acd7339fdf0518a6ce83b0a685d3	d__Bacteria	p__Bacillota	c__Clostridia	o__Lachnospirales	f__Lachnospiraceae		0	0	0	365	92	0	0	0	0	0	0	0	0	0	0	10	0	134	0	0	0	0	0	0	0	0	61	0	0	0	0	0	0	0	0	0	0	0	0	0	0	0	0
535809a1b868c0cbe5b2a86d44558b92	d__Bacteria	p__Bacillota	c__Clostridia	o__Lachnospirales	f__Lachnospiraceae		0	0	0	17	0	0	0	5	7	0	0	0	0	0	4	0	0	0	0	0	0	0	0	0	0	0	0	0	0	0	0	0	0	0	0	0	0	0	0	0	0	31	0
2d2510f9b985f63a2f8efc3d38fe05cb	d__Bacteria	p__Bacillota	c__Clostridia	o__Lachnospirales	f__Lachnospiraceae		0	0	0	338	96	0	0	142	183	0	0	22	964	123	0	22	92	0	195	12	0	0	0	0	0	0	119	0	0	0	0	85	0	0	11	0	0	102	0	0	32	0	0
63c21faf02f636d4db33eb0cd9578cc8	d__Bacteria	p__Bacillota	c__Clostridia	o__Lachnospirales	f__Lachnospiraceae		22	0	282	1629	239	530	633	521	502	0	87	57	995	230	1915	1146	85	1783	4249	216	0	45	3263	5	3	154	1791	0	523	0	3103	105	126	173	75	334	374	203	97	1768	181	539	675
4961e818acae3daa2a40cbeb416d02b4	d__Bacteria	p__Bacillota	c__Clostridia	o__Lachnospirales	f__Lachnospiraceae		0	0	0	0	37	29	0	0	0	0	0	0	0	0	0	0	0	0	13	0	0	0	0	0	0	0	0	0	9	2	0	0	0	18	0	0	0	0	0	5	0	0	0
3d8e7fe29e348199fb59297c8bb3f9bf	d__Bacteria	p__Bacillota	c__Clostridia	o__Lachnospirales	f__Lachnospiraceae		0	0	0	0	0	0	0	0	0	0	0	0	0	0	12	0	0	0	0	0	0	0	0	0	0	0	0	0	0	0	0	0	0	0	0	0	0	0	0	271	0	0	0
d8069a36e3667ff041de4f1c5e0d802c	d__Bacteria	p__Bacillota	c__Clostridia	o__Lachnospirales	f__Lachnospiraceae		0	0	0	0	0	0	0	0	0	0	0	0	0	0	0	0	0	0	0	0	0	29	0	0	0	16	0	0	0	0	0	0	0	0	0	0	0	0	10	0	0	0	0
1bbde85510d178f71392200a419fd80a	d__Bacteria	p__Bacillota	c__Clostridia	o__Lachnospirales	f__Lachnospiraceae		0	0	6	11	0	0	0	0	0	0	0	24	0	14	21	0	0	36	0	0	0	12	0	0	0	0	0	0	12	0	0	0	0	0	0	25	0	0	10	0	0	0	43
56bdb5d2c83b86397de314cbbf501251	d__Bacteria	p__Bacillota	c__Clostridia	o__Lachnospirales	f__Lachnospiraceae		0	0	60	97	6	0	131	25	0	0	0	63	0	19	82	3	2	107	25	39	0	111	8	7	0	16	59	5	0	0	11	15	0	0	101	66	7	19	23	93	98	0	258
44304db17296682fccc628d318a66a89	d__Bacteria	p__Bacillota	c__Clostridia	o__Lachnospirales	f__Lachnospiraceae		0	0	11	12	0	0	29	0	0	0	0	12	0	38	0	0	0	0	0	0	0	36	0	0	0	16	27	0	0	0	0	11	0	0	58	12	12	0	20	8	16	0	164
fca6c4b5c3090a8584cd19b6fcac1f6b	d__Bacteria	p__Bacillota	c__Clostridia	o__Lachnospirales	f__Lachnospiraceae		0	0	0	0	0	0	0	0	0	0	0	0	0	0	0	0	0	101	0	0	0	0	0	0	0	0	0	0	0	0	0	0	0	0	0	0	0	0	0	0	0	0	0
1cdbb9e95627bc14076c45cdf703583c	d__Bacteria	p__Bacillota	c__Clostridia	o__Lachnospirales	f__Lachnospiraceae	g__Lachnospiraceae_NK3A20_group	488	0	0	0	0	0	0	0	0	0	0	0	0	0	0	0	0	0	0	0	0	0	0	0	0	0	0	0	0	0	0	0	0	0	505	0	0	0	0	0	0	0	0
c6d6998981f4062dde13ca0aced0ce77	d__Bacteria	p__Bacillota	c__Clostridia	o__Lachnospirales	f__Lachnospiraceae		0	0	0	0	0	0	0	0	0	0	0	172	0	0	0	0	0	0	0	0	0	0	0	0	0	0	0	0	0	0	0	0	0	0	0	0	0	0	0	0	0	0	0
42eb71340d6e8ea4eef3387f963f42af	d__Bacteria	p__Bacillota	c__Clostridia	o__Lachnospirales	f__Lachnospiraceae		0	6	0	0	17	18	0	58	24	297	0	0	0	0	0	21	0	0	0	0	0	0	50	0	0	0	0	0	0	0	17	0	0	113	0	0	0	0	0	0	0	0	0
3f3c60e92273fdb1752702e814c58c33	d__Bacteria	p__Bacillota	c__Clostridia	o__Lachnospirales	f__Lachnospiraceae		0	0	0	0	0	0	0	0	0	0	0	0	0	0	0	0	0	0	0	0	0	0	0	0	0	43	0	0	0	0	0	0	0	0	0	0	0	0	0	0	0	0	0
8830672b1f8e6fc2bb11ad7c62d8b63b	d__Bacteria	p__Bacillota	c__Clostridia	o__Lachnospirales	f__Lachnospiraceae		0	0	0	0	0	0	0	0	0	0	0	0	0	0	0	0	0	0	430	0	0	0	0	0	0	0	0	0	0	0	0	0	0	0	0	0	0	0	0	0	0	0	0
d157ade9303477ab0b43e69c842bf44d	d__Bacteria	p__Bacillota	c__Clostridia	o__Lachnospirales	f__Lachnospiraceae		60	70	0	50	376	48	257	73	6	0	18	93	16	1008	18	68	102	0	60	17	0	15	166	22	0	52	47	0	18	0	158	235	1597	34	37	0	124	111	27	99	33	0	44
715d62eee33583e65e47a4ab721248dd	d__Bacteria	p__Bacillota	c__Clostridia	o__Lachnospirales	f__Lachnospiraceae		647	173	102	50	184	17	610	115	0	0	65	1313	0	0	45	38	0	55	1266	0	0	0	91	137	2	216	0	1	80	0	24	107	0	0	94	527	38	101	8	105	25	0	0
60a4e69ca1f4cde068a33aa4e1f49852	d__Bacteria	p__Bacillota	c__Clostridia	o__Lachnospirales	f__Lachnospiraceae		0	0	0	0	0	0	0	0	0	0	0	0	0	0	0	0	0	0	0	0	0	0	0	0	0	0	0	0	0	0	0	0	0	0	0	0	0	0	0	0	0	0	0
5482b3bbc8fab8e359ab5bf21d9d38b4	d__Bacteria	p__Bacillota	c__Clostridia	o__Lachnospirales	f__Lachnospiraceae		0	0	0	0	0	0	0	0	0	0	0	0	0	0	0	0	0	0	0	0	0	0	0	0	0	0	0	0	23	0	0	0	0	0	0	0	0	0	0	0	0	0	0
1eaac9384ad47214cf7db0271fecf898	d__Bacteria	p__Bacillota	c__Clostridia	o__Lachnospirales	f__Lachnospiraceae		0	0	0	0	0	0	0	0	0	0	0	0	0	0	0	0	0	0	0	0	0	0	0	0	0	0	27	0	0	0	0	0	0	0	0	0	0	0	0	0	0	0	0
3c1fb1781a46511d544a29ba5c6541a7	d__Bacteria	p__Bacillota	c__Clostridia	o__Lachnospirales	f__Lachnospiraceae		7	0	0	22	0	0	62	0	0	0	0	15	0	0	0	0	0	0	0	0	0	0	0	0	0	0	9	0	50	0	0	73	0	9	37	0	0	7	0	40	0	0	0
7b351f8b646c91de5b84b5a4e2263245	d__Bacteria	p__Bacillota	c__Clostridia	o__Lachnospirales	f__Lachnospiraceae		0	0	0	0	0	0	0	0	0	0	0	0	0	0	0	0	0	0	0	0	0	0	0	0	0	0	0	0	0	0	0	0	453	0	0	0	0	0	0	0	0	0	0
cf29d2257bd0c0ca22ec39689c1320dc	d__Bacteria	p__Bacillota	c__Clostridia	o__Lachnospirales	f__Lachnospiraceae		0	0	0	0	0	0	0	0	0	0	0	0	0	0	0	0	0	0	0	0	0	0	0	26	0	0	0	0	0	0	0	0	0	0	0	129	0	0	0	0	0	0	0
5037210052305b467c7a22ebfa31bf72	d__Bacteria	p__Bacillota	c__Clostridia	o__Lachnospirales	f__Lachnospiraceae	g__Lachnospiraceae_AC2044_group	0	0	0	0	0	0	0	0	0	0	0	0	0	0	0	0	10	0	0	0	72	0	0	0	0	0	0	0	5	0	0	0	0	0	0	0	0	0	0	0	0	0	0
1c0949e7f4282c28096c344d2a0e15d3	d__Bacteria	p__Bacillota	c__Clostridia	o__Lachnospirales	f__Lachnospiraceae		0	0	33	0	0	0	0	0	0	0	0	0	0	0	0	0	0	0	0	0	0	0	0	0	0	0	0	0	0	0	0	0	0	0	0	0	0	0	0	0	0	0	0
98b94ed2f207c582e85182d2ea33d2d7	d__Bacteria	p__Bacillota	c__Clostridia	o__Lachnospirales	f__Lachnospiraceae		0	0	0	0	66	0	0	0	0	0	0	0	0	0	0	0	0	0	0	0	0	0	0	0	0	0	0	0	0	0	0	0	0	15	0	0	0	0	0	7	0	0	0
6c47b07a692d8b0a6427d9c5660314af	d__Bacteria	p__Bacillota	c__Clostridia	o__Lachnospirales	f__Lachnospiraceae		0	0	20	45	24	36	148	85	86	0	0	145	49	8	46	5	6	40	10	16	0	428	94	5	0	102	13	35	21	28	12	21	18	0	26	20	65	41	26	35	3	0	67
9e53715e156b505acb3d2ee33ff2a506	d__Bacteria	p__Bacillota	c__Clostridia	o__Lachnospirales	f__Lachnospiraceae		0	0	0	15	0	13	0	0	0	0	0	56	0	0	11	0	0	0	0	0	0	0	0	0	0	6	0	0	0	0	0	0	0	0	0	0	0	0	0	0	0	0	0
6c8a1b8c9f58044f9115de11757b49eb	d__Bacteria	p__Bacillota	c__Clostridia	o__Lachnospirales	f__Lachnospiraceae		0	0	0	0	0	0	0	0	0	0	0	0	0	0	0	0	0	0	142	0	0	0	0	0	0	0	0	0	0	0	0	0	0	0	0	0	0	0	0	0	0	0	0
64e949927fba61200c904e383508a944	d__Bacteria	p__Bacillota	c__Clostridia	o__Lachnospirales	f__Lachnospiraceae		0	0	0	0	0	0	0	0	0	0	0	0	0	0	0	0	0	0	64	0	0	0	0	0	0	0	0	0	0	0	0	0	0	0	0	0	0	0	0	0	0	0	0
82aeb2674c4ee1359a1ae51302adf982	d__Bacteria	p__Bacillota	c__Clostridia	o__Lachnospirales	f__Lachnospiraceae		0	11	0	10	7	6	2	3	0	0	0	0	0	0	0	5	27	0	0	0	73	0	18	0	4	2	0	0	11	5	9	0	4	15	0	0	3	0	0	34	0	0	15
f360864823d0421bacdc21de7e63d06d	d__Bacteria	p__Bacillota	c__Clostridia	o__Lachnospirales	f__Lachnospiraceae		0	0	0	0	0	0	0	0	0	0	0	0	0	0	0	0	0	0	0	0	0	0	0	0	0	9	12	0	0	0	0	0	0	0	0	7	0	0	0	0	0	0	0
c106ca8cc1b8637c31aa4f5f074c819d	d__Bacteria	p__Bacillota	c__Clostridia	o__Lachnospirales	f__Lachnospiraceae		23	38	0	0	4	270	0	4	0	0	2	0	0	6	0	0	98	0	2	0	0	0	31	0	81	0	0	0	33	0	16	0	20	21	0	0	0	0	0	41	8	13	4
3d1aa4b47a2b0a7eeb35606d30e8e445	d__Bacteria	p__Bacillota	c__Clostridia	o__Lachnospirales	f__Lachnospiraceae		0	0	0	0	0	5	0	0	0	0	0	0	0	0	0	0	0	0	0	0	279	0	4	0	0	0	0	0	0	0	0	0	0	7	0	0	0	0	0	6	0	0	0
f3a77905a32cb637a7dabc4b9d6c3d88	d__Bacteria	p__Bacillota	c__Clostridia	o__Lachnospirales	f__Lachnospiraceae	g__Enterocloster	0	0	0	0	0	0	0	0	0	0	0	0	0	0	0	0	0	0	0	0	105	0	0	0	0	0	0	0	0	0	0	0	0	0	0	0	0	0	0	0	0	0	0
ef7dfdc805561b1279c44dfdb7ac84d7	d__Bacteria	p__Bacillota	c__Clostridia	o__Lachnospirales	f__Lachnospiraceae		0	0	0	0	0	0	0	0	0	0	0	0	0	0	0	0	0	0	0	0	124	0	0	0	0	0	0	0	0	0	0	0	0	0	0	0	0	0	0	0	0	0	0
ffeae2fdd8c2c7b1d1c1c1d7a33944c8	d__Bacteria	p__Bacillota	c__Clostridia	o__Lachnospirales	f__Lachnospiraceae	g__Enterocloster	0	125	9	19	63	30	56	16	30	184	16	9	24	4	8	16	680	60	516	0	1313	0	349	0	44	73	29	0	32	10	68	0	35	112	0	0	15	44	4	175	23	10	27
059501e0129433731f543a2b1459e8a9	d__Bacteria	p__Bacillota	c__Clostridia	o__Lachnospirales	f__Lachnospiraceae	g__Enterocloster	0	0	0	0	0	0	0	0	0	0	0	0	0	0	0	0	27	0	0	0	0	0	0	0	0	0	0	0	0	0	0	0	0	0	0	0	0	0	0	16	0	0	0
c0dab835cd1c4993cbeffe86933c9a46	d__Bacteria	p__Bacillota	c__Clostridia	o__Lachnospirales	f__Lachnospiraceae	g__Enterocloster	0	0	0	0	0	14	0	0	0	0	0	0	0	0	0	0	10	0	0	0	0	0	17	0	0	0	0	0	0	0	0	0	8	0	0	0	0	0	0	11	0	0	0
6a9e444379de536dd6b0d27afee5137f	d__Bacteria	p__Bacillota	c__Clostridia	o__Lachnospirales	f__Lachnospiraceae	g__Enterocloster	0	0	4	28	0	0	0	0	0	0	0	0	0	0	0	0	0	0	0	0	0	0	0	0	48	0	0	0	0	0	0	0	0	0	0	0	0	0	0	0	0	0	0
a0328123fc6a4006dd8ffd81a8dd84c8	d__Bacteria	p__Bacillota	c__Clostridia	o__Lachnospirales	f__Lachnospiraceae		0	14	0	0	0	0	8	0	0	0	0	0	0	0	14	0	0	29	0	0	0	0	0	0	0	0	0	0	0	0	0	0	0	0	0	0	0	5	0	0	0	0	0
92db4b549a8c1995b1ce4d0599060d3b	d__Bacteria	p__Bacillota	c__Clostridia	o__Lachnospirales	f__Lachnospiraceae		0	82	0	42	0	104	0	6	120	1456	3	0	82	0	0	9	24	0	0	0	0	0	79	0	0	0	0	0	13	4	0	0	31	0	0	0	0	0	0	8	0	0	5
b00ca28038697de304f2d2c63a294512	d__Bacteria	p__Bacillota	c__Clostridia	o__Lachnospirales	f__Lachnospiraceae		0	0	0	0	11	0	0	0	0	0	0	0	0	0	0	0	0	0	0	0	0	0	0	0	0	0	0	0	0	0	0	0	0	0	0	0	0	0	0	0	0	0	0
[truncated: 24 more columns]

## Sheet: rarefied_Phylum
SampleID	Group	Bacteroidota	Bacillota	Actinomycetota	Verrucomicrobiota	Fusobacteriota	Pseudomonadota	Cyanobacteriota	Elusimicrobiota	Patescibacteria	Synergistota	Spirochaetota
BH205	OW	20831	27167	208	97	0	1	47	27	0	0	48
BH206	N	18629	9202	5959	14453	174	0	0	0	2	7	0
BH210	OB	11695	32601	2827	929	0	372	2	0	0	0	0
BH211	OW	31381	13747	19	53	3226	0	0	0	0	0	0
BH212	N	23593	21810	880	0	3	2134	0	0	6	0	0
BH214	OW	22252	24313	993	79	782	0	0	0	7	0	0
BH217	OW	26577	21489	356	0	0	4	0	0	0	0	0
BH220	OB	34037	10049	4125	0	59	0	0	156	0	0	0
BH221	OB	29210	14376	983	8	3849	0	0	0	0	0	0
BH230	OB	14095	33802	504	0	20	5	0	0	0	0	0
BH231	OW	3496	27108	17785	0	32	0	0	0	5	0	0
BH234	N	39971	5040	6	310	3097	0	2	0	0	0	0
BH236	OB	15481	26997	758	0	5176	6	0	0	8	0	0
BH243	N	22613	13249	508	11759	68	0	229	0	0	0	0
BH247	OW	29620	18590	197	0	0	18	0	0	1	0	0
BH248	OW	29175	18060	562	493	136	0	0	0	0	0	0
BH249	OW	30633	10650	351	6789	0	3	0	0	0	0	0
BH256	OW	18108	28814	731	0	767	1	0	0	0	5	0
BH258	N	15522	31204	931	5	762	0	2	0	0	0	0
BH262	OB	25478	21574	1228	0	143	2	0	1	0	0	0
BH266	N	37002	10706	311	0	0	407	0	0	0	0	0
BH269	OW	33269	11559	3598	0	0	0	0	0	0	0	0
BH271	N	13855	31130	1638	208	34	1534	0	0	27	0	0
BH272	OW	44191	4041	105	0	0	89	0	0	0	0	0
BH273	OW	21947	8252	851	15754	1620	0	2	0	0	0	0
BH277	OB	14216	32994	250	12	898	0	0	4	5	47	0
BH279	OW	9980	35593	2781	0	0	0	0	0	72	0	0
BH280	OB	28141	11333	8866	0	16	70	0	0	0	0	0
BH282	OW	21889	19244	580	6691	22	0	0	0	0	0	0
BH284	N	37776	2645	2	8000	3	0	0	0	0	0	0
BH285	N	28727	12402	262	5985	0	1050	0	0	0	0	0
BH286	N	38295	9483	32	8	401	0	207	0	0	0	0
BH287	N	29066	18868	423	0	39	19	11	0	0	0	0
BH288	N	9911	31651	5717	1147	0	0	0	0	0	0	0
BH290	N	42071	6222	69	0	0	0	64	0	0	0	0
BH291	OW	40999	7357	23	0	47	0	0	0	0	0	0
BH294	N	42511	4505	160	391	823	36	0	0	0	0	0
BH298	N	30945	15134	162	0	2173	11	0	0	1	0	0
BH299	N	42841	5271	276	2	1	35	0	0	0	0	0
BH300	N	18471	28854	1101	0	0	0	0	0	0	0	0
BH301	OB	33559	12997	754	0	1116	0	0	0	0	0	0
BH302	OB	1253	16501	30659	7	0	6	0	0	0	0	0
BH305	N	40608	7352	74	367	25	0	0	0	0	0	0
BH307	N	19661	18321	972	8059	0	1383	6	0	3	21	0
BH308	OW	28832	18568	991	0	31	4	0	0	0	0	0
BH309	N	36790	11567	34	0	0	0	35	0	0	0	0
BH312	N	34533	12985	572	300	0	20	0	0	0	16	0
BH314	OB	32298	11507	4270	2	0	347	0	0	2	0	0
BH316	OW	32835	13843	833	0	8	0	816	91	0	0	0
BH317	N	27580	20659	80	0	107	0	0	0	0	0	0
BH318	OB	34408	10525	271	1	9	3212	0	0	0	0	0
BH319	OW	43892	4386	107	2	0	39	0	0	0	0	0
BH320	N	20293	11677	156	16221	79	0	0	0	0	0	0
BH323	OB	41277	5959	1180	0	10	0	0	0	0	0	0
BH325	OB	35852	12391	123	0	0	0	5	55	0	0	0
BH327	N	8472	36236	535	3170	0	0	7	0	0	6	0
BH328	N	31592	16373	285	0	84	92	0	0	0	0	0
BH331	OW	28514	19694	184	34	0	0	0	0	0	0	0
BH332	N	25985	21402	785	16	0	0	238	0	0	0	0
BH334	OB	28455	14897	1825	3223	15	11	0	0	0	0	0
BH336	OB	5140	36120	6911	0	0	255	0	0	0	0	0
BH337	N	21294	13759	209	13164	0	0	0	0	0	0	0
BH343	OW	26116	21471	839	0	0	0	0	0	0	0	0
BH344	N	19152	29218	10	4	0	0	42	0	0	0	0
BH345	N	22370	13487	6860	5641	0	66	0	0	2	0	0
BH346	N	36839	11191	147	207	39	0	0	0	0	3	0
BH348	OB	42719	5643	59	0	0	5	0	0	0	0	0

## Sheet: rarefied_Class
SampleID	Group	Bacteroidia	Clostridia	Verrucomicrobiia	Actinobacteria	Coriobacteriia	Bacilli	Fusobacteriia	Alphaproteobacteria	Gammaproteobacteria	Vampirivibrionia	Negativicutes	Elusimicrobia	unclassified	Saccharimonadia	Lentisphaeria	Synergistia	Incertae_Sedis	Brachyspirae
BH205	OW	20831	26198	0	0	208	969	0	1	0	47	0	27	0	0	97	0	0	48
BH206	N	18629	9162	14453	4451	1508	40	174	0	0	0	0	0	0	2	0	7	0	0
BH210	OB	11695	32323	929	2554	273	271	0	372	0	2	7	0	0	0	0	0	0	0
BH211	OW	31381	13730	53	7	12	8	3226	0	0	0	9	0	0	0	0	0	0	0
BH212	N	23593	21492	0	319	561	279	3	2134	0	0	0	0	0	6	0	0	39	0
BH214	OW	22252	24139	79	800	193	174	782	0	0	0	0	0	0	7	0	0	0	0
BH217	OW	26577	21487	0	176	180	2	0	4	0	0	0	0	0	0	0	0	0	0
BH220	OB	34037	9984	0	6	4119	65	59	0	0	0	0	156	0	0	0	0	0	0
BH221	OB	29210	14298	8	142	841	27	3849	0	0	0	51	0	0	0	0	0	0	0
BH230	OB	14095	33781	0	504	0	5	20	5	0	0	16	0	0	0	0	0	0	0
BH231	OW	3496	25808	0	14779	3006	1300	32	0	0	0	0	0	0	5	0	0	0	0
BH234	N	39971	5005	310	0	6	35	3097	0	0	2	0	0	0	0	0	0	0	0
BH236	OB	15481	26701	0	236	522	294	5176	6	0	0	2	0	0	8	0	0	0	0
BH243	N	22613	13156	11759	12	496	87	68	0	0	229	6	0	0	0	0	0	0	0
BH247	OW	29620	18580	0	141	56	2	0	18	0	0	8	0	0	1	0	0	0	0
BH248	OW	29175	18007	493	421	141	53	136	0	0	0	0	0	0	0	0	0	0	0
BH249	OW	30633	10575	6789	285	66	75	0	3	0	0	0	0	0	0	0	0	0	0
BH256	OW	18108	28445	0	387	344	369	767	1	0	0	0	0	0	0	0	5	0	0
BH258	N	15522	30903	5	2	929	296	762	0	0	2	0	0	0	0	0	0	5	0
BH262	OB	25478	21265	0	140	1088	309	143	2	0	0	0	1	0	0	0	0	0	0
BH266	N	37002	10510	0	311	0	196	0	407	0	0	0	0	0	0	0	0	0	0
BH269	OW	33269	11311	0	3354	244	242	0	0	0	0	6	0	0	0	0	0	0	0
BH271	N	13855	30948	208	1405	233	182	34	1534	0	0	0	0	0	27	0	0	0	0
BH272	OW	44191	4031	0	2	103	10	0	89	0	0	0	0	0	0	0	0	0	0
BH273	OW	21947	8002	15754	324	527	248	1620	0	0	2	2	0	0	0	0	0	0	0
BH277	OB	14216	32744	11	40	210	250	898	0	0	0	0	4	0	5	1	47	0	0
BH279	OW	9980	34194	0	2718	63	1399	0	0	0	0	0	0	0	72	0	0	0	0
BH280	OB	28141	4521	0	3903	4963	6812	16	70	0	0	0	0	0	0	0	0	0	0
BH282	OW	21889	19064	6691	511	69	180	22	0	0	0	0	0	0	0	0	0	0	0
BH284	N	37776	2631	8000	1	1	8	3	0	0	0	0	0	0	0	0	0	6	0
BH285	N	28727	12260	5985	133	129	142	0	1050	0	0	0	0	0	0	0	0	0	0
BH286	N	38295	9464	0	18	14	19	401	0	0	207	0	0	0	0	8	0	0	0
BH287	N	29066	18741	0	343	80	127	39	19	0	11	0	0	0	0	0	0	0	0
BH288	N	9911	31100	1147	5255	462	551	0	0	0	0	0	0	0	0	0	0	0	0
BH290	N	42071	6154	0	15	54	68	0	0	0	64	0	0	0	0	0	0	0	0
BH291	OW	40999	7248	0	0	23	109	47	0	0	0	0	0	0	0	0	0	0	0
BH294	N	42511	4487	391	49	111	18	823	36	0	0	0	0	0	0	0	0	0	0
BH298	N	30945	15040	0	85	77	83	2173	11	0	0	11	0	0	1	0	0	0	0
BH299	N	42841	5252	1	68	208	0	1	31	4	0	19	0	0	0	1	0	0	0
BH300	N	18471	28816	0	229	872	38	0	0	0	0	0	0	0	0	0	0	0	0
BH301	OB	33559	12430	0	286	468	525	1116	0	0	0	42	0	0	0	0	0	0	0
BH302	OB	1253	16310	7	30138	521	18	0	0	6	0	150	0	23	0	0	0	0	0
BH305	N	40608	7351	367	15	59	1	25	0	0	0	0	0	0	0	0	0	0	0
BH307	N	19661	17311	8059	412	560	1010	0	1383	0	6	0	0	0	3	0	21	0	0
BH308	OW	28832	18331	0	151	840	235	31	0	4	0	2	0	0	0	0	0	0	0
BH309	N	36790	11542	0	29	5	25	0	0	0	35	0	0	0	0	0	0	0	0
BH312	N	34533	12817	300	553	19	168	0	20	0	0	0	0	0	0	0	16	0	0
BH314	OB	32298	11002	2	332	3938	464	0	347	0	0	41	0	0	2	0	0	0	0
BH316	OW	32835	13693	0	59	774	145	8	0	0	816	5	91	0	0	0	0	0	0
BH317	N	27580	20622	0	15	65	27	107	0	0	0	2	0	0	0	0	0	8	0
BH318	OB	34408	10425	1	136	135	3	9	0	3212	0	77	0	20	0	0	0	0	0
BH319	OW	43892	4078	0	86	21	305	0	39	0	0	3	0	0	0	2	0	0	0
BH320	N	20293	11656	16221	102	54	18	79	0	0	0	0	0	0	0	0	0	3	0
BH323	OB	41277	5676	0	276	904	249	10	0	0	0	34	0	0	0	0	0	0	0
BH325	OB	35852	12372	0	1	122	15	0	0	0	5	4	55	0	0	0	0	0	0
BH327	N	8472	35739	3170	55	480	497	0	0	0	7	0	0	0	0	0	6	0	0
BH328	N	31592	16077	0	18	267	296	84	92	0	0	0	0	0	0	0	0	0	0
BH331	OW	28514	19561	34	9	175	124	0	0	0	0	9	0	0	0	0	0	0	0
BH332	N	25985	21324	16	739	46	78	0	0	0	238	0	0	0	0	0	0	0	0
BH334	OB	28455	14661	3223	431	1394	35	15	11	0	0	201	0	0	0	0	0	0	0
BH336	OB	5140	23257	0	4089	2822	12428	0	209	46	0	322	0	113	0	0	0	0	0
BH337	N	21294	13738	13164	108	101	21	0	0	0	0	0	0	0	0	0	0	0	0
BH343	OW	26116	20949	0	739	100	517	0	0	0	0	2	0	0	0	0	0	3	0
BH344	N	19152	28549	0	0	10	669	0	0	0	42	0	0	0	0	4	0	0	0
BH345	N	22370	13391	5641	6802	58	96	0	0	66	0	0	0	0	2	0	0	0	0
BH346	N	36839	10897	207	89	58	294	39	0	0	0	0	0	0	0	0	3	0	0
BH348	OB	42719	5621	0	0	59	0	0	0	5	0	22	0	0	0	0	0	0	0

## Sheet: rarefied_Order
SampleID	Group	Bacteroidales	Oscillospirales	Lachnospirales	Verrucomicrobiales	Bifidobacteriales	Coriobacteriales	Erysipelotrichales	Christensenellales	Fusobacteriales	Peptostreptococcales-Tissierellales	Clostridia_UCG-014	Clostridiales	Sphingomonadales	unclassified	Monoglobales	Enterobacterales	Hyphomicrobiales	Gastranaerophilales	Veillonellales-Selenomonadales	Clostridia_vadinBB60_group	Elusimicrobiales	Acidaminococcales	Caulobacterales	Incertae_Sedis	Saccharimonadales	Actinomycetales	Victivallales	Synergistales	Micrococcales	DTU014	Brachyspirales
BH205	OW	20831	16664	5353	0	0	208	969	3528	0	58	421	2	0	109	5	0	1	47	0	55	27	0	0	3	0	0	97	0	0	0	48
BH206	N	18629	5382	3407	14453	4451	1508	40	90	174	23	107	4	0	147	2	0	0	0	0	0	0	0	0	0	2	0	0	7	0	0	0
BH210	OB	11695	21836	8003	929	2548	273	271	1222	0	165	854	9	0	115	31	0	119	2	7	0	0	0	253	88	0	0	0	0	6	0	0
BH211	OW	31381	8705	5020	53	7	12	8	0	3226	4	0	0	0	0	1	0	0	0	9	0	0	0	0	0	0	0	0	0	0	0	0
BH212	N	23593	12971	4449	0	295	561	279	2714	3	193	0	13	0	770	371	0	2134	0	0	0	0	0	0	11	6	14	0	0	10	39	0
BH214	OW	22252	14252	9510	79	800	193	174	290	782	16	0	30	0	29	10	0	0	0	0	0	0	0	0	2	7	0	0	0	0	0	0
BH217	OW	26577	15355	5732	0	176	180	2	227	0	31	0	8	0	122	12	0	4	0	0	0	0	0	0	0	0	0	0	0	0	0	0
BH220	OB	34037	3915	5968	0	6	4119	65	21	59	30	0	47	0	3	0	0	0	0	0	0	156	0	0	0	0	0	0	0	0	0	0
BH221	OB	29210	5104	8843	8	142	841	27	0	3849	256	0	27	0	0	68	0	0	0	9	0	0	42	0	0	0	0	0	0	0	0	0
BH230	OB	14095	26967	6641	0	497	0	5	0	20	136	0	37	0	0	0	0	5	0	16	0	0	0	0	0	0	0	0	0	7	0	0
BH231	OW	3496	19700	4484	0	14779	3006	1300	973	32	284	0	141	0	12	214	0	0	0	0	0	0	0	0	0	5	0	0	0	0	0	0
BH234	N	39971	1156	3820	310	0	6	35	9	3097	14	0	0	0	0	6	0	0	2	0	0	0	0	0	0	0	0	0	0	0	0	0
BH236	OB	15481	13449	6598	0	236	522	294	113	5176	5288	0	1085	0	0	168	0	6	0	2	0	0	0	0	0	8	0	0	0	0	0	0
BH243	N	22613	6789	5492	11759	12	496	87	525	68	166	0	14	0	97	73	0	0	229	6	0	0	0	0	0	0	0	0	0	0	0	0
BH247	OW	29620	10437	7921	0	141	56	2	96	0	85	0	18	0	12	11	0	18	0	4	0	0	4	0	0	1	0	0	0	0	0	0
BH248	OW	29175	11915	5787	493	395	141	53	17	136	54	0	22	0	28	184	0	0	0	0	0	0	0	0	0	0	11	0	0	15	0	0
BH249	OW	30633	4593	5721	6789	285	66	75	196	0	36	0	0	0	22	7	0	3	0	0	0	0	0	0	0	0	0	0	0	0	0	0
BH256	OW	18108	10043	17270	0	385	344	369	882	767	147	0	76	0	27	0	0	1	0	0	0	0	0	0	0	0	0	0	5	2	0	0
BH258	N	15522	13182	16203	5	0	929	296	634	762	248	139	359	0	64	74	0	0	2	0	0	0	0	0	0	0	0	0	0	2	5	0
BH262	OB	25478	8533	11842	0	135	1088	309	41	143	715	0	114	0	4	16	0	0	0	0	0	1	0	2	0	0	5	0	0	0	0	0
BH266	N	37002	1337	9149	0	311	0	196	0	0	11	0	13	407	0	0	0	0	0	0	0	0	0	0	0	0	0	0	0	0	0	0
BH269	OW	33269	6724	4524	0	3354	244	242	16	0	4	0	43	0	0	0	0	0	0	6	0	0	0	0	0	0	0	0	0	0	0	0
BH271	N	13855	14278	15099	208	1402	233	182	968	34	115	0	329	1534	15	144	0	0	0	0	0	0	0	0	0	27	3	0	0	0	0	0
BH272	OW	44191	2591	908	0	2	103	10	32	0	30	0	0	89	4	466	0	0	0	0	0	0	0	0	0	0	0	0	0	0	0	0
BH273	OW	21947	6052	1349	15754	243	527	248	348	1620	17	95	1	0	5	127	0	0	2	2	1	0	0	0	7	0	76	0	0	5	0	0
BH277	OB	14216	22057	8019	11	40	210	250	2337	898	128	19	3	0	76	100	0	0	0	0	5	4	0	0	0	5	0	1	47	0	0	0
BH279	OW	9980	21626	10361	0	2709	63	1399	2014	0	127	0	8	0	58	0	0	0	0	0	0	0	0	0	0	72	9	0	0	0	0	0
BH280	OB	28141	1531	2131	0	3899	4963	6812	4	16	818	0	37	0	0	0	0	69	0	0	0	0	0	1	0	0	4	0	0	0	0	0
BH282	OW	21889	11137	7203	6691	511	69	180	154	22	40	385	8	0	17	116	0	0	0	0	0	0	0	0	4	0	0	0	0	0	0	0
BH284	N	37776	1774	808	8000	1	1	8	10	3	4	0	0	0	21	14	0	0	0	0	0	0	0	0	0	0	0	0	0	0	6	0
BH285	N	28727	5925	5823	5985	133	129	142	183	0	13	40	0	1050	170	106	0	0	0	0	0	0	0	0	0	0	0	0	0	0	0	0
BH286	N	38295	6166	2989	0	18	14	19	31	401	3	50	2	0	211	2	0	0	207	0	10	0	0	0	0	0	0	8	0	0	0	0
BH287	N	29066	13028	5482	0	343	80	127	170	39	21	0	15	0	0	25	0	19	11	0	0	0	0	0	0	0	0	0	0	0	0	0
BH288	N	9911	18103	11345	1147	5255	462	551	1504	0	50	0	9	0	38	51	0	0	0	0	0	0	0	0	0	0	0	0	0	0	0	0
BH290	N	42071	3387	2644	0	15	54	68	36	0	19	14	54	0	0	0	0	0	64	0	0	0	0	0	0	0	0	0	0	0	0	0
BH291	OW	40999	2703	4212	0	0	23	109	50	47	52	24	150	0	56	1	0	0	0	0	0	0	0	0	0	0	0	0	0	0	0	0
BH294	N	42511	2615	1798	391	49	111	18	0	823	6	45	13	0	0	10	0	36	0	0	0	0	0	0	0	0	0	0	0	0	0	0
BH298	N	30945	11655	3020	0	77	77	83	264	2173	33	31	3	0	28	3	0	11	0	11	3	0	0	0	0	1	8	0	0	0	0	0
BH299	N	42841	3135	1993	1	68	208	0	61	1	11	0	2	0	20	30	4	31	0	5	0	0	14	0	0	0	0	1	0	0	0	0
BH300	N	18471	19513	8228	0	227	872	38	226	0	110	616	21	0	43	52	0	0	0	0	0	0	0	0	7	0	0	0	0	2	0	0
BH301	OB	33559	9041	3134	0	282	468	525	217	1116	29	0	9	0	0	0	0	0	0	29	0	0	13	0	0	0	0	0	0	4	0	0
BH302	OB	1253	14140	2157	7	30125	521	18	0	0	0	0	2	0	23	11	6	0	0	150	0	0	0	0	0	0	0	0	0	13	0	0
BH305	N	40608	4252	2828	367	15	59	1	34	25	28	0	200	0	0	9	0	0	0	0	0	0	0	0	0	0	0	0	0	0	0	0
BH307	N	19661	9597	7048	8059	412	560	1010	156	0	272	0	177	1383	57	4	0	0	6	0	0	0	0	0	0	3	0	0	21	0	0	0
BH308	OW	28832	10880	4991	0	139	840	235	29	31	1308	0	1096	0	0	27	4	0	0	2	0	0	0	0	0	0	0	0	0	12	0	0
BH309	N	36790	3537	7910	0	29	5	25	10	0	40	0	44	0	1	0	0	0	35	0	0	0	0	0	0	0	0	0	0	0	0	0
BH312	N	34533	7041	5545	300	553	19	168	145	0	42	0	36	20	8	0	0	0	0	0	0	0	0	0	0	0	0	0	16	0	0	0
BH314	OB	32298	8220	2652	2	332	3938	464	79	0	18	0	4	0	6	23	0	347	0	29	0	0	12	0	0	2	0	0	0	0	0	0
BH316	OW	32835	7361	5629	0	59	774	145	105	8	24	504	11	0	20	0	0	0	816	5	39	91	0	0	0	0	0	0	0	0	0	0
BH317	N	27580	9101	10003	0	14	65	27	1330	107	27	0	5	0	129	22	0	0	0	2	0	0	0	0	5	0	1	0	0	0	8	0
BH318	OB	34408	10086	273	1	136	135	3	45	9	5	0	0	0	35	1	3212	0	0	77	0	0	0	0	0	0	0	0	0	0	0	0
BH319	OW	43892	2622	1423	0	86	21	305	9	0	4	0	0	39	0	18	0	0	0	3	2	0	0	0	0	0	0	2	0	0	0	0
BH320	N	20293	7425	4071	16221	102	54	18	73	79	15	64	1	0	2	5	0	0	0	0	0	0	0	0	0	0	0	0	0	0	3	0
BH323	OB	41277	4062	1218	0	276	904	249	14	10	60	246	8	0	0	60	0	0	0	29	8	0	5	0	0	0	0	0	0	0	0	0
BH325	OB	35852	8050	3937	0	1	122	15	204	0	74	49	7	0	26	3	0	0	5	0	22	55	4	0	0	0	0	0	0	0	0	0
BH327	N	8472	26319	5528	3170	55	480	497	2468	0	89	226	0	0	965	144	0	0	7	0	0	0	0	0	0	0	0	0	6	0	0	0
BH328	N	31592	13786	1678	0	18	267	296	69	84	12	1	208	0	8	288	0	92	0	0	27	0	0	0	0	0	0	0	0	0	0	0
BH331	OW	28514	16667	1854	34	9	175	124	382	0	82	11	7	0	111	420	0	0	0	9	27	0	0	0	0	0	0	0	0	0	0	0
BH332	N	25985	16021	4015	16	739	46	78	1087	0	36	47	2	0	34	70	0	0	238	0	0	0	0	0	12	0	0	0	0	0	0	0
BH334	OB	28455	11039	1759	3223	431	1394	35	1699	15	33	0	0	0	106	7	0	11	0	0	16	0	201	0	2	0	0	0	0	0	0	0
BH336	OB	5140	12580	8625	0	4089	2822	12428	0	0	1844	0	208	0	113	0	46	209	0	322	0	0	0	0	0	0	0	0	0	0	0	0
BH337	N	21294	5639	5823	13164	108	101	21	2181	0	22	0	56	0	0	17	0	0	0	0	0	0	0	0	0	0	0	0	0	0	0	0
BH343	OW	26116	13772	5259	0	739	100	517	1366	0	30	230	5	0	45	237	0	0	0	0	3	0	2	0	2	0	0	0	0	0	3	0
BH344	N	19152	18505	6968	0	0	10	669	850	0	230	1671	7	0	13	50	0	0	42	0	255	0	0	0	0	0	0	4	0	0	0	0
BH345	N	22370	5792	6955	5641	6802	58	96	17	0	579	0	0	0	48	0	66	0	0	0	0	0	0	0	0	2	0	0	0	0	0	0
BH346	N	36839	7397	3115	207	89	58	294	212	39	31	0	140	0	0	2	0	0	0	0	0	0	0	0	0	0	0	0	3	0	0	0
BH348	OB	42719	3389	2062	0	0	59	0	3	0	97	68	0	0	0	2	5	0	0	0	0	0	22	0	0	0	0	0	0	0	0	0

## Sheet: rarefied_Family
SampleID	Group	Prevotellaceae	Bacteroidaceae	Lachnospiraceae	Ruminococcaceae	Oscillospiraceae	Akkermansiaceae	Bifidobacteriaceae	[Eubacterium]_coprostanoligenes_group	Rikenellaceae	Muribaculaceae	Tannerellaceae	Christensenellaceae	Coriobacteriaceae	Erysipelatoclostridiaceae	Fusobacteriaceae	Peptostreptococcaceae	Barnesiellaceae	unclassified	Marinifilaceae	Incertae_Sedis	Butyricicoccaceae	Erysipelotrichaceae	Clostridiaceae	Sphingomonadaceae	UCG-010	Monoglobaceae	Eggerthellaceae	Succinivibrionaceae	Beijerinckiaceae	Anaerovoracaceae	Gastranaerophilaceae	Atopobiaceae	Selenomonadaceae	Family_XI	Elusimicrobiaceae	Acidaminococcaceae	Coriobacteriales_Incertae_Sedis	Caulobacteraceae	Porphyromonadaceae	Saccharimonadaceae	Actinomycetaceae	Rhizobiaceae	Defluviitaleaceae	vadinBE97	Synergistaceae	Ethanoligenenaceae	Micrococcaceae	Veillonellaceae
BH205	OW	2299	12686	5341	2533	10774	0	0	3024	1786	859	3059	3528	145	302	0	0	0	156	99	479	15	667	2	0	308	5	58	0	1	48	47	5	0	10	27	0	0	0	6	0	0	0	12	97	0	0	0	0
BH206	N	846	14221	3407	1912	3231	14453	4451	160	1470	0	918	90	1300	6	174	1	719	147	455	107	79	34	4	0	0	2	176	0	0	22	0	0	0	0	0	0	32	0	0	2	0	0	0	0	7	0	0	0
BH210	OB	7839	2767	8003	10140	7691	929	2548	3837	363	88	551	1222	236	108	0	6	22	120	65	942	30	163	9	0	137	31	32	0	0	157	2	0	7	2	0	0	0	253	0	0	0	119	0	0	0	1	6	0
BH211	OW	19107	10285	5020	8557	127	53	7	0	237	0	1587	0	12	2	3226	0	86	0	79	0	21	6	0	0	0	1	0	0	0	4	0	0	9	0	0	0	0	0	0	0	0	0	0	0	0	0	0	0
BH212	N	126	18124	4435	7885	3777	0	295	1152	3702	0	877	2714	516	30	3	136	474	770	289	50	55	249	13	0	102	371	31	0	2134	42	0	0	0	15	0	0	14	0	1	6	14	0	14	0	0	0	10	0
BH214	OW	399	19361	9510	10165	2179	79	800	1556	1075	0	830	290	164	114	782	16	261	29	326	2	341	60	30	0	0	10	13	0	0	0	0	0	0	0	0	0	16	0	0	7	0	0	0	0	0	11	0	0
BH217	OW	23961	1423	5732	7888	5685	0	176	1558	908	140	104	227	167	0	0	10	16	129	25	0	124	2	8	0	100	12	6	0	4	21	0	0	0	0	0	0	0	0	0	0	0	0	0	0	0	0	0	0
BH220	OB	30947	1351	5968	2573	1185	0	6	74	977	474	253	21	4112	0	59	14	0	4	35	0	82	65	47	0	0	0	6	0	0	16	0	0	0	0	156	0	0	0	0	0	0	0	0	0	0	1	0	0
BH221	OB	3530	24283	8843	2604	2407	8	142	77	113	0	1236	0	812	9	3849	246	0	10	48	0	16	18	27	0	0	68	19	0	0	0	0	0	9	10	0	42	0	0	0	0	0	0	0	0	0	0	0	0
BH230	OB	8647	4539	6641	26766	166	0	497	0	0	0	909	0	0	5	20	136	0	0	0	0	35	0	37	0	0	0	0	0	5	0	0	0	16	0	0	0	0	0	0	0	0	0	0	0	0	0	7	0
BH231	OW	2366	384	4484	3278	8329	0	14779	8043	612	125	6	973	1529	1183	32	142	0	35	2	0	36	117	141	0	12	214	1416	0	0	139	0	3	0	3	0	0	36	0	0	5	0	0	0	0	0	2	0	0
BH234	N	36514	3054	3820	625	306	310	0	204	15	184	148	9	6	17	3097	6	3	0	53	0	18	18	0	0	3	6	0	0	0	8	2	0	0	0	0	0	0	0	0	0	0	0	0	0	0	0	0	0
BH236	OB	9142	4672	6598	11290	1720	0	236	246	560	96	997	113	330	0	5176	5266	0	0	14	0	193	294	1085	0	0	168	190	0	6	9	0	0	2	13	0	0	2	0	0	8	0	0	0	0	0	0	0	0
BH243	N	17840	2576	5492	3214	1215	11759	12	2291	1056	435	482	525	397	76	68	45	131	97	93	0	35	11	14	0	34	73	57	0	0	121	229	0	0	0	0	0	42	0	0	0	0	0	0	0	0	0	0	6
BH247	OW	3723	20456	7921	7357	2407	0	141	643	1743	0	692	96	56	0	0	9	2272	12	734	0	30	2	18	0	0	11	0	0	18	75	0	0	4	1	0	4	0	0	0	1	0	0	0	0	0	0	0	0
BH248	OW	420	25840	5787	8888	1678	493	395	1271	1139	0	1738	17	120	22	136	44	0	28	38	0	67	31	22	0	0	184	21	0	0	3	0	0	0	7	0	0	0	0	0	0	11	0	0	0	0	11	15	0
BH249	OW	1	28658	5721	1757	2433	6789	285	234	1240	0	594	196	29	20	0	33	0	22	140	0	135	55	0	0	0	7	37	0	3	3	0	0	0	0	0	0	0	0	0	0	0	0	0	0	0	34	0	0
BH256	OW	5961	11154	17270	8519	1144	0	385	310	240	322	375	882	336	361	767	97	23	33	27	0	70	8	76	0	0	0	7	0	1	50	0	1	0	0	0	0	0	0	0	0	0	0	0	0	5	0	2	0
BH258	N	5816	7648	16203	5409	3202	5	0	4377	112	43	1837	634	855	281	762	206	0	73	62	144	92	15	359	0	102	74	65	0	0	41	2	0	0	1	0	0	0	0	4	0	0	0	0	0	0	0	2	0
BH262	OB	24353	878	11842	6881	1040	0	135	389	14	53	20	41	999	9	143	668	2	4	0	158	222	300	114	0	1	16	37	0	0	47	0	0	0	0	1	0	52	2	0	0	5	0	0	0	0	0	0	0
BH266	N	4	36971	9149	893	337	0	311	1	0	0	0	0	0	181	0	11	0	0	27	0	106	15	13	407	0	0	0	0	0	0	0	0	0	0	0	0	0	0	0	0	0	0	0	0	0	0	0	0
BH269	OW	33073	192	4524	6585	60	0	3354	12	0	2	2	16	208	242	0	2	0	0	0	0	67	0	43	0	0	0	36	0	0	2	0	0	6	0	0	0	0	0	0	0	0	0	0	0	0	0	0	0
BH271	N	6280	6299	15099	9033	3339	208	1402	1005	262	0	203	968	170	139	34	3	176	15	635	0	895	43	329	1534	0	144	40	0	0	106	0	0	0	6	0	0	23	0	0	27	3	0	0	0	0	6	0	0
BH272	OW	41890	180	908	884	1449	0	2	258	546	388	939	32	98	4	0	18	4	102	146	0	0	6	0	89	0	466	0	0	0	12	0	5	0	0	0	0	0	0	0	0	0	0	0	0	0	0	0	0
BH273	OW	2748	17749	1347	1034	3230	15754	243	1749	228	263	687	348	374	173	1620	2	12	279	9	103	6	75	1	0	33	127	107	0	0	11	2	23	0	4	0	0	0	0	0	0	76	0	2	0	0	0	5	2
BH277	OB	5955	6547	8017	5787	11623	11	40	4219	231	138	834	2337	188	190	898	5	16	127	495	24	109	60	3	0	268	100	22	0	0	123	0	0	0	0	4	0	0	0	0	5	0	0	2	1	47	0	0	0
BH279	OW	4589	3042	10361	7390	10194	0	2709	3679	1351	406	527	2014	0	1111	0	20	8	58	57	0	34	288	8	0	329	0	29	0	0	106	0	0	0	1	0	0	34	0	0	72	9	0	0	0	0	0	0	0
BH280	OB	27192	59	2131	1485	31	0	3899	4	12	6	1	4	4935	6812	16	818	0	868	3	0	11	0	37	0	0	0	28	0	69	0	0	0	0	0	0	0	0	1	0	0	4	0	0	0	0	0	0	0
BH282	OW	281	16538	7203	7421	1970	6691	511	1646	3429	216	975	154	54	174	22	12	359	26	91	389	97	6	8	0	0	116	3	0	0	28	0	0	0	0	0	0	3	0	0	0	0	0	0	0	0	3	0	0
BH284	N	32081	2727	808	1446	279	8000	1	0	902	67	561	10	0	2	3	3	1004	21	434	6	49	6	0	0	0	14	1	0	0	1	0	0	0	0	0	0	0	0	0	0	0	0	0	0	0	0	0	0
BH285	N	3052	14628	5823	3469	2179	5985	133	228	5280	2461	1816	183	115	4	0	1	708	170	782	40	48	138	0	1050	0	106	14	0	0	12	0	0	0	0	0	0	0	0	0	0	0	0	0	0	0	1	0	0
BH286	N	29976	5000	2989	3064	2918	0	18	156	452	431	714	31	14	0	401	0	187	1517	229	60	2	19	2	0	26	2	0	0	0	3	207	0	0	0	0	0	0	0	0	0	0	0	0	8	0	0	0	0
BH287	N	12820	12819	5482	5243	5382	0	343	2293	2430	0	169	170	78	106	39	18	498	0	330	0	110	21	15	0	0	25	1	0	19	3	11	0	0	0	0	0	1	0	0	0	0	0	0	0	0	0	0	0
BH288	N	263	3539	11345	14119	2701	1147	5255	1128	5142	320	336	1504	350	467	0	16	0	268	88	0	140	84	9	0	12	51	56	0	0	34	0	48	0	0	0	0	1	0	0	0	0	0	0	0	0	3	0	0
BH290	N	39513	226	2644	1966	1126	0	15	295	1215	660	222	36	41	55	0	18	14	193	28	14	0	13	54	0	0	0	13	0	0	1	64	0	0	0	0	0	0	0	0	0	0	0	0	0	0	0	0	0
BH291	OW	40708	160	4212	742	1710	0	0	190	25	0	57	50	6	0	47	40	24	56	25	24	28	109	150	0	33	1	17	0	0	12	0	0	0	0	0	0	0	0	0	0	0	0	0	0	0	0	0	0
BH294	N	28330	12960	1798	1672	717	391	49	214	72	138	525	0	87	17	823	5	30	0	456	45	12	1	13	0	0	10	22	0	36	1	0	0	0	0	0	0	2	0	0	0	0	0	0	0	0	0	0	0
BH298	N	28175	1582	3020	4005	5579	0	77	2025	156	680	297	264	72	56	2173	10	1	60	22	34	44	27	3	0	2	3	5	0	11	23	0	0	2	0	0	0	0	0	0	1	8	0	0	0	0	0	0	9
BH299	N	41823	196	1992	1148	1327	1	68	606	94	575	60	61	200	0	1	7	6	94	18	0	19	0	2	0	35	30	7	0	31	4	0	0	5	0	0	14	0	0	0	0	0	0	1	1	0	0	0	0
BH300	N	0	12256	8228	16725	2074	0	227	635	3929	0	1534	226	842	14	0	53	512	43	240	623	75	24	21	0	0	52	6	0	0	55	0	0	0	2	0	0	24	0	0	0	0	0	0	0	0	4	2	0
BH301	OB	29698	2723	3134	6425	1845	0	282	625	515	0	476	217	202	525	1116	23	0	0	147	0	146	0	9	0	0	0	18	0	0	6	0	248	29	0	0	13	0	0	0	0	0	0	0	0	0	0	4	0
BH302	OB	33	1133	2157	13644	62	7	30125	225	49	0	38	0	494	18	0	0	0	29	0	0	209	0	2	0	0	11	27	0	0	0	0	0	150	0	0	0	0	0	0	0	0	0	0	0	0	0	13	0
BH305	N	39737	527	2828	2976	395	367	15	873	54	0	280	34	51	1	25	16	0	0	10	0	8	0	200	0	0	9	8	0	0	12	0	0	0	0	0	0	0	0	0	0	0	0	0	0	0	0	0	0
BH307	N	15296	1360	7048	7493	2004	8059	412	78	2090	520	305	156	445	759	0	208	36	57	54	0	22	251	177	1383	0	4	104	0	0	64	6	0	0	0	0	0	11	0	0	3	0	0	0	0	21	0	0	0
BH308	OW	27891	390	4991	8968	1685	0	139	191	51	130	370	29	146	235	31	1240	0	4	0	0	36	0	1096	0	0	27	688	0	0	68	0	6	2	0	0	0	0	0	0	0	0	0	0	0	0	0	12	0
BH309	N	36609	141	7910	2960	123	0	29	367	21	0	16	10	5	25	0	27	0	1	3	0	87	0	44	0	0	0	0	0	0	13	35	0	0	0	0	0	0	0	0	0	0	0	0	0	0	0	0	0
BH312	N	32382	729	5545	4197	1826	300	553	812	830	0	229	145	16	0	0	0	0	8	363	0	206	168	36	20	0	0	3	0	0	42	0	0	0	0	0	0	0	0	0	0	0	0	0	0	16	0	0	0
BH314	OB	30872	987	2652	5514	1003	2	332	1653	41	320	59	79	3845	421	0	17	9	6	10	0	49	43	4	0	1	23	33	0	347	1	0	60	29	0	0	12	0	0	0	2	0	0	0	0	0	0	0	0
BH316	OW	28924	792	5629	2628	4271	0	59	431	419	888	515	105	693	106	8	11	15	1223	81	543	22	39	11	0	9	0	62	0	0	13	816	17	0	0	91	0	0	0	0	0	0	0	0	0	0	0	0	5
BH317	N	12751	12470	10001	5702	2517	0	14	853	850	0	1080	1330	65	10	107	10	131	129	298	13	8	17	5	0	19	22	0	0	0	17	0	0	2	0	0	0	0	0	0	0	1	0	2	0	0	2	0	0
BH318	OB	31701	1589	273	10026	37	1	136	22	104	0	136	45	114	0	9	5	213	902	0	0	1	3	0	0	0	1	21	3010	0	0	0	0	77	0	0	0	0	0	0	0	0	0	0	0	0	0	0	0
BH319	OW	43578	112	1423	1031	1408	0	86	154	4	0	34	9	21	14	0	0	0	122	42	2	5	291	0	39	24	18	0	0	0	4	0	0	0	0	0	0	0	0	0	0	0	0	0	2	0	0	0	3
BH320	N	1331	12596	4071	5518	1126	16221	102	758	3609	0	1761	73	16	7	79	2	901	35	95	67	23	11	1	0	0	5	5	0	0	10	0	0	0	3	0	0	0	0	0	0	0	0	0	0	0	0	0	0
BH323	OB	34030	1669	1218	932	1307	0	276	1808	468	4372	196	14	336	249	10	23	0	171	50	575	9	0	8	0	6	60	34	0	0	37	0	534	0	0	0	5	0	0	0	0	0	0	0	0	0	0	0	29
BH325	OB	34885	395	3932	2454	4184	0	1	1114	69	271	185	204	89	1	0	39	1	26	46	71	57	14	7	0	241	3	23	0	0	35	5	10	0	0	55	4	0	0	0	0	0	0	5	0	0	0	0	0
BH327	N	1089	5352	5510	2731	20936	3170	55	2272	185	15	924	2468	352	61	0	1	408	1027	499	226	104	436	0	0	213	144	120	0	0	87	7	8	0	1	0	0	0	0	0	0	0	0	18	0	6	1	0	0
BH328	N	30773	120	1678	3218	7505	0	18	2958	309	232	142	69	88	137	84	3	0	8	16	28	75	159	208	0	30	288	26	0	92	7	0	153	0	2	0	0	0	0	0	0	0	0	0	0	0	0	0	0
BH331	OW	11246	1132	1851	2136	12137	34	9	1840	1629	13301	424	382	167	75	0	81	61	659	173	38	48	49	7	0	506	420	8	0	0	1	0	0	0	0	0	0	0	0	0	0	0	0	3	0	0	0	0	9
BH332	N	16292	2262	4013	3216	10775	16	739	1950	2704	3167	698	1087	38	63	0	3	154	380	362	59	41	15	2	0	38	70	7	0	0	33	238	0	0	0	0	0	1	0	0	0	0	0	2	0	0	1	0	0
BH334	OB	4472	4675	1759	3237	5083	3223	431	2590	374	18248	108	1699	1374	31	15	2	2	160	238	356	2	4	0	0	73	7	20	0	11	31	0	0	0	0	0	201	0	0	0	0	0	0	0	0	0	0	0	0
BH336	OB	4627	500	8625	12060	25	0	4089	0	0	11	2	0	2694	12388	0	1844	0	159	0	0	495	40	208	0	0	0	24	0	209	0	0	104	322	0	0	0	0	0	0	0	0	0	0	0	0	0	0	0
BH337	N	10451	4553	5823	1411	2786	13164	108	1430	2207	0	2039	2181	84	0	0	14	1894	0	150	0	12	21	56	0	0	17	8	0	0	3	0	0	0	5	0	0	9	0	0	0	0	0	0	0	0	0	0	0
BH343	OW	22898	2153	5245	7338	3227	0	739	2852	220	637	141	1366	88	358	0	4	4	51	63	238	334	159	5	0	21	237	6	0	0	26	0	0	0	0	0	2	0	0	0	0	0	0	14	0	0	0	0	0
BH344	N	17145	269	6959	3467	10956	0	0	2624	712	868	89	850	10	57	0	22	5	36	41	1926	110	612	7	0	1348	50	0	0	0	208	42	0	0	0	0	0	0	0	0	0	0	0	9	4	0	0	0	0
BH345	N	846	20008	6926	2362	823	5641	6802	2589	450	0	806	17	3	5	0	19	5	48	51	0	15	91	0	0	0	0	45	66	0	2	0	0	0	558	0	0	10	0	204	2	0	0	29	0	0	3	0	0
BH346	N	35532	1088	3115	4979	1541	207	89	821	113	0	89	212	43	293	39	24	0	6	17	0	50	1	140	0	6	2	9	0	0	7	0	0	0	0	0	0	0	0	0	0	0	0	0	0	3	0	0	0
BH348	OB	41856	457	2062	2770	567	0	0	36	55	288	47	3	18	0	0	95	0	5	16	68	16	0	0	0	0	2	41	0	0	2	0	0	0	0	0	22	0	0	0	0	0	0	0	0	0	0	0	0
[truncated: 1 more columns]

## Sheet: rarefied_Genus
SampleID	Group	Segatella	Bacteroides	unclassified	Incertae_Sedis	Faecalibacterium	UCG-002	Akkermansia	Leyella	Bifidobacterium	Alistipes	Massiliprevotella	Agathobacter	Parabacteroides	Roseburia	Collinsella	Catenibacterium	UCG-005	Fusobacterium	Christensenellaceae_R-7_group	Mediterraneibacter	Paraprevotella	Enterocloster	Gemmiger	Coprococcus	NK4A214_group	CAG-873	Blautia	[Eubacterium]_ruminantium_group	Romboutsia	Lachnospira	Lachnospiraceae_UCG-010	Barnesiella	Acutalibacter	Ruminococcus	CAG-352	UCG-003	Dorea	Ruthenibacterium	[Ruminococcus]_gnavus_group	Eisenbergiella	Rikenellaceae_RC9_gut_group	[Eubacterium]_siraeum_group	Agathobaculum	Butyricimonas	[Eubacterium]_eligens_group	Clostridium	Hungatella	Sphingomonas
BH205	OW	116	12686	6301	7185	793	6860	0	337	0	0	84	9	3059	861	145	228	2255	0	533	25	0	9	266	149	1189	0	62	19	0	75	254	0	3	130	3	233	90	455	0	290	1786	30	11	56	140	2	7	0
BH206	N	789	14221	1775	332	736	1544	14453	0	4451	1470	0	476	918	323	1300	2	1063	174	50	505	57	143	0	0	15	0	141	0	0	7	156	672	93	5	0	0	19	375	33	148	0	49	45	323	14	4	104	0
BH210	OB	1855	2767	7114	6957	7785	5760	929	394	2548	363	1440	1172	190	276	236	0	867	0	468	267	0	38	658	1399	597	0	840	117	5	173	23	22	127	166	0	176	302	37	0	0	0	159	21	37	22	9	24	0
BH211	OW	18016	10285	8571	0	2927	21	53	0	7	237	0	258	1587	214	12	0	3	3226	0	191	0	704	3	42	0	0	8	0	0	0	0	84	88	0	0	4	59	82	185	14	0	0	21	25	11	0	6	0
BH212	N	0	18124	7065	1469	1488	1911	0	118	295	3702	0	221	787	565	516	0	875	3	1391	131	0	98	0	144	39	0	237	0	32	8	241	474	204	17	1458	694	149	858	10	26	0	391	55	250	55	13	46	0
BH214	OW	0	19361	6086	1607	4814	1339	79	399	800	1075	0	1966	797	671	164	111	153	782	290	68	0	379	0	0	0	0	101	0	11	28	199	261	1601	254	0	0	24	269	111	158	0	0	321	315	14	30	839	0
BH217	OW	17885	1423	3279	4942	6593	4159	0	2870	176	24	0	308	99	326	167	0	404	0	190	253	76	221	262	543	212	0	70	440	7	257	125	16	64	78	0	450	45	65	66	21	884	270	111	11	331	8	1	0
BH220	OB	22380	1351	1958	9038	2206	416	0	19	6	896	0	428	253	562	4112	0	136	59	19	58	60	247	0	107	30	0	58	1993	14	365	214	0	29	66	0	119	12	24	0	11	81	0	80	0	53	47	2	0
BH221	OB	0	24283	2551	77	1056	1815	8	0	142	113	0	5684	1236	164	812	0	0	3470	0	51	3530	419	0	14	70	0	44	0	246	585	16	0	114	163	0	44	26	94	33	0	0	0	16	0	64	27	0	0
BH230	OB	8640	4539	2372	0	26465	0	0	0	497	0	0	0	909	0	0	0	0	20	0	8	0	184	0	0	0	0	2952	0	136	0	0	0	195	0	0	0	86	0	1076	0	0	0	35	0	0	37	0	0
BH231	OW	1577	384	1882	8655	851	5672	0	335	14779	612	0	227	6	64	1529	1172	1534	32	914	680	35	46	970	493	1064	0	330	494	137	3	604	0	45	14	0	34	133	134	1	124	0	10	33	2	6	141	1	0
BH234	N	28088	3054	2711	402	545	173	310	8328	0	15	0	0	139	370	6	0	13	3097	7	30	98	257	12	53	3	0	4	0	6	54	125	3	9	33	0	35	13	5	3	0	0	0	18	0	21	0	0	0
BH236	OB	9131	4672	5093	358	7777	1494	0	0	236	560	0	874	997	401	330	0	35	5176	107	284	0	534	0	0	131	0	137	10	5266	613	0	0	899	10	0	0	176	34	238	0	0	0	193	14	0	1085	0	0
BH243	N	15669	2576	3454	4831	2104	698	11759	0	12	1056	0	0	472	602	397	53	82	68	520	749	103	47	44	25	153	0	91	653	45	43	82	120	176	225	0	244	186	60	0	3	0	0	35	48	74	14	2	0
BH247	OW	3634	20456	9708	646	939	1677	0	0	141	1743	0	244	692	332	56	0	122	0	93	175	88	8	0	235	103	0	115	1698	6	82	25	2249	128	240	0	308	155	85	0	18	0	1	27	505	990	18	3	0
BH248	OW	0	25840	3625	1274	753	1263	493	57	395	1139	0	382	1738	157	120	0	12	136	14	1643	363	56	36	508	0	0	53	0	44	28	67	0	254	0	5697	0	314	235	604	27	0	0	67	21	46	22	0	0
BH249	OW	1	28658	1706	283	1192	0	6789	0	285	1240	0	102	551	226	29	0	658	0	189	153	0	745	0	84	0	0	103	209	8	0	1189	0	75	11	0	0	122	129	24	617	0	0	105	37	222	0	241	0
BH256	OW	3917	11154	8457	563	3055	669	0	0	385	232	0	7167	354	1532	336	361	229	767	834	382	0	383	0	502	53	91	520	0	97	1144	18	23	149	3186	0	70	165	33	83	0	8	0	70	24	153	76	0	0
BH258	N	5138	7648	11315	4701	1550	2526	5	664	0	112	0	136	1832	4031	855	179	402	762	492	115	6	571	679	310	71	0	310	91	139	141	72	0	228	416	10	34	175	256	449	23	0	344	92	9	32	359	90	0
BH262	OB	268	878	1453	2238	6158	662	0	0	135	14	22489	8762	16	545	999	3	152	143	32	97	21	197	387	127	50	0	130	6	666	140	11	2	13	28	0	12	361	18	17	0	0	93	222	0	54	114	0	0
BH266	N	4	36971	836	1	0	0	0	0	311	0	0	0	0	142	0	0	0	0	0	1436	0	1418	0	0	0	0	173	0	0	1053	20	0	150	27	0	0	0	0	1210	2263	0	439	0	0	0	13	234	407
BH269	OW	25782	192	2244	5640	5429	46	0	1671	3354	0	0	705	2	200	208	242	0	0	16	375	21	333	192	182	7	0	57	0	2	158	31	0	4	37	2	7	246	0	0	0	0	0	67	0	118	43	0	0
BH271	N	6226	6299	10226	1046	4642	2898	208	2	1402	262	3	0	203	417	170	0	0	34	968	237	0	1075	273	0	0	0	1203	0	3	22	2772	176	1214	0	0	23	80	361	481	337	0	0	895	630	22	329	92	1534
BH272	OW	32830	180	2696	2910	562	809	0	4521	2	8	0	90	939	58	98	4	276	0	32	6	21	10	33	16	63	0	2	329	18	63	0	0	18	191	0	226	7	7	5	0	538	0	0	127	27	0	0	89
BH273	OW	69	17749	961	2153	165	2531	15754	19	243	228	2638	0	687	5	374	172	348	1620	137	45	2	92	57	7	213	0	34	36	2	0	29	12	102	3	0	96	18	340	611	204	0	0	6	2	10	1	5	0
BH277	OB	3974	6547	6949	5853	3608	9348	11	776	40	231	0	230	831	1668	188	176	829	898	440	347	12	280	94	1007	657	0	107	429	5	145	205	16	47	119	36	542	65	32	0	0	0	14	87	65	216	3	0	0
BH279	OW	3214	3042	5458	5159	2837	6075	0	819	2709	1351	0	2712	527	385	0	1110	1859	0	2006	901	108	282	971	542	1853	0	262	0	19	12	63	8	382	0	0	202	1291	345	0	0	0	0	34	0	102	8	0	0
BH280	OB	19758	59	1507	186	1446	6	0	5808	3899	0	1449	585	1	214	4935	6812	14	16	4	185	0	84	28	39	0	0	57	2	818	129	1	0	0	1	0	0	82	0	4	0	12	0	11	0	24	37	0	0
BH282	OW	0	16538	6082	2282	584	769	6691	0	511	3429	0	123	971	331	54	0	561	22	101	61	281	121	3536	98	198	0	276	0	11	144	212	359	140	265	65	75	105	98	419	60	0	23	97	10	0	8	25	0
BH284	N	31532	2727	787	84	562	54	8000	0	1	902	0	0	559	13	0	0	54	3	1	0	549	79	0	0	0	0	3	0	3	5	39	972	626	4	0	19	8	63	51	9	0	0	49	364	1	0	0	0
BH285	N	487	14628	6152	5003	665	1345	5985	0	133	5280	0	48	1788	194	115	0	7	0	173	18	323	125	0	34	26	0	406	47	1	9	643	678	27	0	0	165	235	365	2	3	0	277	48	375	0	0	7	1050
BH286	N	27136	5000	3499	3485	291	2139	0	0	18	452	0	945	714	193	14	0	382	401	24	8	36	12	11	77	167	0	6	346	0	0	51	145	9	0	1567	159	184	11	0	0	0	84	0	95	202	2	0	0
BH287	N	4410	12819	6461	2326	1465	3378	0	0	343	2430	0	45	137	38	78	0	733	39	158	108	8410	227	27	96	93	0	167	0	18	134	555	496	324	64	0	509	58	304	0	0	0	0	110	251	24	15	33	0
BH288	N	33	3539	11643	1480	3166	856	1147	0	5255	5142	0	3421	336	168	350	465	1061	0	1485	1267	230	416	0	551	310	0	449	843	10	36	415	0	281	293	1089	288	171	137	55	14	0	544	140	35	46	9	44	0
BH290	N	23155	226	2125	7718	1578	934	0	4904	15	8	3654	28	222	485	41	55	20	0	36	26	0	63	161	63	41	0	6	166	18	90	3	14	14	68	0	107	51	8	0	0	1207	0	0	25	76	54	9	0
BH291	OW	29690	160	2245	2721	382	1430	0	4329	0	25	3767	817	57	322	6	0	119	47	37	68	0	46	152	296	56	0	14	274	39	0	50	24	6	17	27	55	72	8	0	0	0	6	28	23	19	150	0	0
BH294	N	28330	12960	1203	399	1288	475	391	0	49	72	0	171	525	282	87	0	11	823	0	104	0	69	2	8	0	0	46	0	5	71	77	0	17	21	77	181	7	1	0	0	0	0	12	261	0	13	0	0
BH298	N	17670	1582	2348	5998	3287	4407	0	6753	77	156	0	18	269	947	72	55	386	2173	245	236	26	93	36	207	177	0	22	0	10	8	44	0	35	62	0	400	33	29	88	19	0	0	41	9	28	3	0	0
BH299	N	40163	196	980	1727	762	930	1	1117	68	94	0	176	60	663	200	0	102	1	39	58	35	39	42	202	90	0	15	23	5	124	11	6	9	35	0	137	13	12	29	0	0	0	9	10	7	2	0	0
BH300	N	0	12256	16442	1326	1221	300	0	0	227	3929	0	642	1532	126	842	0	80	0	162	293	0	651	0	0	370	0	60	702	47	7	737	512	971	1075	0	302	35	89	239	36	0	0	64	159	2	21	133	0
BH301	OB	22035	2723	2562	8214	3954	1320	0	0	282	515	0	517	476	323	202	525	259	1116	217	74	76	190	165	68	141	0	127	0	19	64	122	0	877	0	0	46	151	10	13	0	0	0	145	17	6	9	0	0
BH302	OB	24	1133	10012	230	4638	0	7	0	30125	49	4	114	38	73	494	0	3	0	0	119	0	10	0	0	0	0	129	0	0	0	0	0	0	27	0	0	559	5	3	0	0	0	209	0	0	2	0	0
BH305	N	29104	527	2008	5867	2545	208	367	5647	15	3	0	21	280	456	51	0	22	25	34	29	0	186	0	16	0	0	53	0	16	109	48	0	51	4	0	67	22	46	8	0	51	0	8	0	29	200	0	0
BH307	N	15296	1360	3546	609	5201	1245	8059	0	412	2090	0	1666	305	949	445	759	323	0	156	156	0	301	1034	147	249	0	172	231	206	224	41	36	218	411	0	100	179	64	0	0	0	0	22	0	0	177	0	1383
BH308	OW	15533	390	1221	6379	7200	1329	0	3332	139	51	2956	206	370	891	146	231	36	31	29	2364	2	46	984	104	117	0	122	0	1240	32	299	0	30	29	0	57	200	47	7	0	0	0	36	0	74	1096	0	0
BH309	N	32494	141	3271	1328	2052	63	0	3026	29	2	0	200	16	1120	5	16	11	0	10	149	128	73	170	634	7	0	33	9	27	1582	23	0	11	100	0	21	393	0	4	0	19	0	86	0	772	44	0	0
BH312	N	30535	729	3770	839	3480	1317	300	1541	553	57	0	0	202	407	16	0	9	0	114	60	91	350	0	0	251	0	195	487	0	287	182	0	8	36	0	60	99	10	18	22	773	139	201	36	33	36	38	20
BH314	OB	24513	987	2667	6459	4261	763	2	1076	332	41	594	36	58	436	3845	421	74	0	78	52	6	120	104	165	56	0	118	0	11	77	35	9	5	43	0	71	28	0	51	0	0	0	49	6	29	4	0	0
BH316	OW	20779	792	3704	4166	763	3206	0	3974	59	419	1119	2257	515	395	693	106	499	8	74	355	0	31	45	1080	93	0	55	144	11	74	51	14	6	1162	0	382	39	3	14	0	0	0	21	43	23	11	1	0
BH317	N	4	12470	4061	975	3770	1406	0	12747	14	850	0	384	1017	4593	65	0	231	107	628	202	0	393	0	71	32	0	80	0	8	61	53	131	53	17	322	344	63	67	52	4	0	1072	4	151	277	5	7	0
BH318	OB	25013	1589	2521	168	8479	15	1	0	136	104	6542	0	136	0	114	0	0	9	16	0	0	103	68	0	0	0	18	0	0	0	0	213	6	13	0	0	0	7	0	5	0	0	1	0	0	0	0	0
BH319	OW	31270	112	1551	5901	404	1175	0	5949	86	4	380	12	34	92	21	0	21	0	5	11	14	50	166	35	72	0	20	0	0	8	63	0	7	23	0	54	268	5	0	0	0	0	5	42	0	0	0	39
BH320	N	0	12596	6134	848	995	611	16221	0	102	3609	0	404	1761	561	16	0	195	79	47	447	1311	352	0	0	218	0	61	0	2	19	5	892	125	46	0	0	2	44	7	231	0	0	23	75	4	1	38	0
BH323	OB	16659	1669	641	10462	706	1065	0	10281	276	65	3211	83	196	118	336	249	70	0	14	239	41	8	27	151	50	0	56	53	14	17	90	0	29	50	0	96	19	7	0	0	403	0	9	47	0	8	0	0
BH325	OB	27981	395	2565	5865	753	3174	0	1577	1	69	1029	573	182	680	89	0	322	0	80	27	0	98	218	149	247	0	47	627	39	185	44	0	22	37	0	239	113	24	0	0	0	39	48	16	275	7	0	0
BH327	N	659	5352	7083	3286	748	17655	3170	12	55	185	70	194	546	181	352	59	2132	0	1286	134	5	40	158	477	848	0	76	4	1	70	30	408	81	82	74	75	212	37	0	0	0	475	47	18	33	0	0	0
BH328	N	22569	120	2634	8459	1387	5898	0	2652	18	309	0	39	142	443	88	137	846	84	68	75	0	274	132	76	274	0	36	0	3	5	58	0	57	14	8	375	39	57	4	0	0	7	37	9	0	208	0	0
BH331	OW	9114	1132	4095	15691	696	9659	34	492	9	1629	0	285	424	130	167	75	1021	0	274	53	1	28	223	257	700	0	98	3	70	52	14	60	21	183	0	585	26	23	0	0	0	0	19	141	0	7	0	0
BH332	N	14704	2262	4620	6151	727	8321	16	0	739	2704	0	451	676	251	38	62	892	0	503	313	213	132	360	676	652	0	106	0	2	120	142	154	146	163	0	320	14	58	0	16	0	37	30	177	107	2	16	0
BH334	OB	244	4675	6039	8249	123	3827	3223	133	431	266	0	89	108	58	1374	31	988	15	681	79	0	52	271	12	192	13105	78	250	0	52	0	2	25	65	2	29	25	41	6	12	108	1047	0	176	30	0	6	0
BH336	OB	0	500	2318	11	12054	0	0	4627	4089	0	0	782	2	177	2694	12388	0	0	0	354	0	1683	0	243	0	0	284	0	1672	2003	0	0	0	3	0	0	191	3	192	0	0	0	495	0	6	208	0	0
BH337	N	9239	4553	1829	1446	245	2431	13164	893	108	2207	0	92	2032	1720	84	0	127	0	2181	3	319	555	108	31	0	0	152	1462	7	107	179	1894	228	27	0	72	5	194	0	69	0	2	12	68	35	56	49	0
BH343	OW	21002	2153	2848	5288	5590	1524	0	297	739	220	78	0	141	1240	88	355	845	0	580	762	0	178	329	145	348	0	687	47	4	8	186	4	38	532	0	236	180	96	1	5	0	222	328	19	0	5	14	0
BH344	N	10194	269	6781	8163	1918	7509	0	5210	0	373	190	0	89	435	10	48	1681	0	524	12	10	55	321	115	514	0	93	0	0	129	163	5	28	14	28	942	111	2	0	0	339	188	102	25	0	7	0	0
BH345	N	22	20008	2764	2607	362	15	5641	161	6802	450	0	0	806	0	3	0	201	0	1	0	0	332	0	0	0	0	153	0	0	0	25	0	52	0	0	0	0	452	85	1642	0	0	12	41	0	0	2797	0
BH346	N	30197	1088	2336	827	3803	1099	207	5225	89	113	0	475	89	376	43	293	141	39	195	50	0	198	89	227	92	0	265	0	21	18	23	0	38	53	0	116	83	12	3	0	0	0	47	8	35	140	2	0
BH348	OB	30000	457	1088	10772	2414	477	0	1433	0	55	0	0	47	204	18	0	36	0	3	174	43	56	112	385	16	0	68	6	95	31	34	0	32	93	0	8	18	8	3	0	0	0	16	5	86	0	0	0
[truncated: 96 more columns]

## Sheet: non-rarefied_ASV_table
ASV_ID	Kingdom	Phylum	Class	Order	Family	Genus	BH205	BH206	BH210	BH211	BH212	BH214	BH217	BH220	BH221	BH230	BH231	BH234	BH236	BH243	BH247	BH248	BH249	BH256	BH258	BH262	BH266	BH269	BH271	BH272	BH273	BH277	BH279	BH280	BH282	BH284	BH285	BH286	BH287	BH288	BH290	BH291	BH294	BH298	BH299	BH300	BH301	BH302	BH305
353bc05d699b95a6690c85c51119fa22	d__Bacteria	p__Bacteroidota	c__Bacteroidia	o__Bacteroidales	f__Prevotellaceae	g__Prevotellaceae_UCG-003	0	0	0	0	0	0	0	0	0	0	0	0	0	0	0	0	0	0	0	0	0	0	0	0	0	0	0	0	0	0	0	0	0	0	0	1099	0	0	0	0	0	0	0
0b62cc8109764284e9804b3fc7d7a1dc	d__Bacteria	p__Bacteroidota	c__Bacteroidia	o__Bacteroidales	f__Prevotellaceae	g__Prevotellaceae_UCG-003	79	0	0	0	0	0	0	0	0	0	0	0	0	0	0	0	0	108	0	0	0	0	0	0	0	0	0	0	0	0	0	0	0	0	0	270	0	0	0	0	0	0	0
4852a0c2199e8b82b741808e92dbf3a5	d__Bacteria	p__Bacteroidota	c__Bacteroidia	o__Bacteroidales	f__Prevotellaceae	g__Prevotellaceae_UCG-003	0	0	0	0	0	0	0	0	0	0	10	0	0	0	0	0	0	0	0	0	0	0	0	0	0	0	0	0	0	0	0	0	0	0	260	0	0	0	0	0	0	0	0
fc16421109cff6ddd4e30e126cea4a8e	d__Bacteria	p__Bacteroidota	c__Bacteroidia	o__Bacteroidales	f__Prevotellaceae	g__Prevotellaceae_Ga6A1_group	0	0	0	0	0	0	0	0	0	0	0	0	0	0	0	0	0	0	0	0	0	0	0	0	0	0	0	0	0	0	0	0	0	0	0	0	0	0	0	0	0	0	0
36820592a8e64721e8dc19616305311a	d__Bacteria	p__Bacteroidota	c__Bacteroidia	o__Bacteroidales	f__Prevotellaceae	g__Paraprevotella	0	24	0	0	0	0	152	0	362	0	23	248	0	0	0	0	0	0	0	52	0	0	0	0	5	35	0	0	0	240	670	0	2636	0	0	0	0	0	23	0	27	0	0
75c53ae8de5bdaa2e70961500598bdb2	d__Bacteria	p__Bacteroidota	c__Bacteroidia	o__Bacteroidales	f__Prevotellaceae	g__Paraprevotella	0	0	0	0	0	0	0	0	0	0	0	0	0	0	37	0	0	0	0	0	0	0	0	0	0	0	48	0	130	0	0	0	0	0	0	0	0	0	0	0	0	0	0
1147fe72c24b19d42c3b37c28466503a	d__Bacteria	p__Bacteroidota	c__Bacteroidia	o__Bacteroidales	f__Prevotellaceae	g__Paraprevotella	0	0	0	0	0	0	0	0	0	0	0	0	0	0	244	0	0	0	0	0	0	0	0	62	0	0	187	0	591	0	0	0	0	0	0	0	0	0	0	0	0	0	0
c03f7645780f7a5534148b506ed46541	d__Bacteria	p__Bacteroidota	c__Bacteroidia	o__Bacteroidales	f__Prevotellaceae	g__Paraprevotella	0	0	0	0	0	0	0	0	475	0	19	0	0	0	0	0	0	0	0	0	0	0	0	0	0	0	48	0	118	0	0	0	2797	0	0	0	0	0	0	0	0	0	0
3a0b0b20bb6997d85c06aaf451219cb7	d__Bacteria	p__Bacteroidota	c__Bacteroidia	o__Bacteroidales	f__Prevotellaceae	g__Paraprevotella	0	0	0	0	0	0	0	0	0	0	0	0	0	79	0	0	0	0	0	0	0	0	0	0	0	0	0	0	0	0	0	0	0	0	0	0	0	0	0	0	0	0	0
77ca84bd516d4ef53354bda683f48f8a	d__Bacteria	p__Bacteroidota	c__Bacteroidia	o__Bacteroidales	f__Prevotellaceae	g__Paraprevotella	0	0	0	0	0	0	0	0	0	0	0	0	0	0	0	0	0	0	0	0	0	0	0	0	0	0	0	0	0	227	0	0	0	0	0	0	0	0	0	0	0	0	0
569bfcd74e1ee5a0b544ddd3c3a7a250	d__Bacteria	p__Bacteroidota	c__Bacteroidia	o__Bacteroidales	f__Prevotellaceae	g__Paraprevotella	0	0	0	0	0	0	70	0	0	0	0	47	0	0	0	0	0	0	0	17	0	0	0	0	0	18	0	0	0	0	310	0	0	0	0	0	0	0	6	0	0	0	0
72ab1e2240693af4d33e3ddd7e7ea07d	d__Bacteria	p__Bacteroidota	c__Bacteroidia	o__Bacteroidales	f__Prevotellaceae	g__Paraprevotella	0	0	0	0	0	0	0	0	0	0	0	0	0	298	0	0	0	0	0	0	0	0	0	0	0	0	0	0	0	0	0	0	0	0	0	0	0	0	0	0	0	0	0
d87e49687a8912d0382e88ef6f3d6db7	d__Bacteria	p__Bacteroidota	c__Bacteroidia	o__Bacteroidales	f__Prevotellaceae	g__Paraprevotella	0	0	0	0	0	0	0	0	1146	0	34	0	0	0	0	0	0	0	0	0	0	0	0	0	0	8	0	0	0	0	0	0	6269	0	0	0	0	0	0	0	0	0	0
e8ace0e083eb3b0644ab1691ac4bcf6c	d__Bacteria	p__Bacteroidota	c__Bacteroidia	o__Bacteroidales	f__Prevotellaceae	g__Paraprevotella	0	0	0	0	0	0	0	0	1051	0	35	0	0	0	0	0	0	0	0	0	0	0	0	0	0	0	0	0	0	0	0	0	5820	0	0	0	0	0	0	0	0	0	0
ffd728469d288c1ecdb32ff2bbc18598	d__Bacteria	p__Bacteroidota	c__Bacteroidia	o__Bacteroidales	f__Prevotellaceae	g__Paraprevotella	0	150	0	0	0	0	0	168	447	0	12	0	0	0	0	1075	0	0	30	0	0	55	0	0	0	0	0	0	0	1396	0	96	2429	735	0	0	0	69	40	0	127	0	0
beee776bb109771754ab48a14a5fa82b	d__Bacteria	p__Bacteroidota	c__Bacteroidia	o__Bacteroidales	f__Prevotellaceae	g__Paraprevotella	0	2	0	0	0	0	0	0	49	0	2	0	0	0	0	0	0	0	0	0	0	0	0	0	0	0	0	0	0	3	0	16	51	0	0	0	0	10	0	0	2	0	0
962bbb44ea96094cc7cf757608b07322	d__Bacteria	p__Bacteroidota	c__Bacteroidia	o__Bacteroidales	f__Prevotellaceae	g__Prevotellaceae_NK3B31_group	0	0	0	0	0	0	0	0	0	0	0	0	0	0	0	0	0	0	0	0	0	0	0	0	0	0	0	0	0	0	0	0	0	0	675	0	0	0	0	0	0	0	0
d97a08823bbd2bce425078b1f200ee48	d__Bacteria	p__Bacteroidota	c__Bacteroidia	o__Bacteroidales	f__Prevotellaceae	g__Prevotellaceae_NK3B31_group	0	0	0	2190	0	0	0	0	0	0	0	0	0	0	0	0	0	389	0	0	0	0	0	0	0	0	0	0	0	0	0	0	0	0	0	0	0	0	0	0	0	0	0
21057066aa36c9a76d7a2f747fab0966	d__Bacteria	p__Bacteroidota	c__Bacteroidia	o__Bacteroidales	f__Prevotellaceae	g__Prevotellaceae_NK3B31_group	0	0	0	604	0	0	0	0	0	0	0	0	0	0	0	0	0	93	0	0	0	0	0	0	0	0	0	7	0	0	0	0	0	0	0	0	0	0	0	0	0	0	0
d12feedc6dd830dd6963d14c05398ae1	d__Bacteria	p__Bacteroidota	c__Bacteroidia	o__Bacteroidales	f__Prevotellaceae	g__Prevotellaceae_NK3B31_group	0	0	0	0	0	0	0	0	0	0	0	0	0	0	0	0	0	0	0	0	0	0	0	0	0	0	0	0	0	0	0	0	0	0	0	0	0	0	0	0	0	0	0
0d09af67fc9c4ac66c51c4dc72bb6193	d__Bacteria	p__Bacteroidota	c__Bacteroidia	o__Bacteroidales	f__Prevotellaceae	g__Massiliprevotella	207	0	0	0	0	0	0	0	0	0	0	0	0	0	0	0	0	0	0	0	0	0	0	0	0	0	0	0	0	0	0	0	0	0	0	0	0	0	0	0	0	0	0
256c15d3eae7d08540763524d7bfafb1	d__Bacteria	p__Bacteroidota	c__Bacteroidia	o__Bacteroidales	f__Prevotellaceae	g__Massiliprevotella	0	0	701	0	0	0	0	0	0	0	0	0	0	0	0	0	0	0	0	0	0	0	0	0	7325	0	0	0	0	0	0	0	0	0	0	2592	0	0	0	0	0	0	0
eadee9c85d89642ab06e55f6411af094	d__Bacteria	p__Bacteroidota	c__Bacteroidia	o__Bacteroidales	f__Prevotellaceae	g__Massiliprevotella	0	0	568	0	0	0	0	0	0	0	0	0	0	0	0	0	0	0	0	0	0	0	0	0	0	0	0	0	0	0	0	0	0	0	0	0	0	0	0	0	0	0	0
ff0422364e39826ec17f3ddc94272307	d__Bacteria	p__Bacteroidota	c__Bacteroidia	o__Bacteroidales	f__Prevotellaceae	g__Massiliprevotella	101	0	1983	0	0	0	0	0	0	0	4	0	0	0	0	0	0	0	0	0	0	0	0	0	0	0	0	5584	0	0	0	0	0	0	7886	9421	0	0	0	0	0	6	0
13314dc5c0940d8d2725f5b91d119bd6	d__Bacteria	p__Bacteroidota	c__Bacteroidia	o__Bacteroidales	f__Prevotellaceae	g__Massiliprevotella	0	0	0	0	0	0	0	0	0	0	0	0	0	0	0	0	0	0	0	148	0	0	0	0	0	0	0	0	0	0	0	0	0	0	0	0	0	0	0	0	0	0	0
1e37de4c216aca9f24b0c3e659221796	d__Bacteria	p__Bacteroidota	c__Bacteroidia	o__Bacteroidales	f__Prevotellaceae	g__Massiliprevotella	0	0	0	0	0	0	0	0	0	0	0	0	0	0	0	0	0	0	0	47248	0	0	0	0	0	0	0	0	0	0	0	0	0	0	0	0	0	0	0	0	0	0	0
5ac8bcf6933fe62859e40b310bbe9dcb	d__Bacteria	p__Bacteroidota	c__Bacteroidia	o__Bacteroidales	f__Prevotellaceae	g__Massiliprevotella	0	0	0	0	0	0	0	0	0	0	0	0	0	0	0	0	0	0	0	12802	0	0	4	0	0	0	0	0	0	0	0	0	0	0	0	0	0	0	0	0	0	0	0
cd008363a5c34084a40dd805ad45b5a3	d__Bacteria	p__Bacteroidota	c__Bacteroidia	o__Bacteroidales	f__Prevotellaceae	g__Massiliprevotella	0	0	0	0	0	0	0	0	0	0	0	0	0	0	0	0	0	0	0	0	0	0	0	0	0	0	0	0	0	0	0	0	0	0	0	0	0	0	0	0	0	0	0
4e776805078a3c2470e927651f7db045	d__Bacteria	p__Bacteroidota	c__Bacteroidia	o__Bacteroidales	f__Prevotellaceae	g__Massiliprevotella	0	0	0	0	0	0	0	0	0	0	0	0	0	0	0	0	0	0	0	0	0	0	0	0	0	0	0	0	0	0	0	0	0	0	2489	0	0	0	0	0	0	0	0
8a60b9c1eb0833d4f3d2a959f94d6eb7	d__Bacteria	p__Bacteroidota	c__Bacteroidia	o__Bacteroidales	f__Prevotellaceae		0	0	0	0	0	0	0	0	0	0	0	0	0	0	0	0	0	566	0	0	0	0	0	0	0	0	0	0	0	0	0	0	0	0	0	0	0	0	0	0	0	0	0
f0d8f46044921108d62a1921585d2c11	d__Bacteria	p__Bacteroidota	c__Bacteroidia	o__Bacteroidales	f__Prevotellaceae		0	0	0	0	0	0	0	0	0	0	0	0	0	0	0	0	0	1823	0	0	0	0	0	0	0	0	0	0	0	0	0	0	0	0	0	0	0	0	0	0	0	0	0
f139cbd9826e05026a2876fe708f85db	d__Bacteria	p__Bacteroidota	c__Bacteroidia	o__Bacteroidales	f__Prevotellaceae		0	0	0	0	0	0	0	0	0	0	0	0	0	0	0	0	0	830	0	0	0	0	0	0	0	0	0	0	0	0	0	0	0	0	0	0	0	0	0	0	0	0	0
eac2fdd46be3ef1f0fa43b293aece743	d__Bacteria	p__Bacteroidota	c__Bacteroidia	o__Bacteroidales	f__Prevotellaceae	g__Segatella	0	0	0	0	0	0	0	3143	0	0	0	0	0	0	0	0	0	0	0	0	0	0	0	0	0	0	0	11328	0	0	0	0	0	0	0	0	0	0	0	0	0	0	1142
0c1acebda6d20ae347e31f8d07918c42	d__Bacteria	p__Bacteroidota	c__Bacteroidia	o__Bacteroidales	f__Prevotellaceae	g__Segatella	0	0	0	0	0	0	0	2936	0	0	0	0	0	0	0	0	0	0	0	0	0	0	0	0	0	0	0	9282	0	0	0	0	0	0	0	0	0	0	0	0	0	0	1063
829b1d05aa0030faef5a438692dd534c	d__Bacteria	p__Bacteroidota	c__Bacteroidia	o__Bacteroidales	f__Prevotellaceae	g__Segatella	0	0	196	15	0	0	19	0	0	0	0	0	1532	0	0	0	0	1	181	0	0	48	0	24	0	0	1	0	0	7068	0	246	0	0	88	236	12306	0	341	0	1990	0	1514
8f149ae90f40853427d56b1d2b514c81	d__Bacteria	p__Bacteroidota	c__Bacteroidia	o__Bacteroidales	f__Prevotellaceae	g__Segatella	0	0	0	0	0	0	0	0	0	0	0	0	0	0	0	0	0	0	0	0	0	0	0	0	0	0	0	0	0	0	0	0	0	0	0	0	0	0	0	0	0	0	0
7574cb0a51de7e5e98f6e96dc9000aa5	d__Bacteria	p__Bacteroidota	c__Bacteroidia	o__Bacteroidales	f__Prevotellaceae	g__Segatella	0	0	0	0	0	0	0	0	0	0	0	0	0	0	0	0	0	0	0	0	0	0	0	0	0	0	0	0	0	0	0	0	0	0	0	0	0	0	0	0	0	0	0
567b695003330a7054da6125942cf221	d__Bacteria	p__Bacteroidota	c__Bacteroidia	o__Bacteroidales	f__Prevotellaceae	g__Segatella	0	0	0	4	0	0	0	0	0	0	0	0	0	197	0	0	0	1649	0	0	0	0	0	0	0	0	0	0	0	0	0	0	0	0	0	2	0	0	0	0	0	0	0
a0dd9cdd5ec7926a5c0b664ab8dccb6e	d__Bacteria	p__Bacteroidota	c__Bacteroidia	o__Bacteroidales	f__Prevotellaceae	g__Segatella	0	325	0	4254	0	0	18	48	0	0	0	0	0	24	0	0	0	12	0	0	0	0	14	0	24	2	0	0	0	0	0	116	0	0	73	1672	0	2220	279	0	0	0	44
84d2c57d3e3e0a38924f3897fed01c2f	d__Bacteria	p__Bacteroidota	c__Bacteroidia	o__Bacteroidales	f__Prevotellaceae	g__Segatella	0	0	0	0	0	0	0	0	0	0	0	0	0	0	0	0	0	0	0	0	0	0	0	0	0	0	0	0	0	0	0	0	0	0	0	0	0	0	0	0	0	0	0
44f74ef4614a713c5d8794e0cd19d9e5	d__Bacteria	p__Bacteroidota	c__Bacteroidia	o__Bacteroidales	f__Prevotellaceae	g__Segatella	0	0	0	619	0	0	0	0	0	0	0	0	0	0	0	0	0	0	0	0	0	0	0	0	0	0	0	0	0	0	0	0	0	0	0	0	0	0	0	0	0	0	0
a3ec0e0f556c3c83aca74f815bada57e	d__Bacteria	p__Bacteroidota	c__Bacteroidia	o__Bacteroidales	f__Prevotellaceae	g__Segatella	0	0	0	0	0	0	0	0	0	0	0	0	0	0	0	0	0	0	0	0	0	0	0	0	0	0	0	0	0	0	0	0	0	0	0	0	0	0	0	0	0	0	0
083fab6b23b0135c1d625dcb8d498aa3	d__Bacteria	p__Bacteroidota	c__Bacteroidia	o__Bacteroidales	f__Prevotellaceae	g__Segatella	0	43	0	0	0	0	0	6131	0	0	103	0	0	0	0	0	0	0	0	7	0	3100	0	15265	0	137	0	0	0	0	0	0	0	0	184	749	0	0	2062	0	0	0	0
45514383703350e16de152e307b71fe8	d__Bacteria	p__Bacteroidota	c__Bacteroidia	o__Bacteroidales	f__Prevotellaceae	g__Segatella	0	0	37	0	0	0	0	0	0	6	0	0	0	0	0	0	0	0	0	0	0	0	0	5784	0	0	0	0	0	0	0	0	0	0	0	0	0	0	0	0	0	0	0
7e752fa73183bd801fd5129a6ec86d59	d__Bacteria	p__Bacteroidota	c__Bacteroidia	o__Bacteroidales	f__Prevotellaceae	g__Segatella	0	0	14	0	0	0	0	20	0	0	69	0	0	0	0	0	0	0	0	0	0	3129	0	411	0	0	0	0	0	0	0	0	0	0	1	775	0	0	66	0	0	0	0
efa9ca7e8c6b9d5daf608a0d418f89e0	d__Bacteria	p__Bacteroidota	c__Bacteroidia	o__Bacteroidales	f__Prevotellaceae	g__Segatella	0	0	0	0	0	0	0	0	0	0	0	0	0	0	0	0	0	0	0	0	0	0	0	0	0	0	0	0	0	0	0	0	0	0	0	0	0	0	46	0	0	0	0
c2eddec1e38393e26c177bf54864d92e	d__Bacteria	p__Bacteroidota	c__Bacteroidia	o__Bacteroidales	f__Prevotellaceae	g__Segatella	0	0	0	5174	0	0	0	0	0	0	0	0	0	0	0	0	0	0	0	0	0	0	0	0	0	0	0	0	0	31	4	0	0	0	0	0	0	0	0	0	0	0	0
7b53c69aa85a6df1d00781ac71753079	d__Bacteria	p__Bacteroidota	c__Bacteroidia	o__Bacteroidales	f__Prevotellaceae	g__Segatella	0	0	0	0	0	0	0	0	0	0	382	0	0	6603	0	0	0	0	0	0	0	25	0	0	0	0	0	0	0	0	0	0	0	0	0	0	0	0	0	0	0	0	0
c8736b70a17dbe4379a1ade26f26a804	d__Bacteria	p__Bacteroidota	c__Bacteroidia	o__Bacteroidales	f__Prevotellaceae	g__Segatella	0	0	0	0	0	0	0	0	0	0	0	0	0	0	0	0	0	0	0	0	0	2005	0	0	0	0	0	0	0	0	0	0	0	0	0	0	0	0	0	0	0	0	0
fc306f383a589ec90f0c0112ae5483ff	d__Bacteria	p__Bacteroidota	c__Bacteroidia	o__Bacteroidales	f__Prevotellaceae	g__Segatella	0	0	0	0	0	0	0	0	0	0	0	0	0	0	0	0	0	0	0	0	0	0	0	0	0	0	0	0	0	0	0	0	0	0	0	0	0	0	0	0	0	0	0
6b670d2dc6b808c28f4871e987547009	d__Bacteria	p__Bacteroidota	c__Bacteroidia	o__Bacteroidales	f__Prevotellaceae	g__Segatella	0	0	0	60	0	0	0	0	0	0	27	0	0	332	0	0	0	1	0	0	0	2329	0	0	0	0	954	0	0	0	0	2379	0	0	0	35	0	36	24	0	0	0	88
830518bafbbb46124fb9587d002105e5	d__Bacteria	p__Bacteroidota	c__Bacteroidia	o__Bacteroidales	f__Prevotellaceae	g__Segatella	0	0	0	0	0	0	0	0	0	0	0	0	0	0	0	0	0	0	0	0	0	0	0	1523	0	0	0	0	0	0	0	0	0	0	0	0	0	0	0	0	0	0	0
6c9aa1466e6c1aed2ec48e0ef229c9cd	d__Bacteria	p__Bacteroidota	c__Bacteroidia	o__Bacteroidales	f__Prevotellaceae	g__Segatella	0	0	0	0	0	0	0	0	0	0	0	0	0	0	0	0	0	0	0	0	0	2237	0	0	0	0	0	0	0	0	0	0	0	0	0	0	0	0	0	0	0	0	0
a8574a9e2c15d9d41eb34e130f2e779d	d__Bacteria	p__Bacteroidota	c__Bacteroidia	o__Bacteroidales	f__Prevotellaceae	g__Segatella	0	0	0	0	0	0	0	0	0	0	0	0	0	0	0	0	0	0	0	0	0	531	0	0	0	0	0	0	0	0	0	0	0	0	104	0	0	73	0	0	0	0	3685
196b6e4363c1050b00746f3d50a28b60	d__Bacteria	p__Bacteroidota	c__Bacteroidia	o__Bacteroidales	f__Prevotellaceae	g__Segatella	0	0	0	0	0	0	0	0	0	0	0	0	0	0	0	0	0	0	0	0	0	0	0	0	0	0	0	0	0	0	0	0	0	0	0	0	0	0	0	0	0	0	0
f2ef770661f8e5f12cc7df7098d0508f	d__Bacteria	p__Bacteroidota	c__Bacteroidia	o__Bacteroidales	f__Prevotellaceae	g__Segatella	0	48	0	0	0	0	7	3086	0	0	0	0	0	0	0	0	0	1	0	0	0	0	145	0	0	107	0	0	0	0	0	2256	0	0	84	176	0	44	201	0	0	0	2894
6cf13b7c1ecee55538363c3e592f85e4	d__Bacteria	p__Bacteroidota	c__Bacteroidia	o__Bacteroidales	f__Prevotellaceae	g__Segatella	0	0	0	594	0	0	0	1	0	0	0	0	0	0	0	0	0	146	0	0	0	56	0	0	0	0	2	0	0	0	0	76	0	0	0	0	0	0	0	0	0	0	2
a195dbc330c8b34e8d73c1614ea935e9	d__Bacteria	p__Bacteroidota	c__Bacteroidia	o__Bacteroidales	f__Prevotellaceae	g__Segatella	0	0	0	0	0	0	0	0	0	0	0	0	0	0	0	0	0	0	0	0	0	0	0	0	0	0	0	0	0	0	0	1692	0	0	0	0	0	0	0	0	0	0	0
f07f223db039769f54c9bf16898dc6af	d__Bacteria	p__Bacteroidota	c__Bacteroidia	o__Bacteroidales	f__Prevotellaceae	g__Segatella	13	0	20	0	0	0	0	18	0	0	51	0	0	26	0	0	0	0	0	0	0	59	0	0	0	0	1	0	0	0	0	1866	0	0	0	832	0	0	9	0	0	0	53
e7335dfe056e54cf9504ff62bbc2bb4d	d__Bacteria	p__Bacteroidota	c__Bacteroidia	o__Bacteroidales	f__Prevotellaceae	g__Segatella	0	0	0	0	0	0	0	0	0	0	0	0	0	0	0	0	0	0	0	0	0	0	0	0	0	0	0	0	0	0	0	0	0	0	0	0	0	0	0	0	0	0	0
2c9246962caa792adb49b7c3aadcc5ea	d__Bacteria	p__Bacteroidota	c__Bacteroidia	o__Bacteroidales	f__Prevotellaceae	g__Segatella	0	0	0	0	0	0	0	0	0	0	0	0	0	0	0	0	0	0	0	0	0	0	0	0	0	0	0	0	0	0	0	0	0	0	0	680	0	0	0	0	0	0	0
f65eccda269984f7c0e3da2442808986	d__Bacteria	p__Bacteroidota	c__Bacteroidia	o__Bacteroidales	f__Prevotellaceae	g__Segatella	0	0	0	0	0	0	2079	268	0	0	0	0	0	0	0	0	0	0	0	0	0	0	0	0	0	0	0	0	0	0	0	0	0	0	0	0	0	0	4	0	0	0	0
566bd0e046921ae0659f419aa34d03dc	d__Bacteria	p__Bacteroidota	c__Bacteroidia	o__Bacteroidales	f__Prevotellaceae	g__Segatella	0	0	0	0	0	0	0	0	0	0	0	0	0	0	0	0	0	0	0	0	0	11362	0	0	0	0	0	0	0	0	0	0	0	0	4354	0	0	2377	0	0	0	0	123
154ca7a54826a02218595fa9c9882588	d__Bacteria	p__Bacteroidota	c__Bacteroidia	o__Bacteroidales	f__Prevotellaceae	g__Segatella	0	0	0	0	0	0	0	0	0	0	0	0	0	0	0	0	0	0	0	0	0	0	0	0	0	0	0	0	0	0	0	0	0	0	0	0	0	0	0	0	0	0	0
207ec15f3c38f496bce098093a9922e0	d__Bacteria	p__Bacteroidota	c__Bacteroidia	o__Bacteroidales	f__Prevotellaceae	g__Segatella	0	49	0	0	0	0	0	187	0	0	0	0	0	0	0	0	0	0	0	3	0	57	0	671	0	0	0	0	0	0	0	0	0	0	6743	72	0	0	1075	0	0	0	0
0bf81b9370f3b6f9beba8f84dd5138b9	d__Bacteria	p__Bacteroidota	c__Bacteroidia	o__Bacteroidales	f__Prevotellaceae	g__Segatella	0	0	0	0	0	0	0	0	0	0	0	0	0	0	0	0	0	0	0	0	0	0	0	0	0	0	0	0	0	0	0	0	0	0	0	482	0	0	0	0	0	0	0
d5b6b3bd9c3c67cd6391b7cf64db9f23	d__Bacteria	p__Bacteroidota	c__Bacteroidia	o__Bacteroidales	f__Prevotellaceae	g__Segatella	0	0	0	0	0	0	0	1	0	0	0	0	0	0	0	0	0	0	0	0	0	0	0	0	0	0	0	0	0	0	0	36	0	0	74	45	0	0	0	0	0	0	7
1c42e1df478e2ff73b812be6621dc56b	d__Bacteria	p__Bacteroidota	c__Bacteroidia	o__Bacteroidales	f__Prevotellaceae	g__Segatella	8	0	57	0	0	0	256	265	0	0	63	367	0	32	0	0	6	4	30	6	0	101	1256	5490	0	23	257	26	0	510	102	15893	0	0	23021	19364	10231	2234	9674	0	3870	17	3140
427200cafe32080f8d005c99a2fdd2fe	d__Bacteria	p__Bacteroidota	c__Bacteroidia	o__Bacteroidales	f__Prevotellaceae	g__Segatella	0	0	0	0	0	0	0	0	0	0	0	0	0	0	0	0	0	0	0	0	0	0	0	0	0	0	0	0	0	0	0	0	0	0	0	10926	0	268	14	0	0	0	0
e06111046ef58e10487c52dad3710dc0	d__Bacteria	p__Bacteroidota	c__Bacteroidia	o__Bacteroidales	f__Prevotellaceae	g__Segatella	0	0	0	0	0	0	0	0	0	0	0	0	0	0	0	0	0	0	0	0	0	0	0	0	0	0	0	0	0	0	0	0	0	0	0	0	0	0	0	0	0	0	0
06b7f28375decacc219c35b6c5053214	d__Bacteria	p__Bacteroidota	c__Bacteroidia	o__Bacteroidales	f__Prevotellaceae	g__Segatella	0	0	0	0	0	0	0	0	0	0	0	0	0	0	0	0	0	0	0	0	0	0	0	0	0	0	0	0	0	0	0	0	0	0	0	0	0	0	0	0	0	0	0
8bec479b56127263167d1ddc50df2e0a	d__Bacteria	p__Bacteroidota	c__Bacteroidia	o__Bacteroidales	f__Prevotellaceae	g__Segatella	0	0	0	0	0	0	2674	0	0	0	176	0	0	0	0	0	0	0	0	0	0	0	0	0	0	0	0	0	0	0	0	0	0	0	0	11	0	0	35	0	0	0	0
8864b32fe35a39c969c934c204be8690	d__Bacteria	p__Bacteroidota	c__Bacteroidia	o__Bacteroidales	f__Prevotellaceae	g__Segatella	0	0	0	0	0	0	0	0	0	0	0	0	0	0	0	0	0	0	0	0	0	0	0	0	0	0	0	0	0	0	0	0	0	0	0	723	0	0	0	0	0	0	0
a86d5f8e87fd8784f47457c663d13652	d__Bacteria	p__Bacteroidota	c__Bacteroidia	o__Bacteroidales	f__Prevotellaceae	g__Segatella	0	0	0	0	0	0	0	0	0	0	0	0	0	0	0	0	0	0	0	0	0	0	0	4937	0	0	0	0	0	0	0	0	0	0	0	525	0	0	177	0	0	0	0
21064c9cddd086c56e979d604fe506e1	d__Bacteria	p__Bacteroidota	c__Bacteroidia	o__Bacteroidales	f__Prevotellaceae	g__Segatella	0	0	0	0	0	0	0	0	0	0	0	0	0	0	0	0	0	0	0	0	0	0	0	0	0	244	0	0	0	0	0	0	0	0	0	3	0	0	1240	0	0	0	0
bd95df0436019166f89085a52786ff67	d__Bacteria	p__Bacteroidota	c__Bacteroidia	o__Bacteroidales	f__Prevotellaceae	g__Segatella	0	0	0	0	0	0	0	0	0	0	0	0	0	0	0	0	0	0	0	0	0	0	0	0	0	0	0	0	0	0	0	0	0	0	0	0	0	0	0	0	0	0	0
ad575ae899efb107781febf702c44a5a	d__Bacteria	p__Bacteroidota	c__Bacteroidia	o__Bacteroidales	f__Prevotellaceae	g__Segatella	11	0	0	0	0	0	0	0	0	0	0	0	0	0	0	0	0	0	0	0	0	0	0	0	0	0	162	0	0	0	0	0	0	0	0	0	0	0	0	0	0	0	0
e31f030ef14b814f67bd490fb33e8a0a	d__Bacteria	p__Bacteroidota	c__Bacteroidia	o__Bacteroidales	f__Prevotellaceae	g__Segatella	0	0	0	0	0	0	0	0	0	0	0	0	0	0	0	0	0	0	0	0	0	0	0	0	0	0	0	0	0	0	0	0	0	0	0	0	0	0	0	0	0	0	0
2a7dbfef7b35517707c72fe718257e02	d__Bacteria	p__Bacteroidota	c__Bacteroidia	o__Bacteroidales	f__Prevotellaceae	g__Segatella	0	0	0	0	0	0	0	0	0	0	0	0	0	0	0	0	0	0	0	0	0	0	0	0	0	0	207	0	0	0	0	0	0	0	0	0	0	0	0	0	0	0	0
2d568a9afd56661cc39436db5ef35acd	d__Bacteria	p__Bacteroidota	c__Bacteroidia	o__Bacteroidales	f__Prevotellaceae	g__Segatella	0	0	0	0	0	0	0	0	0	0	0	0	0	0	0	0	0	0	0	0	0	0	0	0	0	0	0	0	0	0	0	0	0	0	0	0	0	0	0	0	0	0	0
1f18dbbb225e8763c64350c77cba55f1	d__Bacteria	p__Bacteroidota	c__Bacteroidia	o__Bacteroidales	f__Prevotellaceae	g__Segatella	0	0	0	0	0	0	676	0	0	0	28	0	0	0	0	0	0	0	0	668	0	0	0	6452	3	0	0	0	0	0	0	0	0	0	2811	0	1842	1086	0	0	0	0	0
410a2af5c033d340f19da17fbaf1e455	d__Bacteria	p__Bacteroidota	c__Bacteroidia	o__Bacteroidales	f__Prevotellaceae	g__Segatella	0	0	0	0	0	0	0	0	0	0	0	0	0	0	0	0	0	0	0	0	0	0	0	0	0	0	0	0	0	0	0	0	0	0	0	0	0	0	0	0	0	0	0
8f0e5a6396041b1832204693c0287a1f	d__Bacteria	p__Bacteroidota	c__Bacteroidia	o__Bacteroidales	f__Prevotellaceae	g__Segatella	0	0	0	0	0	0	0	0	0	0	0	0	0	0	0	0	0	0	0	0	0	0	0	0	0	0	0	0	0	0	0	0	0	0	849	0	0	0	0	0	0	0	0
ec78f70b38a82705e0d962be9836efed	d__Bacteria	p__Bacteroidota	c__Bacteroidia	o__Bacteroidales	f__Prevotellaceae	g__Segatella	0	0	0	0	0	0	0	0	0	0	0	0	0	0	0	0	0	0	0	0	0	0	0	0	0	0	0	0	0	0	0	0	0	0	0	0	0	0	0	0	0	0	0
154741a52d5412be964f4499c769204e	d__Bacteria	p__Bacteroidota	c__Bacteroidia	o__Bacteroidales	f__Prevotellaceae	g__Segatella	23	0	0	0	0	0	3674	0	0	0	60	0	0	89	0	0	0	0	0	0	0	0	0	0	0	0	0	14	0	0	0	0	0	0	0	0	3548	719	0	0	0	3	0
[truncated: 1,478 more rows]
[truncated: 24 more columns]

## Sheet: non-rarefied_Phylum
SampleID	Group	Bacteroidota	Bacillota	Verrucomicrobiota	Actinomycetota	Fusobacteriota	Pseudomonadota	Cyanobacteriota	Elusimicrobiota	Patescibacteria	Synergistota	Spirochaetota
[truncated: 67 more rows]

[truncated: 4 more sheets: _non-rarefied_Class, non-rarefied_Order, non-rarefied_Family, non-rarefied_Genus]
