# Supplementary material for: Gut microbiome and fecal metabolite profiles in obese school-aged children from Northern Thailand
Source: Front Microbiol. 2025 Sep 11;16:1657839. doi: 10.3389/fmicb.2025.1657839 (PMC12461226; doi:10.3389/fmicb.2025.1657839)
Supplement: Supplementary file 6 [file Table_2.XLSX]

## Sheet: Raw_positive
Property	1BH205_OW_POS: Log2	1BH206_T_POS: Log2	1BH214_OW_POS: Log2	1BH217_OW_POS: Log2	1BH220_OB_POS: Log2	1BH230_OB_POS: Log2	1BH234_N_POS: Log2	1BH236_OB_POS: Log2	1BH243_N_POS: Log2	1BH247_OW_POS: Log2	1BH248_OW_POS: Log2	1BH249_OW_POS: Log2	1BH256_OW_POS: Log2	1BH266_N_POS: Log2	1BH269_OW_POS: Log2	1BH272_OW_POS: Log2	1BH273_OW_POS: Log2	1BH277_OB_POS: Log2	1BH279_OW_POS: Log2	1BH280_OB_POS: Log2	1BH284_N_POS: Log2	1BH285_N_POS: Log2	1BH286_N_POS: Log2	1BH287_N_POS: Log2	1BH288_N_POS: Log2	1BH290_N_POS: Log2	1BH298_T_POS: Log2	1BH299_N_POS: Log2	1BH300_T_POS: Log2	1BH312_N_POS: Log2	1BH316_OW_POS: Log2	1BH317_N_POS: Log2	1BH318_OB_POS: Log2	1BH319_OW_POS: Log2	1BH320_N_POS: Log2	1BH323_OB_POS: Log2	1BH325_OB_POS: Log2	1BH327_T_POS: Log2	1BH331_OW_POS: Log2	1BH334_OB_POS: Log2	1BH336_OB_POS: Log2	1BH343_OW_POS: Log2	1BH344_N_POS: Log2	1BH345_N_POS: Log2	1BH346_N_POS: Log2	1BH348_OB_POS: Log2	2BH211_OW_POS: Log2	BH221_OB_POS: Log2	BH282_OW_POS: Log2
No. of Observations	6469	6469	6469	6469	6469	6469	6469	6469	6469	6469	6469	6469	6469	6469	6469	6469	6469	6469	6469	6469	6469	6469	6469	6469	6469	6469	6469	6469	6469	6469	6469	6469	6469	6469	6469	6469	6469	6469	6469	6469	6469	6469	6469	6469	6469	6469	6469	6469	6469
No. of Missing Values	0	0	0	0	0	0	0	0	0	0	0	0	0	0	0	0	0	0	0	0	0	0	0	0	0	0	0	0	0	0	0	0	0	0	0	0	0	0	0	0	0	0	0	0	0	0	0	0	0
Minimum	-11.2396	-8.83132	-10.446	-10.244	-11.1022	-11.5795	-10.7492	-11.3852	-10.6103	-11.9207	-11.4647	-11.2401	-8.87299	-8.76838	-10.8035	-10.5616	-10.0371	-10.7648	-13.7483	-11.0708	-10.1727	-10.2148	-11.7064	-9.23796	-10.678	-10.8471	-10.5585	-10.1921	-10.6969	-10.3778	-11.4677	-12.3055	-10.6972	-8.57809	-13.4457	-10.8743	-10.7862	-11.398	-11.0379	-11.4761	-11.6316	-10.7794	-11.2909	-10.6874	-10.8889	-8.7539	-11.1206	-9.88177	-10.9697
Maximum	6.24714	8.24028	9.31515	7.99017	7.01674	8.00238	6.61108	8.41795	8.73077	9.20625	8.30176	6.80745	6.8936	8.26822	6.81417	6.92718	7.45858	8.9456	7.73833	6.67295	9.6078	7.58381	10.5205	9.03526	7.7214	9.54089	7.01807	8.41696	8.73274	7.1375	10.1171	11.7343	7.2357	9.36152	7.69926	6.93319	7.03183	8.83277	9.16432	11.2172	7.26696	8.0229	7.466	7.69166	6.79186	7.21298	11.0392	8.86129	7.37389
Mean	-0.223437	-0.163791	-0.190373	-0.158428	-0.241925	-0.188313	-0.160163	-0.246811	-0.146671	-0.217856	-0.187035	-0.156028	-0.179593	-0.143482	-0.219231	-0.189799	-0.175048	-0.250214	-0.233785	-0.224059	-0.204824	-0.195764	2.24085	-0.175261	-0.20376	-0.170993	-0.15387	-0.227923	-0.14777	-0.17012	2.02347	2.16005	-0.227499	-0.190582	-0.187679	-0.238991	-0.144981	-0.222252	-0.219496	1.59658	-0.253334	-0.178877	-0.168145	-0.164621	-0.162088	-0.250537	1.60735	-0.213661	-0.18809
Trimmed Mean	-0.206433	-0.153993	-0.181891	-0.153332	-0.224767	-0.179602	-0.148283	-0.235348	-0.135383	-0.208015	-0.174622	-0.147999	-0.174605	-0.136805	-0.204799	-0.183414	-0.168019	-0.239442	-0.212936	-0.206038	-0.193145	-0.182537	2.28931	-0.163609	-0.188149	-0.157844	-0.146516	-0.219369	-0.135401	-0.157952	2.06666	2.20912	-0.219437	-0.183383	-0.173034	-0.222298	-0.134072	-0.205556	-0.206992	1.63908	-0.243081	-0.170902	-0.156279	-0.154648	-0.151369	-0.243022	1.64537	-0.205633	-0.180071
Median	-0.353284	-0.323622	-0.340764	-0.266544	-0.441479	-0.364106	-0.261649	-0.447267	-0.320487	-0.362898	-0.341131	-0.299015	-0.311062	-0.237929	-0.341131	-0.318518	-0.324396	-0.441748	-0.354053	-0.436968	-0.449688	-0.396474	1.4255	-0.303912	-0.442646	-0.465402	-0.336629	-0.422805	-0.29963	-0.35502	0.767607	1.43899	-0.436814	-0.320583	-0.459938	-0.448742	-0.202296	-0.469609	-0.333286	0.609591	-0.446692	-0.326229	-0.340764	-0.248936	-0.231166	-0.450664	0.491379	-0.401762	-0.330333
Std. Deviation	1.30451	1.30603	1.25638	1.25952	1.4242	1.31938	1.23835	1.39309	1.29462	1.33525	1.29689	1.26667	1.18364	1.24927	1.25611	1.23257	1.25181	1.40152	1.34726	1.42523	1.57698	1.42546	4.30014	1.28819	1.51184	1.87551	1.31076	1.33369	1.31823	1.36377	4.11479	4.33879	1.31725	1.23895	1.70081	1.40675	1.24659	1.75992	1.25006	3.9862	1.37302	1.30197	1.3412	1.18579	1.23933	1.37367	4.03432	1.31971	1.2471
Trimmed Std. Deviation	1.06482	1.06705	1.02026	1.02505	1.13772	1.06175	1.00429	1.14113	1.05266	1.06953	1.04303	1.03663	0.974862	1.02743	1.02616	1.00028	1.02558	1.15288	1.07584	1.14833	1.3334	1.18102	4.11809	1.03974	1.2585	1.57048	1.08637	1.08012	1.06052	1.11621	3.93449	4.13449	1.07484	0.998806	1.40847	1.12273	1.00536	1.45841	0.998346	3.79217	1.11681	1.04118	1.09464	0.974263	1.00788	1.13023	3.82982	1.06793	1.01009
No. Of Outliers	598	566	539	575	630	596	546	649	540	573	556	563	583	545	576	596	568	631	589	627	697	628	1	581	647	785	565	637	556	572	5	7	628	592	696	648	519	717	611	28	645	627	577	517	573	680	31	623	592
Shapiro-Wilk Test	0	0	0	0	0	0	0	0	0	0	0	0	0	0	0	0	0	0	0	0	0	0	0	0	0	0	0	0	0	0	0	0	0	0	0	0	0	0	0	0	0	0	0	0	0	0	0	0	0
D'Agostino-Pearson Test	0	0	0	0	0	0	0	0	0	0	0	0	0	0	0	0	0	0	0	0	0	0	0	0	0	0	0	0	0	0	0	0	0	0	0	0	0	0	0	4.11857e-07	0	0	0	0	0	0	0.006179	0	0
Percentile 1.0	-4.78795	-4.51455	-4.09881	-4.30463	-5.04858	-4.58799	-4.14279	-4.87145	-4.40114	-4.82205	-4.65883	-4.53037	-3.95698	-4.3294	-4.59919	-4.15198	-4.09826	-5.33285	-4.83439	-5.18736	-5.8248	-5.33734	-8.1398	-4.77373	-5.45341	-6.55905	-4.57092	-4.57782	-4.8834	-4.81868	-7.95437	-8.85462	-4.62496	-4.35779	-6.11157	-5.10388	-4.28191	-6.41906	-4.33441	-8.56559	-4.91678	-4.66354	-4.64749	-4.04427	-4.5103	-5.0382	-8.55786	-4.63642	-4.21107
Percentile 5.0	-2.27119	-2.1447	-2.15562	-2.04373	-2.39469	-2.07847	-2.00131	-2.48256	-1.96945	-2.31586	-2.07512	-2.02616	-1.9337	-2.03674	-2.2487	-2.05692	-2.14816	-2.48842	-2.29514	-2.34079	-2.75206	-2.35424	-5.90608	-2.11825	-2.55158	-3.16729	-2.14192	-2.21657	-2.05345	-2.19158	-5.24749	-6.21767	-2.23526	-1.97344	-2.79617	-2.30912	-1.9337	-2.89447	-2.13139	-5.62889	-2.37962	-2.09047	-2.16382	-1.94392	-2.01041	-2.40715	-5.33403	-2.15852	-2.01757
Percentile 10.0	-1.12073	-1.05191	-1.11259	-1.03211	-1.19087	-1.07706	-1.03254	-1.21523	-1.00667	-1.1507	-1.08411	-1.04672	-1.01438	-1.04008	-1.12567	-1.05028	-1.04523	-1.23134	-1.12121	-1.19533	-1.25243	-1.10082	-2.69986	-1.04008	-1.18716	-1.48424	-1.02766	-1.12866	-1.0162	-1.08411	-2.29727	-2.76939	-1.13	-1.05028	-1.31211	-1.16628	-1.00628	-1.46717	-1.08411	-2.47984	-1.18823	-1.03211	-1.0531	-1.03254	-1.03254	-1.19832	-2.38435	-1.0928	-1.05028
Percentile 25.0	-0.697104	-0.689041	-0.693183	-0.685019	-0.706011	-0.696841	-0.686592	-0.707708	-0.685019	-0.699887	-0.693148	-0.68724	-0.685128	-0.686592	-0.692994	-0.687366	-0.689713	-0.709508	-0.698409	-0.70541	-0.704454	-0.697467	-0.443385	-0.68741	-0.703366	-0.715713	-0.690097	-0.701561	-0.686195	-0.692739	-0.361442	-0.476555	-0.702416	-0.687477	-0.709712	-0.707482	-0.683669	-0.718574	-0.690607	-0.547822	-0.706631	-0.68724	-0.690725	-0.68578	-0.684276	-0.707551	-0.563931	-0.699513	-0.687741
Percentile 50.0	-0.353284	-0.323622	-0.340764	-0.266544	-0.441479	-0.364106	-0.261649	-0.447267	-0.320487	-0.362898	-0.341131	-0.299015	-0.311062	-0.237929	-0.341131	-0.318518	-0.324396	-0.441748	-0.354053	-0.436968	-0.449688	-0.396474	1.4255	-0.303912	-0.442646	-0.465402	-0.336629	-0.422805	-0.29963	-0.35502	0.767607	1.43899	-0.436814	-0.320583	-0.459938	-0.448742	-0.202296	-0.469609	-0.333286	0.609591	-0.446692	-0.326229	-0.340764	-0.248936	-0.231166	-0.450664	0.491379	-0.401762	-0.330333
Percentile 75.0	0.364792	0.424012	0.382571	0.361515	0.383254	0.365359	0.384453	0.374129	0.429638	0.390142	0.383326	0.386774	0.310677	0.398994	0.364781	0.313536	0.370494	0.391172	0.374425	0.392897	0.482657	0.431959	6.95083	0.365164	0.471195	0.57437	0.44005	0.328933	0.426804	0.453701	6.71394	6.8138	0.341717	0.316103	0.532361	0.35447	0.397854	0.516284	0.304634	5.77735	0.349332	0.331628	0.429339	0.370749	0.366996	0.325855	5.82896	0.338355	0.324489
Percentile 90.0	0.976207	1.0426	0.997109	1.02654	1.04069	1.04178	1.02223	1.03147	1.09825	0.992418	1.01865	1.04918	0.980597	1.06264	0.946483	0.981772	1.00536	1.0134	0.968448	1.11788	1.39525	1.17185	7.67023	1.02059	1.31101	1.77756	1.06481	0.998614	1.09367	1.12191	7.46957	7.61628	0.992195	0.973817	1.50759	1.05938	1.02006	1.56104	0.954759	7.18019	0.988928	1.03264	1.10721	0.991693	0.997748	1.0095	7.44334	1.00125	1.01284
Percentile 95.0	1.76421	1.88023	1.70341	1.83982	1.877	1.90443	1.80283	1.85463	1.9415	1.75566	1.83844	1.90172	1.76929	1.90534	1.67254	1.77823	1.75842	1.82361	1.74084	1.96937	2.24973	2.07288	8.06562	1.79378	2.14193	2.80352	1.96664	1.85682	1.96417	1.95632	7.82504	8.00701	1.82414	1.80189	2.44669	1.9355	1.82481	2.42663	1.68518	7.62388	1.83496	1.8798	1.92836	1.72485	1.80907	1.87304	7.93356	1.86875	1.81846
Percentile 99.0	3.47909	3.78673	3.5462	3.61326	4.08878	3.83277	3.49678	4.01978	3.76328	3.80521	3.61517	3.61471	3.51636	3.52955	3.22147	3.52319	3.64506	3.98508	3.4935	4.05279	4.44402	4.06486	8.8926	3.61972	4.16685	5.55271	3.92533	3.96586	3.72158	3.92824	8.62107	8.95733	3.70844	3.4446	4.895	4.04659	3.55539	4.89488	3.26428	8.3264	4.00757	3.72417	3.86022	3.27978	3.49051	4.06284	8.76568	3.88376	3.52255
[truncated: 6 more columns]

## Sheet: Filter oneway anova_positive
Property	1BH205_OW_POS: Log2	1BH206_T_POS: Log2	1BH214_OW_POS: Log2	1BH217_OW_POS: Log2	1BH220_OB_POS: Log2	1BH230_OB_POS: Log2	1BH234_N_POS: Log2	1BH236_OB_POS: Log2	1BH243_N_POS: Log2	1BH247_OW_POS: Log2	1BH248_OW_POS: Log2	1BH249_OW_POS: Log2	1BH256_OW_POS: Log2	1BH266_N_POS: Log2	1BH269_OW_POS: Log2	1BH272_OW_POS: Log2	1BH273_OW_POS: Log2	1BH277_OB_POS: Log2	1BH279_OW_POS: Log2	1BH280_OB_POS: Log2	1BH284_N_POS: Log2	1BH285_N_POS: Log2	1BH286_N_POS: Log2	1BH287_N_POS: Log2	1BH288_N_POS: Log2	1BH290_N_POS: Log2	1BH298_T_POS: Log2	1BH299_N_POS: Log2	1BH300_T_POS: Log2	1BH312_N_POS: Log2	1BH316_OW_POS: Log2	1BH317_N_POS: Log2	1BH318_OB_POS: Log2	1BH319_OW_POS: Log2	1BH320_N_POS: Log2	1BH323_OB_POS: Log2	1BH325_OB_POS: Log2	1BH327_T_POS: Log2	1BH331_OW_POS: Log2	1BH334_OB_POS: Log2	1BH336_OB_POS: Log2	1BH343_OW_POS: Log2	1BH344_N_POS: Log2	1BH345_N_POS: Log2	1BH346_N_POS: Log2	1BH348_OB_POS: Log2	2BH211_OW_POS: Log2	BH221_OB_POS: Log2	BH282_OW_POS: Log2
No. of Observations	1489	1489	1489	1489	1489	1489	1489	1489	1489	1489	1489	1489	1489	1489	1489	1489	1489	1489	1489	1489	1489	1489	1489	1489	1489	1489	1489	1489	1489	1489	1489	1489	1489	1489	1489	1489	1489	1489	1489	1489	1489	1489	1489	1489	1489	1489	1489	1489	1489
No. of Missing Values	0	0	0	0	0	0	0	0	0	0	0	0	0	0	0	0	0	0	0	0	0	0	0	0	0	0	0	0	0	0	0	0	0	0	0	0	0	0	0	0	0	0	0	0	0	0	0	0	0
Minimum	-10.4455	-7.29363	-9.81153	-8.17543	-11.1022	-10.2321	-6.01593	-10.32	-6.01593	-10.0775	-10.1684	-6.34852	-5.81316	-5.40204	-10.8035	-6.28459	-10.0371	-8.7089	-7.48801	-10.3737	-7.29363	-6.97179	-10.3552	-7.11162	-8.13359	-10.574	-7.11162	-7.69137	-7.11162	-6.97179	-10.8865	-10.0506	-8.35315	-7.20575	-6.86134	-10.8743	-5.68532	-8.63133	-8.79978	-11.148	-8.35315	-8.55247	-7.29363	-6.36563	-5.6263	-8.44894	-9.22945	-9.88177	-8.44549
Maximum	5.11517	5.57004	4.85791	4.81545	6.87137	5.50826	4.71347	5.63986	5.10108	4.88713	4.78821	4.85943	4.5843	5.2059	4.81619	4.68622	5.18784	5.61817	5.08218	6.67295	5.98278	5.91654	7.14232	4.80565	5.77763	6.5569	5.53404	5.53522	5.94821	6.02399	6.5526	6.90217	5.40731	3.97261	5.99128	6.7381	5.4071	6.49839	4.56928	6.55868	6.00304	4.36591	5.52451	5.06856	5.30575	6.64469	6.43946	5.53223	5.12086
Mean	-0.116576	0.111637	-0.0549227	0.0128301	-0.207569	-0.159371	0.10851	-0.182428	0.128883	-0.143209	-0.0679375	0.00098345	-0.00752167	0.13842	-0.0629186	-0.0659673	-0.00789358	-0.220375	-0.125576	-0.204849	0.131686	0.092816	0.294045	0.117319	0.128095	0.204172	0.160188	-0.197865	0.154957	0.125711	-0.0662309	0.388514	-0.175927	-0.0385459	0.1436	-0.214163	0.0934115	0.174633	-0.065048	-0.115629	-0.173515	-0.0590022	0.116995	0.0726831	0.0565783	-0.190053	-0.0676345	-0.168932	-0.0528393
Trimmed Mean	-0.10246	0.122146	-0.0417458	0.0218517	-0.194142	-0.138556	0.112867	-0.170608	0.140532	-0.126909	-0.0486019	0.0114902	-0.00157409	0.145462	-0.0449861	-0.0591274	0.00524664	-0.203996	-0.113674	-0.190619	0.144725	0.106683	0.308657	0.125994	0.14242	0.217724	0.168495	-0.185329	0.168264	0.136615	-0.0473449	0.402851	-0.164242	-0.0253693	0.15454	-0.197274	0.103307	0.1893	-0.0503912	-0.0854318	-0.161434	-0.0388748	0.128592	0.0825752	0.0654536	-0.180064	-0.0533934	-0.151977	-0.0420161
Median	0.055407	0.132983	0.0681585	0.0385931	-0.105165	0.028924	0.123049	-0.0994682	0.142513	0.0209294	0.0388777	0.0937524	0.0274903	0.154419	0.078158	0.00171128	0.0774164	-0.096717	0.0217189	-0.0861411	0.170427	0.144041	0.342933	0.124777	0.193496	0.120012	0.1861	-0.0925688	0.148086	0.173637	-0.000737554	0.453804	-0.100828	0.0141015	0.136188	-0.163483	0.123112	0.211124	0.00190105	-0.0160074	-0.0972608	0.00715254	0.159799	0.104049	0.0984039	-0.129771	0.0637242	-0.0327536	-0.00280335
Std. Deviation	1.4699	1.45931	1.36291	1.23857	1.74503	1.58858	1.24573	1.73656	1.45984	1.47415	1.44422	1.31993	1.22349	1.26667	1.35851	1.23905	1.35542	1.79953	1.45639	1.76913	1.94463	1.6874	2.25823	1.35	1.8468	2.11969	1.48966	1.62175	1.3996	1.64769	1.69359	2.35221	1.60778	1.24138	2.03169	1.73954	1.27134	2.06044	1.28375	2.08773	1.70806	1.32241	1.56435	1.21568	1.23087	1.71921	1.72414	1.6284	1.32078
Trimmed Std. Deviation	1.28181	1.29469	1.19547	1.09199	1.53479	1.39116	1.11742	1.55106	1.31195	1.30032	1.2469	1.16928	1.09777	1.12627	1.20281	1.10869	1.18269	1.60055	1.29556	1.55927	1.78888	1.52622	2.08303	1.18453	1.68889	1.94896	1.33799	1.42816	1.2215	1.47634	1.46796	2.17827	1.42294	1.10721	1.8764	1.50794	1.11857	1.88929	1.12362	1.84326	1.50912	1.15377	1.4057	1.07932	1.08714	1.52123	1.5224	1.42773	1.15145
No. Of Outliers	198	215	199	304	166	187	274	169	234	167	220	252	307	315	224	326	226	150	198	159	111	166	58	266	115	63	202	191	242	183	204	34	166	300	97	178	311	77	293	137	177	282	196	337	328	175	151	200	264
Shapiro-Wilk Test	0	0	0	0	0	0	0	0	0	0	0	0	0	0	0	0	0	0	0	0	0	0	1.82077e-13	0	0	2.66454e-15	0	0	0	0	0	4.56569e-10	0	0	0	0	0	0	0	0	0	0	0	0	0	0	0	0	0
D'Agostino-Pearson Test	0	0	0	0	0	0	0	0	0	0	0	0	0	0	0	0	0	0	0	0	0	0	0	0	0	0	0	0	0	0	0	0	0	0	0	0	0	0	0	0	0	0	0	0	0	0	0	0	0
Percentile 1.0	-4.77219	-4.501	-4.59947	-3.74834	-5.69399	-5.33287	-3.54266	-5.40651	-4.9487	-4.81892	-4.7211	-4.22249	-3.75732	-3.69354	-4.59751	-3.82904	-4.11962	-6.14384	-4.85992	-6.04208	-5.68944	-5.34974	-6.1202	-3.96245	-5.4368	-5.81797	-4.5864	-5.38078	-4.40126	-5.171	-5.18671	-6.12997	-5.30821	-3.89534	-6.02302	-5.68571	-4.12476	-6.11255	-4.00282	-7.29037	-5.42801	-4.66765	-5.0237	-3.67023	-3.88339	-5.69399	-5.21792	-5.23951	-4.10523
Percentile 5.0	-2.92314	-2.66461	-2.57586	-2.41941	-3.49733	-3.19788	-2.39944	-3.48059	-2.68948	-2.8827	-2.66163	-2.49121	-2.4261	-2.39483	-2.66741	-2.48463	-2.52141	-3.62676	-3.03531	-3.47245	-3.59227	-3.13888	-3.96605	-2.44197	-3.35434	-3.68047	-2.63262	-3.2871	-2.46101	-3.03355	-3.13268	-3.83446	-3.12451	-2.42781	-3.75373	-3.3651	-2.41941	-3.55644	-2.48167	-3.83446	-3.38421	-2.48412	-2.83809	-2.41389	-2.41123	-3.29569	-3.25299	-3.23809	-2.54119
Percentile 10.0	-1.82068	-1.48205	-1.65705	-1.49644	-2.22863	-1.8975	-1.33883	-2.29062	-1.38234	-1.93258	-1.65705	-1.63249	-1.49644	-1.35639	-1.6751	-1.65718	-1.61224	-2.35381	-1.93483	-2.24369	-2.27193	-1.63536	-2.47565	-1.28141	-2.05931	-2.35388	-1.45092	-2.04087	-1.2641	-1.65956	-2.0743	-2.44637	-2.01198	-1.50191	-2.35459	-2.1034	-1.38234	-2.21483	-1.59045	-2.42543	-2.11688	-1.58314	-1.56235	-1.40014	-1.45274	-2.11459	-2.11688	-1.93865	-1.59045
Percentile 25.0	-0.597564	-0.340247	-0.514744	-0.281867	-0.87242	-0.712589	-0.242965	-0.865578	-0.327683	-0.681157	-0.518275	-0.372689	-0.306517	-0.174369	-0.453816	-0.332833	-0.411457	-0.923084	-0.610521	-0.890189	-0.668132	-0.562877	-0.872611	-0.273233	-0.661573	-0.876672	-0.376439	-0.769503	-0.289426	-0.451261	-0.563064	-0.984959	-0.806032	-0.341676	-0.761343	-0.855185	-0.17421	-0.806341	-0.371761	-0.945517	-0.814508	-0.390798	-0.415465	-0.178104	-0.193316	-0.857426	-0.753198	-0.743268	-0.398832
Percentile 50.0	0.055407	0.132983	0.0681585	0.0385931	-0.105165	0.028924	0.123049	-0.0994682	0.142513	0.0209294	0.0388777	0.0937524	0.0274903	0.154419	0.078158	0.00171128	0.0774164	-0.096717	0.0217189	-0.0861411	0.170427	0.144041	0.342933	0.124777	0.193496	0.120012	0.1861	-0.0925688	0.148086	0.173637	-0.000737554	0.453804	-0.100828	0.0141015	0.136188	-0.163483	0.123112	0.211124	0.00190105	-0.0160074	-0.0972608	0.00715254	0.159799	0.104049	0.0984039	-0.129771	0.0637242	-0.0327536	-0.00280335
Percentile 75.0	0.491484	0.691409	0.491962	0.410727	0.582663	0.490854	0.518018	0.59217	0.658823	0.50667	0.470621	0.493372	0.385827	0.525426	0.481349	0.353108	0.50125	0.6279	0.480508	0.580415	1.25901	0.865653	1.76731	0.527053	1.15913	1.55959	0.753905	0.464255	0.632895	0.868553	0.651591	1.97187	0.518483	0.370669	1.33264	0.532138	0.503271	1.45583	0.374017	0.898548	0.564789	0.394371	0.792092	0.459904	0.453858	0.527032	0.705811	0.456723	0.427696
Percentile 90.0	1.3278	1.75114	1.43561	1.40399	1.5849	1.44226	1.50535	1.66678	1.83638	1.38015	1.50184	1.45402	1.41794	1.62919	1.36734	1.35634	1.47238	1.6268	1.35697	1.61801	2.23898	2.00133	2.80607	1.6039	2.08861	2.53663	1.85083	1.49231	1.70348	1.89009	1.7122	3.12202	1.56166	1.38334	2.34317	1.59454	1.45683	2.40708	1.38542	2.21259	1.66414	1.4596	1.87932	1.47315	1.41878	1.67434	1.80005	1.61983	1.41147
Percentile 95.0	2.14458	2.58634	2.10929	2.02389	2.64391	2.44433	2.30451	2.71721	2.6783	2.1743	2.24499	2.18021	2.12607	2.30255	2.0994	1.90842	2.20543	2.63561	2.1322	2.64439	3.4088	3.01559	3.79794	2.45071	3.1983	3.64195	2.78342	2.45933	2.60863	2.92435	2.52246	4.00488	2.46473	2.04152	3.44732	2.65944	2.26414	3.48947	2.00439	3.12476	2.67846	2.13643	2.82264	2.11488	2.11026	2.7146	2.66505	2.47184	2.07498
Percentile 99.0	3.57255	4.00341	3.19305	3.2811	4.41166	3.83257	3.39378	4.47596	3.85688	3.46602	3.59942	3.19372	3.21489	3.38441	3.00126	3.15947	3.45052	4.51634	3.59172	4.6015	4.80996	4.3242	5.63535	4.11114	4.64914	5.20949	4.21292	4.28821	3.82015	4.37773	4.35222	5.86916	4.28879	2.91371	4.93968	4.48784	3.35534	5.01902	3.13704	4.83961	4.34717	3.21242	4.26283	3.24647	3.24481	4.6936	4.59895	4.20742	3.22936
[truncated: 6 more columns]

## Sheet: Filter by Fold change_positive
Property	1BH205_OW_POS: Log2	1BH206_T_POS: Log2	1BH214_OW_POS: Log2	1BH217_OW_POS: Log2	1BH220_OB_POS: Log2	1BH230_OB_POS: Log2	1BH234_N_POS: Log2	1BH236_OB_POS: Log2	1BH243_N_POS: Log2	1BH247_OW_POS: Log2	1BH248_OW_POS: Log2	1BH249_OW_POS: Log2	1BH256_OW_POS: Log2	1BH266_N_POS: Log2	1BH269_OW_POS: Log2	1BH272_OW_POS: Log2	1BH273_OW_POS: Log2	1BH277_OB_POS: Log2	1BH279_OW_POS: Log2	1BH280_OB_POS: Log2	1BH284_N_POS: Log2	1BH285_N_POS: Log2	1BH286_N_POS: Log2	1BH287_N_POS: Log2	1BH288_N_POS: Log2	1BH290_N_POS: Log2	1BH298_T_POS: Log2	1BH299_N_POS: Log2	1BH300_T_POS: Log2	1BH312_N_POS: Log2	1BH316_OW_POS: Log2	1BH317_N_POS: Log2	1BH318_OB_POS: Log2	1BH319_OW_POS: Log2	1BH320_N_POS: Log2	1BH323_OB_POS: Log2	1BH325_OB_POS: Log2	1BH327_T_POS: Log2	1BH331_OW_POS: Log2	1BH334_OB_POS: Log2	1BH336_OB_POS: Log2	1BH343_OW_POS: Log2	1BH344_N_POS: Log2	1BH345_N_POS: Log2	1BH346_N_POS: Log2	1BH348_OB_POS: Log2	2BH211_OW_POS: Log2	BH221_OB_POS: Log2	BH282_OW_POS: Log2
No. of Observations	883	883	883	883	883	883	883	883	883	883	883	883	883	883	883	883	883	883	883	883	883	883	883	883	883	883	883	883	883	883	883	883	883	883	883	883	883	883	883	883	883	883	883	883	883	883	883	883	883
No. of Missing Values	0	0	0	0	0	0	0	0	0	0	0	0	0	0	0	0	0	0	0	0	0	0	0	0	0	0	0	0	0	0	0	0	0	0	0	0	0	0	0	0	0	0	0	0	0	0	0	0	0
Minimum	-10.4455	-7.29363	-9.81153	-8.17543	-11.1022	-10.2321	-6.01593	-10.32	-6.01593	-10.0775	-10.1684	-6.34852	-5.81316	-5.40204	-10.8035	-6.28459	-10.0371	-8.7089	-7.48801	-10.3737	-7.29363	-6.97179	-10.3552	-7.11162	-8.13359	-10.574	-7.11162	-7.69137	-7.11162	-6.97179	-10.8865	-10.0506	-8.35315	-7.20575	-6.86134	-10.8743	-5.68532	-8.63133	-8.79978	-11.148	-8.35315	-8.55247	-7.29363	-6.36563	-5.6263	-8.44894	-9.22945	-9.88177	-8.44549
Maximum	5.11517	5.57004	4.85791	4.81545	6.87137	5.50826	4.71347	5.63986	5.10108	4.88713	4.78821	4.85943	4.5843	5.2059	4.81619	4.68622	5.18784	5.61817	5.08218	6.67295	5.98278	5.91654	7.14232	4.80565	5.77763	6.5569	5.53404	5.53522	5.94821	6.02399	6.5526	6.90217	5.40731	3.97261	5.99128	6.7381	5.4071	6.49839	4.56928	6.55868	6.00304	4.36591	5.52451	5.06856	5.30575	6.64469	6.43946	5.53223	5.12086
Mean	-0.268283	0.224561	-0.178225	-0.00465006	-0.386792	-0.31939	0.16577	-0.326649	0.242772	-0.315229	-0.184326	-0.0937408	-0.0295699	0.192667	-0.180531	-0.121842	-0.0908709	-0.425949	-0.291793	-0.380009	0.34744	0.27037	0.577859	0.215394	0.347154	0.505865	0.312762	-0.336551	0.281905	0.278154	-0.154047	0.725461	-0.300646	-0.0719169	0.378058	-0.336885	0.103385	0.441528	-0.122303	-0.31511	-0.297058	-0.118712	0.260797	0.0902927	0.0566601	-0.295036	-0.223082	-0.306298	-0.113469
Trimmed Mean	-0.253509	0.237826	-0.165772	0.00569566	-0.374445	-0.296079	0.172076	-0.313813	0.255381	-0.298786	-0.163168	-0.0857557	-0.0236708	0.201164	-0.163126	-0.11537	-0.0772233	-0.410822	-0.28181	-0.366606	0.364492	0.287721	0.599984	0.228482	0.367475	0.526934	0.325194	-0.324733	0.297446	0.292075	-0.130623	0.74915	-0.288963	-0.0565278	0.392206	-0.317132	0.11223	0.461248	-0.104406	-0.284829	-0.284723	-0.0963632	0.275666	0.102681	0.0665929	-0.286169	-0.206797	-0.285747	-0.100723
Median	-0.287934	0.541416	-0.177627	0.0326823	-0.593639	-0.428442	0.284682	-0.548975	0.518577	-0.404078	-0.248643	-0.0817093	-0.0174222	0.298804	-0.151842	-0.0721293	-0.116301	-0.657269	-0.331523	-0.620428	0.998497	0.706593	1.34409	0.333467	0.937292	1.2426	0.602126	-0.52978	0.496847	0.703149	-0.0643938	1.42965	-0.546537	-0.0324994	1.09761	-0.569555	0.175472	1.14343	-0.0547014	-0.425739	-0.480789	-0.0799416	0.645127	0.184361	0.119482	-0.555407	-0.267609	-0.472517	-0.0969449
Std. Deviation	1.86169	1.86142	1.73015	1.57811	2.2145	2.02268	1.59294	2.2061	1.86381	1.86399	1.83587	1.68422	1.5686	1.61846	1.72596	1.58429	1.72844	2.27721	1.84733	2.24758	2.44825	2.13782	2.77646	1.72314	2.32809	2.63632	1.88582	2.06572	1.78306	2.09516	2.12947	2.86267	2.04719	1.58654	2.54509	2.21953	1.63177	2.57443	1.64064	2.5958	2.17701	1.69074	1.99086	1.55701	1.57986	2.19148	2.14839	2.07981	1.68952
Trimmed Std. Deviation	1.6935	1.72689	1.58675	1.45058	2.03558	1.85008	1.48552	2.04899	1.75013	1.71249	1.66595	1.56156	1.46687	1.50007	1.59052	1.47826	1.57529	2.11596	1.71637	2.07312	2.32629	2.00893	2.62718	1.58956	2.19866	2.49329	1.76262	1.90924	1.63638	1.95691	1.92024	2.71326	1.89416	1.47097	2.42604	2.01808	1.50709	2.43471	1.49665	2.38911	2.01076	1.54786	1.86441	1.44114	1.4597	2.03386	1.97008	1.90658	1.5409
No. Of Outliers	45	66	36	58	40	46	78	38	74	33	40	26	52	77	33	27	39	45	34	42	25	52	6	87	35	7	81	41	71	54	38	4	42	39	16	42	92	18	28	30	43	39	62	102	94	47	36	46	31
Shapiro-Wilk Test	1.19484e-10	4.21885e-15	2.42865e-09	6.69931e-12	3.00552e-08	1.50708e-11	3.18834e-12	2.94914e-07	1.11022e-15	4.56129e-09	6.44107e-12	2.30654e-08	1.48223e-09	1.16218e-12	6.30806e-12	5.73091e-09	1.5922e-10	9.5974e-09	1.14107e-07	4.35181e-08	1.11022e-16	2.22045e-16	4.44089e-16	5.36238e-14	0	8.88178e-16	5.9952e-15	2.66695e-08	1.88738e-15	1.77636e-15	3.93485e-12	1.33227e-15	4.86464e-08	1.27927e-11	2.22045e-16	1.97852e-10	8.80407e-14	2.22045e-16	9.92606e-12	1.45157e-10	1.74048e-07	5.68323e-13	8.88178e-16	6.75016e-14	5.85088e-13	1.79619e-07	1.69899e-07	5.83003e-10	3.08002e-10
D'Agostino-Pearson Test	0	0	0	0	4.37428e-13	0	1.97055e-09	4.17425e-07	0	0	0	5.38971e-09	3.27023e-06	5.24891e-12	0	4.66675e-07	0	9.44982e-08	3.53811e-08	2.45486e-10	1.11022e-16	0	1.11022e-16	0	0	1.11022e-16	6.66134e-16	3.74412e-08	0	0	0	1.22125e-15	3.55795e-08	0	1.12133e-14	0	0	0	0	0	2.05189e-07	0	0	0	1.40998e-13	3.7404e-06	3.48832e-13	0	0
Percentile 1.0	-5.16389	-5.17117	-4.88552	-4.29961	-6.5376	-5.92786	-3.8059	-5.75166	-5.16016	-5.34011	-5.82507	-4.82066	-4.07761	-4.29251	-4.88815	-4.22057	-4.97562	-6.77873	-5.40318	-6.54216	-6.24141	-5.77092	-6.44666	-4.96582	-5.73787	-6.24141	-4.76831	-6.41757	-5.38783	-5.62475	-5.90536	-6.44666	-5.70283	-4.12457	-6.24897	-6.62617	-4.785	-6.44666	-4.6282	-8.21704	-6.17344	-5.31187	-5.25544	-4.11582	-4.30669	-6.5376	-5.77786	-5.96158	-4.70652
Percentile 5.0	-3.53398	-3.36626	-3.23903	-2.8893	-4.18786	-4.04738	-2.86316	-4.10236	-3.47005	-3.65571	-3.36683	-3.18224	-2.96605	-2.82615	-3.2932	-3.10303	-3.20455	-4.45066	-3.68508	-4.20464	-4.72338	-4.08847	-4.94388	-3.03599	-4.40511	-4.76932	-3.35916	-4.00313	-3.10209	-3.75315	-3.87669	-4.94388	-3.85619	-3.10178	-4.76932	-4.0932	-2.98989	-4.73127	-3.09582	-4.8661	-4.05403	-3.09337	-3.68498	-2.79058	-2.84806	-4.0668	-3.89131	-4.03513	-3.11315
Percentile 10.0	-2.61584	-2.47896	-2.40851	-2.26321	-3.19942	-2.92798	-2.13844	-3.19942	-2.46394	-2.62834	-2.42393	-2.37576	-2.30387	-2.12551	-2.42469	-2.37576	-2.36014	-3.35749	-2.71298	-3.25279	-3.27571	-2.78797	-3.48001	-2.28053	-3.06938	-3.29984	-2.42801	-3.03947	-2.31265	-2.72865	-2.83684	-3.46215	-2.8587	-2.25461	-3.3363	-3.1286	-2.20295	-3.23795	-2.39491	-3.48332	-3.09772	-2.3585	-2.56506	-2.22264	-2.26063	-3.05473	-3.04873	-3.01115	-2.38598
Percentile 25.0	-1.14438	-0.649036	-1.0003	-0.591701	-1.36747	-1.17617	-0.45224	-1.32223	-0.535904	-1.20025	-1.04008	-0.952283	-0.677509	-0.363493	-0.990832	-0.932244	-0.838576	-1.38678	-1.18143	-1.37371	-1.09552	-0.82596	-1.26271	-0.414404	-1.0003	-1.2318	-0.553141	-1.22493	-0.458424	-0.790126	-1.22161	-1.27344	-1.20813	-0.819836	-1.23843	-1.30077	-0.37761	-1.23162	-0.952283	-1.54052	-1.2641	-0.838576	-0.723006	-0.359853	-0.440684	-1.27248	-1.281	-1.18143	-0.952283
Percentile 50.0	-0.287934	0.541416	-0.177627	0.0326823	-0.593639	-0.428442	0.284682	-0.548975	0.518577	-0.404078	-0.248643	-0.0817093	-0.0174222	0.298804	-0.151842	-0.0721293	-0.116301	-0.657269	-0.331523	-0.620428	0.998497	0.706593	1.34409	0.333467	0.937292	1.2426	0.602126	-0.52978	0.496847	0.703149	-0.0643938	1.42965	-0.546537	-0.0324994	1.09761	-0.569555	0.175472	1.14343	-0.0547014	-0.425739	-0.480789	-0.0799416	0.645127	0.184361	0.119482	-0.555407	-0.267609	-0.472517	-0.0969449
Percentile 75.0	0.819097	1.12723	0.877382	0.947147	0.963087	0.904623	1.01984	1.0026	1.18274	0.86217	0.909404	0.97928	0.910691	1.08385	0.865589	0.87661	0.948393	1.01006	0.849421	0.977578	1.73278	1.34903	2.32293	1.10824	1.59723	2.13697	1.16851	0.931217	1.13021	1.27501	1.08462	2.64646	1.00332	0.921302	1.85767	1.02476	0.998405	1.93494	0.868799	1.33561	0.966536	0.863888	1.22563	0.971561	0.89443	1.00188	1.10276	0.955382	0.899168
Percentile 90.0	1.97676	2.31558	1.90375	1.87232	2.35091	2.14459	2.08309	2.47555	2.50782	1.975	2.06821	1.94541	1.90508	2.16227	1.91144	1.80556	2.01715	2.33355	1.95484	2.3848	3.01708	2.75546	3.47836	2.24607	2.87536	3.42799	2.5574	2.21643	2.43731	2.71356	2.32225	3.74989	2.18938	1.88072	3.20591	2.41826	2.08967	3.22885	1.8521	2.79784	2.41335	1.91887	2.54574	1.89189	1.93485	2.43287	2.41273	2.27568	1.94734
Percentile 95.0	2.73746	3.13704	2.55941	2.46766	3.16817	2.84804	2.6857	3.35599	3.15869	2.67886	2.69819	2.54348	2.53414	2.72851	2.58446	2.32633	2.73481	3.36111	2.82105	3.24149	3.8953	3.46038	4.44869	3.02424	3.88711	4.27241	3.35004	3.02116	3.13406	3.43514	3.15191	4.63451	3.02167	2.43699	4.06674	3.26115	2.65511	4.18757	2.43504	3.86327	3.31541	2.51984	3.28599	2.48682	2.5511	3.2806	3.16783	3.08164	2.49879
Percentile 99.0	4.29209	4.36358	3.75801	3.51438	4.97368	4.0903	3.90914	4.7177	4.09926	3.89346	3.98278	3.8214	3.61578	3.77999	3.24341	3.48815	3.71608	4.90341	4.08347	5.07847	4.98626	4.55317	5.93816	4.37853	4.80982	5.62864	4.49489	4.69019	4.32286	4.73204	4.68658	6.26524	4.5429	3.34516	5.47563	5.1234	3.69586	5.40146	3.42979	5.29993	4.97458	3.37893	4.43406	3.46626	3.62663	5.12005	4.88638	4.61167	3.91228
[truncated: 6 more columns]

## Sheet: VIP>1.0_positive
Property	1BH205_OW_POS: Log2	1BH206_T_POS: Log2	1BH214_OW_POS: Log2	1BH217_OW_POS: Log2	1BH220_OB_POS: Log2	1BH230_OB_POS: Log2	1BH234_N_POS: Log2	1BH236_OB_POS: Log2	1BH243_N_POS: Log2	1BH247_OW_POS: Log2	1BH248_OW_POS: Log2	1BH249_OW_POS: Log2	1BH256_OW_POS: Log2	1BH266_N_POS: Log2	1BH269_OW_POS: Log2	1BH272_OW_POS: Log2	1BH273_OW_POS: Log2	1BH277_OB_POS: Log2	1BH279_OW_POS: Log2	1BH280_OB_POS: Log2	1BH284_N_POS: Log2	1BH285_N_POS: Log2	1BH286_N_POS: Log2	1BH287_N_POS: Log2	1BH288_N_POS: Log2	1BH290_N_POS: Log2	1BH298_T_POS: Log2	1BH299_N_POS: Log2	1BH300_T_POS: Log2	1BH312_N_POS: Log2	1BH316_OW_POS: Log2	1BH317_N_POS: Log2	1BH318_OB_POS: Log2	1BH319_OW_POS: Log2	1BH320_N_POS: Log2	1BH323_OB_POS: Log2	1BH325_OB_POS: Log2	1BH327_T_POS: Log2	1BH331_OW_POS: Log2	1BH334_OB_POS: Log2	1BH336_OB_POS: Log2	1BH343_OW_POS: Log2	1BH344_N_POS: Log2	1BH345_N_POS: Log2	1BH346_N_POS: Log2	1BH348_OB_POS: Log2	2BH211_OW_POS: Log2	BH221_OB_POS: Log2	BH282_OW_POS: Log2
No. of Observations	256	256	256	256	256	256	256	256	256	256	256	256	256	256	256	256	256	256	256	256	256	256	256	256	256	256	256	256	256	256	256	256	256	256	256	256	256	256	256	256	256	256	256	256	256	256	256	256	256
No. of Missing Values	0	0	0	0	0	0	0	0	0	0	0	0	0	0	0	0	0	0	0	0	0	0	0	0	0	0	0	0	0	0	0	0	0	0	0	0	0	0	0	0	0	0	0	0	0	0	0	0	0
Minimum	-6.34852	-4.58831	-6.38414	-5.53967	-7.85343	-7.66688	-4.62663	-7.18641	-5.55914	-5.53967	-7.20575	-6.34852	-4.69282	-4.43345	-6.59311	-4.69282	-6.53451	-7.85343	-6.34852	-7.66688	-5.55914	-5.55914	-5.55914	-4.97561	-5.55914	-5.48452	-5.20509	-7.38018	-4.58618	-5.55914	-4.97565	-10.0506	-7.32571	-7.20575	-5.48452	-7.66688	-4.97561	-5.48452	-7.20575	-7.38018	-7.10738	-6.34852	-5.02266	-4.69282	-3.99837	-7.38018	-5.75814	-7.85343	-6.34852
Maximum	5.07267	4.68232	4.46543	4.39887	6.87137	5.50826	4.58279	5.63986	5.10108	4.46645	4.42115	4.33557	3.89467	4.61103	4.32788	3.644	3.90288	5.61817	5.08218	6.67295	4.93402	4.74377	7.14232	4.65969	4.84254	5.60863	4.59516	5.53522	4.64552	4.78976	5.56507	5.9262	5.40731	3.78374	4.93702	6.7381	4.77729	5.16749	4.56928	6.55868	6.00304	3.62659	4.66707	4.45565	4.35293	6.64469	6.43946	5.53223	4.0416
Mean	-0.188065	0.211974	-0.0665754	-0.113765	-0.0945415	-0.197031	0.0968046	-0.101613	0.1891	-0.201397	-0.0499616	-0.0702138	-0.190118	0.285182	-0.159019	-0.340317	-0.238246	-0.17434	-0.272438	-0.153385	0.221828	0.132904	0.209861	0.331183	0.158342	0.199231	0.0196515	-0.0747722	0.323023	0.183431	-0.207185	0.216098	-0.0752747	-0.140605	0.235802	0.092961	0.124798	0.188203	-0.229614	0.00270575	-0.108174	-0.0594859	0.176745	0.126906	-0.0446393	-0.0356279	-0.146775	-0.191993	-0.255687
Trimmed Mean	-0.181847	0.214641	-0.0551216	-0.106432	-0.0871829	-0.184174	0.0980257	-0.0919277	0.195807	-0.198243	-0.0323897	-0.060577	-0.186494	0.287603	-0.147761	-0.336681	-0.221372	-0.159417	-0.264399	-0.148244	0.230356	0.140429	0.205799	0.337723	0.166675	0.201873	0.0241594	-0.0622642	0.325957	0.192511	-0.21275	0.235651	-0.0641197	-0.122432	0.24337	0.10409	0.128616	0.193054	-0.214078	0.0109804	-0.101217	-0.0427161	0.182402	0.133213	-0.0474413	-0.027195	-0.153982	-0.176766	-0.241964
Median	0.231952	0.924017	0.685073	0.549829	0.584952	0.26805	0.861985	0.393475	1.05435	0.0352307	0.628911	0.572836	0.490648	1.02831	0.421204	-0.922985	0.241197	0.404602	-0.347519	0.0835553	1.23358	0.987572	0.991078	1.06476	1.10946	1.03429	0.720109	0.692306	1.0465	1.12685	-0.626531	0.872609	0.478631	0.661899	1.2379	0.966273	0.901035	1.01809	0.487826	0.646245	0.421267	0.599249	0.958373	0.879413	0.56016	0.963734	-0.214566	0.577376	0.106038
Std. Deviation	2.42195	2.43173	2.30406	2.18447	3.19106	2.74547	2.24656	3.08395	2.5369	2.44628	2.48381	2.34829	2.20228	2.21868	2.32366	2.15187	2.35914	3.1818	2.52555	3.1659	2.85712	2.7235	2.986	2.32591	2.7934	2.90367	2.58167	2.87819	2.30277	2.68424	2.43003	3.03786	2.89175	2.25771	2.82181	3.04781	2.26402	2.8335	2.28318	2.99383	3.1017	2.27427	2.58916	2.15666	2.15423	3.24813	2.56148	2.96614	2.30095
Trimmed Std. Deviation	2.34793	2.38019	2.23002	2.11987	3.09866	2.65446	2.19191	3.00383	2.47595	2.38796	2.39927	2.27961	2.15402	2.16434	2.25529	2.10692	2.28635	3.09305	2.44834	3.07773	2.80295	2.66961	2.9124	2.26609	2.7385	2.84674	2.5286	2.78512	2.25413	2.62578	2.36813	2.92852	2.80687	2.17996	2.76957	2.94851	2.20257	2.78081	2.18734	2.89475	3.0186	2.20833	2.53798	2.10114	2.10782	3.1589	2.48543	2.87338	2.22353
No. Of Outliers	0	0	0	0	0	0	0	0	0	0	0	0	0	0	0	0	0	0	0	0	0	0	0	0	0	0	0	0	0	0	0	0	0	0	0	0	0	0	0	0	0	0	0	0	0	0	0	0	0
Shapiro-Wilk Test	3.10832e-08	1.1375e-09	4.16007e-09	1.61325e-09	8.15977e-08	9.86958e-08	5.30304e-10	1.29662e-08	7.68922e-10	1.24263e-08	7.59737e-09	5.23491e-09	2.10625e-10	9.90462e-11	1.09243e-09	6.26791e-11	4.20376e-09	7.81263e-08	3.20278e-08	5.81492e-08	1.36553e-10	4.20598e-10	2.77646e-09	3.13786e-09	2.45765e-10	4.45481e-10	1.71211e-09	8.91744e-08	2.9805e-10	8.63353e-10	5.97464e-09	5.8881e-09	1.14808e-07	4.98159e-10	1.00989e-10	1.48606e-07	1.00388e-09	2.56287e-10	1.67489e-09	3.53575e-07	5.67271e-08	4.32218e-10	7.96996e-10	1.70813e-10	3.61782e-10	3.13707e-08	2.62871e-08	6.87225e-08	2.84991e-09
D'Agostino-Pearson Test	0.000299508	3.85479e-05	0.000224412	0.000112543	0.000642996	0.000732981	2.69994e-05	0.000169284	2.78862e-05	0.000100815	0.000587351	0.000194169	1.51132e-05	1.44652e-05	0.000133366	1.0052e-05	0.000421106	0.000833458	0.000278017	0.000487304	1.14149e-05	2.1093e-05	6.35832e-05	0.000108618	1.61865e-05	1.55307e-05	3.54615e-05	0.000977054	1.71779e-05	3.04744e-05	9.99307e-05	0.00230681	0.00060963	0.000293793	9.10242e-06	0.0013375	5.46927e-05	1.2433e-05	0.00137483	0.00286542	0.000407313	0.000103143	2.53162e-05	1.6947e-05	1.98784e-05	0.000531171	0.000305047	0.00125162	0.000317053
Percentile 1.0	-4.95065	-4.49913	-4.9666	-4.97563	-6.70029	-6.33439	-4.13658	-6.58118	-4.97563	-4.79848	-6.16105	-4.97563	-4.45959	-3.94964	-4.97563	-4.44346	-5.94384	-7.39301	-5.4978	-6.55508	-5.32525	-5.11034	-5.32525	-4.62001	-5.32525	-5.11034	-4.84917	-6.81425	-3.86481	-5.22126	-4.33948	-5.51661	-6.11255	-5.14224	-5.11034	-6.78085	-4.6337	-5.02963	-5.40477	-6.95632	-6.69415	-5.14224	-4.81584	-4.26852	-3.96469	-7.05021	-4.44913	-7.34913	-5.33661
Percentile 5.0	-4.06098	-3.67522	-3.56076	-3.37755	-4.75226	-4.55123	-3.37728	-4.59634	-3.95326	-3.98953	-3.90261	-3.70093	-3.47422	-3.29419	-3.76532	-3.53701	-3.70167	-5.07263	-3.90116	-4.63236	-4.37265	-4.34549	-4.30002	-3.32505	-4.34549	-4.28259	-4.00524	-4.34136	-3.32505	-4.12978	-3.55408	-4.30002	-4.3722	-3.70289	-4.30002	-4.3722	-3.41222	-4.28259	-3.49601	-4.2099	-4.60243	-3.53901	-3.88985	-3.20858	-3.21483	-5.17433	-3.72549	-4.6246	-3.70167
Percentile 10.0	-3.20574	-3.17644	-3.08549	-2.91348	-4.01588	-3.74551	-3.00394	-3.91938	-3.3173	-3.21204	-3.23747	-3.08881	-3.08263	-2.76979	-3.09409	-2.98055	-3.22495	-4.04787	-3.45544	-4.01199	-3.55377	-3.52533	-3.59606	-2.86509	-3.52295	-3.55377	-3.37534	-3.81629	-2.84179	-3.37534	-3.21091	-3.56228	-3.70454	-3.1166	-3.48463	-3.73984	-2.98209	-3.52082	-3.08554	-3.68136	-4.00016	-3.05081	-3.3173	-2.76011	-2.82641	-4.06232	-3.32212	-3.99786	-3.16932
Percentile 25.0	-2.38419	-2.14023	-2.15957	-2.15957	-2.85935	-2.48719	-2.06895	-2.85935	-2.28268	-2.39206	-2.22489	-2.16885	-2.27186	-1.85171	-2.29132	-2.30778	-2.28268	-2.85935	-2.42799	-2.89084	-2.4856	-2.42592	-2.4856	-1.98403	-2.46934	-2.48951	-2.42436	-2.4454	-1.932	-2.40895	-2.40293	-2.46833	-2.59269	-2.14023	-2.46833	-2.61141	-1.98445	-2.4856	-2.33043	-2.44875	-2.83812	-2.10866	-2.35947	-1.98445	-2.14023	-2.83812	-2.40238	-2.69402	-2.33043
Percentile 50.0	0.231952	0.924017	0.685073	0.549829	0.584952	0.26805	0.861985	0.393475	1.05435	0.0352307	0.628911	0.572836	0.490648	1.02831	0.421204	-0.922985	0.241197	0.404602	-0.347519	0.0835553	1.23358	0.987572	0.991078	1.06476	1.10946	1.03429	0.720109	0.692306	1.0465	1.12685	-0.626531	0.872609	0.478631	0.661899	1.2379	0.966273	0.901035	1.01809	0.487826	0.646245	0.421267	0.599249	0.958373	0.879413	0.56016	0.963734	-0.214566	0.577376	0.106038
Percentile 75.0	2.0091	2.21546	1.90922	1.77525	2.64507	2.22595	2.00413	2.52995	2.32813	1.99926	2.09087	1.92558	1.80818	2.11448	1.92542	1.72395	1.86517	2.57514	1.97555	2.55156	2.69107	2.47275	2.85184	2.15872	2.55909	2.75355	2.28178	2.31282	2.24617	2.4284	1.96694	2.8961	2.31799	1.81311	2.69815	2.61187	2.04278	2.69896	1.83504	2.57024	2.46952	1.93703	2.3834	1.87681	1.76749	2.6889	2.13009	2.31622	1.86199
Percentile 90.0	2.78446	3.05183	2.77019	2.41658	3.96302	3.05045	2.66261	3.80421	3.15173	2.8881	2.83866	2.74073	2.45371	2.74787	2.68469	2.32609	2.69882	3.77565	2.89426	3.87264	3.60147	3.29182	3.82506	2.95906	3.45753	3.76463	3.1188	3.25596	3.02903	3.34752	2.90044	3.72096	3.41158	2.55169	3.60197	3.77513	2.69536	3.60983	2.46824	3.81351	3.73371	2.55567	3.247	2.59785	2.52336	4.009	3.06635	3.31378	2.4627
Percentile 95.0	3.13326	3.51513	3.0425	2.85853	4.55389	3.80945	3.06593	4.45612	3.52158	3.43125	3.25635	3.07287	2.77831	3.11419	2.89838	2.59484	2.99407	4.51771	3.45351	4.60196	3.97021	3.74816	4.40161	3.49486	3.90677	4.20077	3.52126	3.90643	3.30606	3.81131	3.65241	4.57014	4.29002	2.81128	4.01365	4.49282	3.05933	4.06863	2.88432	4.4629	4.26458	2.8744	3.57788	2.98337	2.94343	4.60913	3.8272	4.014	2.87326
Percentile 99.0	4.05765	4.66035	3.94132	3.58142	5.58076	4.67384	4.4221	5.52852	4.43778	4.25318	4.2397	4.1081	3.69299	4.33643	3.60311	3.2899	3.52521	5.42201	4.31526	5.58956	4.82389	4.50246	5.70658	4.5817	4.72802	5.1731	4.56347	5.37367	4.36768	4.68149	4.51431	5.56772	5.34801	3.46376	4.68511	5.60092	4.33229	4.82456	3.95746	5.58952	5.66837	3.4496	4.57067	3.67306	3.93309	5.75593	5.02397	5.06998	3.94653
[truncated: 6 more columns]

## Sheet: Raw_negative
Property	1BH205_OW_NEG: Log2	1BH206_T_NEG: Log2	1BH214_OW_NEG: Log2	1BH217_OW_NEG: Log2	1BH220_OB_NEG: Log2	1BH230_OB_NEG: Log2	1BH234_N_NEG: Log2	1BH236_OB_NEG: Log2	1BH243_N_NEG: Log2	1BH247_OW_NEG: Log2	1BH248_OW_NEG: Log2	1BH249_OW_NEG: Log2	1BH256_OW_NEG: Log2	1BH266_N_NEG: Log2	1BH269_OW_NEG: Log2	1BH272_OW_NEG: Log2	1BH273_OW_NEG: Log2	1BH277_OB_NEG: Log2	1BH279_OW_NEG: Log2	1BH280_OB_NEG: Log2	1BH284_N_NEG: Log2	1BH285_N_NEG: Log2	1BH286_N_NEG: Log2	1BH287_N_NEG: Log2	1BH288_N_NEG: Log2	1BH290_N_NEG: Log2	1BH298_T_NEG: Log2	1BH299_N_NEG: Log2	1BH300_T_NEG: Log2	1BH312_N_NEG: Log2	1BH316_OW_NEG: Log2	1BH317_N_NEG: Log2	1BH318_OB_NEG: Log2	1BH319_OW_NEG: Log2	1BH320_N_NEG: Log2	1BH323_OB_NEG: Log2	1BH325_OB_NEG: Log2	1BH327_T_NEG: Log2	1BH331_OW_NEG: Log2	1BH334_OB_NEG: Log2	1BH336_OB_NEG: Log2	1BH343_OW_NEG: Log2	1BH344_N_NEG: Log2	1BH345_N_NEG: Log2	1BH346_N_NEG: Log2	1BH348_OB_NEG: Log2	2BH211_OW_NEG: Log2	BH221_OB_NEG: Log2	BH282_OW_NEG: Log2
No. of Observations	3669	3669	3669	3669	3669	3669	3669	3669	3669	3669	3669	3669	3669	3669	3669	3669	3669	3669	3669	3669	3669	3669	3669	3669	3669	3669	3669	3669	3669	3669	3669	3669	3669	3669	3669	3669	3669	3669	3669	3669	3669	3669	3669	3669	3669	3669	3669	3669	3669
No. of Missing Values	0	0	0	0	0	0	0	0	0	0	0	0	0	0	0	0	0	0	0	0	0	0	0	0	0	0	0	0	0	0	0	0	0	0	0	0	0	0	0	0	0	0	0	0	0	0	0	0	0
Minimum	-10.3313	-8.93454	-10.1391	-10.257	-10.8623	-10.2535	-10.4482	-9.8028	-10.7278	-7.64582	-10.2712	-9.79494	-10.6415	-9.96804	-10.7645	-10.0175	-10.8512	-8.37491	-10.9984	-11.037	-8.52563	-10.8984	-10.9327	-10.9704	-11.119	-10.1128	-11.3479	-9.77858	-10.4324	-9.24513	-10.8554	-11.1468	-8.21963	-11.029	-10.1654	-8.34228	-11.0557	-10.1617	-10.7966	-10.844	-9.71759	-10.5057	-9.71827	-11.2893	-10.3216	-10.173	-10.2045	-10.4129	-9.96278
Maximum	9.45441	6.15224	6.57779	6.93022	6.04462	6.884	8.29676	6.8296	7.04262	6.52239	6.5689	6.32422	6.92505	9.47657	6.25246	6.14067	6.27559	6.6203	6.34115	8.38801	8.01981	8.92582	11.9915	7.98968	8.23262	9.2681	6.47721	6.75453	6.56626	7.87975	5.90479	12.3437	7.09338	5.97667	5.99508	5.42046	8.02333	8.13619	6.27843	7.84436	5.76866	6.03908	6.36649	6.23535	6.65405	5.36483	6.3063	6.3594	9.56201
Mean	-0.102155	-0.195317	-0.128088	-0.180051	-0.128349	-0.122842	-0.167544	-0.12216	-0.162764	-0.133747	-0.118478	-0.137544	-0.180332	-0.162747	-0.125116	-0.166951	-0.149271	-0.0895972	-0.125184	-0.101725	-0.233209	-0.191988	4.30396	-0.177214	-0.225246	-0.213985	-0.193336	-0.140255	-0.169589	-0.210016	-0.141608	4.29087	-0.129344	-0.15921	-0.234087	-0.122498	-0.188723	-0.232213	-0.178105	-0.144741	-0.129542	-0.150903	-0.198181	-0.196275	-0.199299	-0.141405	-0.142447	-0.13206	-0.119101
Trimmed Mean	-0.0963557	-0.183088	-0.11293	-0.170026	-0.116048	-0.116217	-0.154905	-0.114308	-0.154345	-0.127225	-0.10821	-0.126539	-0.166835	-0.156556	-0.113682	-0.159405	-0.134096	-0.0757304	-0.113239	-0.0935973	-0.23045	-0.186492	4.3822	-0.170182	-0.208335	-0.211399	-0.184105	-0.136755	-0.160218	-0.197922	-0.134584	4.36443	-0.116753	-0.146444	-0.220151	-0.111308	-0.182038	-0.22148	-0.160371	-0.13054	-0.117443	-0.139754	-0.189522	-0.187308	-0.186793	-0.122771	-0.135048	-0.119106	-0.12079
Median	-0.332407	-0.337324	-0.333685	-0.335375	-0.334188	-0.334006	-0.334791	-0.334208	-0.335283	-0.334375	-0.333769	-0.332741	-0.335498	-0.335144	-0.332515	-0.335498	-0.333849	-0.332774	-0.333954	-0.334219	-0.34115	-0.33872	4.66788	-0.335459	-0.339745	-0.340472	-0.33721	-0.335283	-0.335857	-0.337967	-0.333343	4.43959	-0.333737	-0.334963	-0.34063	-0.334036	-0.335857	-0.341886	-0.334681	-0.334375	-0.334347	-0.333849	-0.338175	-0.336181	-0.336017	-0.334514	-0.334219	-0.334232	-0.333141
Std. Deviation	0.920713	0.902837	0.930836	0.91803	0.993033	0.96298	0.947773	0.949244	0.936999	0.884377	0.905934	0.878041	0.926955	0.904932	0.948333	0.915025	0.933476	0.975598	0.938823	0.958155	0.890931	0.936984	5.28212	0.885697	0.972195	1.14974	0.919704	0.923994	0.912084	0.928493	0.894059	5.16775	0.95007	0.960053	0.995781	0.882707	0.898615	0.988658	0.911177	1.01517	0.920567	0.890115	0.90757	0.889483	0.949902	0.958275	0.914213	0.915245	0.902914
Trimmed Std. Deviation	0.610617	0.613774	0.637043	0.609869	0.675509	0.635335	0.609752	0.648546	0.640523	0.617257	0.616129	0.597394	0.607251	0.614685	0.62758	0.606501	0.626032	0.675487	0.633405	0.663862	0.613731	0.621361	5.08573	0.608767	0.645216	0.724565	0.624057	0.639005	0.620802	0.633963	0.593874	4.97266	0.653132	0.639721	0.655554	0.628014	0.597239	0.649537	0.598878	0.67049	0.646794	0.607531	0.613867	0.585421	0.629933	0.643999	0.617611	0.612324	0.598854
No. Of Outliers	306	378	305	394	337	333	340	313	341	325	312	315	407	364	301	356	324	284	309	307	530	427	0	340	510	503	394	345	357	401	338	0	303	395	520	309	372	581	339	327	317	352	427	418	431	316	332	359	315
Shapiro-Wilk Test	0	0	0	0	0	0	0	0	0	0	0	0	0	0	0	0	0	0	0	0	0	0	0	0	0	0	0	0	0	0	0	0	0	0	0	0	0	0	0	0	0	0	0	0	0	0	0	0	0
D'Agostino-Pearson Test	0	0	0	0	0	0	0	0	0	0	0	0	0	0	0	0	0	0	0	0	0	0	0	0	0	0	0	0	0	0	0	0	0	0	0	0	0	0	0	0	0	0	0	0	0	0	0	0	0
Percentile 1.0	-3.06283	-3.50785	-3.57252	-3.54102	-3.75809	-3.51223	-3.42785	-3.51424	-3.63835	-3.42955	-3.29596	-3.19674	-3.5093	-3.44627	-3.75809	-3.49168	-3.81304	-3.80926	-3.68424	-3.54851	-3.36749	-3.32849	-9.3882	-3.50785	-4.01424	-4.32676	-3.5769	-3.41441	-3.63663	-3.70371	-3.25699	-8.88594	-3.8795	-3.64039	-3.85635	-3.21259	-3.50785	-3.63663	-3.53007	-4.14173	-3.68424	-3.54784	-3.52861	-3.44288	-3.64383	-3.65504	-3.37019	-3.06251	-3.15059
Percentile 5.0	-0.836253	-1.04442	-0.997595	-1.05224	-1.00157	-0.875084	-0.92748	-0.992384	-0.97759	-0.942766	-0.880999	-0.91805	-0.963696	-0.984314	-0.894274	-0.921701	-0.928135	-0.919373	-0.915099	-0.932608	-1.22116	-1.08309	-3.64896	-1.00549	-1.14853	-1.34349	-1.08167	-1.00774	-0.965859	-1.15996	-0.913894	-3.06429	-0.921701	-0.995163	-1.20708	-0.931692	-1.0532	-1.23368	-0.962803	-0.992223	-0.978291	-0.894109	-1.0867	-1.02739	-1.09729	-0.982439	-0.925597	-0.921767	-0.889002
Percentile 10.0	-0.455288	-0.565962	-0.459853	-0.51427	-0.496242	-0.468243	-0.485894	-0.485434	-0.528818	-0.487875	-0.458362	-0.455288	-0.513519	-0.502609	-0.453805	-0.514124	-0.468243	-0.458389	-0.476089	-0.493433	-0.714082	-0.614002	-1.24915	-0.53814	-0.665507	-0.757066	-0.588863	-0.533288	-0.523477	-0.628935	-0.458695	-1.08532	-0.476089	-0.51267	-0.714824	-0.481016	-0.537813	-0.708785	-0.49298	-0.485065	-0.51886	-0.464611	-0.585477	-0.544651	-0.544533	-0.481016	-0.491728	-0.490285	-0.454319
Percentile 25.0	-0.357877	-0.362758	-0.358674	-0.361194	-0.359597	-0.359159	-0.360219	-0.359729	-0.361258	-0.35963	-0.358801	-0.35813	-0.361327	-0.360735	-0.357762	-0.361032	-0.358913	-0.358481	-0.359141	-0.359661	-0.369721	-0.364568	-0.0240057	-0.361194	-0.366321	-0.368426	-0.36311	-0.361153	-0.361793	-0.363842	-0.358862	-0.00679365	-0.35858	-0.360414	-0.367639	-0.359496	-0.361779	-0.370897	-0.360219	-0.35963	-0.359609	-0.359026	-0.363856	-0.361954	-0.361828	-0.35942	-0.359609	-0.359609	-0.358529
Percentile 50.0	-0.332407	-0.337324	-0.333685	-0.335375	-0.334188	-0.334006	-0.334791	-0.334208	-0.335283	-0.334375	-0.333769	-0.332741	-0.335498	-0.335144	-0.332515	-0.335498	-0.333849	-0.332774	-0.333954	-0.334219	-0.34115	-0.33872	4.66788	-0.335459	-0.339745	-0.340472	-0.33721	-0.335283	-0.335857	-0.337967	-0.333343	4.43959	-0.333737	-0.334963	-0.34063	-0.334036	-0.335857	-0.341886	-0.334681	-0.334375	-0.334347	-0.333849	-0.338175	-0.336181	-0.336017	-0.334514	-0.334219	-0.334232	-0.333141
Percentile 75.0	0.21529	0.107544	0.230808	0.106636	0.218523	0.177471	0.136779	0.217387	0.159728	0.178415	0.195397	0.186516	0.0898727	0.139528	0.201744	0.118283	0.177723	0.290147	0.205359	0.255771	0.0195581	0.0804801	9.23282	0.132871	0.040907	0.0686439	0.105935	0.17384	0.122578	0.0991169	0.154707	9.15523	0.223675	0.122887	0.0334858	0.227688	0.102608	0.00422417	0.137685	0.205933	0.213323	0.141995	0.0833892	0.0692939	0.0726641	0.217809	0.17951	0.168197	0.177807
Percentile 90.0	0.625961	0.500533	0.611762	0.497652	0.665313	0.622599	0.507198	0.673488	0.531173	0.585028	0.587212	0.563797	0.516556	0.532381	0.580396	0.483495	0.556609	0.741053	0.604516	0.679531	0.485113	0.513539	9.74655	0.496113	0.513589	0.547004	0.504401	0.607116	0.526627	0.505418	0.51929	9.70684	0.655425	0.5307	0.514624	0.653105	0.486991	0.502372	0.50411	0.621271	0.658832	0.537096	0.51307	0.456446	0.46607	0.629714	0.56288	0.624744	0.544562
Percentile 95.0	1.05375	0.865543	0.990973	0.933459	1.09721	1.03552	0.886145	1.02431	0.940613	0.989082	1.02742	0.967955	0.924057	0.946716	0.980499	0.922069	0.965747	1.18827	1.04263	1.14831	0.816009	0.912008	10.0276	0.860757	0.868226	0.93952	0.910002	1.004	0.881416	0.86004	0.936805	10.0345	1.03571	1.03092	0.896182	1.07278	0.820999	0.94034	0.872449	1.02498	1.03244	0.95129	0.89397	0.884427	0.913834	1.04345	0.990417	1.10398	0.951381
Percentile 99.0	2.71869	2.51441	2.66226	2.56467	2.85291	3.07983	2.66505	2.93293	2.94593	2.77131	2.80626	2.60067	2.67253	2.62934	2.78411	2.84785	2.66165	2.8395	2.824	3.02998	2.55911	2.95501	10.7499	2.65825	2.64541	3.93214	2.7287	2.88595	2.70349	2.50651	2.81679	10.7028	2.68455	2.87258	2.87221	2.54006	2.46544	2.9674	2.4137	2.82559	2.75264	2.61244	2.6135	2.52219	2.6388	2.58805	2.61579	2.70068	3.05041
[truncated: 6 more columns]

## Sheet: Filter oneway anova_negative
Property	1BH205_OW_NEG: Log2	1BH206_T_NEG: Log2	1BH214_OW_NEG: Log2	1BH217_OW_NEG: Log2	1BH220_OB_NEG: Log2	1BH230_OB_NEG: Log2	1BH234_N_NEG: Log2	1BH236_OB_NEG: Log2	1BH243_N_NEG: Log2	1BH247_OW_NEG: Log2	1BH248_OW_NEG: Log2	1BH249_OW_NEG: Log2	1BH256_OW_NEG: Log2	1BH266_N_NEG: Log2	1BH269_OW_NEG: Log2	1BH272_OW_NEG: Log2	1BH273_OW_NEG: Log2	1BH277_OB_NEG: Log2	1BH279_OW_NEG: Log2	1BH280_OB_NEG: Log2	1BH284_N_NEG: Log2	1BH285_N_NEG: Log2	1BH286_N_NEG: Log2	1BH287_N_NEG: Log2	1BH288_N_NEG: Log2	1BH290_N_NEG: Log2	1BH298_T_NEG: Log2	1BH299_N_NEG: Log2	1BH300_T_NEG: Log2	1BH312_N_NEG: Log2	1BH316_OW_NEG: Log2	1BH317_N_NEG: Log2	1BH318_OB_NEG: Log2	1BH319_OW_NEG: Log2	1BH320_N_NEG: Log2	1BH323_OB_NEG: Log2	1BH325_OB_NEG: Log2	1BH327_T_NEG: Log2	1BH331_OW_NEG: Log2	1BH334_OB_NEG: Log2	1BH336_OB_NEG: Log2	1BH343_OW_NEG: Log2	1BH344_N_NEG: Log2	1BH345_N_NEG: Log2	1BH346_N_NEG: Log2	1BH348_OB_NEG: Log2	2BH211_OW_NEG: Log2	BH221_OB_NEG: Log2	BH282_OW_NEG: Log2
No. of Observations	431	431	431	431	431	431	431	431	431	431	431	431	431	431	431	431	431	431	431	431	431	431	431	431	431	431	431	431	431	431	431	431	431	431	431	431	431	431	431	431	431	431	431	431	431	431	431	431	431
No. of Missing Values	0	0	0	0	0	0	0	0	0	0	0	0	0	0	0	0	0	0	0	0	0	0	0	0	0	0	0	0	0	0	0	0	0	0	0	0	0	0	0	0	0	0	0	0	0	0	0	0	0
Minimum	-2.93068	-8.59247	-5.18727	-3.63036	-6.02078	-4.45407	-8.59247	-6.02078	-4.97004	-5.18727	-5.18727	-3.63036	-2.9968	-5.74289	-6.90162	-6.90162	-6.90162	-4.45407	-5.18727	-6.02078	-5.53906	-5.53906	-8.20187	-5.74289	-5.83549	-5.83549	-5.83549	-5.18727	-6.02078	-5.74289	-2.45523	-5.74289	-5.18727	-3.63036	-9.63007	-6.02078	-4.25295	-9.55976	-2.9968	-6.02078	-6.02078	-6.90162	-5.67254	-3.65128	-5.46756	-6.02078	-3.63036	-4.45407	-2.98708
Maximum	3.41196	4.54756	3.79893	3.15999	3.9309	3.55842	4.53855	3.73778	4.61149	3.9793	3.81508	2.84243	2.26436	3.09117	3.29749	3.63125	4.47883	3.28354	3.75825	3.98604	4.63919	4.40424	5.59191	2.81117	3.23843	4.53771	4.46371	4.4998	4.54443	3.10476	3.83901	6.00045	3.78847	2.53009	4.66674	3.90756	4.53088	3.95408	3.2567	3.39311	3.788	3.31525	4.57305	4.5631	2.317	3.93171	3.44702	3.82004	2.68235
Mean	0.202279	-0.158702	0.210508	0.0176576	0.240711	0.24484	-0.119614	0.287467	-0.092279	0.196115	0.201584	0.144428	-0.0263611	-0.0399478	0.168361	0.0116714	0.152741	0.294664	0.201619	0.281967	-0.337762	-0.272424	-0.400283	-0.200468	-0.408728	-0.393022	-0.251452	0.195509	-0.211491	-0.231504	0.121638	-0.251139	0.285587	0.0445145	-0.324279	0.292612	-0.0293936	-0.44006	0.0942723	0.206076	0.264165	0.0879228	-0.248876	-0.103046	-0.138654	0.255403	0.173678	0.198607	0.106863
Trimmed Mean	0.200218	-0.148736	0.218092	0.0214312	0.262425	0.242015	-0.0901556	0.290416	-0.0889747	0.200004	0.208374	0.145026	-0.0194117	-0.0299976	0.182782	0.0244342	0.154172	0.303326	0.210483	0.285313	-0.335298	-0.262017	-0.394452	-0.172358	-0.381517	-0.38244	-0.232899	0.196734	-0.188023	-0.217452	0.115303	-0.261566	0.29438	0.0464878	-0.303392	0.306032	-0.0232084	-0.413173	0.0929292	0.217971	0.273349	0.0972959	-0.237755	-0.100911	-0.115987	0.275261	0.174223	0.202855	0.107502
Median	0.20114	-0.117019	0.251217	0.0265398	0.274313	0.251297	-0.0348548	0.320383	-0.0561789	0.207906	0.208557	0.114375	-0.0243062	-0.0210537	0.197461	0.0164578	0.132615	0.369953	0.234348	0.30877	-0.325245	-0.193164	-0.350304	-0.105222	-0.324466	-0.331618	-0.139302	0.217397	-0.0985196	-0.146745	0.0778177	-0.249182	0.284735	0.0379538	-0.294227	0.315872	-0.00553308	-0.429669	0.0657504	0.266647	0.289529	0.0565124	-0.193885	-0.0720258	-0.0723038	0.309639	0.17652	0.204816	0.0946961
Std. Deviation	0.585584	0.86405	0.713272	0.629121	0.837906	0.676985	0.846369	0.775745	0.724972	0.745803	0.738251	0.598089	0.58098	0.701228	0.708629	0.686412	0.701654	0.766379	0.743375	0.780605	0.895735	0.865573	1.29933	0.800444	0.967006	1.0474	0.904083	0.723348	0.857486	0.78316	0.551345	1.13622	0.740792	0.56795	1.04215	0.796681	0.649866	1.02351	0.578809	0.780371	0.787628	0.70726	0.890716	0.669309	0.761665	0.832759	0.631128	0.763265	0.5477
Trimmed Std. Deviation	0.484925	0.608012	0.552451	0.504853	0.639222	0.554343	0.5519	0.639632	0.548134	0.571838	0.548366	0.496105	0.476151	0.544231	0.503811	0.458108	0.514809	0.655136	0.561169	0.642089	0.709763	0.674946	1.05571	0.61726	0.797466	0.837943	0.694142	0.572713	0.650036	0.651093	0.447427	0.930168	0.58391	0.462875	0.76528	0.610596	0.465582	0.777936	0.45687	0.608287	0.620475	0.500409	0.661601	0.492474	0.580572	0.606095	0.524763	0.60931	0.443361
No. Of Outliers	21	21	33	47	22	19	28	23	20	21	30	32	37	33	30	28	33	20	28	21	18	20	26	29	21	22	26	21	30	20	32	27	20	31	18	21	26	18	31	19	17	35	24	29	38	24	21	27	30
Shapiro-Wilk Test	8.88178e-16	0	0	0	0	2.22045e-16	0	3.33067e-16	0	0	0	0	0	0	0	0	0	1.33242e-11	0	1.11022e-15	0	0	4.44089e-16	0	0	0	0	0	0	0	0	7.77156e-15	0	0	0	0	0	0	0	0	0	0	0	0	0	0	3.44169e-15	0	0
D'Agostino-Pearson Test	0	0	0	0	0	0	0	0	0	0	0	0	0	0	0	0	0	0	0	0	0	0	0	0	0	0	0	0	0	0	0	0	0	0	0	0	0	0	0	0	0	0	0	0	0	0	0	0	0
Percentile 1.0	-1.66418	-3.43409	-2.42972	-2.34625	-2.77854	-1.48201	-3.64458	-1.74932	-2.99369	-1.78328	-2.37904	-1.79323	-2.47007	-2.97936	-1.78328	-2.64863	-1.48201	-2.17378	-2.438	-1.6832	-3.61605	-3.64458	-5.34259	-4.1035	-5.29397	-4.73029	-4.29603	-1.75741	-4.1035	-3.13938	-1.48201	-3.50894	-1.78328	-1.78328	-4.29603	-1.89615	-2.96592	-4.29603	-1.78328	-1.84703	-1.78328	-1.67626	-4.1035	-3.13938	-4.06041	-3.12338	-1.63619	-1.80347	-1.78328
Percentile 5.0	-0.572216	-1.14446	-0.690137	-0.818225	-0.828862	-0.633881	-1.03075	-0.763821	-0.967573	-0.693939	-0.562218	-0.5206	-0.73927	-0.8414	-0.548931	-0.636086	-0.592971	-0.817301	-0.710276	-0.689576	-1.61112	-1.45192	-2.24554	-1.32416	-1.67717	-1.72426	-1.45061	-0.706145	-1.5684	-1.47041	-0.499015	-1.8282	-0.669032	-0.69884	-1.54288	-0.718191	-0.765628	-1.71325	-0.617249	-0.803263	-0.736515	-0.731065	-1.27569	-0.832809	-0.975826	-0.731731	-0.6966	-0.76324	-0.599325
Percentile 10.0	-0.383299	-0.766275	-0.425262	-0.559707	-0.521664	-0.429431	-0.599526	-0.567028	-0.679712	-0.463728	-0.379477	-0.363476	-0.497996	-0.541663	-0.336471	-0.477706	-0.438136	-0.5948	-0.437571	-0.550748	-1.145	-0.94477	-1.65236	-0.769588	-1.1357	-1.36479	-0.911236	-0.492016	-0.701003	-0.929512	-0.395966	-1.37161	-0.439592	-0.475719	-1.0852	-0.440521	-0.497805	-1.28338	-0.420175	-0.499076	-0.576646	-0.402344	-0.850507	-0.593506	-0.596623	-0.488067	-0.490746	-0.499554	-0.37043
Percentile 25.0	-0.116481	-0.443099	-0.0897597	-0.201377	-0.129157	-0.164268	-0.304303	-0.126752	-0.395379	-0.218585	-0.112613	-0.138182	-0.245892	-0.26627	-0.101675	-0.234718	-0.164188	-0.0978968	-0.102355	-0.152231	-0.735138	-0.59549	-0.992157	-0.367294	-0.706115	-0.805086	-0.504672	-0.180987	-0.402368	-0.556514	-0.141221	-0.819753	-0.0817401	-0.208322	-0.720099	-0.0880337	-0.256577	-0.783442	-0.15826	-0.220868	-0.151046	-0.16818	-0.526987	-0.321241	-0.30859	-0.0871601	-0.160892	-0.193588	-0.132157
Percentile 50.0	0.20114	-0.117019	0.251217	0.0265398	0.274313	0.251297	-0.0348548	0.320383	-0.0561789	0.207906	0.208557	0.114375	-0.0243062	-0.0210537	0.197461	0.0164578	0.132615	0.369953	0.234348	0.30877	-0.325245	-0.193164	-0.350304	-0.105222	-0.324466	-0.331618	-0.139302	0.217397	-0.0985196	-0.146745	0.0778177	-0.249182	0.284735	0.0379538	-0.294227	0.315872	-0.00553308	-0.429669	0.0657504	0.266647	0.289529	0.0565124	-0.193885	-0.0720258	-0.0723038	0.309639	0.17652	0.204816	0.0946961
Percentile 75.0	0.474002	0.21854	0.491657	0.221844	0.626166	0.572715	0.209659	0.656891	0.229238	0.513418	0.442316	0.371645	0.189777	0.250324	0.429198	0.227267	0.385213	0.72654	0.508124	0.652667	0.202409	0.15728	0.153429	0.182369	0.123093	0.22269	0.182415	0.533288	0.163473	0.237809	0.315777	0.251232	0.625896	0.262024	0.226678	0.636376	0.219826	0.144464	0.305245	0.588217	0.650404	0.319727	0.157359	0.149939	0.168233	0.593688	0.471978	0.487455	0.322983
Percentile 90.0	0.738988	0.554103	0.791294	0.554647	1.09827	0.896016	0.451114	1.01086	0.513481	0.836343	0.776215	0.722373	0.519409	0.494379	0.700135	0.496655	0.781164	1.10177	0.794155	1.13106	0.495593	0.489046	0.880376	0.436324	0.499422	0.610242	0.453502	0.84525	0.417757	0.502956	0.613952	0.89057	1.01797	0.559299	0.586047	1.01425	0.481916	0.520768	0.563317	0.878185	1.00859	0.675682	0.472975	0.369358	0.400591	1.00846	0.736688	0.991107	0.567282
Percentile 95.0	1.02306	0.726558	1.12058	0.992495	1.33914	1.17698	0.628291	1.39634	0.767582	1.17108	1.33216	1.14464	0.880951	0.926758	0.978109	0.887457	1.30483	1.36066	1.25656	1.54137	0.657904	0.63002	1.49605	0.621194	0.69115	0.768006	0.625352	1.17221	0.565285	0.724897	1.00182	1.40377	1.42748	0.893854	0.723948	1.51701	0.732973	0.724323	1.00531	1.1892	1.40005	1.01893	0.671255	0.687104	0.775975	1.37647	1.06529	1.36383	0.884447
Percentile 99.0	2.22801	1.65745	2.36349	2.19597	2.40084	2.63952	1.62434	2.61792	1.97325	2.58637	2.85923	2.1551	1.86238	1.99481	2.2818	2.17042	2.48596	2.45525	2.46604	2.48714	1.84869	1.95889	4.12258	1.15658	1.20966	2.02143	1.51059	2.50552	1.27725	1.53039	2.11551	4.23605	2.41512	2.13789	1.69675	2.51233	1.94608	1.3087	2.14526	2.55216	2.5822	2.62085	1.53695	2.0274	1.79301	2.53982	2.274	2.52848	2.19572
[truncated: 6 more columns]

## Sheet: Filter by Fold change_negative
Property	1BH205_OW_NEG: Log2	1BH206_T_NEG: Log2	1BH214_OW_NEG: Log2	1BH217_OW_NEG: Log2	1BH220_OB_NEG: Log2	1BH230_OB_NEG: Log2	1BH234_N_NEG: Log2	1BH236_OB_NEG: Log2	1BH243_N_NEG: Log2	1BH247_OW_NEG: Log2	1BH248_OW_NEG: Log2	1BH249_OW_NEG: Log2	1BH256_OW_NEG: Log2	1BH266_N_NEG: Log2	1BH269_OW_NEG: Log2	1BH272_OW_NEG: Log2	1BH273_OW_NEG: Log2	1BH277_OB_NEG: Log2	1BH279_OW_NEG: Log2	1BH280_OB_NEG: Log2	1BH284_N_NEG: Log2	1BH285_N_NEG: Log2	1BH286_N_NEG: Log2	1BH287_N_NEG: Log2	1BH288_N_NEG: Log2	1BH290_N_NEG: Log2	1BH298_T_NEG: Log2	1BH299_N_NEG: Log2	1BH300_T_NEG: Log2	1BH312_N_NEG: Log2	1BH316_OW_NEG: Log2	1BH317_N_NEG: Log2	1BH318_OB_NEG: Log2	1BH319_OW_NEG: Log2	1BH320_N_NEG: Log2	1BH323_OB_NEG: Log2	1BH325_OB_NEG: Log2	1BH327_T_NEG: Log2	1BH331_OW_NEG: Log2	1BH334_OB_NEG: Log2	1BH336_OB_NEG: Log2	1BH343_OW_NEG: Log2	1BH344_N_NEG: Log2	1BH345_N_NEG: Log2	1BH346_N_NEG: Log2	1BH348_OB_NEG: Log2	2BH211_OW_NEG: Log2	BH221_OB_NEG: Log2	BH282_OW_NEG: Log2
No. of Observations	114	114	114	114	114	114	114	114	114	114	114	114	114	114	114	114	114	114	114	114	114	114	114	114	114	114	114	114	114	114	114	114	114	114	114	114	114	114	114	114	114	114	114	114	114	114	114	114	114
No. of Missing Values	0	0	0	0	0	0	0	0	0	0	0	0	0	0	0	0	0	0	0	0	0	0	0	0	0	0	0	0	0	0	0	0	0	0	0	0	0	0	0	0	0	0	0	0	0	0	0	0	0
Minimum	-2.93068	-8.59247	-5.18727	-3.63036	-6.02078	-4.45407	-8.59247	-6.02078	-3.5412	-5.18727	-5.18727	-3.63036	-2.9968	-5.74289	-6.90162	-6.90162	-6.90162	-4.45407	-5.18727	-6.02078	-5.53906	-5.53906	-8.20187	-5.74289	-5.83549	-5.83549	-5.83549	-5.18727	-6.02078	-5.74289	-2.45523	-5.74289	-5.18727	-3.63036	-9.63007	-6.02078	-4.25295	-9.55976	-2.9968	-6.02078	-6.02078	-6.90162	-5.67254	-3.65128	-5.46756	-6.02078	-3.63036	-4.45407	-2.98708
Maximum	3.41196	4.54756	3.79893	3.15999	3.9309	3.55842	4.53855	3.73778	4.61149	3.9793	3.81508	2.84243	2.26436	3.09117	3.29749	3.63125	4.47883	3.28354	3.75825	3.98604	4.63919	4.40424	5.59191	2.81117	3.23843	4.53771	4.46371	4.4998	4.54443	3.10476	3.83901	6.00045	3.78847	2.53009	4.66674	3.90756	4.53088	3.95408	3.2567	3.39311	3.788	3.31525	4.57305	4.5631	2.317	3.93171	3.44702	3.82004	2.68235
Mean	0.496261	-0.489193	0.503622	0.196449	0.48555	0.61392	-0.445281	0.758542	-0.272373	0.590797	0.528066	0.443229	0.0324526	-0.169064	0.35254	0.158023	0.528861	0.670643	0.544665	0.712821	-0.848537	-0.699342	-0.990041	-0.610625	-1.08363	-0.984547	-0.776997	0.562591	-0.709592	-0.701679	0.329121	-0.621445	0.672669	0.167896	-0.901524	0.705587	-0.0991476	-1.11496	0.332559	0.569937	0.663935	0.314882	-0.669682	-0.170329	-0.337384	0.55419	0.556877	0.681263	0.269531
Trimmed Mean	0.500826	-0.461814	0.525011	0.204157	0.51288	0.63288	-0.417037	0.792471	-0.286793	0.612132	0.549747	0.458179	0.0395718	-0.148407	0.391015	0.190044	0.559937	0.69307	0.567151	0.743718	-0.855655	-0.701697	-0.984417	-0.595353	-1.0798	-0.990541	-0.778624	0.578775	-0.709082	-0.690654	0.322643	-0.634841	0.69717	0.180718	-0.873307	0.737054	-0.1034	-1.08482	0.336177	0.603576	0.695726	0.352526	-0.671824	-0.181512	-0.315279	0.582738	0.568458	0.699089	0.277065
Median	0.534887	-0.459613	0.552362	0.124248	0.79422	0.656168	-0.243935	0.904332	-0.415885	0.58093	0.499486	0.396139	0.0655937	-0.223825	0.396484	0.150103	0.427227	0.863539	0.553902	0.885618	-0.890177	-0.65708	-1.05878	-0.369338	-0.880067	-1.00487	-0.606223	0.64891	-0.417967	-0.617275	0.200639	-0.830017	0.788594	0.145607	-0.871117	0.803358	-0.113072	-0.971088	0.203885	0.694113	0.827164	0.297742	-0.569265	-0.124626	-0.154929	0.754911	0.586384	0.698695	0.262571
Std. Deviation	0.915846	1.48581	1.13349	1.00818	1.43103	1.02755	1.50119	1.14307	1.15856	1.17372	1.20641	0.9391	0.98772	1.1813	1.21816	1.21194	1.13926	1.15392	1.17294	1.20447	1.43789	1.40869	2.00176	1.33648	1.49723	1.65505	1.49951	1.13452	1.44141	1.18357	0.899846	1.68962	1.17664	0.908532	1.70435	1.25505	1.12993	1.59607	0.931087	1.24267	1.2289	1.20471	1.50472	1.17517	1.30573	1.4117	0.942117	1.10604	0.881363
Trimmed Std. Deviation	0.819436	1.19438	0.958067	0.907536	1.2632	0.874649	1.21311	0.913776	1.02718	0.998883	1.04382	0.834397	0.93036	1.02203	0.978231	0.967753	0.826049	1.02806	1.0055	0.985357	1.27876	1.25479	1.79453	1.21464	1.38216	1.51716	1.34577	0.934107	1.26975	1.03271	0.802149	1.50822	1.00598	0.81234	1.4109	1.05003	0.975273	1.31089	0.840021	1.05251	1.02268	0.962168	1.35347	1.04631	1.19773	1.23925	0.818679	0.958495	0.801714
No. Of Outliers	15	15	20	15	20	23	17	25	13	26	14	14	17	17	25	15	9	24	19	21	13	22	12	15	26	22	21	25	19	17	14	13	29	16	20	19	16	22	15	23	27	14	20	21	24	23	21	20	15
Shapiro-Wilk Test	4.51946e-06	3.1046e-10	2.19128e-09	6.7511e-06	1.95581e-10	7.96613e-08	3.87335e-12	4.46664e-10	5.07498e-07	4.9904e-10	1.83861e-10	2.95788e-06	1.00092e-06	5.41152e-08	7.43561e-12	1.59973e-11	1.82763e-11	1.31571e-08	2.58104e-10	1.02772e-08	6.49632e-07	4.14939e-08	9.99571e-06	5.2013e-10	3.67488e-08	5.77129e-07	5.11584e-08	3.70037e-09	2.86337e-09	6.00496e-06	2.83057e-05	1.65469e-07	3.30171e-10	9.49961e-06	2.4834e-09	2.04161e-11	8.36081e-09	1.12308e-09	5.08025e-07	1.02059e-10	1.10177e-10	5.21796e-11	1.16978e-08	2.67645e-09	4.60492e-11	3.25922e-11	2.97499e-08	4.08231e-07	2.18399e-06
D'Agostino-Pearson Test	1.06377e-09	0	0	2.5224e-10	0	0	0	0	1.11022e-16	0	0	5.55111e-16	7.48386e-08	0	0	0	0	0	0	0	1.55431e-15	8.99281e-15	6.97578e-10	0	1.75835e-11	1.97719e-09	1.9984e-15	0	0	5.77316e-15	9.43367e-09	0	0	7.06879e-13	0	0	0	0	1.00986e-12	0	0	0	0	0	0	0	0	0	7.37577e-10
Percentile 1.0	-2.78095	-7.85129	-4.84878	-3.53386	-5.89576	-4.05881	-8.17892	-5.39052	-3.49099	-5.07729	-5.07729	-3.37567	-2.99513	-5.33098	-6.53449	-6.41093	-6.15625	-4.22556	-5.07729	-5.44266	-5.35564	-5.52833	-7.83302	-5.70159	-5.81105	-5.8216	-5.81105	-4.84878	-5.99299	-5.42915	-2.35979	-5.5289	-5.07729	-3.45409	-9.03644	-5.89576	-4.15956	-9.00112	-2.98588	-5.78578	-5.78578	-6.41093	-5.65252	-3.64814	-5.38619	-5.89576	-3.45409	-4.22556	-2.9073
Percentile 5.0	-1.50682	-3.04922	-1.73528	-1.73528	-2.06315	-1.43623	-3.31244	-1.448	-2.93941	-1.15208	-1.83481	-1.54056	-2.23492	-2.93449	-1.66119	-1.84736	-1.14449	-1.73528	-1.54056	-1.49697	-3.29016	-3.56349	-4.46851	-3.63559	-4.46851	-4.26879	-3.80169	-1.52035	-3.63559	-2.98951	-1.40309	-3.04922	-1.54056	-1.54056	-3.80169	-1.54056	-2.18034	-3.80169	-1.47806	-1.54056	-1.54056	-1.51625	-3.63559	-2.98951	-3.56872	-1.86465	-1.47806	-1.27477	-1.54056
Percentile 10.0	-0.528451	-2.13711	-0.575666	-0.685842	-1.41037	-0.685574	-1.87573	-0.614268	-1.26661	-0.601159	-0.273537	-0.454404	-1.48036	-1.37435	-0.701408	-0.461194	-0.174286	-0.914375	-0.46644	-0.721595	-2.68961	-2.68961	-2.98637	-2.92734	-2.99194	-2.99194	-2.95817	-0.671261	-2.95817	-2.18941	-0.543823	-2.32866	-0.641639	-0.751293	-2.95817	-0.537009	-0.884584	-2.98637	-0.443456	-0.863402	-0.603462	-0.437562	-2.92734	-1.46101	-1.87573	-0.848499	-0.415258	-0.59793	-0.593278
Percentile 25.0	0.289895	-0.852529	0.291765	-0.112675	0.380571	0.391461	-0.630834	0.565269	-0.6871	0.35326	0.2312	0.0892055	-0.236804	-0.448113	0.214373	-0.138911	0.109539	0.533156	0.303531	0.494942	-1.45186	-0.956101	-1.78041	-0.789092	-1.39772	-1.47664	-1.00634	0.379853	-0.92372	-1.03708	-0.0712609	-1.29114	0.527577	-0.193748	-1.28693	0.50718	-0.43991	-1.49127	-0.0126936	0.432414	0.529957	-0.010557	-0.93917	-0.406308	-0.397138	0.442039	0.353981	0.413823	-0.0164299
Percentile 50.0	0.534887	-0.459613	0.552362	0.124248	0.79422	0.656168	-0.243935	0.904332	-0.415885	0.58093	0.499486	0.396139	0.0655937	-0.223825	0.396484	0.150103	0.427227	0.863539	0.553902	0.885618	-0.890177	-0.65708	-1.05878	-0.369338	-0.880067	-1.00487	-0.606223	0.64891	-0.417967	-0.617275	0.200639	-0.830017	0.788594	0.145607	-0.871117	0.803358	-0.113072	-0.971088	0.203885	0.694113	0.827164	0.297742	-0.569265	-0.124626	-0.154929	0.754911	0.586384	0.698695	0.262571
Percentile 75.0	0.904763	0.0837096	0.901494	0.637533	1.18285	1.00509	0.129792	1.15543	0.17185	0.925516	0.997285	0.877049	0.517447	0.284245	0.697887	0.655707	0.983142	1.20791	0.915238	1.19739	-0.421753	-0.276195	-0.27118	0.000385179	-0.569312	-0.491255	-0.198345	0.95268	-0.118542	-0.260178	0.700374	-0.112618	1.08589	0.559016	-0.303585	1.19592	0.25569	-0.637691	0.668021	1.03126	1.12053	0.794859	-0.191016	0.194778	0.159753	1.11893	0.875127	1.0983	0.606883
Percentile 90.0	1.59071	0.77558	1.68657	1.43523	1.68147	1.82051	0.732364	1.98254	1.02342	1.97859	1.89003	1.54427	1.15694	1.10375	1.63947	1.12975	1.72517	1.76153	1.77963	1.97753	0.684029	0.626961	1.43006	0.628714	0.518438	0.762859	0.620815	1.66628	0.51247	0.663398	1.42225	1.40582	1.94149	1.11991	0.659981	1.91055	1.04058	0.572187	1.42689	1.75954	1.80072	1.43446	0.6717	0.938902	0.940324	1.83409	1.6717	1.86545	1.30802
Percentile 95.0	1.99938	1.26013	2.25943	1.92824	2.31897	2.2724	1.256	2.56136	1.73517	2.37657	2.4159	2.0955	1.69465	1.75929	2.14191	2.14739	2.18544	2.38977	2.17686	2.27835	1.32233	1.36336	2.04205	1.04632	1.19148	1.85967	1.13924	2.36006	0.94526	1.02908	2.00851	2.00262	2.26228	1.88262	1.35204	2.38967	1.87019	0.877975	1.99032	2.39138	2.35628	2.27562	1.24512	1.34635	1.20261	2.31248	2.22798	2.47525	1.94571
Percentile 99.0	3.31006	4.53995	3.72038	3.06804	3.71913	3.51235	4.17057	3.65874	4.37294	3.92613	3.80114	2.80727	2.23672	3.07961	3.20393	3.55138	4.25606	3.18435	3.72879	3.88648	4.56895	4.20955	5.48499	2.62494	3.0011	4.48706	4.29228	4.30948	4.15951	2.91298	3.6594	5.89835	3.68122	2.51074	4.58195	3.80753	4.2931	3.86297	3.24243	3.36825	3.71279	3.26707	4.56821	4.34551	2.29165	3.84087	3.31181	3.78555	2.67253
[truncated: 6 more columns]

## Sheet: VIP>1.0_negative
Property	1BH205_OW_NEG: Log2	1BH206_T_NEG: Log2	1BH214_OW_NEG: Log2	1BH217_OW_NEG: Log2	1BH220_OB_NEG: Log2	1BH230_OB_NEG: Log2	1BH234_N_NEG: Log2	1BH236_OB_NEG: Log2	1BH243_N_NEG: Log2	1BH247_OW_NEG: Log2	1BH248_OW_NEG: Log2	1BH249_OW_NEG: Log2	1BH256_OW_NEG: Log2	1BH266_N_NEG: Log2	1BH269_OW_NEG: Log2	1BH272_OW_NEG: Log2	1BH273_OW_NEG: Log2	1BH277_OB_NEG: Log2	1BH279_OW_NEG: Log2	1BH280_OB_NEG: Log2	1BH284_N_NEG: Log2	1BH285_N_NEG: Log2	1BH286_N_NEG: Log2	1BH287_N_NEG: Log2	1BH288_N_NEG: Log2	1BH290_N_NEG: Log2	1BH298_T_NEG: Log2	1BH299_N_NEG: Log2	1BH300_T_NEG: Log2	1BH312_N_NEG: Log2	1BH316_OW_NEG: Log2	1BH317_N_NEG: Log2	1BH318_OB_NEG: Log2	1BH319_OW_NEG: Log2	1BH320_N_NEG: Log2	1BH323_OB_NEG: Log2	1BH325_OB_NEG: Log2	1BH327_T_NEG: Log2	1BH331_OW_NEG: Log2	1BH334_OB_NEG: Log2	1BH336_OB_NEG: Log2	1BH343_OW_NEG: Log2	1BH344_N_NEG: Log2	1BH345_N_NEG: Log2	1BH346_N_NEG: Log2	1BH348_OB_NEG: Log2	2BH211_OW_NEG: Log2	BH221_OB_NEG: Log2	BH282_OW_NEG: Log2
No. of Observations	38	38	38	38	38	38	38	38	38	38	38	38	38	38	38	38	38	38	38	38	38	38	38	38	38	38	38	38	38	38	38	38	38	38	38	38	38	38	38	38	38	38	38	38	38	38	38	38	38
No. of Missing Values	0	0	0	0	0	0	0	0	0	0	0	0	0	0	0	0	0	0	0	0	0	0	0	0	0	0	0	0	0	0	0	0	0	0	0	0	0	0	0	0	0	0	0	0	0	0	0	0	0
Minimum	-2.93068	-3.65128	-2.93068	-2.11468	-6.02078	-4.45407	-3.65128	-6.02078	-3.5412	-4.45407	-4.45407	-0.532912	-2.98566	-2.98566	-6.90162	-6.90162	-6.90162	-4.45407	-4.45407	-6.02078	-3.65128	-3.65128	-3.65128	-3.65128	-3.65128	-3.65128	-3.65128	-2.93068	-6.02078	-3.65128	-0.557722	-3.65128	-4.45407	-0.748787	-3.65128	-6.02078	-3.5412	-3.65128	-2.924	-6.02078	-6.02078	-6.90162	-3.65128	-3.65128	-4.45407	-6.02078	-0.855427	-4.45407	-0.837766
Maximum	2.73261	1.80905	2.6618	2.54701	2.51909	2.70554	2.08537	2.64002	2.02308	2.62636	2.56059	2.60801	2.26436	2.0411	2.67374	2.51043	2.67559	2.62229	2.58795	2.71597	1.62223	1.69745	1.65729	1.56965	1.65626	1.97953	1.62541	2.65889	1.64455	1.71578	2.64162	1.94519	2.6263	2.53009	1.73184	2.68582	2.11358	1.70031	2.47982	2.69585	2.72592	2.69692	1.56147	2.36425	2.317	2.57363	2.54563	2.54313	2.68235
Mean	0.573823	-0.805654	0.598723	0.553239	0.373482	0.610022	-0.400017	0.693156	-0.483152	0.619059	0.613743	0.723971	0.227865	-0.0778793	0.34591	0.0420815	0.50595	0.625176	0.483999	0.656629	-0.999381	-0.850701	-1.04817	-0.652558	-0.831359	-0.907726	-0.815859	0.619038	-0.892965	-0.829058	0.579833	-0.785833	0.73649	0.467197	-1.00102	0.773392	-0.141062	-0.991418	0.468876	0.338753	0.499029	0.395654	-0.659765	-0.272304	-0.452036	0.301971	0.709887	0.557096	0.513204
Trimmed Mean	0.573823	-0.805654	0.598723	0.553239	0.373482	0.610022	-0.400017	0.693156	-0.483152	0.619059	0.613743	0.723971	0.227865	-0.0778793	0.34591	0.0420815	0.50595	0.625176	0.483999	0.656629	-0.999381	-0.850701	-1.04817	-0.652558	-0.831359	-0.907726	-0.815859	0.619038	-0.892965	-0.829058	0.579833	-0.785833	0.73649	0.467197	-1.00102	0.773392	-0.141062	-0.991418	0.468876	0.338753	0.499029	0.395654	-0.659765	-0.272304	-0.452036	0.301971	0.709887	0.557096	0.513204
Median	0.541879	-0.681682	0.600189	0.271183	0.857344	0.680378	-0.347973	0.898327	-0.552881	0.678801	0.547674	0.51487	0.0134305	-0.294448	0.456834	0.0175573	0.385017	0.863539	0.540688	0.941625	-0.901785	-0.758537	-1.07025	-0.51063	-0.829428	-0.949371	-0.698283	0.670504	-0.613478	-0.678564	0.214518	-0.780843	0.864347	0.122783	-0.947193	0.822635	-0.265332	-0.889459	0.23994	0.725355	0.817922	0.252859	-0.681905	-0.317371	-0.274303	0.75226	0.609624	0.705288	0.250115
Std. Deviation	0.986589	1.25487	1.01167	1.0027	1.73339	1.20978	1.20987	1.43924	1.2223	1.19768	1.15927	0.839776	1.05325	1.16163	1.67967	1.59835	1.50336	1.36721	1.27113	1.53628	1.23332	1.22119	1.34249	1.19378	1.22736	1.28914	1.24722	1.01378	1.49526	1.19393	0.85875	1.26407	1.24554	0.873035	1.24126	1.40049	1.18008	1.23208	0.953842	1.72022	1.65959	1.47754	1.19714	1.30133	1.43113	1.78051	0.857104	1.31933	0.897285
Trimmed Std. Deviation	0.986589	1.25487	1.01167	1.0027	1.73339	1.20978	1.20987	1.43924	1.2223	1.19768	1.15927	0.839776	1.05325	1.16163	1.67967	1.59835	1.50336	1.36721	1.27113	1.53628	1.23332	1.22119	1.34249	1.19378	1.22736	1.28914	1.24722	1.01378	1.49526	1.19393	0.85875	1.26407	1.24554	0.873035	1.24126	1.40049	1.18008	1.23208	0.953842	1.72022	1.65959	1.47754	1.19714	1.30133	1.43113	1.78051	0.857104	1.31933	0.897285
No. Of Outliers	4	7	6	0	3	6	7	9	6	11	1	0	2	5	7	4	1	2	3	3	12	8	0	7	8	12	7	3	8	8	0	4	10	0	8	6	7	12	1	3	2	3	7	7	8	3	9	5	4
Shapiro-Wilk Test	0.00230773	0.00568257	0.00810918	0.0602817	8.37193e-06	6.97919e-05	0.000880691	9.16135e-07	0.005492	3.36242e-05	7.65316e-06	0.0188057	0.000317557	0.000523047	1.39422e-07	8.08152e-07	1.21586e-07	0.000130335	3.45105e-05	8.1145e-06	0.00488591	0.00119894	0.533202	0.00266512	0.0116118	0.00670861	0.00580791	0.00520518	0.000118869	0.000108272	0.00114553	0.10498	4.75221e-05	0.000525704	0.0450827	1.71723e-07	0.000436082	0.00832024	0.000820675	1.20943e-05	2.43503e-06	6.39674e-08	0.00138066	8.39584e-05	0.000114408	6.49992e-06	0.0212551	6.77079e-05	0.00115706
D'Agostino-Pearson Test	1.09088e-06	0.14807	8.30006e-06	0.93634	0	0	0.00590105	0	0.108952	0	0	0.139187	4.37796e-06	0.0300911	0	0	0	1.17684e-14	0	0	0.65777	0.118065	0.915134	0.0499219	0.427785	0.674714	0.132602	7.72685e-06	4.9249e-07	0.0268726	0.0440529	0.782835	0	0.0232574	0.699862	0	0.00119471	0.625862	6.80635e-06	0	0	0	0.0762237	0.00118179	0.00104425	1.22125e-14	0.472151	0	0.017273
Percentile 1.0	-2.93068	-3.65128	-2.93068	-2.11468	-6.02078	-4.45407	-3.65128	-6.02078	-3.5412	-4.45407	-4.45407	-0.532912	-2.98566	-2.98566	-6.90162	-6.90162	-6.90162	-4.45407	-4.45407	-6.02078	-3.65128	-3.65128	-3.65128	-3.65128	-3.65128	-3.65128	-3.65128	-2.93068	-6.02078	-3.65128	-0.557722	-3.65128	-4.45407	-0.748787	-3.65128	-6.02078	-3.5412	-3.65128	-2.924	-6.02078	-6.02078	-6.90162	-3.65128	-3.65128	-4.45407	-6.02078	-0.855428	-4.45407	-0.837766
Percentile 5.0	-0.70477	-3.54671	-1.3069	-0.700801	-4.5324	-0.946869	-3.22871	-1.20325	-3.22321	-1.21178	-0.5685	-0.513226	-2.92708	-2.96696	-4.57645	-3.39123	-1.32745	-3.00685	-3.0005	-2.35932	-3.54671	-3.54671	-3.54671	-3.22871	-3.54671	-3.54671	-3.54671	-0.843172	-3.76975	-3.54671	-0.417364	-3.22871	-1.25514	-0.489829	-3.54671	-1.1455	-3.01343	-3.54671	-0.605295	-4.5324	-4.5324	-0.813877	-3.22871	-3.54671	-3.69142	-4.5324	-0.665558	-3.00685	-0.70565
Percentile 10.0	-0.471122	-3.00774	-0.454641	-0.44649	-1.28811	-0.657209	-2.93016	-0.769554	-2.93016	-0.567442	-0.230197	-0.171662	-0.405936	-1.03952	-0.393302	-0.750771	-0.21915	-0.949485	-0.727129	-0.860498	-3.00774	-3.00774	-3.00774	-2.93618	-2.93618	-3.00774	-3.00774	-0.627753	-3.23995	-3.00774	-0.203604	-2.93618	-0.715788	-0.377814	-3.00774	-0.477762	-1.22794	-3.00774	-0.16607	-1.24933	-0.878176	-0.29043	-2.93618	-3.00774	-3.23995	-2.16657	-0.439401	-0.661277	-0.383364
Percentile 25.0	0.129606	-1.09311	0.263626	-0.151923	-0.0800725	0.346721	-0.65361	0.518908	-0.875684	0.321143	0.189882	0.107916	-0.159019	-0.483303	0.0249133	-0.211012	0.0694332	0.25458	0.22557	0.346985	-1.37679	-1.02309	-1.80778	-0.99979	-1.14793	-1.34757	-1.09756	0.256363	-0.993646	-0.919341	-0.0844396	-1.29014	0.570535	-0.173594	-1.4041	0.592232	-0.447422	-1.33057	-0.083042	-0.0478463	0.0710285	-0.00289414	-0.852324	-0.433969	-0.608314	-0.200021	0.332223	0.249608	-0.0304047
Percentile 50.0	0.541879	-0.681682	0.600189	0.271183	0.857344	0.680378	-0.347973	0.898327	-0.552881	0.678801	0.547674	0.51487	0.0134305	-0.294448	0.456834	0.0175573	0.385017	0.863539	0.540688	0.941625	-0.901785	-0.758537	-1.07025	-0.51063	-0.829428	-0.949371	-0.698283	0.670504	-0.613478	-0.678564	0.214518	-0.780843	0.864347	0.122783	-0.947193	0.822635	-0.265332	-0.889459	0.23994	0.725355	0.817922	0.252859	-0.681905	-0.317371	-0.274303	0.75226	0.609624	0.705288	0.250115
Percentile 75.0	0.904763	-0.0183173	0.945063	1.39683	1.17958	1.05882	0.149875	1.22554	0.116998	0.892181	1.19871	1.29297	0.947477	0.452124	0.795237	0.857624	1.36422	1.3195	1.08206	1.29513	-0.703759	-0.348634	-0.263792	-0.151428	-0.362153	-0.648207	-0.156146	1.11111	-0.0426389	-0.354371	1.16557	-0.181613	1.23563	0.954376	-0.456173	1.28123	0.332751	-0.595191	1.02279	1.07708	1.14546	0.980374	-0.0228383	0.274414	0.074524	1.12341	0.919857	1.03957	0.839778
Percentile 90.0	1.96817	0.605021	2.08695	2.17392	2.21362	2.19561	1.12829	2.16416	1.15252	2.03985	2.18051	2.08694	1.66867	1.64094	2.14451	1.77515	2.1766	2.29368	2.00485	2.18802	0.790964	0.62645	0.854353	0.679902	0.606209	0.8409	0.613588	2.0879	0.483295	0.38881	2.03876	0.968484	2.25501	2.13599	0.655164	2.26446	1.6098	0.787021	1.88362	2.17563	2.25449	2.11376	0.719049	1.13082	1.05294	2.02943	2.06499	2.17532	2.186
Percentile 95.0	2.49956	1.16203	2.41921	2.41278	2.46942	2.50954	1.68183	2.5744	1.7077	2.50765	2.49377	2.58033	2.02834	1.91091	2.58707	2.17148	2.61003	2.49593	2.22604	2.53886	1.24235	1.1664	1.54402	1.40756	1.62687	1.82771	1.15039	2.53234	0.791881	1.19398	2.48899	1.45987	2.47777	2.40754	1.21282	2.54231	1.97578	1.17187	2.16589	2.57303	2.65786	2.47109	1.48867	2.2674	2.15646	2.47325	2.49865	2.49964	2.62011
Percentile 99.0	2.73261	1.80905	2.6618	2.54701	2.51909	2.70554	2.08537	2.64002	2.02308	2.62636	2.56059	2.60801	2.26436	2.0411	2.67374	2.51043	2.67559	2.62229	2.58795	2.71597	1.62223	1.69745	1.65729	1.56965	1.65626	1.97953	1.62541	2.65889	1.64455	1.71578	2.64162	1.94519	2.6263	2.53009	1.73184	2.68582	2.11358	1.70031	2.47982	2.69585	2.72592	2.69692	1.56147	2.36425	2.317	2.57363	2.54563	2.54313	2.68235
[truncated: 6 more columns]
