# Supplementary material for: Gut microbiome and fecal metabolite profiles in obese school-aged children from Northern Thailand
Source: Front Microbiol. 2025 Sep 11;16:1657839. doi: 10.3389/fmicb.2025.1657839 (PMC12461226; doi:10.3389/fmicb.2025.1657839)
Supplement: Supplementary file 7 [file Table_3.XLSX]

## Sheet: Phylum_Kruskal
Taxa	p.value
Bacteroidota	0.854369
Bacillota	0.690632
Actinomycetota	0.019669
Verrucomicrobiota	0.022842
Fusobacteriota	0.761903
Pseudomonadota	0.181678
Cyanobacteriota	0.072243
Elusimicrobiota	0.027613
Patescibacteria	0.979593
Synergistota	0.339354
Spirochaetota	0.308819

## Sheet: Phylum_dunnTest_BH
Comparison	Z	P.unadj	P.adj	Taxa
N - OB	-2.80039	0.00510408	0.0153122	Actinomycetota
N - OB	2.5833	0.00978594	0.0293578	Verrucomicrobiota
N - OB	-2.6702	0.00758059	0.0227418	Elusimicrobiota

## Sheet: Class_Kruskal
Taxa	p.value
Bacteroidia	0.854369
Clostridia	0.762193
Verrucomicrobiia	0.041827
Actinobacteria	0.368818
Coriobacteriia	0.003313
Bacilli	0.588947
Fusobacteriia	0.761903
Alphaproteobacteria	0.566173
Gammaproteobacteria	0.106771
Vampirivibrionia	0.072243
Negativicutes	9e-06
Elusimicrobia	0.027613
unclassified	0.010601
Saccharimonadia	0.979593
Lentisphaeria	0.850834
Synergistia	0.339354
Incertae_Sedis	0.114151
Brachyspirae	0.308819

## Sheet: Class_dunnTest_BH
Comparison	Z	P.unadj	P.adj	Taxa
N - OB	-3.34801	0.000813951	0.00244185	Coriobacteriia
OB - OW	2.33808	0.0193833	0.029075	Coriobacteriia
N - OB	-4.80871	1.51909e-06	4.55728e-06	Negativicutes
OB - OW	2.93196	0.00336829	0.00505244	Negativicutes
N - OB	-2.6702	0.00758059	0.0227418	Elusimicrobia
N - OB	-2.7889	0.00528881	0.0158664	unclassified
OB - OW	2.56646	0.0102742	0.0154113	unclassified

## Sheet: Order_Kruskal
Taxa	p.value
Bacteroidales	0.854369
Oscillospirales	0.512002
Lachnospirales	0.853908
Verrucomicrobiales	0.041827
Bifidobacteriales	0.360537
Coriobacteriales	0.003313
Erysipelotrichales	0.588947
Christensenellales	0.154391
Fusobacteriales	0.761903
Peptostreptococcales-Tissierellales	0.121573
Clostridia_UCG-014	0.754621
Clostridiales	0.948109
Sphingomonadales	0.192132
unclassified	0.452953
Monoglobales	0.459612
Enterobacterales	0.106771
Hyphomicrobiales	0.217758
Gastranaerophilales	0.072243
Veillonellales-Selenomonadales	0.001055
Clostridia_vadinBB60_group	0.405471
Elusimicrobiales	0.027613
Acidaminococcales	0.001273
Caulobacterales	0.010601
Incertae_Sedis	0.583254
Saccharimonadales	0.979593
Actinomycetales	0.909395
Victivallales	0.850834
Synergistales	0.339354
Micrococcales	0.370809
DTU014	0.114151
Brachyspirales	0.308819

## Sheet: Order_dunnTest_BH
Comparison	Z	P.unadj	P.adj	Taxa
N - OB	-3.34801	0.000813951	0.00244185	Coriobacteriales
OB - OW	2.33808	0.0193833	0.029075	Coriobacteriales
N - OB	-3.69437	0.000220433	0.000661298	Veillonellales-Selenomonadales
N - OB	-2.6702	0.00758059	0.0227418	Elusimicrobiales
N - OB	-3.53993	0.000400241	0.00120072	Acidaminococcales
OB - OW	2.80377	0.00505094	0.00757641	Acidaminococcales
N - OB	-2.7889	0.00528881	0.0158664	Caulobacterales
OB - OW	2.56646	0.0102742	0.0154113	Caulobacterales

## Sheet: Family_kruskal
Taxa	p.value
Prevotellaceae	0.643465
Bacteroidaceae	0.397866
Lachnospiraceae	0.853908
Ruminococcaceae	0.254096
Oscillospiraceae	0.123846
Akkermansiaceae	0.041827
Bifidobacteriaceae	0.360537
[Eubacterium]_coprostanoligenes_group	0.339415
Rikenellaceae	0.008586
Muribaculaceae	0.822134
Tannerellaceae	0.174335
Christensenellaceae	0.154391
Coriobacteriaceae	0.005969
Erysipelatoclostridiaceae	0.456974
Fusobacteriaceae	0.761903
Peptostreptococcaceae	0.104965
Barnesiellaceae	0.009996
unclassified	0.826338
Marinifilaceae	0.006282
Incertae_Sedis	0.919088
Butyricicoccaceae	0.931863
Erysipelotrichaceae	0.417233
Clostridiaceae	0.948109
Sphingomonadaceae	0.192132
UCG-010	0.771917
Monoglobaceae	0.459612
Eggerthellaceae	0.240351
Succinivibrionaceae	0.568274
Beijerinckiaceae	0.4716
Anaerovoracaceae	0.295991
Gastranaerophilaceae	0.072243
Atopobiaceae	0.118117
Selenomonadaceae	0.000893
Family_XI	0.712352
Elusimicrobiaceae	0.027613
Acidaminococcaceae	0.001273
Coriobacteriales_Incertae_Sedis	0.132822
Caulobacteraceae	0.010601
Porphyromonadaceae	0.38231
Saccharimonadaceae	0.979593
Actinomycetaceae	0.909395
Rhizobiaceae	0.22979
Defluviitaleaceae	0.591365
vadinBE97	0.850834
Synergistaceae	0.339354
Ethanoligenenaceae	0.375584
Micrococcaceae	0.370809
Veillonellaceae	0.307278
Brachyspiraceae	0.308819

## Sheet: Family_dunnTest_BH
Comparison	Z	P.unadj	P.adj	Taxa
N - OB	2.99961	0.00270324	0.00810973	Rikenellaceae
OB - OW	-2.34416	0.0190698	0.0286046	Rikenellaceae
N - OB	-3.13765	0.00170308	0.00510924	Coriobacteriaceae
OB - OW	2.35318	0.0186135	0.0279203	Coriobacteriaceae
N - OB	3.03431	0.00241086	0.00723259	Barnesiellaceae
N - OB	3.15302	0.0016159	0.00484769	Marinifilaceae
N - OB	-3.6886	0.000225489	0.000676468	Selenomonadaceae
OB - OW	2.70067	0.00691992	0.0103799	Selenomonadaceae
N - OB	-2.6702	0.00758059	0.0227418	Elusimicrobiaceae
N - OB	-3.53993	0.000400241	0.00120072	Acidaminococcaceae
OB - OW	2.80377	0.00505094	0.00757641	Acidaminococcaceae
N - OB	-2.7889	0.00528881	0.0158664	Caulobacteraceae
OB - OW	2.56646	0.0102742	0.0154113	Caulobacteraceae

## Sheet: Genus_kruskal
Taxa	p.value
Segatella	0.780283
Bacteroides	0.397866
unclassified	0.475246
Incertae_Sedis	0.504297
Faecalibacterium	0.021205
UCG-002	0.307004
Akkermansia	0.041827
Leyella	0.785848
Bifidobacterium	0.360537
Alistipes	0.039806
Massiliprevotella	0.020757
Agathobacter	0.128527
Parabacteroides	0.130713
Roseburia	0.246372
Collinsella	0.005969
Catenibacterium	0.256317
UCG-005	0.116711
Fusobacterium	0.86926
Christensenellaceae_R-7_group	0.07099
Mediterraneibacter	0.314212
Paraprevotella	0.390589
Enterocloster	0.202396
Gemmiger	0.130474
Coprococcus	0.095035
NK4A214_group	0.43599
CAG-873	0.431645
Blautia	0.819463
[Eubacterium]_ruminantium_group	0.786724
Romboutsia	0.073789
Lachnospira	0.193651
Lachnospiraceae_UCG-010	0.009547
Barnesiella	0.028627
Acutalibacter	0.138137
Ruminococcus	0.507871
CAG-352	0.282345
UCG-003	0.064636
Dorea	0.197183
Ruthenibacterium	0.0065
[Ruminococcus]_gnavus_group	0.942556
Eisenbergiella	0.010877
Rikenellaceae_RC9_gut_group	0.884465
[Eubacterium]_siraeum_group	0.268039
Agathobaculum	0.792512
Butyricimonas	0.014947
[Eubacterium]_eligens_group	0.661497
Clostridium	0.948109
Hungatella	0.00662
Sphingomonas	0.192132
[Eubacterium]_ventriosum_group	0.81102
Oscillibacter	0.203985
Odoribacter	0.008505
Flavonifractor	0.701147
Lachnospiraceae_UCG-004	0.844884
Monoglobus	0.459612
Holdemanella	0.560401
Negativibacillus	0.365944
Succinivibrio	0.568274
Colidextribacter	0.255514
Bosea	0.4716
Prevotellaceae_NK3B31_group	0.506732
Fusicatenibacter	0.485716
Howardella	0.004189
Zag_111	0.116545
Senegalimassilia	0.295932
Intestinimonas	0.040861
Slackia	0.747347
Faecalicatena	0.040321
Lachnospiraceae_NK3A20_group	0.929112
Family_XIII_AD3011_group	0.331481
Family_XIII_UCG-001	0.658915
Anaerostipes	0.990287
Paludicola	0.019885
Adlercreutzia	0.133607
CAG-56	0.747343
Hoylesella	0.680432
Erysipelotrichaceae_UCG-003	0.200113
Fournierella	0.230279
DTU089	0.42916
Megamonas	0.000893
[Eubacterium]_xylanophilum_group	0.478158
Prevotellaceae_UCG-003	0.012546
Anaerotruncus	0.021992
Tractidigestivibacter	0.026487
Fenollaria	0.723586
Sellimonas	0.982355
UC5-1-2E3	0.28962
Holdemania	0.028842
Parolsenella	0.245173
Prevotellaceae_UCG-001	0.22979
Cetobacterium	0.050502
Faecalimonas	0.275182
Caproiciproducens	0.639658
Intestinibacter	0.888176
Anaerofilum	0.054587
UCG-009	0.586786
Elusimicrobium	0.027613
Oscillospira	0.194224
Butyribacter	0.685567
Anaerobutyricum	0.294266
Lachnospiraceae_ND3007_group	0.836054
Catenisphaera	0.20205
Extibacter	0.665806
Frisingicoccus	0.310602
GCA-900066575	0.150763
Brevundimonas	0.010601
Candidatus_Soleaferrea	0.918377
Thomasclavelia	0.31863
Coprobacter	0.068839
Eggerthella	0.801928
Prevotella	0.691879
[Ruminococcus]_gauvreauii_group	0.955878
Marvinbryantia	0.346793
Porphyromonas	0.38231
Succiniclasticum	0.22979
Coprobacillus	0.972356
Christensenella	0.0789
Phocea	0.370266
TM7x	0.979593
Terrisporobacter	0.723437
Dielma	0.022044
Phascolarctobacterium	0.001391
Harryflintia	0.35946
Aureimonas	0.22979
[Clostridium]_innocuum_group	0.263471
GCA-900066755	0.022485
Defluviitaleaceae_UCG-011	0.591365
Butyricicoccus	0.539741
Lachnospiraceae_AC2044_group	0.436755
Lactonifactor	0.137736
Acetanaerobacterium	0.375584
Gabonibacter	0.180271
Rothia	0.370809
Arcanobacterium	0.308819
Hydrogenoanaerobacterium	0.371479
Ezakiella	0.959208
[Bacteroides]_pectinophilus_group	0.539741
Asaccharobacter	0.815728
Dialister	0.307278
Schaalia	0.961805
Cloacibacillus	0.568274
Pyramidobacter	0.216048
Aminicella	0.308819
Brachyspira	0.308819
Prevotellaceae_Ga6A1_group	0.22979

## Sheet: Genus_dunnTest_BH
Comparison	Z	P.unadj	P.adj	Taxa
N - OB	-2.66802	0.00763007	0.0228902	Faecalibacterium
OB - OW	2.18815	0.0286588	0.0429882	Faecalibacterium
N - OB	2.53896	0.0111183	0.033355	Alistipes
N - OB	-2.67617	0.00744696	0.0223409	Massiliprevotella
N - OB	-3.13765	0.00170308	0.00510924	Collinsella
OB - OW	2.35318	0.0186135	0.0279203	Collinsella
N - OB	2.89277	0.00381858	0.0114558	Lachnospiraceae_UCG-010
OB - OW	-2.48168	0.0130766	0.0196149	Lachnospiraceae_UCG-010
N - OB	2.6649	0.00770122	0.0231037	Barnesiella
N - OB	2.7385	0.00617205	0.00925807	Ruthenibacterium
OB - OW	-2.90663	0.00365349	0.0109605	Ruthenibacterium
N - OB	2.70941	0.0067402	0.0202206	Eisenbergiella
OB - OW	-2.64706	0.00811956	0.0121793	Eisenbergiella
N - OB	2.88933	0.00386066	0.011582	Butyricimonas
N - OB	3.16743	0.00153794	0.00461382	Hungatella
N - OB	2.90118	0.00371764	0.0111529	Odoribacter
N - OW	-3.30081	0.000964063	0.00289219	Howardella
N - OB	2.50792	0.0121445	0.0364334	Intestinimonas
N - OB	2.44	0.0146872	0.0220308	Paludicola
OB - OW	-2.54346	0.010976	0.0329281	Paludicola
N - OB	-3.6886	0.000225489	0.000676468	Megamonas
OB - OW	2.70067	0.00691992	0.0103799	Megamonas
N - OW	-2.56039	0.0104555	0.0156833	Prevotellaceae_UCG-003
OB - OW	-2.60699	0.0091342	0.0274026	Prevotellaceae_UCG-003
N - OB	2.70882	0.00675239	0.0202572	Anaerotruncus
N - OB	-2.50734	0.0121645	0.0364934	Tractidigestivibacter
N - OB	2.53902	0.0111162	0.0333487	Holdemania
N - OB	-2.6702	0.00758059	0.0227418	Elusimicrobium
N - OB	-2.7889	0.00528881	0.0158664	Brevundimonas
OB - OW	2.56646	0.0102742	0.0154113	Brevundimonas
N - OB	2.74656	0.00602238	0.0180671	Dielma
N - OB	-3.51479	0.000440097	0.00132029	Phascolarctobacterium
OB - OW	2.789	0.00528703	0.00793055	Phascolarctobacterium
N - OB	2.67168	0.00754715	0.0226415	GCA-900066755
