# Supplementary material for: Gut microbiome and fecal metabolite profiles in obese school-aged children from Northern Thailand
Source: Front Microbiol. 2025 Sep 11;16:1657839. doi: 10.3389/fmicb.2025.1657839 (PMC12461226; doi:10.3389/fmicb.2025.1657839)
Supplement: Supplementary file 8 [file Table_4.XLSX]

## Sheet: Raw_Positive
Compound	1BH205_OW_POS	1BH206_T_POS	1BH214_OW_POS	1BH217_OW_POS	1BH220_OB_POS	1BH230_OB_POS	1BH234_N_POS	1BH236_OB_POS	1BH243_N_POS	1BH247_OW_POS	1BH248_OW_POS	1BH249_OW_POS	1BH256_OW_POS	1BH266_N_POS	1BH269_OW_POS	1BH272_OW_POS	1BH273_OW_POS	1BH277_OB_POS	1BH279_OW_POS	1BH280_OB_POS	1BH284_N_POS	1BH285_N_POS	1BH286_N_POS	1BH287_N_POS	1BH288_N_POS	1BH290_N_POS	1BH298_T_POS	1BH299_N_POS	1BH300_T_POS	1BH312_N_POS	1BH316_OW_POS	1BH317_N_POS	1BH318_OB_POS	1BH319_OW_POS	1BH320_N_POS	1BH323_OB_POS	1BH325_OB_POS	1BH327_T_POS	1BH331_OW_POS	1BH334_OB_POS	1BH336_OB_POS	1BH343_OW_POS	1BH344_N_POS	1BH345_N_POS	1BH346_N_POS	1BH348_OB_POS	2BH211_OW_POS	BH221_OB_POS	BH282_OW_POS
4-[(E)-(4-Aminophenyl)diazenyl]-3-methylaniline	58726	1	1	1	43944	56859	1	50310	1	1	1	1	1	1	1	1	1	52861	1	46380	1	1	2958271	1	1	1	1	48449	1	1	3133204	2052262	52018	1	1	52187	1	1	1	2210239	55444	1	1	1	1	55884	898409	49992	1
Riboflavin (Vitamin B2)	27461	12895	1	33112	1	1	17511	1	11672	1	8576	12347	30271	1	32148	11119	11690	5699	13803	1	28077	6980	1380890	10939	1	6420	9228	1	1	1	1323200	1327995	1	15075	7088	1	17124	24620	1	343800	1	7763	5385	10150	1	1	627440	1	6681
Adlupulone	1	967238	771902	824846	1	1	931534	1	944412	1	1	791972	801039	876797	774823	792936	792156	1	770958	1	1128218	1037278	7351501	1	1081949	1364888	1	1	968492	945954	518454	5472049	233226	800841	1240284	1	854009	1028796	817109	5910874	1	1	920238	865383	848406	744313	4412697	1	783593
124.9788@27.655014	819672	620323	748398	823660	1	1	501953	1	564907	732690	1147653	778285	231090	267619	770866	1	729686	1	1	1	560675	495256	701879	610246	512128	1	479078	1	675441	1283593	1	569489	1	1083344	617343	1	1443780	530525	356803	1	1	1298971	517733	688984	502229	1	744551	1	1
PS(20:0/22:0)	1	60233	1	1	1	1	50639	1	73106	1	1	1	40631	60058	1	1	59201	1	1	1	310509	140140	701964	59035	255793	497202	62706	1	90322	100546	1	1347832	1	1	312174	1	61265	404984	1	1	1	1	118196	53778	1	1	1	1	1
Heptadecanoyl carnitine	63582	188929	180857	94626	1	44584	76831	1	67814	66826	58635	73855	147544	170230	75102	177976	48343	1	52727	1	183759	220513	451485	137976	58231	104931	76433	1	151950	158496	624179	266774	1	57663	164773	1	141377	72830	55828	265856	1	189664	60445	163091	106491	1	1080873	1	87400
Smilagenin	202755	1	203566	205505	203839	204438	213493	204797	1	215068	196792	203911	195251	217036	198743	205752	201128	214501	195363	213983	1	1	1134927	1	1	254072	1	208852	1	1	1466910	975551	61518	205186	1	188158	210165	1	205959	1050661	199308	135172	1	219836	208366	200502	4771196	199310	203000
TG(21:0/22:4(7Z,10Z,13Z,16Z)/22:6(4Z,7Z,10Z,13Z,16Z,19Z))[iso6]	191327	340019	228858	369748	1	251965	261836	1	404794	290243	230051	351123	358750	320071	232491	344746	251764	1	308364	1	532018	494969	573283	316035	410169	602598	515079	257614	397772	374683	373143	700997	174941	353144	670609	225662	335953	499633	331685	1	1	319577	329899	410010	314476	1	276101	205528	339582
635.7384@27.676998	858139	664518	759262	1	831274	842064	689351	869404	1	1	1	1	934309	774149	1	865781	1	833684	1	871696	677337	1	712362	1	673942	737300	653316	862935	703178	632625	862817	695112	891668	1	636094	899532	1	652520	923928	850913	996421	1	734306	988125	908895	860401	794130	792982	709592
LacCer(d18:0/20:0)	72171	110711	59658	57508	1	1	83715	1	114354	39750	60091	44217	146952	75168	40806	29730	43619	1	1	6470	487172	218062	909190	112391	219620	545743	107728	1	140015	150942	53540	1174425	1	49260	381531	1	83150	421211	85199	1	1	67343	148947	102879	6660	1	67890	1	40062
493.5589@24.633287	1	167350	1	7678	1	1	175314	1	180267	27233	119771	1	129122	205589	156320	166157	1	1	112857	1	224722	221223	1129077	226180	216878	206230	151727	1	208022	209188	1	519761	1	134869	210061	1	151745	226856	166914	1	1	1318842	230355	160876	147738	1	1	1	1
PS(P-20:0/20:0)	1	1	1	21470	1	1	30154	1	45361	1	1	1	20617	22353	1	1	1	1	1	1	107509	54975	282059	27648	70536	166717	45815	1	48050	58189	1	570323	1	1	126647	1	20640	139303	1	34364	1	1	42683	30009	1	1	1	1	1
PIP(22:5(7Z,10Z,13Z,16Z,19Z)/16:0)	17929	32882	1	9371	1	1	1	1	24884	1	1	1	1	1	1	1	1	1	1	1	85166	42461	334963	1	58918	208044	35152	1	18570	50053	1	567384	1	1	101481	1	10919	134886	1	1	7626	1	47028	11783	1	1	1	1	1
Gypenoside XVIII	1	18673	1	1	1	1	14215	1	16155	1	1	1	1	10815	1	1	1	1	1	1	62569	25078	207283	1	40265	141683	19582	1	17063	24724	1	497769	1	1	81966	1	1	98797	1	1	1	1	17743	9760	1	1	1	1	1
10E-heptadecenoic acid	235528	369911	1	1	1516479	1	913117	1478933	438870	1526984	1	1	1	525650	755226	1	1	1454404	965176	1440494	2922582	1054101	930617	1481744	2855620	911478	509778	1467447	426444	2462765	2449301	2520368	1468292	1	3129946	1443978	1	1972492	1	1649283	1494642	1	1143954	1	848185	1432371	2046976	614910	1
Methanethione, (2-methylphenyl)phenyl-, S-oxide	1	162248	1	1	1	1	134793	1	157703	1	1	1	1	185286	1	200461	1	1	1	1	198310	132667	398642	243574	173079	284553	265261	70161	241945	201908	186553	373409	1	203934	179307	1	171430	307969	1	1	1	1	107021	47261	1	1	147060	1	1
PG(22:6(4Z,7Z,11E,13Z,15E,19Z)-2OH(10S,17)/i-20:0)	1	1	1	1	85903	1	1	86231	1	1	1	1	1	1	1	1	1	37606	39212	45547	1	1	1721493	1	1	1277183	1	30066	1	1	1	2346261	30230	1	1	34077	1	1	1	1	25758	1	1	1	1	77534	1	88692	1
375.8223@27.716002	1	1	1	63120	80076	72305	20096	325610	1	1	1	1	1	86603	1	1	1	291371	1	316622	1	99076	197022	1	1	130539	1	172790	105091	1	69896	194743	70753	1	1	231084	1	1	11308	121688	240049	1	1	1	1	276442	72206	122742	1
PS(18:4(6Z,9Z,12Z,15Z)/0:0)	10211	36530	11936	10898	1	1	27753	1	38175	12542	1	11153	16972	27297	9463	18099	1	1	1	1	108840	61147	227846	24417	93214	217846	45259	1	41133	58615	1	376969	1	10283	135995	8247	15337	167139	10077	1	1	16085	45976	37568	22240	1	1	1	14752
L-Phenylalanyl-L-valyl-L-leucyl-L-prolyl-L-tryptophyl-N~5~-(diaminomethylidene)-L-ornithyl-L-isoleucine	1	56464	1	1	1	1	43468	162708	56385	1	1	1	1	40365	1	1	1	171992	1	169629	111832	72592	294549	47495	111535	218749	71604	159828	62129	80222	1	572092	1	1	274542	1	47468	207034	1	244171	1	1	71542	44637	43575	160623	1	1	1
N~5~-(Diaminomethylidene)-L-ornithyl-L-prolyl-L-histidyl-L-phenylalanyl-L-histidyl-L-lysyl-N~5~-(diaminomethylidene)-L-ornithine	1	10886	1	6782	1	10043	1	1	8242	1	1	1	1	5461	1	26649	1	18046	6139	27039	39269	15630	146457	7597	28518	94986	9300	1	9517	15578	1	309141	1	17622	46858	14144	1	71608	1	29667	20736	1	15198	1	1	21758	1	12512	1
3,4-Dimethyl-5-propyl-2-furanpentadecanoic acid	1	320740	101564	350113	201961	147852	325001	207900	331802	116691	98013	1	335967	343212	81963	391160	72325	219324	1	214566	322066	330569	498571	336103	318233	349507	324991	154513	314991	333647	124386	465581	188914	381495	331473	166081	370945	333304	1	205276	201298	1	307630	350827	350046	181696	162472	134024	1
503.7788@27.694	1	1	1	1	288101	1	1	128031	58222	1	1	1	1	1	1	1	1	276393	1	219473	93074	1	154863	1	1	1	1	134407	1	1	1	1	182079	1	90169	261162	55791	1	52102	141268	199037	1	1	55511	1	301416	1	67218	1
1007.7355@26.838009	16325	112904	21989	50433	1	27880	53666	1	195145	1	1	26352	57891	79955	35028	66908	1	1	19905	1	292231	166733	227413	78746	144217	262467	89665	1	83473	102230	30864	285064	1	62179	141130	1	46793	161958	60012	1	1	55597	105678	43583	55600	1	35059	1	34030
1,4-Cyclohexanedione	1	76123	1	1	1	1	69523	1	67916	1	1	1	1	63654	1	1	1	1	1	1	93567	82445	72061	62508	91002	98215	75935	1	68878	79209	1	80774	1	1	89184	1	63846	96548	1	1	1	1	79936	1	62289	1	1	1	1
PtdIns-(3,4,5)-P3 (1,2-dipalmitoyl)-d62	1	128110	100765	189995	1	1	163991	1	165569	1	136600	142278	160836	125410	163504	179801	130179	1	138224	1	136579	146869	149330	154053	133577	176137	197156	1	170106	120800	191633	167238	1	133144	145845	1	172307	157311	134893	1	1	122389	117376	169420	96207	1	1	1	176121
626.5261@21.510994	1	1	18602	36143	1	1	1	1	1	1	27074	21064	46764	1	32516	22760	15981	1	31241	1	470199	1	481875	1	1	1	1	22224	1	1	31348	1	1	19677	1	1	15354	41231	23397	31575	1	22498	1	1	19365	1	1	17302	30081
PE(20:3(6,8,11)-OH(5)/24:1(15Z))	57197	149779	10503	1	1	1	95334	1	130356	1	1	1	1	79847	1	51904	1	1	1	1	316439	167455	701246	88401	277281	612432	140482	1	102271	186763	1	994756	1	1	331226	1	1	361535	1	1	35571	69258	170743	93726	80612	1	1	36879	1
1708.4779@22.953001	1	214103	1	1	233904	154624	1	149568	179217	168401	1	1	1	169366	1	121331	1	261239	189911	215986	224693	215955	98706	1	205508	128055	165784	186644	1	131962	1	379904	228519	1	249363	221468	123505	1	1	219696	289736	1	1	1	1	1	136702	180824	1
9-Fluoro-16alpha-hydroxyandrost-4-ene-3,11,17-trione Esi+21.123995	1	41134	1	1	1	1	1	1	39179	1	1	1	1	26368	1	1	1	1	1	1	76417	56026	78137	32208	74685	103733	50967	1	45404	61376	1	77237	7746	1	84572	1	1	101534	1	1	1	20925	55992	23361	21929	1	1	1	1
PC(22:1(11Z)/20:2(11Z,14Z))	1	189170	1	1	1	1	112856	1	130727	1	1	1	1	1	1	1	1	1	1	1	356335	245239	994286	123312	285015	574811	203861	1	166281	248937	1	967444	1	1	515194	1	1	608518	1	1	1	1	224075	1	108223	1	1	1	1
917.5996@21.901	5339	18625	1	11111	1	1	27648	1	35902	1	20475	14991	28819	26877	23578	15473	16760	1	1	1	39946	28300	72953	19242	48089	58698	22075	1	32691	38080	40758	80963	1	21435	55393	1	17679	48810	14046	1	1	20870	35175	19994	14674	1	1	1	12772
1025.5559@23.480997	1	20335	1	1	1	1	8889	1	17268	1	1	1	1	11290	1	1	1	1	1	1	37341	28599	101344	16643	33823	81418	16312	1	16589	26030	1	131695	1	6099	50062	1	14152	59073	1	1	1	1	23296	5936	1	1	1	1	1
PC(O-18:1(11Z)/16:0)	67518	87041	80531	1	1	1	65581	1	66585	63657	57506	86127	1	103246	105940	1	79814	1	76578	1	64005	75384	55521	74869	58009	1	133342	1	91883	69471	63758	66581	1	1	46946	1	63167	51670	73317	1	1	54461	79668	66912	1	1	67556	1	66918
1036.5822@23.441998	1	13629	1	9584	1	1	11158	1	16305	1	1	1	1	11579	1	1	6188	1	1	1	41779	26441	107138	1	39614	69759	20542	1	14907	24314	1	114089	1	8450	79533	1	7113	55212	1	1	1	1	23465	1	8594	1	1	1	1
497.8371@27.605995	62335	51252	97846	61827	1	92268	85373	81511	53930	79867	123198	70857	82292	60187	105435	89971	68037	78605	82833	1	47346	68840	38248	71912	63086	36559	49733	38712	38354	62096	76306	35747	48590	53481	56422	1	109407	51244	63213	55229	1	71264	57666	104370	67216	108451	95459	1	68961
951.6516@27.642996	194827	168281	189581	193716	1	191538	174066	1	165201	195264	187288	199127	191486	184400	192324	191700	193479	1	193605	1	167140	167079	188730	172986	166153	161634	177148	1	181247	156693	192148	205060	1	171407	153142	1	178461	169788	195121	1	1	197323	159729	188929	184130	1	192864	1	189235
Lippioside I	1	23315	1	1	1	1	32896	1	28220	1	1	10537	13368	18763	1	18437	1	1	1	1	75924	25543	283091	20362	47100	136413	27923	1	52845	59832	1	46089	6435	11875	112763	1	25580	80209	14878	1	1	1	39090	20862	9104	1	1	9984	1
(8S,Z)-6-((R,E)-2,5-Dimethylhept-4-en-1-ylidene)-8-methyloctahydroindolizin-8-ol	19080	24606	18991	24743	1	1	30939	1	1	13366	1	23167	30976	26316	25985	27172	1	1	1	15289	1	1	45410	25197	1	1	1	1	29217	1	23556	1	1	25720	1	10719	31117	1	35593	46909	1	19798	1	23519	26936	1	40317	1	28619
MIPC(t20:0/20:0)	1	13438	1	1	1	1	8929	1	12886	1	1	1	1	1	1	1	1	1	1	1	33061	1	99621	1	6805	66045	12613	1	1	15268	1	102699	1	1	35743	1	9383	39458	1	1	1	1	1	7918	1	1	1	1	1
Ganglioside GM3 (d18:0/18:1(9Z))	1	106970	1	73411	1	1	1	1	104669	1	1	1	65296	1	1	69167	1	1	1	1	172168	133099	190437	85117	144127	151365	103772	1	100716	123532	1	293425	1	1	159603	1	81050	140951	65756	1	1	1	109086	83228	72318	1	1	1	1
10-Acetoxyligustroside	1	18227	1	5275	1	1	16213	1	15938	1	1	1	6367	6769	1	1	1	1	1	1	26689	25650	29970	19526	15815	31585	12464	1	17926	42852	1	39914	1	7162	43063	1	11616	25351	1	1	1	6293	20001	13759	13835	1	1	1	1
Isoferulic acid	1	8149	1	1	1	1	6889	1	9294	1	1	1	1	7572	1	1	1	1	1	1	17294	11056	27823	8896	14762	27143	7963	1	1	10474	1	42757	1	1	20430	1	5647	24112	1	1	1	5331	8459	6409	1	1	1	1	1
3'-Methoxy-E,E-dienoestrol	1	27832	11821	14828	1	1	24609	1	24345	7680	12183	11707	19393	19545	8632	15111	11500	1	1	1	22369	23709	18758	22011	21002	16766	21770	1	22430	26076	16482	16858	1	1	21740	1	16521	21946	16956	8542	1	15885	25874	1	19162	1	1	1	12959
609.7741@27.644005	49453	36110	52450	44739	1	18808	35006	1	37302	43549	38500	42365	40792	32666	39394	45512	14544	1	40370	1	49265	34951	42455	38150	36259	43778	36817	45053	43843	52256	41588	55261	1	47905	51512	51369	54690	40546	34446	1	1	35680	36356	24719	32804	60135	46021	47993	39428
Awadcharidine	1	28508	14438	18901	1	1	25993	1	23880	1	22863	19463	20607	25496	19765	21334	18593	1	1	1	24851	23699	33000	1	25921	33829	24892	1	24661	23193	1	31225	1	1	29422	1	22314	30158	19059	1	1	19669	25182	21294	22892	1	19013	1	19663
357.3235@17.629	1	1	1	1	1	1	9249	1	11680	1	1	1	1	10153	1	1	1	1	1	1	20714	14066	20434	9329	18318	19136	1	1	11533	15574	1	11904	1	5850	20713	1	1	20379	1	1	1	1	13237	9522	1	1	1	1	1
123.9591@27.669004	1	1	1	1	583432	1	1	932165	1	1	1	1	1	1	1	1	1	742224	1	736433	1	1	1	1	1	1	1	963227	1	1	1	1	613126	1	1	518246	1	1	1	365769	501034	1	1	1	1	442780	1	371598	1
157.8852@27.669004	1	1	1	1	58536	1	1	374140	1	1	1	1	1	1	1	1	1	310845	1	393593	1	1	1	1	1	1	1	244644	1	1	1	1	312111	1	1	380758	1	1	1	199062	371554	1	1	1	1	404845	1	1	1
1701.486@22.952002	1659460	1	1666235	1	1771853	1534497	1	1576593	1	1600253	1604526	1603875	1	1	1636343	1616554	1652723	1578982	1630783	1561069	1	1	1	1	1	1	1	1545425	1	1	1454374	1	1505446	1601858	1	1604597	1	1	1546429	1536093	1518357	1550257	1	1	1	1545740	1402846	1260838	1
Undecylprodigiosin	165283	1	143781	59399	314945	204987	29665	304328	1	176897	161960	123708	64202	33904	149259	73169	128113	331333	172770	333172	1	1	1	27010	1	1	1	220154	17244	1	95305	1	248938	73311	1	258304	37282	1	81177	271234	289676	93865	1	42711	51959	279817	194741	213795	105859
Sodium Tetradecyl Sulfate	157981	1	146493	51696	243136	213521	1	256277	1	186101	149374	119253	53331	1	136893	55654	124683	276263	172182	259144	1	1	1	1	1	1	1	212845	1	1	77258	1	237219	67783	1	223890	1	1	78206	202181	245111	94116	1	1	33525	246514	154309	200862	103865
493.5591@24.294998	155330	1	156923	178086	138407	208641	1	193445	1	202265	173334	155335	189604	1	204407	140514	131432	174907	199654	142983	1	1	1	1	1	1	1	192569	1	1	201464	1	188137	182036	1	192401	197120	1	220086	178496	209257	1335406	1	161988	29695	198037	197021	184857	186132
Pyridine-2-azo-p-dimethylaniline	175945	1	192301	1	197253	198946	1	221311	1	1	1	187645	1	1	171285	1	1	214512	1	216590	1	1	1	1	1	1	1	210127	1	1	1	1	186524	1	1	195656	1	1	1	178696	220275	1	1	1	1	201754	172495	191738	183689
Deoxytubulosine	110490	1	103036	42902	215135	140776	29164	219445	1	125537	103716	88290	48503	20790	88651	47292	79339	242142	112715	236062	1	7775	1	1	1	1	1	147108	19903	1	142902	1	180105	56398	1	175769	1	1	53670	221285	202949	62154	1	37256	1	192411	163496	142338	77387
463.8112@27.685	205804	1	1	1	363773	208045	1	292584	1	1	136095	251549	1	201400	1	174971	1	301310	1	288877	210017	201307	1	207651	211951	232121	1	292672	208680	1	281429	252727	306407	189468	207734	269317	1	199396	175961	261438	278741	1	214033	212599	1	284993	200869	229313	1
285.8896@27.681	1	1	1	1	141932	1	1	134441	1	1	1	1	29764	1	5009	1	1	170106	1	147554	1	16614	1	1	1	1	1	1	1	1	1	1	148235	1	1	162352	1	1	63299	1	26175	1	1	1	1	126496	1	94600	1
247.229@19.794003	27228	1	1	1	9928	10370	1	14364	1	5630	6095	1	1	1	1	1	1	19739	1	36151	1	1	1	1	1	1	1	13729	1	1	43559	17651	7320	1	1	17596	1	1	1	86359	24473	1	1	1	1	7533	111697	11231	1
PC(18:1(9Z)e/2:0)	1	1	15972	5664	12717	11032	1	12143	1	9280	5375	7527	5071	1	11319	1	21971	11364	16871	26867	1	1	1	1	1	1	1	9050	1	1	1	1	17072	13022	1	15954	1	1	6767	1	14870	7581	1	1	1	21543	1	8336	24880
Di-2-propenyl hexasulfide	1	1	1	50970	101219	12946	8014	90310	1	53755	11338	1	1	1	1	1	1	52896	1	88802	38149	1	1	46233	5532	1	1	48109	1	1	1	35106	35633	1	1	44805	50982	1	1	56941	100366	1	38694	12327	1	40996	43017	14427	1
639.5797@25.463007	198538	1	185833	153077	170052	203622	1	1	1	193457	219593	197754	222391	1	215677	181649	206895	195406	211255	168565	1	1	1	1	1	1	1	188190	1	1	194382	1	181202	204393	1	183510	1	1	200609	181857	205765	130235	1	1	1	204002	225105	126593	47920
Malonic acid, piperonyl-, diethyl ester	10023	1	11623	10409	11755	12135	1	10431	1	10952	11907	9071	9208	1	11515	1	9903	1	12933	12401	1	1	1	1	1	1	1	12908	1	1	12408	74304	10261	9137	1	13280	7786	1	10124	13659	13052	10195	1	7262	9843	10703	16530	10764	8849
2-Octanol, 1-hydroperoxy-	56871	1	61199	1	57842	57159	1	50787	1	58333	62845	62552	1	1	60787	1	65917	56569	57385	56229	1	1	1	1	1	1	1	51399	1	1	1	1	51932	67189	1	56914	66795	1	60368	53609	56000	60235	1	1	1	51128	58686	51140	53636
336.8463@27.708006	1	1	1	1	113184	10468	1	13351	1	1	1	1	1	1	1	1	1	95050	1	98180	1	1	1	1	1	1	1	1	1	1	1	1	95614	1	1	66076	1	1	1	38878	80614	1	1	1	1	31792	1	1	1
PC(16:0/9:0(CHO))	1	1	1	1	76098	52364	1	73297	1	1	1	1	1	1	1	1	1	87300	1	80249	1	1	1	1	1	1	1	57563	1	1	1	1	65275	1	1	61663	1	1	1	1	76437	1	1	1	1	65600	1	50962	1
(16,16-dimethyldocosa-cis-5,8,11,14-tetraenoyl)-2'-methoxyethylamine	1	1	1	1	47034	62448	1	56074	1	1	58513	57331	1	1	1	1	1	70511	40247	55908	1	1	1	1	1	1	1	67972	1	1	1	1	54893	1	1	52262	1	1	1	1	58422	1	1	1	1	60057	1	1	33359
511.7695@27.684002	1	1	1	1	93052	1	1	104496	1	1	1	1	1	1	1	1	1	100673	1	109519	1	1	1	1	1	1	1	1	1	1	1	1	1	1	1	80494	1	1	1	58010	128636	1	1	1	1	136097	1	1	1
466.8096@27.681	1	1	1	1	164875	1	1	172193	1	1	1	1	1	1	1	1	1	144684	1	124760	1	1	1	1	1	1	1	1	1	1	1	1	130955	1	1	192245	1	1	1	114511	141216	1	1	1	1	93935	1	1	1
333.2854@20.701998	1	1	1	1	40297	25454	1	31707	1	26556	1	1	1	1	1	1	1	43776	24994	38163	1	1	1	1	1	1	1	1	1	1	1	1	32669	1	1	30196	1	1	1	32206	34830	1	1	1	1	35418	1	26675	18163
Met Arg Met	34231	1	33166	12628	72945	46466	1	70327	1	41831	32735	20149	13786	1	26855	13209	23836	75073	36425	72927	1	1	1	1	1	1	1	51890	1	1	18961	1	62496	15449	1	57823	1	1	14224	72022	59573	20580	1	10032	1	67749	42426	49856	20006
Hedamycin	26184	1	25593	1	70990	45767	1	63726	1	33130	26203	19188	1	1	21759	1	20924	73605	27889	72828	1	1	1	1	1	1	1	44263	1	1	1	1	57606	8940	1	59407	1	1	1	47607	64621	1	1	1	1	57885	23670	42420	12555
Isodonadenanthin	19412	1	1	1	43466	1	1	44551	1	28543	1	1	1	1	1	1	1	49691	20916	43862	1	1	1	1	1	1	1	28372	1	1	1	1	40970	1	1	37080	1	1	1	53964	36962	1	1	1	1	50802	1	35458	1
292.8774@27.677	1	1	9143	5047	22643	1	1	47700	1	1	1	1	1	1	1	1	1	44377	1	43288	1	1	1	1	1	1	1	31606	1	1	1	1	39393	1	1	39319	1	1	1	10726	18247	1	5050	1	1	62798	1	1	1
6,8-dibromo-3-(3-chlorophenyl)-1,3-benzoxazine-2,4-dione	1	13839	1	1	63064	15366	18178	62391	1	1	1	1	1	12011	1	1	1	53904	1	61038	21086	1	1	5235	1	1	1	48632	1	1	1	1	55971	1	6148	64905	1	1	1	1	60535	13606	1	1	1	70051	1	40911	1
Thalicarpine	1	1	1	1	61076	24811	1	67291	1	20554	1	1	1	1	1	1	6578	69281	9917	55134	1	1	1	1	1	1	1	29040	1	1	1	1	51924	1	1	46468	1	1	1	1	51634	1	1	1	1	53564	10577	29357	1
Nimbolidin C	16494	1	1	1	41280	26502	1	50756	1	1	15623	9124	1	1	1	1	1	50994	16577	51932	1	1	1	1	1	1	1	28775	1	1	1	1	36984	1	1	35676	1	1	1	32400	43988	1	1	1	1	40490	1	29849	1
414.0998@22.447006	25723	1	16268	19416	46553	43960	14400	40566	1	45199	44464	37429	24361	9561	39550	26442	31491	42011	45107	39233	1	1	1	15231	1	1	1	37767	1	1	28149	1	46603	32365	1	38964	21329	1	35517	17078	42748	37378	1	20929	11570	45516	18142	23153	40651
Fludrocortisone hemisuccinate	13521	1	19098	1	40058	26134	1	35771	1	22718	16808	1	8373	1	14171	5888	15014	40581	17848	36765	1	1	1	1	1	1	1	26907	1	1	18130	1	28958	7086	1	29069	1	1	9339	43417	35028	11407	1	6061	1	36930	28386	25543	12307
(+)-7-Isojasmonic acid CoA	37935	1	38221	35257	36319	37028	31889	43007	1	37527	39804	33882	30463	34220	31887	32685	30095	44004	38366	42476	1	1	1	30253	1	1	1	32185	1	1	33890	1	32231	31900	1	36015	1	1	32977	28465	42620	35684	1	30947	36963	38800	42708	35766	36251
1024.4565@22.44	36037	1	26325	1	42609	41743	1	42089	1	36655	31271	27359	1	1	29487	1	24573	45529	32503	42777	1	1	1	1	1	1	1	40539	1	1	17252	1	42577	18912	1	36894	1	1	1	21661	41395	19069	1	1	1	43276	24252	40924	20639
Hyrcanoside	28987	1	21101	16073	28383	30721	1	31626	1	27205	26291	22813	18189	1	26252	16279	24528	32092	24002	29849	1	1	1	9011	1	1	1	30844	1	1	16442	1	31495	21867	1	27917	8984	1	15779	26273	29165	23270	1	12737	14824	28722	24754	29355	27512
19-Hydroxytetrangulol	1	1	1	1	19294	7578	9467	20498	8395	1	10392	1	8704	9725	13517	6780	1	9434	1	9100	8269	1	1	5187	1	8378	1	7508	8015	1	1	1	17608	1	1	18968	9519	6517	1	1	19836	1	1	1	1	20770	1	1	9346
N-{4-[(But-2-en-1-yl)oxy]benzoyl}-O-(trifluoromethyl)-L-tyrosine	17605	1	15057	7818	26454	20354	1	22937	1	17014	14574	11986	1	1	18476	1	12852	25206	15988	21857	1	1	1	1	1	1	1	20350	1	1	9271	1	21438	8721	1	21825	1	1	9497	17668	22735	9878	1	1	1	20725	15818	18720	10711
1-Piperidinebutanol, alpha,alpha-bis((3,4-(methylenedioxy)phenoxy)methyl)-, methylcarbamate (ester), citrate	39714	1	21678	11074	24122	25996	1	40406	1	24853	34959	18790	21672	1	22699	19588	36581	44637	39074	45796	1	1	1	1	1	1	1	45698	1	1	25050	1	44571	21684	1	42033	1	1	23421	30446	23323	28242	1	7801	1	26591	32753	27137	27594
512.7716@27.679996	1	1	1	1	55229	1	1	23333	1	1	1	1	1	1	1	1	1	20079	1	38835	1	1	1	1	1	1	1	29500	1	1	1	1	23600	1	1	29692	1	1	1	1	55844	1	1	1	1	69044	1	1	1
1026.8054@24.169004	1	12783	1	1	1	10108	1	12643	1	1	1	1	1	10510	1	1	1	17817	16406	12213	6724	11549	1	8783	9760	5944	6711	18485	11314	10503	1	6964	1	1	9732	14301	1	1	14527	15972	11882	14010	11210	17976	1	1	1	9303	1
Glycyl-L-prolyl-L-tyrosyl-L-alanyl-L-prolyl-L-alanylglycyl-L-histidine	1	1	1	1	12303	9584	1	15650	1	5599	5507	1	1	1	5486	1	1	14402	7061	12958	1	1	1	1	1	1	1	10561	1	1	1	1	1	1	1	12335	1	1	1	11881	10902	1	1	1	1	11503	1	8727	1
Amaranthussaponin II	1	1	1	1	7404	1	1	9441	1	1	1	1	1	1	1	1	1	10111	1	11805	1	1	1	1	1	1	1	6861	1	1	1	1	8619	1	1	7653	1	1	1	5895	6272	1	1	1	1	7528	1	5920	1
109.953@27.588009	43693	27134	29656	6448	1	29473	12326	1	35050	20383	18272	20087	42931	39648	21361	8846	23985	1	18605	1	1	1	1	27365	21152	1	37473	1	1	11044	16594	21292	1	13561	1	1	29857	1	5298	13615	1	1	1	8446	14796	24925	10623	12429	22346
623.7542@27.661991	63504	63363	1	1	1	73920	63503	1	65349	67037	68193	1	50368	69764	61593	65998	64925	1	1	1	1	64507	1	63446	66064	1	1	1	61996	1	59776	1	1	70143	1	1	65029	1	69333	1	1	62731	62416	50964	62503	1	66530	1	63390
Endothall, di(N,N-dimethyltridecylamine) salt (1:2)	70718	1	65474	1	1	66752	70894	1	1	67231	43416	71024	44900	31933	73077	61571	84955	1	67382	1	1	1	1	13248	1	1	62189	20715	1	1	76981	1	1	46344	1	1	32516	1	62463	1	1	36763	1	58028	1	1	73100	44870	68917
PA(PGD1/8:0)	18070	43279	31990	20766	1	8536	11702	1	45221	1	29317	15146	15919	33556	31926	20721	30695	1	1	26651	90120	50253	1	19490	79827	65628	48747	1	33095	54854	527260	1	1	10983	98409	1	26616	111860	1	1	1	18073	49483	18500	40936	1	69991	1	32080
Fumitremorgin B	1	1	1	1	1	1	8784	1	12240	1	1	1	1	6025	1	1	1	1	1	1	21932	17022	1	10618	21204	29930	10083	1	9144	1	1	1	1	1	26106	1	1	28543	5211	1	1	1	11635	7356	1	1	1	1	1
Acetic acid--2,5-diethylphenol (1/1)	8710	22183	1	1	1	7858	19122	1	20271	1	1	1	1	14066	6827	1	1	1	1	1	35361	24643	1	1	35642	39114	22377	1	13409	22654	1	1	1	1	29896	1	13152	33131	1	1	1	1	17594	1	1	6418	1	1	1
Ala Phe Pro Glu	1	9586	1	1	1	1	1	1	10222	1	1	1	5152	9039	1	1	1	1	1	1	18054	10270	1	8715	15998	29934	10607	1	9634	10185	1	1	1	1	18520	1	6262	19223	1	1	1	5279	11229	7073	1	1	1	1	1
[truncated: 10 more columns]

## Sheet: Raw_negative
Compound	1BH205_OW_NEG	1BH206_T_NEG	1BH214_OW_NEG	1BH217_OW_NEG	1BH220_OB_NEG	1BH230_OB_NEG	1BH234_N_NEG	1BH236_OB_NEG	1BH243_N_NEG	1BH247_OW_NEG	1BH248_OW_NEG	1BH249_OW_NEG	1BH256_OW_NEG	1BH266_N_NEG	1BH269_OW_NEG	1BH272_OW_NEG	1BH273_OW_NEG	1BH277_OB_NEG	1BH279_OW_NEG	1BH280_OB_NEG	1BH284_N_NEG	1BH285_N_NEG	1BH286_N_NEG	1BH287_N_NEG	1BH288_N_NEG	1BH290_N_NEG	1BH298_T_NEG	1BH299_N_NEG	1BH300_T_NEG	1BH312_N_NEG	1BH316_OW_NEG	1BH317_N_NEG	1BH318_OB_NEG	1BH319_OW_NEG	1BH320_N_NEG	1BH323_OB_NEG	1BH325_OB_NEG	1BH327_T_NEG	1BH331_OW_NEG	1BH334_OB_NEG	1BH336_OB_NEG	1BH343_OW_NEG	1BH344_N_NEG	1BH345_N_NEG	1BH346_N_NEG	1BH348_OB_NEG	2BH211_OW_NEG	BH221_OB_NEG	BH282_OW_NEG
N-(2-Diethylaminoethyl)-2-(4-hydroxyphenoxy)acetamide	14891184	5809855	14678890	15065290	14425754	13836021	9358165	14668315	6250571	13482478	14431361	16193912	13584534	7417391	14802833	14672814	14891385	14027410	13360205	13835023	6648428	6510888	6378808	5787273	6628280	6381520	5903195	14608515	5866658	6120708	14258706	7185787	14652835	14641787	7099079	14738685	8004583	6574830	14750873	13470596	15012507	14950648	6660098	14924022	14632207	3325815	14066503	13864464	14795262
Glycyl-L-valyl-N~5~-(diaminomethylidene)-L-ornithyl-L-phenylalanyl-L-phenylalanine	14789221	10980153	14608050	14999654	14315877	13738441	10068141	14561746	6167833	13390002	14371713	16098812	13520513	2062902	14841318	9087734	14794815	13968551	13953708	13756799	6619250	11261537	6352752	10831620	6514292	6332458	11368327	14617434	6476682	6775568	15084730	6998696	14547558	9589796	7049037	14626516	15423448	6577508	14838313	13156435	14910143	14868576	6624160	10240055	9750121	14689040	13949643	13771652	14794347
327.1892@23.155016	1455585	653704	1437169	4358640	1410267	1644020	1163934	1615508	745139	5520596	1447129	957030	1255611	1137839	5682136	1267948	4391999	1397476	5702002	5785222	834020	867310	659589	661590	424959	524937	726490	1392657	1035289	1052683	1028973	621533	5219999	1265061	371541	1756161	1180555	672708	1228615	1368965	1601604	1209003	983536	1102179	1063153	1764793	5757757	5664848	1086889
Ala Lys Pro Gln	789754	410619	736540	660969	894699	836439	458551	881795	417769	782569	754390	751825	639981	444386	733978	525617	753122	888889	768747	878379	343655	379261	329838	447713	363863	320741	410527	827502	438568	409917	665722	345167	864029	669912	331060	866909	576805	333554	678940	849206	854473	707654	384616	482866	593113	886784	796924	821190	728560
L-Glutamic acid, N-[N-[(phenylmethoxy)carbonyl]-L-isoleucyl]-	627670	684577	919569	848751	695812	878562	760875	824963	679757	700096	909422	930704	845769	528324	905301	880491	672484	1013067	929628	967850	413298	446972	258072	473841	475033	346839	628035	753515	725846	513724	699200	358084	912797	869493	434938	895997	584613	376779	898711	710460	772954	922096	636514	753325	471496	886479	891880	757173	896417
Imidiocarb	570319	269275	685939	363624	916527	783833	250471	934225	250865	612733	567263	414776	337205	328068	519378	344361	489503	1018374	702079	970975	265393	242864	285184	246439	278508	248693	264162	816840	248216	265478	380673	207119	848891	367818	228899	909841	319705	255064	371037	769708	778272	379748	254889	339456	372060	854909	614339	768010	420965
Lys Asp Ser	2424416	684000	2053736	2292350	533896	699531	758473	572866	678380	491994	2288166	2391231	660851	528324	680619	880844	2262797	618867	704304	666813	222856	469015	172241	482497	602217	454312	628998	583338	726134	594483	690975	398702	685852	612646	367233	2398946	582519	461703	513956	1988443	510500	920879	453837	556312	477511	665845	705872	640121	614520
Sarcostin	380980	197282	360425	259538	539070	436816	205158	571640	188291	404298	388221	350133	278626	226724	358458	297660	351585	560573	396998	533889	126637	162506	135044	193051	143777	133510	182441	452778	202781	173818	303689	138307	498547	289491	120846	525891	232294	136526	310963	485706	543708	316608	170355	243221	255209	527083	415547	463282	322136
Civetone	239009	117426	243319	73102	293189	246467	161860	281014	155257	237067	249544	198276	159727	162579	223099	167633	192349	293606	233992	286363	136932	158261	149733	164789	155841	145058	156746	264238	168644	154980	179889	153528	283619	178674	149490	276986	153526	149483	178326	273970	280084	190593	151212	156029	154289	252811	237395	255169	184284
Dihydroacanthospermal	103579	88957	166389	89577	216643	207722	81790	200185	84362	175047	99894	110442	83987	87984	115270	105865	105453	205020	170009	215266	71933	87731	74598	81399	79876	77055	81024	205303	98341	81190	97918	89892	196615	89308	76621	195535	91341	75980	109185	202172	213172	98313	80185	93941	99193	197273	179864	185686	93812
JWH 018 N-(5-hydroxypentyl) metabolite-d5	205477	122278	241049	164534	286487	261461	135515	250912	120933	248991	183788	190404	164644	135210	189935	161775	186259	287384	208158	279791	97627	114565	84104	133965	99107	100945	120508	227886	120664	109986	176446	94644	283660	156586	104534	212330	144097	93090	182121	281471	290758	189478	114105	132968	137021	227299	195495	272407	189698
Succinic acid, methylene-, bis(p-bromophenacyl) ester	171342	250861	170033	217459	1	168870	231478	1	244043	174726	192202	204733	204864	240566	155879	227437	193422	135656	158457	1	295612	255474	164304	243654	278946	285549	249736	171986	1	268255	201047	175038	166737	222541	277257	1	218279	257977	195867	1	1	210736	267645	225137	209893	1	193054	151094	182994
Ro 18-5364	198906	165988	205993	157944	311073	302034	161563	314902	184885	263765	148932	206031	192687	203272	234693	179008	201393	311021	312540	277835	109949	157943	98000	150879	88133	106562	101007	205163	127789	154938	135345	118918	198995	142262	78075	243756	189793	108312	179401	203773	289898	181075	140055	188920	193876	303936	199452	263607	208091
Ala Asp Pro Asp	115346	100100	124418	110865	343611	109150	122935	109508	111654	404908	374646	454673	257850	136832	156853	336172	422148	333117	402028	119699	97890	82638	76515	96244	82766	78637	70055	267864	151578	89531	438144	103199	410597	102299	96903	356868	161399	92905	397180	83245	132263	431337	111269	135435	121304	425273	108760	343578	402956
N-Fmoc-L-threonine Allyl Ester	377688	121674	98882	389453	352477	131543	118123	387242	107456	365750	324474	327826	389144	174004	328464	370625	375040	331899	134826	370096	134201	127884	145094	78820	125796	136473	121653	136737	105181	116551	388464	153684	381236	374158	113179	369369	432997	116981	427563	124597	387974	155465	278043	415134	120253	381448	353931	141020	136846
(-)-trans-C75	217009	84898	273888	227502	204509	246201	96989	277438	89822	236702	224828	247413	225783	242642	276723	250472	265607	244147	245558	259539	89801	96244	41310	237634	89199	96614	74986	248673	95647	115928	223014	76382	262527	219677	82394	243219	237327	76175	218015	226461	256699	261044	86981	245960	152528	259544	266461	196477	235996
1-[2-Fluoro-4-(methanesulfonyl)phenyl]-1,4-diazepane	90970	127542	94575	115788	87939	86747	113865	83509	125203	100312	98149	100054	102658	113668	94393	105841	102558	92513	91666	86232	128177	129626	134152	114326	121542	137139	123232	83244	123070	118696	99814	133577	84557	114463	126988	97189	105397	136629	106786	84840	88066	99234	111583	106222	106335	88039	92518	85243	97864
Hoechst 33342	41182	48431	38210	36741	26351	32319	50297	27917	45566	33334	39806	39420	43142	45502	36798	42498	40623	32876	29863	31760	50580	50039	49795	42498	48491	52083	46958	31545	45680	43239	41250	51076	31799	37001	51225	28553	48429	50321	37524	28676	28885	40890	49685	44853	42373	29131	33948	33327	39678
L-Isoleucyl-L-tyrosyl-L-leucyl-L-histidine	115630	75300	123576	91680	158540	137710	81204	157792	77187	137416	109681	107002	94134	90158	107968	100370	112142	159339	107380	161934	70629	71924	50898	86899	76490	67337	76239	128303	78425	71593	94081	57304	151247	107000	66699	144429	85924	69869	100736	144805	151243	103031	71191	89306	93897	130783	117062	139138	103523
2alpha,3alpha-(Difluoromethylene)-5alpha-androstan-17beta-ol acetate	54185	30868	49352	39261	63655	51037	31975	66420	33097	52073	50020	46381	38039	37881	50880	40582	48158	91719	48497	68028	27416	28483	37352	38430	25876	27369	30653	55106	32184	39440	49013	34457	61476	37854	26400	57799	31794	28168	42772	62510	62958	46620	33032	37359	35123	66105	49303	55631	48526
15-keto-Prostaglandin E2	66748	32712	61386	49438	80528	84779	35983	92084	38056	79120	63992	66636	45267	40603	60806	56503	57915	102455	65043	93140	30333	32974	30102	38906	30303	23104	35090	71360	36567	36827	62435	28437	84453	51615	27682	76366	42268	25353	48641	79699	83633	60283	32736	40946	47342	89862	74372	71306	57934
Phe Glu Arg	59436	28255	62926	43367	86749	78195	30689	89008	23990	68560	59814	52030	39695	30416	59139	41648	52845	96996	70502	90942	17808	24502	21591	28437	20814	17072	22759	83142	27710	26725	46099	18840	79739	42796	20715	83582	33762	17166	43077	83181	84879	45786	24343	30374	35742	86396	73349	74307	48176
N-(30-(9Z,12Z-octadecadienoyloxy)-triacontanoyl)-sphing-4-enine	35940	91304	42920	58669	1	1	69647	28196	73633	1	1	43560	48683	66248	1	54032	39483	1	1	28855	64942	74490	55700	59004	69099	93097	65319	26340	67639	77022	41685	46100	1	47001	79311	34256	59880	74880	55675	1	1	44096	58130	54713	1	1	37245	1	39085
Asn His Val	54477	92082	60879	70005	51952	51887	81448	49477	79367	52051	63167	71493	68088	78383	68153	69757	66900	51445	56523	53513	91645	81147	59975	84613	80899	90127	84143	55393	84661	79560	65136	64202	45401	67827	85638	57660	74512	89979	65090	58583	55663	60534	86207	70908	67901	53719	54214	52876	68169
Dacarbazine	27641	22231	25561	18524	27507	25368	19392	26890	16217	25167	23918	17912	21507	21801	28359	18119	23626	31106	23992	29124	19770	19656	12081	19006	16194	15417	19506	28923	25591	17911	20360	20424	27944	23162	21504	27968	19308	18849	21982	27749	29114	22646	21424	16121	17885	25397	24831	25646	21771
485.1407@23.067995	131575	24625	148781	145989	91805	136546	50464	146654	152770	128101	163055	156815	140871	135700	36385	125656	132997	127127	148393	13139	18879	25800	17837	28809	27667	21774	29698	120053	117001	32677	166618	21114	31749	150365	23518	129307	38783	19490	131726	138954	121035	137754	29397	67639	33692	123164	35149	161598	35618
(S)-Nerolidol 3-O-[a-L-rhamnopyranosyl-(1-2)-b-D-glucopyranoside]	42738	17202	39996	30502	60992	45139	20571	51592	20958	39382	40456	34668	29098	27368	37785	30627	45061	65678	40316	59688	20570	18971	40166	26510	21443	17562	26305	47046	21883	23723	33408	67804	50718	29116	19651	51590	24697	20799	30394	49207	50360	31113	22205	25823	26862	53369	42308	53069	36962
TyrMe-Leu-OH	100395	10300	206741	199577	288996	186607	28115	256531	31206	5760	263629	171603	189071	17660	1	1	1	43816	188254	295806	8935	14656	24496	13950	38971	25129	76337	233992	7743	8071	146264	14199	262061	54698	20324	332582	28598	17235	167017	271599	252972	1	65665	12922	183176	325764	49514	315502	30179
Dibutyryl cyclic GMP	38437	30290	43629	35081	49293	45691	33169	45556	32222	39972	42871	36827	33237	26494	46593	30799	33783	43441	43532	51715	31231	31464	68826	29848	31144	23610	31597	40203	33969	29897	34700	33677	44339	31623	30204	49727	30050	28612	40536	44994	49794	37488	30927	31183	28505	50078	46048	42907	35401
3'?-Isopravastatin	27626	34629	26351	34084	22937	26821	40773	23928	33187	31316	30119	29160	29833	36350	28315	28469	27008	22296	30481	21259	41441	36955	42411	39237	37187	36417	36492	26934	35772	35904	32116	37588	25845	32131	38543	22861	34356	39385	32994	29519	25335	28285	32290	38439	36903	24177	27109	28792	27075
731.29@22.528	94782	37272	97036	109343	34272	97313	50573	91307	46292	93244	93614	104847	106854	118383	100658	105241	32110	33834	95250	36267	34115	44098	26168	32850	32343	36042	35385	92848	36291	47541	101455	25324	88438	104948	36784	98254	32004	36461	101947	91545	31547	103988	38104	39124	107198	35660	102793	92359	98608
Pseudoginsenoside Rc1	24485	20813	23161	20916	29460	24894	17140	29436	18648	27999	22538	22623	20761	18074	24262	20452	23395	28946	25724	26747	16208	17097	20202	18981	17610	16513	19042	25005	21179	17997	21355	20466	28958	22519	19147	26637	20980	17400	24770	26707	27422	22378	18317	18816	19019	27145	27022	24277	21404
422.19@23.539	141892	1	149059	121395	244894	235305	1	271813	32580	169112	189327	118869	146726	71094	165173	117438	136832	194605	130740	191604	1	1	1	1	1	1	1	166038	1	1	80111	1	157187	113269	1	252735	70286	1	116433	246110	204326	132709	1	1	1	1	144732	234422	149700
Granisetron metabolite 4 glucuronide	57418	1	50058	40077	34310	54484	1	47990	1	46736	41145	45104	1	1	51229	37335	51413	46369	1	55596	1	1	1	1	1	1	1	49776	1	1	48139	1	46731	38785	1	52442	1	1	1	53471	56678	53582	1	28128	1	42198	39970	39777	52091
Granisetron metabolite 4 glucuronide Esi-22.94599	34117	1	29242	29201	29815	23976	1	39054	1	35047	34310	40627	1	1	40910	1	42832	34246	41337	36979	1	1	1	1	1	1	1	36708	1	1	33707	1	33007	28945	1	32676	1	1	33634	39685	46911	32337	1	1	24656	32882	34700	24580	43678
816.3453@22.375	1	1	1	7586	1	5456	6128	6370	5499	5348	6942	6059	5431	5674	6561	6801	7108	1	5345	6427	1	1	1	1	1	5098	1	1	1	1	6951	1	8161	6726	1	6812	6436	1	6698	1	7950	6314	1	8335	6833	5946	5619	1	7176
L-Isoleucine, L-valylglycyl-L-seryl-L-asparaginyl-L-lysylglycyl-L-alanyl-	8610	1	10340	6247	10776	10825	6640	11142	1	11172	7455	8549	7876	6728	7760	9171	5977	11782	8684	12457	1	1	1	5138	1	1	1	10979	1	1	7740	13214	13024	8877	1	10083	1	1	9525	10004	10525	9570	5960	1	1	10416	9508	11077	9381
L-Valyl-L-isoleucyl-L-leucyl-L-phenylalanyl-L-alanyl-L-glutaminyl-L-valine	8768	1	11015	6357	13727	13551	1	12117	1	9765	8740	8530	7825	5883	8146	1	7053	16098	7609	13105	1	1	1	1	5057	1	1	10920	1	1	10249	1	11344	7532	1	15024	9268	1	7592	12482	11163	7545	1	1	1	10242	10581	12989	8737
[truncated: 10 more columns]

## Sheet: Code_Description
Code	metabolite
pos1	4-[(E)-(4-Aminophenyl)diazenyl]-3-methylaniline
pos2	Riboflavin (Vitamin B2)
pos3	Adlupulone
pos4	124.9788@27.655014
pos5	PS(20:0/22:0)
pos6	Heptadecanoyl carnitine
pos7	Smilagenin
pos8	TG(21:0/22:4(7Z,10Z,13Z,16Z)/22:6(4Z,7Z,10Z,13Z,16Z,19Z))[iso6]
pos9	635.7384@27.676998
pos10	LacCer(d18:0/20:0)
pos11	493.5589@24.633287
pos12	PS(P-20:0/20:0)
pos13	PIP(22:5(7Z,10Z,13Z,16Z,19Z)/16:0)
pos14	Gypenoside XVIII
pos15	10E-heptadecenoic acid
pos16	Methanethione, (2-methylphenyl)phenyl-, S-oxide
pos17	PG(22:6(4Z,7Z,11E,13Z,15E,19Z)-2OH(10S,17)/i-20:0)
pos18	375.8223@27.716002
pos19	PS(18:4(6Z,9Z,12Z,15Z)/0:0)
pos20	L-Phenylalanyl-L-valyl-L-leucyl-L-prolyl-L-tryptophyl-N~5~-(diaminomethylidene)-L-ornithyl-L-isoleucine
pos21	N~5~-(Diaminomethylidene)-L-ornithyl-L-prolyl-L-histidyl-L-phenylalanyl-L-histidyl-L-lysyl-N~5~-(diaminomethylidene)-L-ornithine
pos22	3,4-Dimethyl-5-propyl-2-furanpentadecanoic acid
pos23	503.7788@27.694
pos24	1007.7355@26.838009
pos25	1,4-Cyclohexanedione
pos26	PtdIns-(3,4,5)-P3 (1,2-dipalmitoyl)-d62
pos27	626.5261@21.510994
pos28	PE(20:3(6,8,11)-OH(5)/24:1(15Z))
pos29	1708.4779@22.953001
pos30	9-Fluoro-16alpha-hydroxyandrost-4-ene-3,11,17-trione Esi+21.123995
pos31	PC(22:1(11Z)/20:2(11Z,14Z))
pos32	917.5996@21.901
pos33	1025.5559@23.480997
pos34	PC(O-18:1(11Z)/16:0)
pos35	1036.5822@23.441998
pos36	497.8371@27.605995
pos37	951.6516@27.642996
pos38	Lippioside I
pos39	(8S,Z)-6-((R,E)-2,5-Dimethylhept-4-en-1-ylidene)-8-methyloctahydroindolizin-8-ol
pos40	MIPC(t20:0/20:0)
pos41	Ganglioside GM3 (d18:0/18:1(9Z))
pos42	10-Acetoxyligustroside
pos43	Isoferulic acid
pos44	3'-Methoxy-E,E-dienoestrol
pos45	609.7741@27.644005
pos46	Awadcharidine
pos47	357.3235@17.629
pos48	123.9591@27.669004
pos49	157.8852@27.669004
pos50	1701.486@22.952002
pos51	Undecylprodigiosin
pos52	Sodium Tetradecyl Sulfate
pos53	493.5591@24.294998
pos54	Pyridine-2-azo-p-dimethylaniline
pos55	Deoxytubulosine
pos56	463.8112@27.685
pos57	285.8896@27.681
pos58	247.229@19.794003
pos59	PC(18:1(9Z)e/2:0)
pos60	Di-2-propenyl hexasulfide
pos61	639.5797@25.463007
pos62	Malonic acid, piperonyl-, diethyl ester
pos63	2-Octanol, 1-hydroperoxy-
pos64	336.8463@27.708006
pos65	PC(16:0/9:0(CHO))
pos66	(16,16-dimethyldocosa-cis-5,8,11,14-tetraenoyl)-2'-methoxyethylamine
pos67	511.7695@27.684002
pos68	466.8096@27.681
pos69	333.2854@20.701998
pos70	Met Arg Met
pos71	Hedamycin
pos72	Isodonadenanthin
pos73	292.8774@27.677
pos74	6,8-dibromo-3-(3-chlorophenyl)-1,3-benzoxazine-2,4-dione
pos75	Thalicarpine
pos76	Nimbolidin C
pos77	414.0998@22.447006
pos78	Fludrocortisone hemisuccinate
pos79	(+)-7-Isojasmonic acid CoA
pos80	1024.4565@22.44
pos81	Hyrcanoside
pos82	19-Hydroxytetrangulol
pos83	N-{4-[(But-2-en-1-yl)oxy]benzoyl}-O-(trifluoromethyl)-L-tyrosine
pos84	1-Piperidinebutanol, alpha,alpha-bis((3,4-(methylenedioxy)phenoxy)methyl)-, methylcarbamate (ester), citrate
pos85	512.7716@27.679996
pos86	1026.8054@24.169004
pos87	Glycyl-L-prolyl-L-tyrosyl-L-alanyl-L-prolyl-L-alanylglycyl-L-histidine
pos88	Amaranthussaponin II
pos89	109.953@27.588009
pos90	623.7542@27.661991
pos91	Endothall, di(N,N-dimethyltridecylamine) salt (1:2)
pos92	PA(PGD1/8:0)
pos93	Fumitremorgin B
pos94	Acetic acid--2,5-diethylphenol (1/1)
pos95	Ala Phe Pro Glu
neg1	N-(2-Diethylaminoethyl)-2-(4-hydroxyphenoxy)acetamide
neg2	Glycyl-L-valyl-N~5~-(diaminomethylidene)-L-ornithyl-L-phenylalanyl-L-phenylalanine
neg3	327.1892@23.155016
neg4	Ala Lys Pro Gln
neg5	L-Glutamic acid, N-[N-[(phenylmethoxy)carbonyl]-L-isoleucyl]-
neg6	Imidiocarb
neg7	Lys Asp Ser
neg8	Sarcostin
neg9	Civetone
neg10	Dihydroacanthospermal
neg11	JWH 018 N-(5-hydroxypentyl) metabolite-d5
neg12	Succinic acid, methylene-, bis(p-bromophenacyl) ester
neg13	Ro 18-5364
neg14	Ala Asp Pro Asp
neg15	N-Fmoc-L-threonine Allyl Ester
neg16	(-)-trans-C75
neg17	1-[2-Fluoro-4-(methanesulfonyl)phenyl]-1,4-diazepane
neg18	Hoechst 33342
neg19	L-Isoleucyl-L-tyrosyl-L-leucyl-L-histidine
neg20	2alpha,3alpha-(Difluoromethylene)-5alpha-androstan-17beta-ol acetate
neg21	15-keto-Prostaglandin E2
neg22	Phe Glu Arg
neg23	N-(30-(9Z,12Z-octadecadienoyloxy)-triacontanoyl)-sphing-4-enine
neg24	Asn His Val
neg25	Dacarbazine
neg26	485.1407@23.067995
neg27	(S)-Nerolidol 3-O-[a-L-rhamnopyranosyl-(1-2)-b-D-glucopyranoside]
neg28	TyrMe-Leu-OH
neg29	Dibutyryl cyclic GMP
neg30	3'?-Isopravastatin
neg31	731.29@22.528
neg32	Pseudoginsenoside Rc1
neg33	422.19@23.539
neg34	Granisetron metabolite 4 glucuronide
neg35	Granisetron metabolite 4 glucuronide Esi-22.94599
neg36	816.3453@22.375
neg37	L-Isoleucine, L-valylglycyl-L-seryl-L-asparaginyl-L-lysylglycyl-L-alanyl-
neg38	L-Valyl-L-isoleucyl-L-leucyl-L-phenylalanyl-L-alanyl-L-glutaminyl-L-valine

## Sheet: kegg_mapping
code	metabolite	cid	desc	Level1	Level2	Level3	brite_id	brite_class
pos1	4-[(E)-(4-Aminophenyl)diazenyl]-3-methylaniline	Not found	Not in BRITE	Not in BRITE	Not in BRITE	Not in BRITE
pos2	Riboflavin (Vitamin B2)	Not found	Not in BRITE	Not in BRITE	Not in BRITE	Not in BRITE
pos3	Adlupulone	Not found	Not in BRITE	Not in BRITE	Not in BRITE	Not in BRITE
pos4	124.9788@27.655014	Not found	Not in BRITE	Not in BRITE	Not in BRITE	Not in BRITE
pos5	PS(20:0/22:0)	Not found	Not in BRITE	Not in BRITE	Not in BRITE	Not in BRITE
pos6	Heptadecanoyl carnitine	Not found	Not in BRITE	Not in BRITE	Not in BRITE	Not in BRITE
pos7	Smilagenin	C08913	D Smilagenin	Steroids	27-Carbon atoms	Spirostan derivatives [Fig]	br08001	Compounds with biological roles
pos7	Smilagenin	C08913	D Smilagenin	ST Sterol lipids	ST01 Sterols	ST0108 Spirostanols and derivatives	br08002	Lipids
pos7	Smilagenin	C08913	D Smilagenin	Terpenoids	Steroids	Spirostan	br08003	Phytochemical compounds
pos8	TG(21:0/22:4(7Z,10Z,13Z,16Z)/22:6(4Z,7Z,10Z,13Z,16Z,19Z))[iso6]	Not found	Not in BRITE	Not in BRITE	Not in BRITE	Not in BRITE
pos9	635.7384@27.676998	Not found	Not in BRITE	Not in BRITE	Not in BRITE	Not in BRITE
pos10	LacCer(d18:0/20:0)	Not found	Not in BRITE	Not in BRITE	Not in BRITE	Not in BRITE
pos11	493.5589@24.633287	Not found	Not in BRITE	Not in BRITE	Not in BRITE	Not in BRITE
pos12	PS(P-20:0/20:0)	Not found	Not in BRITE	Not in BRITE	Not in BRITE	Not in BRITE
pos13	PIP(22:5(7Z,10Z,13Z,16Z,19Z)/16:0)	Not found	Not in BRITE	Not in BRITE	Not in BRITE	Not in BRITE
pos14	Gypenoside XVIII	Not found	Not in BRITE	Not in BRITE	Not in BRITE	Not in BRITE
pos15	10E-heptadecenoic acid	Not found	Not in BRITE	Not in BRITE	Not in BRITE	Not in BRITE
pos16	Methanethione, (2-methylphenyl)phenyl-, S-oxide	Not found	Not in BRITE	Not in BRITE	Not in BRITE	Not in BRITE
pos17	PG(22:6(4Z,7Z,11E,13Z,15E,19Z)-2OH(10S,17)/i-20:0)	Not found	Not in BRITE	Not in BRITE	Not in BRITE	Not in BRITE
pos18	375.8223@27.716002	Not found	Not in BRITE	Not in BRITE	Not in BRITE	Not in BRITE
pos19	PS(18:4(6Z,9Z,12Z,15Z)/0:0)	Not found	Not in BRITE	Not in BRITE	Not in BRITE	Not in BRITE
pos20	L-Phenylalanyl-L-valyl-L-leucyl-L-prolyl-L-tryptophyl-N~5~-(diaminomethylidene)-L-ornithyl-L-isoleucine	Not found	Not in BRITE	Not in BRITE	Not in BRITE	Not in BRITE
pos21	N~5~-(Diaminomethylidene)-L-ornithyl-L-prolyl-L-histidyl-L-phenylalanyl-L-histidyl-L-lysyl-N~5~-(diaminomethylidene)-L-ornithine	Not found	Not in BRITE	Not in BRITE	Not in BRITE	Not in BRITE
pos22	3,4-Dimethyl-5-propyl-2-furanpentadecanoic acid	Not found	Not in BRITE	Not in BRITE	Not in BRITE	Not in BRITE
pos23	503.7788@27.694	Not found	Not in BRITE	Not in BRITE	Not in BRITE	Not in BRITE
pos24	1007.7355@26.838009	Not found	Not in BRITE	Not in BRITE	Not in BRITE	Not in BRITE
pos25	1,4-Cyclohexanedione	Not found	Not in BRITE	Not in BRITE	Not in BRITE	Not in BRITE
pos26	PtdIns-(3,4,5)-P3 (1,2-dipalmitoyl)-d62	Not found	Not in BRITE	Not in BRITE	Not in BRITE	Not in BRITE
pos27	626.5261@21.510994	Not found	Not in BRITE	Not in BRITE	Not in BRITE	Not in BRITE
pos28	PE(20:3(6,8,11)-OH(5)/24:1(15Z))	Not found	Not in BRITE	Not in BRITE	Not in BRITE	Not in BRITE
pos29	1708.4779@22.953001	Not found	Not in BRITE	Not in BRITE	Not in BRITE	Not in BRITE
pos30	9-Fluoro-16alpha-hydroxyandrost-4-ene-3,11,17-trione Esi+21.123995	Not found	Not in BRITE	Not in BRITE	Not in BRITE	Not in BRITE
pos31	PC(22:1(11Z)/20:2(11Z,14Z))	Not found	Not in BRITE	Not in BRITE	Not in BRITE	Not in BRITE
pos32	917.5996@21.901	Not found	Not in BRITE	Not in BRITE	Not in BRITE	Not in BRITE
pos33	1025.5559@23.480997	Not found	Not in BRITE	Not in BRITE	Not in BRITE	Not in BRITE
pos34	PC(O-18:1(11Z)/16:0)	Not found	Not in BRITE	Not in BRITE	Not in BRITE	Not in BRITE
pos35	1036.5822@23.441998	Not found	Not in BRITE	Not in BRITE	Not in BRITE	Not in BRITE
pos36	497.8371@27.605995	Not found	Not in BRITE	Not in BRITE	Not in BRITE	Not in BRITE
pos37	951.6516@27.642996	Not found	Not in BRITE	Not in BRITE	Not in BRITE	Not in BRITE
pos38	Lippioside I	Not found	Not in BRITE	Not in BRITE	Not in BRITE	Not in BRITE
pos39	(8S,Z)-6-((R,E)-2,5-Dimethylhept-4-en-1-ylidene)-8-methyloctahydroindolizin-8-ol	Not found	Not in BRITE	Not in BRITE	Not in BRITE	Not in BRITE
pos40	MIPC(t20:0/20:0)	Not found	Not in BRITE	Not in BRITE	Not in BRITE	Not in BRITE
pos41	Ganglioside GM3 (d18:0/18:1(9Z))	Not found	Not in BRITE	Not in BRITE	Not in BRITE	Not in BRITE
pos42	10-Acetoxyligustroside	Not found	Not in BRITE	Not in BRITE	Not in BRITE	Not in BRITE
pos43	Isoferulic acid	C10470	Not in BRITE	Not in BRITE	Not in BRITE	Not in BRITE
pos44	3'-Methoxy-E,E-dienoestrol	Not found	Not in BRITE	Not in BRITE	Not in BRITE	Not in BRITE
pos45	609.7741@27.644005	Not found	Not in BRITE	Not in BRITE	Not in BRITE	Not in BRITE
pos46	Awadcharidine	Not found	Not in BRITE	Not in BRITE	Not in BRITE	Not in BRITE
pos47	357.3235@17.629	Not found	Not in BRITE	Not in BRITE	Not in BRITE	Not in BRITE
pos48	123.9591@27.669004	Not found	Not in BRITE	Not in BRITE	Not in BRITE	Not in BRITE
pos49	157.8852@27.669004	Not found	Not in BRITE	Not in BRITE	Not in BRITE	Not in BRITE
pos50	1701.486@22.952002	Not found	Not in BRITE	Not in BRITE	Not in BRITE	Not in BRITE
pos51	Undecylprodigiosin	C12023	Not in BRITE	Not in BRITE	Not in BRITE	Not in BRITE
pos52	Sodium Tetradecyl Sulfate	Not found	Not in BRITE	Not in BRITE	Not in BRITE	Not in BRITE
pos53	493.5591@24.294998	Not found	Not in BRITE	Not in BRITE	Not in BRITE	Not in BRITE
pos54	Pyridine-2-azo-p-dimethylaniline	Not found	Not in BRITE	Not in BRITE	Not in BRITE	Not in BRITE
pos55	Deoxytubulosine	C11817	D Deoxytubulosine	Alkaloids	Alkaloids derived from tyrosine	Isoquinoline alkaloids	br08003	Phytochemical compounds
pos56	463.8112@27.685	Not found	Not in BRITE	Not in BRITE	Not in BRITE	Not in BRITE
pos57	285.8896@27.681	Not found	Not in BRITE	Not in BRITE	Not in BRITE	Not in BRITE
pos58	247.229@19.794003	Not found	Not in BRITE	Not in BRITE	Not in BRITE	Not in BRITE
pos59	PC(18:1(9Z)e/2:0)	Not found	Not in BRITE	Not in BRITE	Not in BRITE	Not in BRITE
pos60	Di-2-propenyl hexasulfide	Not found	Not in BRITE	Not in BRITE	Not in BRITE	Not in BRITE
pos61	639.5797@25.463007	Not found	Not in BRITE	Not in BRITE	Not in BRITE	Not in BRITE
pos62	Malonic acid, piperonyl-, diethyl ester	Not found	Not in BRITE	Not in BRITE	Not in BRITE	Not in BRITE
pos63	2-Octanol, 1-hydroperoxy-	Not found	Not in BRITE	Not in BRITE	Not in BRITE	Not in BRITE
pos64	336.8463@27.708006	Not found	Not in BRITE	Not in BRITE	Not in BRITE	Not in BRITE
pos65	PC(16:0/9:0(CHO))	Not found	Not in BRITE	Not in BRITE	Not in BRITE	Not in BRITE
pos66	(16,16-dimethyldocosa-cis-5,8,11,14-tetraenoyl)-2'-methoxyethylamine	Not found	Not in BRITE	Not in BRITE	Not in BRITE	Not in BRITE
pos67	511.7695@27.684002	Not found	Not in BRITE	Not in BRITE	Not in BRITE	Not in BRITE
pos68	466.8096@27.681	Not found	Not in BRITE	Not in BRITE	Not in BRITE	Not in BRITE
pos69	333.2854@20.701998	Not found	Not in BRITE	Not in BRITE	Not in BRITE	Not in BRITE
pos70	Met Arg Met	C02334	Not in BRITE	Not in BRITE	Not in BRITE	Not in BRITE
pos71	Hedamycin	C15759	Not in BRITE	Not in BRITE	Not in BRITE	Not in BRITE
pos72	Isodonadenanthin	Not found	Not in BRITE	Not in BRITE	Not in BRITE	Not in BRITE
pos73	292.8774@27.677	Not found	Not in BRITE	Not in BRITE	Not in BRITE	Not in BRITE
pos74	6,8-dibromo-3-(3-chlorophenyl)-1,3-benzoxazine-2,4-dione	Not found	Not in BRITE	Not in BRITE	Not in BRITE	Not in BRITE
pos75	Thalicarpine	C09655	D Thalicarpine	Alkaloids	Alkaloids derived from tyrosine	Isoquinoline alkaloids	br08003	Phytochemical compounds
pos76	Nimbolidin C	Not found	Not in BRITE	Not in BRITE	Not in BRITE	Not in BRITE
pos77	414.0998@22.447006	Not found	Not in BRITE	Not in BRITE	Not in BRITE	Not in BRITE
pos78	Fludrocortisone hemisuccinate	Not found	Not in BRITE	Not in BRITE	Not in BRITE	Not in BRITE
pos79	(+)-7-Isojasmonic acid CoA	Not found	Not in BRITE	Not in BRITE	Not in BRITE	Not in BRITE
pos80	1024.4565@22.44	Not found	Not in BRITE	Not in BRITE	Not in BRITE	Not in BRITE
pos81	Hyrcanoside	Not found	Not in BRITE	Not in BRITE	Not in BRITE	Not in BRITE
pos82	19-Hydroxytetrangulol	C12399	Not in BRITE	Not in BRITE	Not in BRITE	Not in BRITE
pos83	N-{4-[(But-2-en-1-yl)oxy]benzoyl}-O-(trifluoromethyl)-L-tyrosine	Not found	Not in BRITE	Not in BRITE	Not in BRITE	Not in BRITE
pos84	1-Piperidinebutanol, alpha,alpha-bis((3,4-(methylenedioxy)phenoxy)methyl)-, methylcarbamate (ester), citrate	Not found	Not in BRITE	Not in BRITE	Not in BRITE	Not in BRITE
pos85	512.7716@27.679996	Not found	Not in BRITE	Not in BRITE	Not in BRITE	Not in BRITE
pos86	1026.8054@24.169004	Not found	Not in BRITE	Not in BRITE	Not in BRITE	Not in BRITE
pos87	Glycyl-L-prolyl-L-tyrosyl-L-alanyl-L-prolyl-L-alanylglycyl-L-histidine	Not found	Not in BRITE	Not in BRITE	Not in BRITE	Not in BRITE
pos88	Amaranthussaponin II	Not found	Not in BRITE	Not in BRITE	Not in BRITE	Not in BRITE
pos89	109.953@27.588009	Not found	Not in BRITE	Not in BRITE	Not in BRITE	Not in BRITE
pos90	623.7542@27.661991	Not found	Not in BRITE	Not in BRITE	Not in BRITE	Not in BRITE
pos91	Endothall, di(N,N-dimethyltridecylamine) salt (1:2)	Not found	Not in BRITE	Not in BRITE	Not in BRITE	Not in BRITE
pos92	PA(PGD1/8:0)	Not found	Not in BRITE	Not in BRITE	Not in BRITE	Not in BRITE
pos93	Fumitremorgin B	C20604	Not in BRITE	Not in BRITE	Not in BRITE	Not in BRITE
pos94	Acetic acid--2,5-diethylphenol (1/1)	Not found	Not in BRITE	Not in BRITE	Not in BRITE	Not in BRITE
pos95	Ala Phe Pro Glu	Not found	Not in BRITE	Not in BRITE	Not in BRITE	Not in BRITE
neg1	N-(2-Diethylaminoethyl)-2-(4-hydroxyphenoxy)acetamide	Not found	Not in BRITE	Not in BRITE	Not in BRITE	Not in BRITE
neg2	Glycyl-L-valyl-N~5~-(diaminomethylidene)-L-ornithyl-L-phenylalanyl-L-phenylalanine	Not found	Not in BRITE	Not in BRITE	Not in BRITE	Not in BRITE
neg3	327.1892@23.155016	Not found	Not in BRITE	Not in BRITE	Not in BRITE	Not in BRITE
neg4	Ala Lys Pro Gln	Not found	Not in BRITE	Not in BRITE	Not in BRITE	Not in BRITE
neg5	L-Glutamic acid, N-[N-[(phenylmethoxy)carbonyl]-L-isoleucyl]-	Not found	Not in BRITE	Not in BRITE	Not in BRITE	Not in BRITE
neg6	Imidiocarb	Not found	Not in BRITE	Not in BRITE	Not in BRITE	Not in BRITE
neg7	Lys Asp Ser	Not found	Not in BRITE	Not in BRITE	Not in BRITE	Not in BRITE
neg8	Sarcostin	C17770	Not in BRITE	Not in BRITE	Not in BRITE	Not in BRITE
neg9	Civetone	Not found	Not in BRITE	Not in BRITE	Not in BRITE	Not in BRITE
neg10	Dihydroacanthospermal	Not found	Not in BRITE	Not in BRITE	Not in BRITE	Not in BRITE
neg11	JWH 018 N-(5-hydroxypentyl) metabolite-d5	Not found	Not in BRITE	Not in BRITE	Not in BRITE	Not in BRITE
neg12	Succinic acid, methylene-, bis(p-bromophenacyl) ester	Not found	Not in BRITE	Not in BRITE	Not in BRITE	Not in BRITE
neg13	Ro 18-5364	C15665	Not in BRITE	Not in BRITE	Not in BRITE	Not in BRITE
neg14	Ala Asp Pro Asp	Not found	Not in BRITE	Not in BRITE	Not in BRITE	Not in BRITE
neg15	N-Fmoc-L-threonine Allyl Ester	Not found	Not in BRITE	Not in BRITE	Not in BRITE	Not in BRITE
neg16	(-)-trans-C75	Not found	Not in BRITE	Not in BRITE	Not in BRITE	Not in BRITE
neg17	1-[2-Fluoro-4-(methanesulfonyl)phenyl]-1,4-diazepane	Not found	Not in BRITE	Not in BRITE	Not in BRITE	Not in BRITE
neg18	Hoechst 33342	C11189	Not in BRITE	Not in BRITE	Not in BRITE	Not in BRITE
neg19	L-Isoleucyl-L-tyrosyl-L-leucyl-L-histidine	Not found	Not in BRITE	Not in BRITE	Not in BRITE	Not in BRITE
neg20	2alpha,3alpha-(Difluoromethylene)-5alpha-androstan-17beta-ol acetate	Not found	Not in BRITE	Not in BRITE	Not in BRITE	Not in BRITE
neg21	15-keto-Prostaglandin E2	C04707	D 15-Keto-prostaglandin E2	FA Fatty acyls	FA03 Eicosanoids	FA0301 Prostaglandins	br08002	Lipids
neg22	Phe Glu Arg	Not found	Not in BRITE	Not in BRITE	Not in BRITE	Not in BRITE
neg23	N-(30-(9Z,12Z-octadecadienoyloxy)-triacontanoyl)-sphing-4-enine	Not found	Not in BRITE	Not in BRITE	Not in BRITE	Not in BRITE
neg24	Asn His Val	Not found	Not in BRITE	Not in BRITE	Not in BRITE	Not in BRITE
neg25	Dacarbazine	C06936	Not in BRITE	Not in BRITE	Not in BRITE	Not in BRITE
neg26	485.1407@23.067995	Not found	Not in BRITE	Not in BRITE	Not in BRITE	Not in BRITE
neg27	(S)-Nerolidol 3-O-[a-L-rhamnopyranosyl-(1-2)-b-D-glucopyranoside]	Not found	Not in BRITE	Not in BRITE	Not in BRITE	Not in BRITE
neg28	TyrMe-Leu-OH	Not found	Not in BRITE	Not in BRITE	Not in BRITE	Not in BRITE
neg29	Dibutyryl cyclic GMP	Not found	Not in BRITE	Not in BRITE	Not in BRITE	Not in BRITE
neg30	3'?-Isopravastatin	C00053	D PAPS	Vitamins and cofactors	Cofactors	Coenzymes [Fig]	br08001	Compounds with biological roles
neg31	731.29@22.528	Not found	Not in BRITE	Not in BRITE	Not in BRITE	Not in BRITE
neg32	Pseudoginsenoside Rc1	Not found	Not in BRITE	Not in BRITE	Not in BRITE	Not in BRITE
neg33	422.19@23.539	Not found	Not in BRITE	Not in BRITE	Not in BRITE	Not in BRITE
neg34	Granisetron metabolite 4 glucuronide	Not found	Not in BRITE	Not in BRITE	Not in BRITE	Not in BRITE
neg35	Granisetron metabolite 4 glucuronide Esi-22.94599	Not found	Not in BRITE	Not in BRITE	Not in BRITE	Not in BRITE
neg36	816.3453@22.375	Not found	Not in BRITE	Not in BRITE	Not in BRITE	Not in BRITE
neg37	L-Isoleucine, L-valylglycyl-L-seryl-L-asparaginyl-L-lysylglycyl-L-alanyl-	Not found	Not in BRITE	Not in BRITE	Not in BRITE	Not in BRITE
neg38	L-Valyl-L-isoleucyl-L-leucyl-L-phenylalanyl-L-alanyl-L-glutaminyl-L-valine	Not found	Not in BRITE	Not in BRITE	Not in BRITE	Not in BRITE

## Sheet: HMDB_mapping
code	metabolite	HMDB_ID	Chemical Formula	Average Molecular Weight	IUPAC Name	Kingdom	Super Class	Class	Sub Class	Direct Parent	Role	KEGG Compound ID	PubChem Compound
pos3	Adlupulone	HMDB0030140	C26H38O4	414.577	5-hydroxy-2,2,6-tris(3-methylbut-2-en-1-yl)-4-(2-methylbutanoyl)cyclohex-4-ene-1,3-dione	Organic compounds	Organic oxygen compounds	Organooxygen compounds	Carbonyl compounds	M-benzoquinones	Not Available	Not Available	Not Available
pos6	Heptadecanoyl carnitine	HMDB0006210	C24H47NO4	413.634	3-(heptadecanoyloxy)-4-(trimethylazaniumyl)butanoate	Organic compounds	Lipids and lipid-like molecules	Fatty Acyls	Fatty acid esters	Acyl carnitines	Biological roleEnergy source (HMDB: HMDB0006210)Energy source (PMID: 35710135)Industrial applicationManufacturing industryMaterial processing agentFluid processing agentSurfactantSurfactant (HMDB: HMDB0006210)Pharmaceutical industryBiomarkerBreast cancer ()Diabetes mellitus type 2 ()Cardiovascular disease ()Renal cell carcinoma ()Heart failure ()Celiac disease ()Inflammatory bowel disease ()	Not Available	53477803
pos7	Smilagenin	HMDB0030048	C27H44O3	416.637	(1'R,2R,2'S,4'S,5R,7'S,8'R,9'S,12'S,13'S,16'S,18'R)-5,7',9',13'-tetramethyl-5'-oxaspiro[oxane-2,6'-pentacyclo[10.8.0.0²,⁹.0⁴,⁸.0¹³,¹⁸]icosane]-16'-ol	Organic compounds	Lipids and lipid-like molecules	Prenol lipids	Triterpenoids	Triterpenoids	Biological roleMembrane stabilizer (HMDB: HMDB0030048)Anti Alzheimeran (HMDB: HMDB0030048)Anti dementia (HMDB: HMDB0030048)Cerebrotonic (HMDB: HMDB0030048)Molecular messengerSignaling molecule (HMDB: HMDB0030048)Industrial applicationManufacturing industryMaterial processing agentFluid processing agentSurfactantSurfactant (HMDB: HMDB0030048)	C08913	91439
pos13	PIP(22:5(7Z,10Z,13Z,16Z,19Z)/16:0)	HMDB0010030	C47H82O16P2	965.092	{[(1R,3S)-3-({[(2R)-3-[(7Z,10Z,13Z,16Z,19Z)-docosa-7,10,13,16,19-pentaenoyloxy]-2-(hexadecanoyloxy)propoxy](hydroxy)phosphoryl}oxy)-2,4,5,6-tetrahydroxycyclohexyl]oxy}phosphonic acid	Organic compounds	Lipids and lipid-like molecules	Glycerophospholipids	Glycerophosphoinositol phosphates	Glycerophosphoinositol phosphates	Not Available	Not Available	53480222
pos15	10E-heptadecenoic acid	HMDB0304753	C38H74NO8P	703.983	(2-{[(2R)-3-(dodecanoyloxy)-2-[(9Z)-octadec-9-enoyloxy]propyl phosphono]oxy}ethyl)trimethylazanium	Organic compounds	Lipids and lipid-like molecules	Glycerophospholipids	Glycerophosphocholines	Phosphatidylcholines	Not Available	Not Available	24778575
pos22	3,4-Dimethyl-5-propyl-2-furanpentadecanoic acid	HMDB0112080	C24H42O3	378.597	15-(3,4-dimethyl-5-propylfuran-2-yl)pentadecanoic acid	Organic compounds	Lipids and lipid-like molecules	Fatty Acyls	Fatty acids and conjugates	Long-chain fatty acids	Not Available	Not Available	131819621
pos28	PE(20:3(6,8,11)-OH(5)/24:1(15Z))	HMDB0284645	C49H90NO9P	868.231	(2-aminoethoxy)[(2R)-3-{[(6E,8E,11E)-5-hydroxyicosa-6,8,11-trienoyl]oxy}-2-[(15Z)-tetracos-15-enoyloxy]propoxy]phosphinic acid	Organic compounds	Lipids and lipid-like molecules	Glycerophospholipids	Glycerophosphoethanolamines	Phosphatidylethanolamines	Biological roleNutrient (PMID: 26811286)Industrial applicationPharmaceutical industryBiomarkerDiabetes mellitus type 2 ()Parkinson's disease ()	Not Available	156987997
pos34	PC(O-18:1(11Z)/16:0)	HMDB0013424	C42H84NO7P	746.093	(2-{[(2R)-2-(hexadecanoyloxy)-3-[(11Z)-octadec-11-en-1-yloxy]propyl phosphonato]oxy}ethyl)trimethylazanium	Organic compounds	Lipids and lipid-like molecules	Glycerophospholipids	Glycerophosphocholines	1-alkyl,2-acylglycero-3-phosphocholines	Biological roleNutrient (PMID: 28411170)Energy source (HMDB: HMDB0013424)Industrial applicationFood and nutritionFood additive (HMDB: HMDB0013424)Manufacturing industryMaterial processing agentFluid processing agentSurfactantSurfactant (HMDB: HMDB0013424)Pharmaceutical industryBiomarkerBreast cancer ()Ulcerative colitis ()Cervical cancer ()Atherosclerosis ()	Not Available	53481719
pos38	Lippioside I	HMDB0034265	C25H30O13	538.498	6,7-dihydroxy-7-methyl-1-{[3,4,5-trihydroxy-6-({[(2E)-3-(4-hydroxyphenyl)prop-2-enoyl]oxy}methyl)oxan-2-yl]oxy}-1H,4aH,5H,6H,7H,7aH-cyclopenta[c]pyran-4-carboxylic acid	Organic compounds	Lipids and lipid-like molecules	Prenol lipids	Terpene glycosides	Iridoid O-glycosides	Biological roleEnergy source (HMDB: HMDB0034265)	Not Available	131751541
pos42	10-Acetoxyligustroside	HMDB0035217	C27H34O14	582.551	methyl (3E)-3-[2-(acetyloxy)ethylidene]-4-{2-[2-(4-hydroxyphenyl)ethoxy]-2-oxoethyl}-2-{[3,4,5-trihydroxy-6-(hydroxymethyl)oxan-2-yl]oxy}-3,4-dihydro-2H-pyran-5-carboxylate	Organic compounds	Lipids and lipid-like molecules	Prenol lipids	Terpene glycosides	Terpene glycosides	Biological roleEnergy source (HMDB: HMDB0035217)	Not Available	131751686
pos59	PC(18:1(9Z)e/2:0)	HMDB0011148	C28H56NO7P	549.721	(2-{[(2R)-2-(acetyloxy)-3-[(9Z)-octadec-9-en-1-yloxy]propyl phosphonato]oxy}ethyl)trimethylazanium	Organic compounds	Lipids and lipid-like molecules	Glycerophospholipids	Glycerophosphocholines	1-alkyl,2-acetylglycero-3-phosphocholines	Not Available	C04598	16759362
pos60	Di-2-propenyl hexasulfide	HMDB0039460	C6H10S6	274.534	bis(prop-2-en-1-yl)hexasulfane	Organic compounds	Organosulfur compounds	Allyl sulfur compounds	Not Available	Allyl sulfur compounds	Biological roleNutrient (HMDB: HMDB0039460)Industrial applicationManufacturing industryMaterial processing agentSolid material processing agentProtective agentAntioxidant (HMDB: HMDB0039460)Antioxidant (HMDB: HMDB0039460)	Not Available	9882013
pos79	(+)-7-Isojasmonic acid CoA	HMDB0060298	C33H52N7O18P3S	959.788	(2R)-4-({[({[(2R,3S,4R,5R)-5-(6-amino-9H-purin-9-yl)-4-hydroxy-3-(phosphonooxy)oxolan-2-yl]methoxy}(hydroxy)phosphoryl)oxy](hydroxy)phosphoryl}oxy)-2-hydroxy-3,3-dimethyl-N-(2-{[2-({2-[(1R,2S)-3-oxo-2-[(2Z)-pent-2-en-1-yl]cyclopentyl]acetyl}sulfanyl)ethyl]-C-hydroxycarbonimidoyl}ethyl)butanimidic acid	Organic compounds	Organic acids and derivatives	Carboxylic acids and derivatives	Amino acids, peptides, and analogues	Oligopeptides	Not Available	C16339	71448920
pos88	Amaranthussaponin II	HMDB0041352	C48H74O20	971.089	6-{[4-formyl-2-hydroxy-4,6a,6b,11,11,14b-hexamethyl-8a-({[3,4,5-trihydroxy-6-(hydroxymethyl)oxan-2-yl]oxy}carbonyl)-1,2,3,4,4a,5,6,6a,6b,7,8,8a,9,10,11,12,12a,14,14a,14b-icosahydropicen-3-yl]oxy}-3,5-dihydroxy-4-[(3,4,5-trihydroxy-6-methyloxan-2-yl)oxy]oxane-2-carboxylic acid	Organic compounds	Lipids and lipid-like molecules	Prenol lipids	Terpene glycosides	Triterpene saponins	Biological roleEnergy source (HMDB: HMDB0041352)Industrial applicationManufacturing industryMaterial processing agentFluid processing agentSurfactantSurfactant (HMDB: HMDB0041352)	Not Available	131753116
pos93	Fumitremorgin B	HMDB0030203	C27H33N3O5	479.568	1,2-dihydroxy-7-methoxy-10-(3-methylbut-2-en-1-yl)-12-(2-methylprop-1-en-1-yl)-10,13,19-triazapentacyclo[11.7.0.0³,¹¹.0⁴,⁹.0¹⁵,¹⁹]icosa-3(11),4(9),5,7-tetraene-14,20-dione	Organic compounds	Organoheterocyclic compounds	Indoles and derivatives	Pyridoindoles	Beta carbolines	Biological roleMycotoxin (HMDB: HMDB0030203)Mycotoxin (HMDB: HMDB0030203)	Not Available	105113
neg25	Dacarbazine	HMDB0014989	C6H10N6O	182.183	5-(dimethyltriaz-1-en-1-yl)-1H-imidazole-4-carboxamide	Organic compounds	Organic acids and derivatives	Carboxylic acids and derivatives	Carboxylic acid derivatives	2-heteroaryl carboxamides		Not Available	2942
neg29	Dibutyryl cyclic GMP	HMDB0251179	C18H24N5O9P	485.39	[6-(2-butanamido-6-oxo-6,9-dihydro-1H-purin-9-yl)-2-hydroxy-2-oxo-tetrahydro-2H-2lambda5-furo[3,4-d][1,3,2]dioxaphosphol-4-yl]methyl butanoate	Organic compounds	Nucleosides, nucleotides, and analogues	Purine nucleotides	Cyclic purine nucleotides	2',3'-cyclic purine nucleotides	Not Available	Not Available	21889774
neg32	Pseudoginsenoside Rc1	HMDB0040467	C50H84O19	989.191	{6-[(4,5-dihydroxy-2-{[16-hydroxy-2,6,6,10,11-pentamethyl-14-(6-methyl-2-{[3,4,5-trihydroxy-6-(hydroxymethyl)oxan-2-yl]oxy}hept-5-en-2-yl)tetracyclo[8.7.0.0²,⁷.0¹¹,¹⁵]heptadecan-5-yl]oxy}-6-(hydroxymethyl)oxan-3-yl)oxy]-3,4,5-trihydroxyoxan-2-yl}methyl acetate	Organic compounds	Lipids and lipid-like molecules	Prenol lipids	Triterpenoids	Triterpenoids	Biological roleEnergy source (HMDB: HMDB0040467)Industrial applicationManufacturing industryMaterial processing agentFluid processing agentSurfactantSurfactant (HMDB: HMDB0040467)	Not Available	73818238

## Sheet: Positive_metabolites
SampleID	Group	4-[(E)-(4-Aminophenyl)diazenyl]-3-methylaniline	Riboflavin (Vitamin B2)	Adlupulone	124.9788@27.655014	PS(20:0/22:0)	Heptadecanoyl carnitine	Smilagenin	TG(21:0/22:4(7Z,10Z,13Z,16Z)/22:6(4Z,7Z,10Z,13Z,16Z,19Z))[iso6]	635.7384@27.676998	LacCer(d18:0/20:0)	493.5589@24.633287	PS(P-20:0/20:0)	PIP(22:5(7Z,10Z,13Z,16Z,19Z)/16:0)	Gypenoside XVIII	10E-heptadecenoic acid	Methanethione, (2-methylphenyl)phenyl-, S-oxide	PG(22:6(4Z,7Z,11E,13Z,15E,19Z)-2OH(10S,17)/i-20:0)	375.8223@27.716002	PS(18:4(6Z,9Z,12Z,15Z)/0:0)	L-Phenylalanyl-L-valyl-L-leucyl-L-prolyl-L-tryptophyl-N~5~-(diaminomethylidene)-L-ornithyl-L-isoleucine	N~5~-(Diaminomethylidene)-L-ornithyl-L-prolyl-L-histidyl-L-phenylalanyl-L-histidyl-L-lysyl-N~5~-(diaminomethylidene)-L-ornithine	3,4-Dimethyl-5-propyl-2-furanpentadecanoic acid	503.7788@27.694	1007.7355@26.838009	1,4-Cyclohexanedione	PtdIns-(3,4,5)-P3 (1,2-dipalmitoyl)-d62	626.5261@21.510994	PE(20:3(6,8,11)-OH(5)/24:1(15Z))	1708.4779@22.953001	9-Fluoro-16alpha-hydroxyandrost-4-ene-3,11,17-trione Esi+21.123995	PC(22:1(11Z)/20:2(11Z,14Z))	917.5996@21.901	1025.5559@23.480997	PC(O-18:1(11Z)/16:0)	1036.5822@23.441998	497.8371@27.605995	951.6516@27.642996	Lippioside I	(8S,Z)-6-((R,E)-2,5-Dimethylhept-4-en-1-ylidene)-8-methyloctahydroindolizin-8-ol	MIPC(t20:0/20:0)	Ganglioside GM3 (d18:0/18:1(9Z))	10-Acetoxyligustroside	Isoferulic acid	3'-Methoxy-E,E-dienoestrol	609.7741@27.644005	Awadcharidine	357.3235@17.629	123.9591@27.669004
BH205	OW	58726	27461	1	819672	1	63582	202755	191327	858139	72171	1	1	17929	1	235528	1	1	1	10211	1	1	1	1	16325	1	1	1	57197	1	1	1	5339	1	67518	1	62335	194827	1	19080	1	1	1	1	1	49453	1	1	1
BH206	N	1	12895	967238	620323	60233	188929	1	340019	664518	110711	167350	1	32882	18673	369911	162248	1	1	36530	56464	10886	320740	1	112904	76123	128110	1	149779	214103	41134	189170	18625	20335	87041	13629	51252	168281	23315	24606	13438	106970	18227	8149	27832	36110	28508	1	1
BH214	OW	1	1	771902	748398	1	180857	203566	228858	759262	59658	1	1	1	1	1	1	1	1	11936	1	1	101564	1	21989	1	100765	18602	10503	1	1	1	1	1	80531	1	97846	189581	1	18991	1	1	1	1	11821	52450	14438	1	1
BH217	OW	1	33112	824846	823660	1	94626	205505	369748	1	57508	7678	21470	9371	1	1	1	1	63120	10898	1	6782	350113	1	50433	1	189995	36143	1	1	1	1	11111	1	1	9584	61827	193716	1	24743	1	73411	5275	1	14828	44739	18901	1	1
BH220	OB	43944	1	1	1	1	1	203839	1	831274	1	1	1	1	1	1516479	1	85903	80076	1	1	1	201961	288101	1	1	1	1	1	233904	1	1	1	1	1	1	1	1	1	1	1	1	1	1	1	1	1	1	583432
BH230	OB	56859	1	1	1	1	44584	204438	251965	842064	1	1	1	1	1	1	1	1	72305	1	1	10043	147852	1	27880	1	1	1	1	154624	1	1	1	1	1	1	92268	191538	1	1	1	1	1	1	1	18808	1	1	1
BH234	N	1	17511	931534	501953	50639	76831	213493	261836	689351	83715	175314	30154	1	14215	913117	134793	1	20096	27753	43468	1	325001	1	53666	69523	163991	1	95334	1	1	112856	27648	8889	65581	11158	85373	174066	32896	30939	8929	1	16213	6889	24609	35006	25993	9249	1
BH236	OB	50310	1	1	1	1	1	204797	1	869404	1	1	1	1	1	1478933	1	86231	325610	1	162708	1	207900	128031	1	1	1	1	1	149568	1	1	1	1	1	1	81511	1	1	1	1	1	1	1	1	1	1	1	932165
BH243	N	1	11672	944412	564907	73106	67814	1	404794	1	114354	180267	45361	24884	16155	438870	157703	1	1	38175	56385	8242	331802	58222	195145	67916	165569	1	130356	179217	39179	130727	35902	17268	66585	16305	53930	165201	28220	1	12886	104669	15938	9294	24345	37302	23880	11680	1
BH247	OW	1	1	1	732690	1	66826	215068	290243	1	39750	27233	1	1	1	1526984	1	1	1	12542	1	1	116691	1	1	1	1	1	1	168401	1	1	1	1	63657	1	79867	195264	1	13366	1	1	1	1	7680	43549	1	1	1
BH248	OW	1	8576	1	1147653	1	58635	196792	230051	1	60091	119771	1	1	1	1	1	1	1	1	1	1	98013	1	1	1	136600	27074	1	1	1	1	20475	1	57506	1	123198	187288	1	1	1	1	1	1	12183	38500	22863	1	1
BH249	OW	1	12347	791972	778285	1	73855	203911	351123	1	44217	1	1	1	1	1	1	1	1	11153	1	1	1	1	26352	1	142278	21064	1	1	1	1	14991	1	86127	1	70857	199127	10537	23167	1	1	1	1	11707	42365	19463	1	1
BH256	OW	1	30271	801039	231090	40631	147544	195251	358750	934309	146952	129122	20617	1	1	1	1	1	1	16972	1	1	335967	1	57891	1	160836	46764	1	1	1	1	28819	1	1	1	82292	191486	13368	30976	1	65296	6367	1	19393	40792	20607	1	1
BH266	N	1	1	876797	267619	60058	170230	217036	320071	774149	75168	205589	22353	1	10815	525650	185286	1	86603	27297	40365	5461	343212	1	79955	63654	125410	1	79847	169366	26368	1	26877	11290	103246	11579	60187	184400	18763	26316	1	1	6769	7572	19545	32666	25496	10153	1
BH269	OW	1	32148	774823	770866	1	75102	198743	232491	1	40806	156320	1	1	1	755226	1	1	1	9463	1	1	81963	1	35028	1	163504	32516	1	1	1	1	23578	1	105940	1	105435	192324	1	25985	1	1	1	1	8632	39394	19765	1	1
BH272	OW	1	11119	792936	1	1	177976	205752	344746	865781	29730	166157	1	1	1	1	200461	1	1	18099	1	26649	391160	1	66908	1	179801	22760	51904	121331	1	1	15473	1	1	1	89971	191700	18437	27172	1	69167	1	1	15111	45512	21334	1	1
BH273	OW	1	11690	792156	729686	59201	48343	201128	251764	1	43619	1	1	1	1	1	1	1	1	1	1	1	72325	1	1	1	130179	15981	1	1	1	1	16760	1	79814	6188	68037	193479	1	1	1	1	1	1	11500	14544	18593	1	1
BH277	OB	52861	5699	1	1	1	1	214501	1	833684	1	1	1	1	1	1454404	1	37606	291371	1	171992	18046	219324	276393	1	1	1	1	1	261239	1	1	1	1	1	1	78605	1	1	1	1	1	1	1	1	1	1	1	742224
BH279	OW	1	13803	770958	1	1	52727	195363	308364	1	1	112857	1	1	1	965176	1	39212	1	1	1	6139	1	1	19905	1	138224	31241	1	189911	1	1	1	1	76578	1	82833	193605	1	1	1	1	1	1	1	40370	1	1	1
BH280	OB	46380	1	1	1	1	1	213983	1	871696	6470	1	1	1	1	1440494	1	45547	316622	1	169629	27039	214566	219473	1	1	1	1	1	215986	1	1	1	1	1	1	1	1	1	15289	1	1	1	1	1	1	1	1	736433
BH284	N	1	28077	1128218	560675	310509	183759	1	532018	677337	487172	224722	107509	85166	62569	2922582	198310	1	1	108840	111832	39269	322066	93074	292231	93567	136579	470199	316439	224693	76417	356335	39946	37341	64005	41779	47346	167140	75924	1	33061	172168	26689	17294	22369	49265	24851	20714	1
BH285	N	1	6980	1037278	495256	140140	220513	1	494969	1	218062	221223	54975	42461	25078	1054101	132667	1	99076	61147	72592	15630	330569	1	166733	82445	146869	1	167455	215955	56026	245239	28300	28599	75384	26441	68840	167079	25543	1	1	133099	25650	11056	23709	34951	23699	14066	1
BH286	N	2958271	1380890	7351501	701879	701964	451485	1134927	573283	712362	909190	1129077	282059	334963	207283	930617	398642	1721493	197022	227846	294549	146457	498571	154863	227413	72061	149330	481875	701246	98706	78137	994286	72953	101344	55521	107138	38248	188730	283091	45410	99621	190437	29970	27823	18758	42455	33000	20434	1
BH287	N	1	10939	1	610246	59035	137976	1	316035	1	112391	226180	27648	1	1	1481744	243574	1	1	24417	47495	7597	336103	1	78746	62508	154053	1	88401	1	32208	123312	19242	16643	74869	1	71912	172986	20362	25197	1	85117	19526	8896	22011	38150	1	9329	1
BH288	N	1	1	1081949	512128	255793	58231	1	410169	673942	219620	216878	70536	58918	40265	2855620	173079	1	1	93214	111535	28518	318233	1	144217	91002	133577	1	277281	205508	74685	285015	48089	33823	58009	39614	63086	166153	47100	1	6805	144127	15815	14762	21002	36259	25921	18318	1
BH290	N	1	6420	1364888	1	497202	104931	254072	602598	737300	545743	206230	166717	208044	141683	911478	284553	1277183	130539	217846	218749	94986	349507	1	262467	98215	176137	1	612432	128055	103733	574811	58698	81418	1	69759	36559	161634	136413	1	66045	151365	31585	27143	16766	43778	33829	19136	1
BH298	N	1	9228	1	479078	62706	76433	1	515079	653316	107728	151727	45815	35152	19582	509778	265261	1	1	45259	71604	9300	324991	1	89665	75935	197156	1	140482	165784	50967	203861	22075	16312	133342	20542	49733	177148	27923	1	12613	103772	12464	7963	21770	36817	24892	1	1
BH299	N	48449	1	1	1	1	1	208852	257614	862935	1	1	1	1	1	1467447	70161	30066	172790	1	159828	1	154513	134407	1	1	1	22224	1	186644	1	1	1	1	1	1	38712	1	1	1	1	1	1	1	1	45053	1	1	963227
BH300	N	1	1	968492	675441	90322	151950	1	397772	703178	140015	208022	48050	18570	17063	426444	241945	1	105091	41133	62129	9517	314991	1	83473	68878	170106	1	102271	1	45404	166281	32691	16589	91883	14907	38354	181247	52845	29217	1	100716	17926	1	22430	43843	24661	11533	1
BH312	N	1	1	945954	1283593	100546	158496	1	374683	632625	150942	209188	58189	50053	24724	2462765	201908	1	1	58615	80222	15578	333647	1	102230	79209	120800	1	186763	131962	61376	248937	38080	26030	69471	24314	62096	156693	59832	1	15268	123532	42852	10474	26076	52256	23193	15574	1
BH316	OW	3133204	1323200	518454	1	1	624179	1466910	373143	862817	53540	1	1	1	1	2449301	186553	1	69896	1	1	1	124386	1	30864	1	191633	31348	1	1	1	1	40758	1	63758	1	76306	192148	1	23556	1	1	1	1	16482	41588	1	1	1
BH317	N	2052262	1327995	5472049	569489	1347832	266774	975551	700997	695112	1174425	519761	570323	567384	497769	2520368	373409	2346261	194743	376969	572092	309141	465581	1	285064	80774	167238	1	994756	379904	77237	967444	80963	131695	66581	114089	35747	205060	46089	1	102699	293425	39914	42757	16858	55261	31225	11904	1
BH318	OB	52018	1	233226	1	1	1	61518	174941	891668	1	1	1	1	1	1468292	1	30230	70753	1	1	1	188914	182079	1	1	1	1	1	228519	7746	1	1	1	1	1	48590	1	6435	1	1	1	1	1	1	1	1	1	613126
BH319	OW	1	15075	800841	1083344	1	57663	205186	353144	1	49260	134869	1	1	1	1	203934	1	1	10283	1	17622	381495	1	62179	1	133144	19677	1	1	1	1	21435	6099	1	8450	53481	171407	11875	25720	1	1	7162	1	1	47905	1	5850	1
BH320	N	1	7088	1240284	617343	312174	164773	1	670609	636094	381531	210061	126647	101481	81966	3129946	179307	1	1	135995	274542	46858	331473	90169	141130	89184	145845	1	331226	249363	84572	515194	55393	50062	46946	79533	56422	153142	112763	1	35743	159603	43063	20430	21740	51512	29422	20713	1
BH323	OB	52187	1	1	1	1	1	188158	225662	899532	1	1	1	1	1	1443978	1	34077	231084	8247	1	14144	166081	261162	1	1	1	1	1	221468	1	1	1	1	1	1	1	1	1	10719	1	1	1	1	1	51369	1	1	518246
BH325	OB	1	17124	854009	1443780	61265	141377	210165	335953	1	83150	151745	20640	10919	1	1	171430	1	1	15337	47468	1	370945	55791	46793	63846	172307	15354	1	123505	1	1	17679	14152	63167	7113	109407	178461	25580	31117	9383	81050	11616	5647	16521	54690	22314	1	1
BH327	N	1	24620	1028796	530525	404984	72830	1	499633	652520	421211	226856	139303	134886	98797	1972492	307969	1	1	167139	207034	71608	333304	1	161958	96548	157311	41231	361535	1	101534	608518	48810	59073	51670	55212	51244	169788	80209	1	39458	140951	25351	24112	21946	40546	30158	20379	1
BH331	OW	1	1	817109	356803	1	55828	205959	331685	923928	85199	166914	1	1	1	1	1	1	11308	10077	1	1	1	52102	60012	1	134893	23397	1	1	1	1	14046	1	73317	1	63213	195121	14878	35593	1	65756	1	1	16956	34446	19059	1	1
BH334	OB	2210239	343800	5910874	1	1	265856	1050661	1	850913	1	1	34364	1	1	1649283	1	1	121688	1	244171	29667	205276	141268	1	1	1	31575	1	219696	1	1	1	1	1	1	55229	1	1	46909	1	1	1	1	8542	1	1	1	365769
BH336	OB	55444	1	1	1	1	1	199308	1	996421	1	1	1	7626	1	1494642	1	25758	240049	1	1	20736	201298	199037	1	1	1	1	35571	289736	1	1	1	1	1	1	1	1	1	1	1	1	1	1	1	1	1	1	501034
BH343	OW	1	7763	1	1298971	1	189664	135172	319577	1	67343	1318842	1	1	1	1	1	1	1	16085	1	1	1	1	55597	1	122389	22498	69258	1	20925	1	20870	1	54461	1	71264	197323	1	19798	1	1	6293	5331	15885	35680	19669	1	1
BH344	N	1	5385	920238	517733	118196	60445	1	329899	734306	148947	230355	42683	47028	17743	1143954	107021	1	1	45976	71542	15198	307630	1	105678	79936	117376	1	170743	1	55992	224075	35175	23296	79668	23465	57666	159729	39090	1	1	109086	20001	8459	25874	36356	25182	13237	1
BH345	N	1	10150	865383	688984	53778	163091	219836	410010	988125	102879	160876	30009	11783	9760	1	47261	1	1	37568	44637	1	350827	55511	43583	1	169420	1	93726	1	23361	1	19994	5936	66912	1	104370	188929	20862	23519	7918	83228	13759	6409	1	24719	21294	9522	1
BH346	N	1	1	848406	502229	1	106491	208366	314476	908895	6660	147738	1	1	1	848185	1	1	1	22240	43575	1	350046	1	55600	62289	96207	19365	80612	1	21929	108223	14674	1	1	8594	67216	184130	9104	26936	1	72318	13835	1	19162	32804	22892	1	1
BH348	OB	55884	1	744313	1	1	1	200502	1	860401	1	1	1	1	1	1432371	1	77534	276442	1	160623	21758	181696	301416	1	1	1	1	1	1	1	1	1	1	1	1	108451	1	1	1	1	1	1	1	1	60135	1	1	442780
BH211	OW	898409	627440	4412697	744551	1	1080873	4771196	276101	794130	67890	1	1	1	1	2046976	147060	1	72206	1	1	1	162472	1	35059	1	1	1	1	136702	1	1	1	1	67556	1	95459	192864	1	40317	1	1	1	1	1	46021	19013	1	1
BH221	OB	49992	1	1	1	1	1	199310	205528	792982	1	1	1	1	1	614910	1	88692	122742	1	1	12512	134024	67218	1	1	1	17302	36879	180824	1	1	1	1	1	1	1	1	9984	1	1	1	1	1	1	47993	1	1	371598
BH282	OW	1	6681	783593	1	1	87400	203000	339582	709592	40062	1	1	1	1	1	1	1	1	14752	1	1	1	1	34030	1	176121	30081	1	1	1	1	12772	1	66918	1	68961	189235	1	28619	1	1	1	1	12959	39428	19663	1	1
BH291	OW	1	6190	786799	977432	1	60321	199741	330397	1073242	21336	1	1	1	1	1	1	1	1	10897	1	1	1	1	49260	1	132313	28672	48944	1	1	1	1	1	66219	1	101456	199863	1	19798	1	1	1	1	15204	48099	19299	1	1
BH294	N	1	1	1057691	1	184415	204419	1	384342	1	193468	171441	49394	51463	29663	585944	149736	1	88591	65531	85365	15271	304908	1	113699	83645	178483	1	235145	1	59717	274512	33758	27276	63174	25882	69883	165068	29960	1	22988	129542	42893	12940	24126	31435	29067	19466	1
BH305	N	1	1	949183	930889	96961	43326	1	432174	706292	135710	59156	36633	28694	1	514407	174398	1	1	31212	53404	7853	329027	38394	91549	73335	188690	1	126671	1	32428	158301	41332	15971	61562	12273	78067	173154	15266	19793	11517	97595	30742	7201	24234	42482	1	11387	1
BH309	N	1	5895	872196	480681	45983	125331	215885	435154	669610	78854	125611	28523	12349	1	1	154070	38938	1	26317	39507	1	372017	1	60605	64420	197572	67974	89845	1	25049	1	20973	10489	85262	10707	77849	174659	26358	31993	8855	86544	17453	5409	19892	38729	24621	9272	1
BH314	OB	53872	1	1	1	1	1	512980	1	909846	1	1	1	1	1	1468550	1	34981	126616	1	170780	14386	169714	153434	1	1	1	1	38296	187942	1	1	12941	1	1	1	1	1	1	1	1	1	1	1	1	1	1	1	1171658
BH332	N	1	1	181203	460901	203192	66354	1	560291	655022	185641	210151	59507	58172	24325	2596769	161420	1	1	72740	83964	21156	326394	1	159035	89115	134473	1	233113	187599	64200	269150	41393	32335	58579	27272	59748	167032	74714	1	18972	137556	39087	12109	22009	43775	27553	15049	1
[truncated: 47 more columns]

## Sheet: Negative_metabolites
SampleID	Group	N-(2-Diethylaminoethyl)-2-(4-hydroxyphenoxy)acetamide	Glycyl-L-valyl-N~5~-(diaminomethylidene)-L-ornithyl-L-phenylalanyl-L-phenylalanine	327.1892@23.155016	Ala Lys Pro Gln	L-Glutamic acid, N-[N-[(phenylmethoxy)carbonyl]-L-isoleucyl]-	Imidiocarb	Lys Asp Ser	Sarcostin	Civetone	Dihydroacanthospermal	JWH 018 N-(5-hydroxypentyl) metabolite-d5	Succinic acid, methylene-, bis(p-bromophenacyl) ester	Ro 18-5364	Ala Asp Pro Asp	N-Fmoc-L-threonine Allyl Ester	(-)-trans-C75	1-[2-Fluoro-4-(methanesulfonyl)phenyl]-1,4-diazepane	Hoechst 33342	L-Isoleucyl-L-tyrosyl-L-leucyl-L-histidine	2alpha,3alpha-(Difluoromethylene)-5alpha-androstan-17beta-ol acetate	15-keto-Prostaglandin E2	Phe Glu Arg	N-(30-(9Z,12Z-octadecadienoyloxy)-triacontanoyl)-sphing-4-enine	Asn His Val	Dacarbazine	485.1407@23.067995	(S)-Nerolidol 3-O-[a-L-rhamnopyranosyl-(1-2)-b-D-glucopyranoside]	TyrMe-Leu-OH	Dibutyryl cyclic GMP	3'?-Isopravastatin	731.29@22.528	Pseudoginsenoside Rc1	422.19@23.539	Granisetron metabolite 4 glucuronide	Granisetron metabolite 4 glucuronide Esi-22.94599	816.3453@22.375	L-Isoleucine, L-valylglycyl-L-seryl-L-asparaginyl-L-lysylglycyl-L-alanyl-	L-Valyl-L-isoleucyl-L-leucyl-L-phenylalanyl-L-alanyl-L-glutaminyl-L-valine
BH205	OW	14891184	14789221	1455585	789754	627670	570319	2424416	380980	239009	103579	205477	171342	198906	115346	377688	217009	90970	41182	115630	54185	66748	59436	35940	54477	27641	131575	42738	100395	38437	27626	94782	24485	141892	57418	34117	1	8610	8768
BH206	N	5809855	10980153	653704	410619	684577	269275	684000	197282	117426	88957	122278	250861	165988	100100	121674	84898	127542	48431	75300	30868	32712	28255	91304	92082	22231	24625	17202	10300	30290	34629	37272	20813	1	1	1	1	1	1
BH214	OW	14678890	14608050	1437169	736540	919569	685939	2053736	360425	243319	166389	241049	170033	205993	124418	98882	273888	94575	38210	123576	49352	61386	62926	42920	60879	25561	148781	39996	206741	43629	26351	97036	23161	149059	50058	29242	1	10340	11015
BH217	OW	15065290	14999654	4358640	660969	848751	363624	2292350	259538	73102	89577	164534	217459	157944	110865	389453	227502	115788	36741	91680	39261	49438	43367	58669	70005	18524	145989	30502	199577	35081	34084	109343	20916	121395	40077	29201	7586	6247	6357
BH220	OB	14425754	14315877	1410267	894699	695812	916527	533896	539070	293189	216643	286487	1	311073	343611	352477	204509	87939	26351	158540	63655	80528	86749	1	51952	27507	91805	60992	288996	49293	22937	34272	29460	244894	34310	29815	1	10776	13727
BH230	OB	13836021	13738441	1644020	836439	878562	783833	699531	436816	246467	207722	261461	168870	302034	109150	131543	246201	86747	32319	137710	51037	84779	78195	1	51887	25368	136546	45139	186607	45691	26821	97313	24894	235305	54484	23976	5456	10825	13551
BH234	N	9358165	10068141	1163934	458551	760875	250471	758473	205158	161860	81790	135515	231478	161563	122935	118123	96989	113865	50297	81204	31975	35983	30689	69647	81448	19392	50464	20571	28115	33169	40773	50573	17140	1	1	1	6128	6640	1
BH236	OB	14668315	14561746	1615508	881795	824963	934225	572866	571640	281014	200185	250912	1	314902	109508	387242	277438	83509	27917	157792	66420	92084	89008	28196	49477	26890	146654	51592	256531	45556	23928	91307	29436	271813	47990	39054	6370	11142	12117
BH243	N	6250571	6167833	745139	417769	679757	250865	678380	188291	155257	84362	120933	244043	184885	111654	107456	89822	125203	45566	77187	33097	38056	23990	73633	79367	16217	152770	20958	31206	32222	33187	46292	18648	32580	1	1	5499	1	1
BH247	OW	13482478	13390002	5520596	782569	700096	612733	491994	404298	237067	175047	248991	174726	263765	404908	365750	236702	100312	33334	137416	52073	79120	68560	1	52051	25167	128101	39382	5760	39972	31316	93244	27999	169112	46736	35047	5348	11172	9765
BH248	OW	14431361	14371713	1447129	754390	909422	567263	2288166	388221	249544	99894	183788	192202	148932	374646	324474	224828	98149	39806	109681	50020	63992	59814	1	63167	23918	163055	40456	263629	42871	30119	93614	22538	189327	41145	34310	6942	7455	8740
BH249	OW	16193912	16098812	957030	751825	930704	414776	2391231	350133	198276	110442	190404	204733	206031	454673	327826	247413	100054	39420	107002	46381	66636	52030	43560	71493	17912	156815	34668	171603	36827	29160	104847	22623	118869	45104	40627	6059	8549	8530
BH256	OW	13584534	13520513	1255611	639981	845769	337205	660851	278626	159727	83987	164644	204864	192687	257850	389144	225783	102658	43142	94134	38039	45267	39695	48683	68088	21507	140871	29098	189071	33237	29833	106854	20761	146726	1	1	5431	7876	7825
BH266	N	7417391	2062902	1137839	444386	528324	328068	528324	226724	162579	87984	135210	240566	203272	136832	174004	242642	113668	45502	90158	37881	40603	30416	66248	78383	21801	135700	27368	17660	26494	36350	118383	18074	71094	1	1	5674	6728	5883
BH269	OW	14802833	14841318	5682136	733978	905301	519378	680619	358458	223099	115270	189935	155879	234693	156853	328464	276723	94393	36798	107968	50880	60806	59139	1	68153	28359	36385	37785	1	46593	28315	100658	24262	165173	51229	40910	6561	7760	8146
BH272	OW	14672814	9087734	1267948	525617	880491	344361	880844	297660	167633	105865	161775	227437	179008	336172	370625	250472	105841	42498	100370	40582	56503	41648	54032	69757	18119	125656	30627	1	30799	28469	105241	20452	117438	37335	1	6801	9171	1
BH273	OW	14891385	14794815	4391999	753122	672484	489503	2262797	351585	192349	105453	186259	193422	201393	422148	375040	265607	102558	40623	112142	48158	57915	52845	39483	66900	23626	132997	45061	1	33783	27008	32110	23395	136832	51413	42832	7108	5977	7053
BH277	OB	14027410	13968551	1397476	888889	1013067	1018374	618867	560573	293606	205020	287384	135656	311021	333117	331899	244147	92513	32876	159339	91719	102455	96996	1	51445	31106	127127	65678	43816	43441	22296	33834	28946	194605	46369	34246	1	11782	16098
BH279	OW	13360205	13953708	5702002	768747	929628	702079	704304	396998	233992	170009	208158	158457	312540	402028	134826	245558	91666	29863	107380	48497	65043	70502	1	56523	23992	148393	40316	188254	43532	30481	95250	25724	130740	1	41337	5345	8684	7609
BH280	OB	13835023	13756799	5785222	878379	967850	970975	666813	533889	286363	215266	279791	1	277835	119699	370096	259539	86232	31760	161934	68028	93140	90942	28855	53513	29124	13139	59688	295806	51715	21259	36267	26747	191604	55596	36979	6427	12457	13105
BH284	N	6648428	6619250	834020	343655	413298	265393	222856	126637	136932	71933	97627	295612	109949	97890	134201	89801	128177	50580	70629	27416	30333	17808	64942	91645	19770	18879	20570	8935	31231	41441	34115	16208	1	1	1	1	1	1
BH285	N	6510888	11261537	867310	379261	446972	242864	469015	162506	158261	87731	114565	255474	157943	82638	127884	96244	129626	50039	71924	28483	32974	24502	74490	81147	19656	25800	18971	14656	31464	36955	44098	17097	1	1	1	1	1	1
BH286	N	6378808	6352752	659589	329838	258072	285184	172241	135044	149733	74598	84104	164304	98000	76515	145094	41310	134152	49795	50898	37352	30102	21591	55700	59975	12081	17837	40166	24496	68826	42411	26168	20202	1	1	1	1	1	1
BH287	N	5787273	10831620	661590	447713	473841	246439	482497	193051	164789	81399	133965	243654	150879	96244	78820	237634	114326	42498	86899	38430	38906	28437	59004	84613	19006	28809	26510	13950	29848	39237	32850	18981	1	1	1	1	5138	1
BH288	N	6628280	6514292	424959	363863	475033	278508	602217	143777	155841	79876	99107	278946	88133	82766	125796	89199	121542	48491	76490	25876	30303	20814	69099	80899	16194	27667	21443	38971	31144	37187	32343	17610	1	1	1	1	1	5057
BH290	N	6381520	6332458	524937	320741	346839	248693	454312	133510	145058	77055	100945	285549	106562	78637	136473	96614	137139	52083	67337	27369	23104	17072	93097	90127	15417	21774	17562	25129	23610	36417	36042	16513	1	1	1	5098	1	1
BH298	N	5903195	11368327	726490	410527	628035	264162	628998	182441	156746	81024	120508	249736	101007	70055	121653	74986	123232	46958	76239	30653	35090	22759	65319	84143	19506	29698	26305	76337	31597	36492	35385	19042	1	1	1	1	1	1
BH299	N	14608515	14617434	1392657	827502	753515	816840	583338	452778	264238	205303	227886	171986	205163	267864	136737	248673	83244	31545	128303	55106	71360	83142	26340	55393	28923	120053	47046	233992	40203	26934	92848	25005	166038	49776	36708	1	10979	10920
BH300	N	5866658	6476682	1035289	438568	725846	248216	726134	202781	168644	98341	120664	1	127789	151578	105181	95647	123070	45680	78425	32184	36567	27710	67639	84661	25591	117001	21883	7743	33969	35772	36291	21179	1	1	1	1	1	1
BH312	N	6120708	6775568	1052683	409917	513724	265478	594483	173818	154980	81190	109986	268255	154938	89531	116551	115928	118696	43239	71593	39440	36827	26725	77022	79560	17911	32677	23723	8071	29897	35904	47541	17997	1	1	1	1	1	1
BH316	OW	14258706	15084730	1028973	665722	699200	380673	690975	303689	179889	97918	176446	201047	135345	438144	388464	223014	99814	41250	94081	49013	62435	46099	41685	65136	20360	166618	33408	146264	34700	32116	101455	21355	80111	48139	33707	6951	7740	10249
BH317	N	7185787	6998696	621533	345167	358084	207119	398702	138307	153528	89892	94644	175038	118918	103199	153684	76382	133577	51076	57304	34457	28437	18840	46100	64202	20424	21114	67804	14199	33677	37588	25324	20466	1	1	1	1	13214	1
BH318	OB	14652835	14547558	5219999	864029	912797	848891	685852	498547	283619	196615	283660	166737	198995	410597	381236	262527	84557	31799	151247	61476	84453	79739	1	45401	27944	31749	50718	262061	44339	25845	88438	28958	157187	46731	33007	8161	13024	11344
BH319	OW	14641787	9589796	1265061	669912	869493	367818	612646	289491	178674	89308	156586	222541	142262	102299	374158	219677	114463	37001	107000	37854	51615	42796	47001	67827	23162	150365	29116	54698	31623	32131	104948	22519	113269	38785	28945	6726	8877	7532
BH320	N	7099079	7049037	371541	331060	434938	228899	367233	120846	149490	76621	104534	277257	78075	96903	113179	82394	126988	51225	66699	26400	27682	20715	79311	85638	21504	23518	19651	20324	30204	38543	36784	19147	1	1	1	1	1	1
BH323	OB	14738685	14626516	1756161	866909	895997	909841	2398946	525891	276986	195535	212330	1	243756	356868	369369	243219	97189	28553	144429	57799	76366	83582	34256	57660	27968	129307	51590	332582	49727	22861	98254	26637	252735	52442	32676	6812	10083	15024
BH325	OB	8004583	15423448	1180555	576805	584613	319705	582519	232294	153526	91341	144097	218279	189793	161399	432997	237327	105397	48429	85924	31794	42268	33762	59880	74512	19308	38783	24697	28598	30050	34356	32004	20980	70286	1	1	6436	1	9268
BH327	N	6574830	6577508	672708	333554	376779	255064	461703	136526	149483	75980	93090	257977	108312	92905	116981	76175	136629	50321	69869	28168	25353	17166	74880	89979	18849	19490	20799	17235	28612	39385	36461	17400	1	1	1	1	1	1
BH331	OW	14750873	14838313	1228615	678940	898711	371037	513956	310963	178326	109185	182121	195867	179401	397180	427563	218015	106786	37524	100736	42772	48641	43077	55675	65090	21982	131726	30394	167017	40536	32994	101947	24770	116433	1	33634	6698	9525	7592
BH334	OB	13470596	13156435	1368965	849206	710460	769708	1988443	485706	273970	202172	281471	1	203773	83245	124597	226461	84840	28676	144805	62510	79699	83181	1	58583	27749	138954	49207	271599	44994	29519	91545	26707	246110	53471	39685	1	10004	12482
BH336	OB	15012507	14910143	1601604	854473	772954	778272	510500	543708	280084	213172	290758	1	289898	132263	387974	256699	88066	28885	151243	62958	83633	84879	1	55663	29114	121035	50360	252972	49794	25335	31547	27422	204326	56678	46911	7950	10525	11163
BH343	OW	14950648	14868576	1209003	707654	922096	379748	920879	316608	190593	98313	189478	210736	181075	431337	155465	261044	99234	40890	103031	46620	60283	45786	44096	60534	22646	137754	31113	1	37488	28285	103988	22378	132709	53582	32337	6314	9570	7545
BH344	N	6660098	6624160	983536	384616	636514	254889	453837	170355	151212	80185	114105	267645	140055	111269	278043	86981	111583	49685	71191	33032	32736	24343	58130	86207	21424	29397	22205	65665	30927	32290	38104	18317	1	1	1	1	5960	1
BH345	N	14924022	10240055	1102179	482866	753325	339456	556312	243221	156029	93941	132968	225137	188920	135435	415134	245960	106222	44853	89306	37359	40946	30374	54713	70908	16121	67639	25823	12922	31183	38439	39124	18816	1	28128	1	8335	1	1
BH346	N	14632207	9750121	1063153	593113	471496	372060	477511	255209	154289	99193	137021	209893	193876	121304	120253	152528	106335	42373	93897	35123	47342	35742	1	67901	17885	33692	26862	183176	28505	36903	107198	19019	1	1	24656	6833	1	1
BH348	OB	3325815	14689040	1764793	886784	886479	854909	665845	527083	252811	197273	227299	1	303936	425273	381448	259544	88039	29131	130783	66105	89862	86396	1	53719	25397	123164	53369	325764	50078	24177	35660	27145	1	42198	32882	5946	10416	10242
BH211	OW	14066503	13949643	5757757	796924	891880	614339	705872	415547	237395	179864	195495	193054	199452	108760	353931	266461	92518	33948	117062	49303	74372	73349	37245	54214	24831	35149	42308	49514	46048	27109	102793	27022	144732	39970	34700	5619	9508	10581
BH221	OB	13864464	13771652	5664848	821190	757173	768010	640121	463282	255169	185686	272407	151094	263607	343578	141020	196477	85243	33327	139138	55631	71306	74307	1	52876	25646	161598	53069	315502	42907	28792	92359	24277	234422	39777	24580	1	11077	12989
BH282	OW	14795262	14794347	1086889	728560	896417	420965	614520	322136	184284	93812	189698	182994	208091	402956	136846	235996	97864	39678	103523	48526	57934	48176	39085	68169	21771	35618	36962	30179	35401	27075	98608	21404	149700	52091	43678	7176	9381	8737
BH291	OW	15481268	15380676	4521678	715255	916701	416467	2387850	351160	184514	104103	192231	191123	149726	142497	398105	270638	114906	34555	111906	46777	62111	49571	45490	68813	24064	134766	41684	8501	29998	31313	35489	21949	137625	49396	34324	5214	8481	8788
BH294	N	6736595	11275001	743780	367562	352285	220884	605225	152047	154845	83729	109827	251577	122137	122755	109769	105699	132558	50567	74140	33012	27821	21068	73303	85639	18455	38836	18138	57214	31036	36427	33465	16609	1	1	1	1	6124	1
BH305	N	6052583	6011482	955582	419016	504457	312737	473087	184779	159490	93303	128789	232387	129121	159861	116423	235872	124136	41001	78827	33441	38592	30130	66744	83393	16538	30733	22659	8205	32117	34829	117074	19439	1	1	1	1	1	5224
BH309	N	14748334	9975094	1124445	457883	699381	272564	557951	225242	159185	82916	130500	226742	176404	100627	137468	242147	105677	48361	90047	37800	49863	33771	52878	74866	21612	163577	27552	91175	30274	38842	116500	19496	72903	1	1	5579	1	1
BH314	OB	3223188	3212657	1714474	819673	742794	860322	633588	506955	133554	190875	279479	161233	284101	398619	389144	254037	86137	30504	149678	59756	97542	81276	1	56996	29605	38869	53210	347616	43436	23540	95946	29522	218596	49098	34451	6603	9797	11900
BH332	N	5871901	5843125	554833	351169	316513	286592	376423	127124	149250	81637	100940	264993	136711	104661	233542	92468	123298	46463	76335	27769	29366	24193	75637	83549	16588	58821	19445	19912	28426	39455	32543	14158	1	1	1	1	1	1

## Sheet: sample-wiseLog2FC_pos_rel_to_N
SampleID	Group	pos1	pos2	pos3	pos4	pos5	pos6	pos7	pos8	pos9	pos10	pos11	pos12	pos13	pos14	pos15	pos16	pos17	pos18	pos19	pos20	pos21	pos22	pos23	pos24	pos25	pos26	pos27	pos28	pos29	pos30	pos31	pos32	pos33	pos34	pos35	pos36	pos37	pos38	pos39	pos40	pos41	pos42	pos43	pos44	pos45	pos46	pos47	pos48
BH205	OW	-1.84375	-2.12042	-20.3024	0.645953	-17.7334	-1.12207	0.415653	-1.19853	0.513547	-1.81726	-17.8278	-16.3769	-2.14589	-15.7882	-2.43569	-17.518	-17.7833	-15.477	-3.02136	-16.8841	-15.1598	-18.3601	-14.6677	-2.98722	-16.1293	-17.1623	-15.4879	-2.07039	-16.7991	-15.6472	-18.1028	-2.74933	-14.9733	0.0872911	-14.9396	0.0713617	0.235562	-15.7102	0.689509	-14.3943	-16.7933	-14.5248	-13.5958	-14.3088	0.303761	-14.5084	-13.5663	-15.2926
BH206	N	-17.6855	-3.211	-0.418858	0.243926	-1.85509	0.449081	-17.2137	-0.368951	0.144644	-1.19995	-0.475338	-16.3769	-1.27089	-1.59956	-1.78441	-0.210203	-17.7833	-15.477	-1.18241	-1.09905	-1.74958	-0.0690509	-14.6677	-0.197274	0.086792	-0.195282	-15.4879	-0.681566	0.908813	-0.319161	-0.573505	-0.94673	-0.661631	0.453714	-1.20522	-0.211072	0.0242409	-1.20125	1.05646	-0.680317	-0.0864512	-0.370984	-0.603433	0.455665	-0.149899	0.290676	-13.5663	-15.2926
BH214	OW	-17.6855	-16.8655	-0.744311	0.514712	-17.7334	0.386087	0.421412	-0.940114	0.336933	-2.09197	-17.8278	-16.3769	-16.2759	-15.7882	-20.2812	-17.518	-17.7833	-15.477	-2.79617	-16.8841	-15.1598	-1.72807	-14.6677	-2.55752	-16.1293	-0.541671	-1.30472	-4.51553	-16.7991	-15.6472	-18.1028	-15.1317	-14.9733	0.341563	-14.9396	0.721832	0.196183	-15.7102	0.682764	-14.3943	-16.7933	-14.5248	-13.5958	-0.779728	0.388645	-0.69082	-13.5663	-15.2926
BH217	OW	-17.6855	-1.85045	-0.648604	0.652955	-17.7334	-0.548454	0.435089	-0.248024	-19.1973	-2.14492	-4.92133	-1.98683	-3.08191	-15.7882	-20.2812	-17.518	-17.7833	0.468845	-2.92742	-16.8841	-2.43228	0.0573654	-14.6677	-1.35993	-16.1293	0.373296	-0.346461	-17.874	-16.7991	-15.6472	-18.1028	-1.69198	-14.9733	-15.9557	-1.7132	0.0595563	0.227312	-15.7102	1.06447	-14.3943	-0.629589	-2.15982	-13.5958	-0.452756	0.159236	-0.302229	-13.5663	-15.2926
BH220	OB	-2.26208	-16.8655	-20.3024	-18.9987	-17.7334	-17.0784	0.423346	-18.7442	0.46766	-17.9564	-17.8278	-16.3769	-16.2759	-15.7882	0.251068	-17.518	-1.39287	0.812117	-16.3392	-16.8841	-15.1598	-0.736378	3.46847	-16.982	-16.1293	-17.1623	-15.4879	-17.874	1.03642	-15.6472	-18.1028	-15.1317	-14.9733	-15.9557	-14.9396	-15.8564	-17.3363	-15.7102	-13.5303	-14.3943	-16.7933	-14.5248	-13.5958	-14.3088	-15.29	-14.5084	-13.5663	3.86162
BH230	OB	-1.89036	-16.8655	-20.3024	-18.9987	-17.7334	-1.63416	0.427579	-0.801343	0.486266	-17.9564	-17.8278	-16.3769	-16.2759	-15.7882	-20.2812	-17.518	-17.7833	0.664843	-16.3392	-16.8841	-1.86587	-1.1863	-14.6677	-2.21507	-16.1293	-17.1623	-15.4879	-17.874	0.439272	-15.6472	-18.1028	-15.1317	-14.9733	-15.9557	-14.9396	0.63715	0.210999	-15.7102	-13.5303	-14.3943	-16.7933	-14.5248	-13.5958	-14.3088	-1.09095	-14.5084	-13.5663	-15.2926
BH234	N	-17.6855	-2.76955	-0.473121	-0.0615412	-2.10539	-0.849002	0.490104	-0.745903	0.197574	-1.6032	-0.408265	-1.4968	-16.2759	-1.9931	-0.480786	-0.477658	-17.7833	-1.18234	-1.57884	-1.47642	-15.1598	-0.050011	-14.6677	-1.27029	-0.0440501	0.160951	-15.4879	-1.33334	-16.7991	-15.6472	-1.31871	-0.376795	-1.8555	0.0452969	-1.49382	0.525099	0.073003	-0.704593	1.38687	-1.27007	-16.7933	-0.53991	-0.845761	0.278106	-0.194695	0.157432	-0.391205	-15.2926
BH236	OB	-2.0669	-16.8655	-20.3024	-18.9987	-17.7334	-17.0784	0.43011	-18.7442	0.532362	-17.9564	-17.8278	-16.3769	-16.2759	-15.7882	0.214899	-17.518	-1.38737	2.83582	-16.3392	0.427835	-15.1598	-0.694565	2.29839	-16.982	-16.1293	-17.1623	-15.4879	-17.874	0.39131	-15.6472	-18.1028	-15.1317	-14.9733	-15.9557	-14.9396	0.458314	-17.3363	-15.7102	-13.5303	-14.3943	-16.7933	-14.5248	-13.5958	-14.3088	-15.29	-14.5084	-13.5663	4.53764
BH243	N	-17.6855	-3.35476	-0.453313	0.10892	-1.57565	-1.02911	-17.2137	-0.117379	-19.1973	-1.15325	-0.368071	-0.9077	-1.67296	-1.80854	-1.53779	-0.251194	-17.7833	-15.477	-1.11886	-1.10107	-2.15099	-0.0201326	1.16153	0.592176	-0.077789	0.174767	-15.4879	-0.881944	0.652216	-0.389411	-1.10663	9.37663e-05	-0.897495	0.0672162	-0.946589	-0.137593	-0.00240901	-0.925788	-13.5303	-0.740831	-0.117823	-0.564591	-0.413756	0.262546	-0.103044	0.0351117	-0.0545343	-15.2926
BH247	OW	-17.6855	-16.8655	-20.3024	0.484109	-17.7334	-1.05028	0.500709	-0.597305	-19.1973	-2.67773	-3.09478	-16.3769	-16.2759	-15.7882	0.261028	-17.518	-17.7833	-15.477	-2.72472	-16.8841	-15.1598	-1.52776	-14.6677	-16.982	-16.1293	-17.1623	-15.4879	-17.874	0.562409	-15.6472	-18.1028	-15.1317	-14.9733	0.00233813	-14.9396	0.428919	0.238795	-15.7102	0.176016	-14.3943	-16.7933	-14.5248	-13.5958	-1.4019	0.120342	-14.5084	-13.5663	-15.2926
BH248	OW	-17.6855	-3.79943	-20.3024	1.13152	-17.7334	-1.23893	0.372587	-0.932613	-19.1973	-2.08153	-0.957928	-16.3769	-16.2759	-15.7882	-20.2812	-17.518	-17.7833	-15.477	-16.3392	-16.8841	-15.1598	-1.77941	-14.6677	-16.982	-16.1293	-0.102708	-0.763269	-17.874	-16.7991	-15.6472	-18.1028	-0.810107	-14.9733	-0.144269	-14.9396	1.05423	0.178627	-15.7102	-13.5303	-14.3943	-16.7933	-14.5248	-13.5958	-0.73621	-0.057439	-0.0276764	-13.5663	-15.2926
BH249	OW	-17.6855	-3.27365	-0.70728	0.571205	-17.7334	-0.905995	0.423855	-0.32259	-19.1973	-2.52408	-17.8278	-16.3769	-16.2759	-15.7882	-20.2812	-17.518	-17.7833	-15.477	-2.89406	-16.8841	-15.1598	-18.3601	-14.6677	-2.29639	-16.1293	-0.0439526	-1.1254	-17.874	-16.7991	-15.6472	-18.1028	-1.25987	-14.9733	0.438485	-14.9396	0.25623	0.267057	-2.34704	0.96952	-14.3943	-16.7933	-14.5248	-13.5958	-0.793708	0.0805754	-0.259957	-13.5663	-15.2926
BH256	OW	-17.6855	-1.97987	-0.690857	-1.18064	-2.42306	0.0923825	0.361246	-0.291588	0.636235	-0.791408	-0.849471	-2.04532	-16.2759	-15.7882	-20.2812	-17.518	-17.7833	-15.477	-2.28833	-16.8841	-15.1598	-0.00213566	-14.6677	-1.16096	-16.1293	0.132925	0.025221	-17.874	-16.7991	-15.6472	-18.1028	-0.31695	-14.9733	-15.9557	-14.9396	0.472071	0.210607	-2.00372	1.3886	-14.3943	-0.798591	-1.88838	-13.5958	-0.0655439	0.0259888	-0.177557	-13.5663	-15.2926
BH266	N	-17.6855	-16.8655	-0.560486	-0.968913	-1.85928	0.298723	0.51385	-0.456175	0.364947	-1.75856	-0.178443	-1.92868	-16.2759	-2.38748	-1.27748	-0.0186498	-17.7833	0.925164	-1.60275	-1.58327	-2.74482	0.0286448	-14.6677	-0.69511	-0.171289	-0.226013	-15.4879	-1.58909	0.570652	-0.960704	-18.1028	-0.417598	-1.51055	0.700033	-1.44039	0.0207712	0.156207	-1.51461	1.15339	-14.3943	-16.7933	-1.80005	-0.709382	-0.0542803	-0.294508	0.12958	-0.256669	-15.2926
BH269	OW	-17.6855	-1.89308	-0.738862	0.557387	-17.7334	-0.881839	0.38682	-0.917392	-19.1973	-2.6399	-0.573704	-16.3769	-16.2759	-15.7882	-0.754677	-17.518	-17.7833	-15.477	-3.13112	-16.8841	-15.1598	-2.03741	-14.6677	-1.88579	-16.1293	0.156661	-0.499028	-17.874	-16.7991	-15.6472	-18.1028	-0.606529	-14.9733	0.737194	-14.9396	0.829601	0.216907	-15.7102	1.13513	-14.3943	-16.7933	-14.5248	-13.5958	-1.23331	-0.0243216	-0.237743	-13.5663	-15.2926
BH272	OW	-17.6855	-3.42478	-0.705525	-18.9987	-17.7334	0.36292	0.436822	-0.349033	0.526338	-3.09676	-0.485659	-16.3769	-16.2759	-15.7882	-20.2812	0.0949179	-17.7833	-15.477	-2.19558	-16.8841	-0.457977	0.217304	-14.6677	-0.95212	-16.1293	0.293736	-1.01368	-2.21048	0.0894562	-15.6472	-18.1028	-1.21422	-14.9733	-15.9557	-14.9396	0.600779	0.212219	-1.5399	1.19957	-14.3943	-0.715502	-14.5248	-13.5958	-0.425481	0.18395	-0.127537	-13.5663	-15.2926
BH273	OW	-17.6855	-3.35253	-0.706945	0.478182	-1.88002	-1.51738	0.40403	-0.802495	-19.1973	-2.54372	-17.8278	-16.3769	-16.2759	-15.7882	-20.2812	-17.518	-17.7833	-15.477	-16.3392	-16.8841	-15.1598	-2.21789	-14.6677	-16.982	-16.1293	-0.172168	-1.52382	-17.874	-16.7991	-15.6472	-18.1028	-1.09895	-14.9733	0.328661	-2.34436	0.197639	0.225546	-15.7102	-13.5303	-14.3943	-16.7933	-14.5248	-13.5958	-0.819446	-1.46187	-0.325932	-13.5663	-15.2926
BH277	OB	-1.99554	-4.38903	-20.3024	-18.9987	-17.7334	-17.0784	0.4969	-18.7442	0.471836	-17.9564	-17.8278	-16.3769	-16.2759	-15.7882	0.190771	-17.518	-2.58462	2.67553	-16.3392	0.507891	-1.02038	-0.617391	3.40862	-16.982	-16.1293	-17.1623	-15.4879	-17.874	1.19588	-15.6472	-18.1028	-15.1317	-14.9733	-15.9557	-14.9396	0.40594	-17.3363	-15.7102	-13.5303	-14.3943	-16.7933	-14.5248	-13.5958	-14.3088	-15.29	-14.5084	-13.5663	4.20891
BH279	OW	-17.6855	-3.11283	-0.746077	-18.9987	-17.7334	-1.39215	0.362073	-0.509932	-19.1973	-17.9564	-1.04371	-16.3769	-16.2759	-15.7882	-0.400793	-17.518	-2.52428	-15.477	-16.3392	-16.8841	-2.57598	-18.3601	-14.6677	-2.70117	-16.1293	-0.0856571	-0.556737	-17.874	0.735831	-15.6472	-18.1028	-15.1317	-14.9733	0.268949	-14.9396	0.481525	0.226485	-15.7102	-13.5303	-14.3943	-16.7933	-14.5248	-13.5958	-14.3088	0.0109861	-14.5084	-13.5663	-15.2926
BH280	OB	-2.18424	-16.8655	-20.3024	-18.9987	-17.7334	-17.0784	0.493412	-18.7442	0.536161	-5.29684	-17.8278	-16.3769	-16.2759	-15.7882	0.176906	-17.518	-2.30822	2.79544	-16.3392	0.487933	-0.437017	-0.649034	3.07594	-16.982	-16.1293	-17.1623	-15.4879	-17.874	0.921446	-15.6472	-18.1028	-15.1317	-14.9733	-15.9557	-14.9396	-15.8564	-17.3363	-15.7102	0.369942	-14.3943	-16.7933	-14.5248	-13.5958	-14.3088	-15.29	-14.5084	-13.5663	4.19761
BH284	N	-17.6855	-2.08842	-0.196755	0.0980712	0.510922	0.409052	-17.2137	0.276908	0.172209	0.937678	-0.0500648	0.337233	0.102094	0.14493	1.19759	0.0793538	-17.7833	-15.477	0.392649	-0.113117	0.101332	-0.0630988	1.83835	1.17474	0.384459	-0.10293	3.35502	0.397526	0.978463	0.574402	0.340046	0.154081	0.215164	0.0102036	0.410875	-0.325438	0.0144256	0.502051	-13.5303	0.618494	0.60016	0.179184	0.482144	0.140421	0.298266	0.0926128	0.772032	-15.2926
BH285	N	-17.6855	-4.09651	-0.317998	-0.0809191	-0.636844	0.672101	-17.2137	0.172772	-19.1973	-0.222015	-0.0727048	-0.630377	-0.902045	-1.1741	-0.273644	-0.500594	-17.7833	1.11928	-0.439206	-0.736568	-1.22774	-0.0255038	-14.6677	0.365169	0.201892	0.00186471	-15.4879	-0.520628	0.921239	0.126605	-0.199	-0.343168	-0.169632	0.246277	-0.249126	0.214566	0.013899	-1.06958	-13.5303	-14.3943	0.228842	0.121897	-0.163298	0.224355	-0.196964	0.0241351	0.213638	-15.2926
BH286	N	3.81086	3.53165	2.50724	0.422129	1.68768	1.70592	2.90044	0.384681	0.244946	1.83783	2.27887	1.72877	2.07775	1.87301	-0.453398	1.08669	2.93194	2.11103	1.4585	1.28406	2.00035	0.567344	2.57289	0.812944	0.00767823	0.0258388	3.39041	1.54552	-0.208282	0.606514	1.82047	1.023	1.65559	-0.194947	1.7695	-0.633296	0.189692	2.40069	1.94046	2.20981	0.745656	0.346458	1.16815	-0.113574	0.083637	0.501775	0.752397	-15.2926
BH287	N	-17.6855	-3.44833	-20.3024	0.220297	-1.88407	-0.00434538	-17.2137	-0.474482	-19.1973	-1.17823	-0.0407348	-1.62198	-16.2759	-15.7882	0.217639	0.375956	-17.7833	-15.477	-1.7636	-1.3486	-2.26856	-0.00155177	-14.6677	-0.717092	-0.1975	0.0707616	-15.4879	-1.44227	-16.7991	-0.672073	-1.19088	-0.899712	-0.950681	0.236387	-14.9396	0.277552	0.0640238	-1.39663	1.0907	-14.3943	-0.416138	-0.271665	-0.476899	0.117145	-0.0706144	-14.5084	-0.37878	-15.2926
BH288	N	-17.6855	-16.8655	-0.257168	-0.0325891	0.231264	-1.2489	-17.2137	-0.0983482	0.16496	-0.211744	-0.101322	-0.270793	-0.429475	-0.490992	1.16415	-0.116973	-17.7833	-15.477	0.169059	-0.116954	-0.360186	-0.0803717	-14.6677	0.155871	0.344358	-0.134994	-15.4879	0.206948	0.849703	0.541327	0.0178493	0.421736	0.0724083	-0.131704	0.334107	0.0886392	0.00588091	-0.186778	-13.5303	-1.66197	0.343683	-0.575768	0.25376	0.0494468	-0.143958	0.15343	0.594687	-15.2926
BH290	N	-17.6855	-4.21716	0.0779816	-18.9987	1.19012	-0.399322	0.741153	0.456629	0.294587	1.10147	-0.173952	0.970177	1.39063	1.32408	-0.483378	0.600294	2.50124	1.51716	1.39375	0.854826	1.37566	0.0548662	-14.6677	1.01977	0.454403	0.264033	-15.4879	1.35015	0.167272	1.01531	1.0299	0.709341	1.33975	-15.9557	1.15048	-0.698454	-0.0339007	1.3474	-13.5303	1.61681	0.414374	0.422178	1.13245	-0.275541	0.127909	0.537569	0.657715	-15.2926
BH298	N	-17.6855	-3.69372	-20.3024	-0.128833	-1.79704	-0.856495	-17.2137	0.230227	0.120117	-1.23936	-0.616728	-0.893333	-1.17458	-1.53099	-1.32172	0.499009	-17.7833	-15.477	-0.873283	-0.756338	-1.97676	-0.0500554	-14.6677	-0.529753	0.0832246	0.426672	-15.4879	-0.774016	0.539813	-0.00992845	-0.465603	-0.701557	-0.979663	1.06908	-0.613327	-0.254477	0.0983237	-0.941052	-13.5303	-0.771724	-0.13024	-0.919294	-0.636744	0.101261	-0.121925	0.0949911	-13.5663	-15.2926
BH299	N	-2.12128	-16.8655	-20.3024	-18.9987	-17.7334	-17.0784	0.458397	-0.769356	0.521588	-17.9564	-17.8278	-16.3769	-16.2759	-15.7882	0.203651	-1.41966	-2.90744	1.9217	-16.3392	0.40207	-15.1598	-1.12273	2.36851	-16.982	-16.1293	-17.1623	-1.04806	-17.874	0.710797	-15.6472	-18.1028	-15.1317	-14.9733	-15.9557	-14.9396	-0.6159	-17.3363	-15.7102	-13.5303	-14.3943	-16.7933	-14.5248	-13.5958	-14.3088	0.169326	-14.5084	-13.5663	4.58493
BH300	N	-17.6855	-16.8655	-0.416989	0.366736	-1.27056	0.134834	-17.2137	-0.142625	0.226226	-0.861172	-0.16147	-0.824616	-2.09521	-1.72965	-1.57923	0.366275	-17.7833	1.20431	-1.01119	-0.961111	-1.94348	-0.0951446	-14.6677	-0.632989	-0.0574972	0.213769	-15.4879	-1.232	-16.7991	-0.176672	-0.759565	-0.135077	-0.955369	0.531817	-1.07591	-0.629304	0.131326	-0.0207385	1.30426	-14.3943	-0.173365	-0.395008	-13.5958	0.14435	0.130049	0.0815402	-0.0728068	-15.2926
BH312	N	-17.6855	-16.8655	-0.450959	1.29302	-1.11586	0.195684	-17.2137	-0.228896	0.0736862	-0.752759	-0.153406	-0.548406	-0.664727	-1.19461	0.950622	0.105294	-17.7833	-15.477	-0.500218	-0.59238	-1.23255	-0.0121327	-14.6677	-0.340552	0.144124	-0.280045	-15.4879	-0.363192	0.210631	0.258183	-0.177408	0.085063	-0.305421	0.12843	-0.370116	0.0658196	-0.0786907	0.158412	-13.5303	-0.496125	0.121227	0.862301	-0.241315	0.361643	0.383299	-0.00700166	0.360565	-15.2926
BH316	OW	3.89375	3.47008	-1.31851	-18.9987	-17.7334	2.1732	3.27062	-0.234838	0.52139	-2.24806	-17.8278	-16.3769	-16.2759	-15.7882	0.942713	-0.00881811	-17.7833	0.615957	-16.3392	-16.8841	-15.1598	-1.43563	-14.6677	-2.06837	-16.1293	0.385681	-0.551804	-17.874	-16.7991	-15.6472	-18.1028	0.183113	-14.9733	0.00462534	-14.9396	0.363116	0.215587	-15.7102	0.993543	-14.3943	-16.7933	-14.5248	-13.5958	-0.300189	0.0538698	-14.5084	-13.5663	-15.2926
BH317	N	3.28332	3.4753	2.08128	0.120574	2.62886	0.946855	2.68213	0.674842	0.209581	2.20713	1.15964	2.74455	2.83807	3.13689	0.983977	0.992353	3.37864	2.09425	2.18489	2.2418	3.07813	0.468577	-14.6677	1.13892	0.172351	0.189237	-15.4879	2.04994	1.73614	0.5898	1.78099	1.17329	2.03353	0.0671295	1.86018	-0.730859	0.309415	-0.218083	-13.5303	2.25371	1.36933	0.759833	1.78803	-0.267647	0.463964	0.42201	-0.0271282	-15.2926
BH318	OB	-2.01874	-16.8655	-2.471	-18.9987	-17.7334	-17.0784	-1.305	-1.3277	0.568842	-17.9564	-17.8278	-16.3769	-16.2759	-15.7882	0.204482	-17.518	-2.8996	0.633539	-16.3392	-16.8841	-15.1598	-0.832726	2.80646	-16.982	-16.1293	-17.1623	-15.4879	-17.874	1.00282	-2.72797	-18.1028	-15.1317	-14.9733	-15.9557	-14.9396	-0.288021	-17.3363	-3.05849	-13.5303	-14.3943	-16.7933	-14.5248	-13.5958	-14.3088	-15.29	-14.5084	-13.5663	3.93324
BH319	OW	-17.6855	-2.98565	-0.691213	1.04833	-17.7334	-1.26304	0.432848	-0.31431	-19.1973	-2.36826	-0.786647	-16.3769	-16.2759	-15.7882	-20.2812	0.119699	-17.7833	-15.477	-3.01123	-16.8841	-1.05468	0.181209	-14.6677	-1.05787	-16.1293	-0.139678	-1.22367	-17.874	-16.7991	-15.6472	-18.1028	-0.744002	-2.39895	-15.9557	-1.89488	-0.149654	0.0507946	-2.17458	1.12034	-14.3943	-16.7933	-1.71863	-13.5958	-14.3088	0.257879	-14.5084	-1.05207	-15.2926
BH320	N	-17.6855	-4.07436	-0.0601305	0.236979	0.518637	0.251717	-17.2137	0.610905	0.0815757	0.585047	-0.147398	0.573588	0.354954	0.534507	1.29648	-0.0659719	-17.7833	-15.477	0.713994	1.18258	0.356237	-0.0215638	1.7926	0.124654	0.315244	-0.00822928	-15.4879	0.463415	1.12876	0.720688	0.871927	0.625733	0.63812	-0.436979	1.33965	-0.0724229	-0.111761	1.07272	-13.5303	0.731025	0.49083	0.869387	0.722561	0.099272	0.362611	0.336204	0.771962	-15.2926
BH323	OB	-2.01406	-16.8655	-20.3024	-18.9987	-17.7334	-17.0784	0.30786	-0.960403	0.58151	-17.9564	-17.8278	-16.3769	-16.2759	-15.7882	0.180391	-17.518	-2.72678	2.34109	-3.32955	-16.8841	-1.37187	-1.01857	3.32684	-16.982	-16.1293	-17.1623	-15.4879	-17.874	0.957606	-15.6472	-18.1028	-15.1317	-14.9733	-15.9557	-14.9396	-15.8564	-17.3363	-15.7102	-0.142381	-14.3943	-16.7933	-14.5248	-13.5958	-14.3088	0.358601	-14.5084	-13.5663	3.69069
BH325	OB	-17.6855	-2.80179	-0.598478	1.46269	-1.83058	0.0307847	0.467438	-0.386307	-19.1973	-1.61297	-0.616557	-2.04371	-2.86134	-15.7882	-20.2812	-0.130784	-17.7833	-15.477	-2.43447	-1.34942	-15.1598	0.14075	1.1	-1.46801	-0.166944	0.232316	-1.58156	-17.874	0.115077	-15.6472	-18.1028	-1.02193	-1.18459	-0.00880998	-2.14337	0.882952	0.108977	-1.06749	1.39515	-1.19851	-0.486773	-1.02095	-1.13257	-0.296779	0.44898	-0.0627419	-13.5663	-15.2926
BH327	N	-17.6855	-2.27798	-0.329844	0.0183272	0.894152	-0.926158	-17.2137	0.186302	0.118358	0.72779	-0.0364293	0.711002	0.765485	0.803949	0.630362	0.714381	-17.7833	-15.477	1.01149	0.775418	0.968062	-0.0136166	-14.6677	0.323249	0.429706	0.100954	-0.156448	0.589734	-16.7991	0.984399	1.11211	0.443206	0.876903	-0.298654	0.813079	-0.211298	0.0371031	0.581259	-13.5303	0.873682	0.311536	0.104981	0.961623	0.112878	0.0172621	0.37185	0.748509	-15.2926
BH331	OW	-17.6855	-16.8655	-0.662201	-0.553966	-17.7334	-1.3097	0.438273	-0.404753	0.620116	-1.57784	-0.479101	-16.3769	-16.2759	-15.7882	-20.2812	-17.518	-17.7833	-2.01191	-3.04042	-16.8841	-15.1598	-18.3601	1.00131	-1.10905	-16.1293	-0.12085	-0.973854	-17.874	-16.7991	-15.6472	-18.1028	-1.35381	-14.9733	0.206167	-14.9396	0.0915406	0.237738	-1.84932	1.58904	-14.3943	-0.788463	-14.5248	-13.5958	-0.259284	-0.217961	-0.290219	-13.5663	-15.2926
BH334	OB	3.39031	1.52569	2.19257	-18.9987	-17.7334	0.941882	2.78914	-18.7442	0.501347	-17.9564	-17.8278	-1.30825	-16.2759	-15.7882	0.372182	-17.518	-17.7833	1.41586	-16.3392	1.01344	-0.3032	-0.71289	2.44033	-16.982	-16.1293	-17.1623	-0.541395	-17.874	0.946017	-15.6472	-18.1028	-15.1317	-14.9733	-15.9557	-14.9396	-0.103255	-17.3363	-15.7102	1.98731	-14.3943	-16.7933	-14.5248	-13.5958	-1.24843	-15.29	-14.5084	-13.5663	3.18799
BH336	OB	-1.92672	-16.8655	-20.3024	-18.9987	-17.7334	-17.0784	0.390915	-18.7442	0.729091	-17.9564	-17.8278	-16.3769	-3.37918	-15.7882	0.230143	-17.518	-3.13056	2.396	-16.3392	-16.8841	-0.819921	-0.741122	2.93493	-16.982	-16.1293	-17.1623	-15.4879	-2.75563	1.34525	-15.6472	-18.1028	-15.1317	-14.9733	-15.9557	-14.9396	-15.8564	-17.3363	-15.7102	-13.5303	-14.3943	-16.7933	-14.5248	-13.5958	-14.3088	-15.29	-14.5084	-13.5663	3.64196
BH343	OW	-17.6855	-3.94312	-20.3024	1.3102	-17.7334	0.454683	-0.169288	-0.458403	-19.1973	-1.91715	2.50299	-16.3769	-16.2759	-15.7882	-20.2812	-17.518	-17.7833	-15.477	-2.36577	-16.8841	-15.1598	-18.3601	-14.6677	-1.21929	-16.1293	-0.261191	-1.03038	-1.79435	-16.7991	-1.29426	-18.1028	-0.78254	-14.9733	-0.222758	-14.9396	0.264493	0.253928	-15.7102	0.742803	-14.3943	-16.7933	-1.90524	-1.21565	-0.353415	-0.167182	-0.244767	-13.5663	-15.2926
BH344	N	-17.6855	-4.47079	-0.490722	-0.0168852	-0.882532	-1.19507	-17.2137	-0.412542	0.288717	-0.771954	-0.0143472	-0.995491	-0.754663	-1.67327	-0.155628	-0.81051	-17.7833	-15.477	-0.850607	-0.757588	-1.26818	-0.129259	-14.6677	-0.292695	0.157305	-0.321528	-15.4879	-0.492575	-16.7991	0.125729	-0.329207	-0.02942	-0.465514	0.326019	-0.421393	-0.0409598	-0.0510052	-0.455706	-13.5303	-14.3943	-0.0581915	-0.236989	-0.549569	0.350423	-0.140104	0.111702	0.126002	-15.2926
BH345	N	-17.6855	-3.55633	-0.57939	0.395377	-2.01863	0.236914	0.532343	-0.0989075	0.717029	-1.3058	-0.532257	-1.50376	-2.75148	-2.53557	-20.2812	-1.98968	-17.7833	-15.477	-1.14198	-1.43814	-15.1598	0.0603046	1.09274	-1.57053	-16.1293	0.207939	-15.4879	-1.35788	-16.7991	-1.13539	-18.1028	-0.844403	-2.43803	0.0742839	-14.9396	0.814954	0.191213	-1.36163	0.991275	-1.44343	-0.448517	-0.776686	-0.949957	-14.3088	-0.696677	-0.130244	-0.349238	-15.2926
BH346	N	-17.6855	-16.8655	-0.607974	-0.0607482	-17.7334	-0.378031	0.455036	-0.481617	0.596449	-5.25509	-0.655165	-16.3769	-16.2759	-15.7882	-0.587206	-17.518	-17.7833	-15.477	-1.89833	-1.47288	-15.1598	0.0570893	-14.6677	-1.21921	-0.202563	-0.608451	-1.24673	-1.57533	-16.7991	-1.22665	-1.37918	-1.29071	-14.9733	-15.9557	-1.8705	0.180124	0.154093	-2.55793	1.18698	-14.3943	-0.651231	-0.768739	-13.5958	-0.0828318	-0.288426	-0.0258476	-13.5663	-15.2926
BH348	OB	-1.91531	-16.8655	-0.79682	-18.9987	-17.7334	-17.0784	0.399532	-18.7442	0.517345	-17.9564	-17.8278	-16.3769	-16.2759	-15.7882	0.168748	-17.518	-1.54075	2.59965	-16.3392	0.409228	-0.750513	-0.888929	3.53365	-16.982	-16.1293	-17.1623	-15.4879	-17.874	-16.7991	-15.6472	-18.1028	-15.1317	-14.9733	-15.9557	-14.9396	0.870291	-17.3363	-15.7102	-13.5303	-14.3943	-16.7933	-14.5248	-13.5958	-14.3088	0.585907	-14.5084	-13.5663	3.46364
BH211	OW	2.09155	2.3936	1.77086	0.507277	-17.7334	2.96536	4.97219	-0.669371	0.401711	-1.90548	-17.8278	-16.3769	-16.2759	-15.7882	0.683837	-0.351999	-17.7833	0.662866	-16.3392	-16.8841	-15.1598	-1.05026	-14.6677	-1.88451	-16.1293	-17.1623	-15.4879	-17.874	0.261542	-15.6472	-18.1028	-15.1317	-14.9733	0.0881029	-14.9396	0.6862	0.220952	-15.7102	1.76884	-14.3943	-16.7933	-14.5248	-13.5958	-14.3088	0.199995	-0.293705	-13.5663	-15.2926
BH221	OB	-2.07605	-16.8655	-20.3024	-18.9987	-17.7334	-17.0784	0.39093	-1.09523	0.399624	-17.9564	-17.8278	-16.3769	-16.2759	-15.7882	-1.05121	-17.518	-1.34677	1.4283	-16.3392	-16.8841	-1.54875	-1.32796	1.36882	-16.982	-16.1293	-17.1623	-1.40924	-2.70353	0.665094	-15.6472	-18.1028	-15.1317	-14.9733	-15.9557	-14.9396	-15.8564	-17.3363	-2.42482	-13.5303	-14.3943	-16.7933	-14.5248	-13.5958	-14.3088	0.260527	-14.5084	-13.5663	3.21079
BH282	OW	-17.6855	-4.15967	-0.722625	-18.9987	-17.7334	-0.663058	0.417395	-0.370807	0.239325	-2.66645	-17.8278	-16.3769	-16.2759	-15.7882	-20.2812	-17.518	-17.7833	-15.477	-2.49058	-16.8841	-15.1598	-18.3601	-14.6677	-1.92749	-16.1293	0.263902	-0.611325	-17.874	-16.7991	-15.6472	-18.1028	-1.49099	-14.9733	0.0744133	-14.9396	0.2171	0.193548	-15.7102	1.27442	-14.3943	-16.7933	-14.5248	-13.5958	-0.647126	-0.0230769	-0.245208	-13.5663	-15.2926
BH291	OW	-17.6855	-4.2698	-0.716734	0.899903	-17.7334	-1.19803	0.394046	-0.410366	0.836239	-3.57539	-17.8278	-16.3769	-16.2759	-15.7882	-20.2812	-17.518	-17.7833	-15.477	-2.92756	-16.8841	-15.1598	-18.3601	-14.6677	-1.39388	-16.1293	-0.14871	-0.680535	-2.2952	-16.7991	-15.6472	-18.1028	-15.1317	-14.9733	0.0592642	-14.9396	0.774102	0.27238	-15.7102	0.742803	-14.3943	-16.7933	-14.5248	-13.5958	-0.416629	0.263709	-0.272165	-13.5663	-15.2926
BH294	N	-17.6855	-16.8655	-0.289883	-18.9987	-0.240757	0.562767	-17.2137	-0.192176	-19.1973	-0.394658	-0.440494	-0.784817	-0.624648	-0.931854	-1.12082	-0.325983	-17.7833	0.957908	-0.339311	-0.502733	-1.26126	-0.142081	-14.6677	-0.187151	0.222739	0.283121	-15.4879	-0.0308504	-16.7991	0.21865	-0.0363193	-0.088741	-0.237964	-0.00865012	-0.279954	0.236261	-0.00357097	-0.839468	-13.5303	0.0942451	0.189762	0.863681	0.0637098	0.249509	-0.349926	0.318691	0.682382	-15.2926
BH305	N	-17.6855	-16.8655	-0.446043	0.829516	-1.16824	-1.67546	-17.2137	-0.0229544	0.2326	-0.906226	-1.97561	-1.21601	-1.46743	-15.7882	-1.30868	-0.10602	-17.7833	-15.477	-1.40939	-1.17943	-2.22074	-0.0322492	0.560851	-0.499754	0.0329615	0.363353	-15.4879	-0.923315	-16.7991	-0.662252	-0.830518	0.203289	-1.01014	-0.0459409	-1.35642	0.396032	0.0654243	-1.81218	0.742439	-0.902871	-0.218778	0.38315	-0.781859	0.255953	0.0845542	-14.5084	-0.0911869	-15.2926
BH309	N	-17.6855	-4.34024	-0.568077	-0.124014	-2.24454	-0.143019	0.506179	-0.0130406	0.155657	-1.6895	-0.889243	-1.57703	-2.68379	-15.7882	-20.2812	-0.284818	-2.5344	-15.477	-1.65549	-1.61427	-15.1598	0.144913	-14.6677	-1.09486	-0.154032	0.429713	0.564806	-1.41889	-16.7991	-1.03474	-18.1028	-0.775437	-1.61672	0.423922	-1.55335	0.391998	0.0779096	-1.02426	1.4352	-1.28207	-0.392152	-0.433586	-1.19469	-0.0288916	-0.0488832	0.0791983	-0.387622	-15.2926
BH314	OB	-1.96821	-16.8655	-20.3024	-18.9987	-17.7334	-17.0784	1.75482	-18.7442	0.597958	-17.9564	-17.8278	-16.3769	-16.2759	-15.7882	0.204735	-17.518	-2.68901	1.47314	-16.3392	0.497689	-1.34739	-0.98735	2.55952	-16.982	-16.1293	-17.1623	-15.4879	-2.64914	0.720796	-15.6472	-18.1028	-1.47202	-14.9733	-15.9557	-14.9396	-15.8564	-17.3363	-15.7102	-13.5303	-14.3943	-16.7933	-14.5248	-13.5958	-14.3088	-15.29	-14.5084	-13.5663	4.86753
BH332	N	-17.6855	-16.8655	-2.83512	-0.184637	-0.100869	-1.06051	-17.2137	0.35161	0.123879	-0.454238	-0.14678	-0.516093	-0.447858	-1.21808	1.02706	-0.217584	-17.7833	-15.477	-0.188739	-0.526607	-0.790992	-0.0438407	-14.6677	0.296974	0.314128	-0.125349	-15.4879	-0.0433716	0.71816	0.323081	-0.0647781	0.205416	0.00750027	-0.117597	-0.204483	0.0102097	0.0134931	0.478873	-13.5303	-0.182764	0.276362	0.729627	-0.0320481	0.117014	0.12781	0.241518	0.311093	-15.2926
[truncated: 47 more columns]

## Sheet: sample-wiseLog2FC_neg_rel_to_N
SampleID	Group	neg1	neg2	neg3	neg4	neg5	neg6	neg7	neg8	neg9	neg10	neg11	neg12	neg13	neg14	neg15	neg16	neg17	neg18	neg19	neg20	neg21	neg22	neg23	neg24	neg25	neg26	neg27	neg28	neg29	neg30	neg31	neg32	neg33	neg34	neg35	neg36	neg37	neg38
BH205	OW	0.910312	0.851047	0.799346	0.912601	0.25855	0.965241	2.24046	1.03007	0.598227	0.21687	0.781106	-0.437534	0.485942	0.0284977	1.3548	0.749921	-0.409797	-0.188892	0.569357	0.696083	0.895649	1.11135	-0.831712	-0.551137	0.518533	1.29091	0.723459	1.22665	0.244046	-0.418881	0.860589	0.393445	3.31308	4.14436	3.73754	-10.8125	1.91487	2.95678
BH206	N	-0.447573	0.421399	-0.355543	-0.0310017	0.383757	-0.117448	0.414891	0.0806151	-0.427086	-0.00268157	0.0322938	0.112476	0.224934	-0.176028	-0.279373	-0.604031	0.0777127	0.0450246	-0.0494372	-0.115698	-0.133256	0.0385238	0.513376	0.206135	0.204296	-1.12678	-0.589484	-2.05832	-0.0996084	-0.0929265	-0.485932	0.159031	-13.8014	-11.6649	-11.3207	-10.8125	-11.1569	-10.1413
BH214	OW	0.889596	0.833264	0.780977	0.811962	0.809502	1.23155	2.00107	0.950055	0.624011	0.900698	1.01146	-0.448598	0.53645	0.137725	-0.578614	1.08575	-0.353729	-0.296956	0.66524	0.561298	0.774834	1.19367	-0.575652	-0.39084	0.405667	1.46822	0.627795	2.26879	0.426837	-0.487049	0.894496	0.313244	3.38417	3.94646	3.51509	-10.8125	2.17902	3.28593
BH217	OW	0.927082	0.87143	2.38163	0.655781	0.693885	0.315919	2.15965	0.476302	-1.11086	0.00733865	0.460515	-0.0936692	0.153268	-0.0286663	1.39905	0.818046	-0.061774	-0.353515	0.23452	0.231287	0.462544	0.656615	-0.124704	-0.189326	-0.0588812	1.44088	0.236843	2.21791	0.11224	-0.115813	1.06676	0.166154	3.088	3.62563	3.51307	2.07658	1.45202	2.49287
BH220	OB	0.8645	0.804117	0.753716	1.0926	0.407241	1.64965	0.0574532	1.53083	0.892993	1.28146	1.2606	-17.8241	1.13111	1.60331	1.25513	0.664331	-0.458685	-0.833048	1.02469	0.928464	1.16641	1.65686	-15.965	-0.619605	0.511522	0.77167	1.23656	2.75202	0.602933	-0.68723	-0.606994	0.660304	4.10045	3.40149	3.54309	-10.8125	2.23861	3.60347
BH230	OB	0.804282	0.744719	0.974975	0.995458	0.743688	1.42402	0.447282	1.22738	0.642557	1.22079	1.12872	-0.4585	1.08857	-0.0511582	-0.16686	0.932003	-0.478374	-0.538524	0.821474	0.609733	1.24063	1.50709	-15.965	-0.621411	0.394733	1.34441	0.802314	2.12097	0.49346	-0.461544	0.898608	0.417345	4.04282	4.06869	3.22864	1.60108	2.24515	3.58486
BH234	N	0.240151	0.296298	0.476757	0.12828	0.536203	-0.221885	0.563992	0.137091	0.0359086	-0.123865	0.180582	-0.00353756	0.185952	0.120425	-0.322104	-0.411941	-0.0859354	0.0995662	0.0594638	-0.064866	0.00423946	0.157739	0.122759	0.0290951	0.00718471	-0.0916486	-0.331449	-0.609621	0.0313855	0.142707	-0.0456571	-0.121086	-13.8014	-11.6649	-11.3207	1.76866	1.54004	-10.1413
BH236	OB	0.888556	0.828684	0.949735	1.07164	0.652873	1.67724	0.159092	1.61546	0.831804	1.16747	1.06931	-17.8241	1.14876	-0.046434	1.39084	1.10433	-0.533256	-0.749762	1.01787	0.989807	1.35987	1.69395	-1.18181	-0.690026	0.478793	1.44744	0.995087	2.5801	0.489191	-0.626207	0.806701	0.659128	4.2509	3.88559	3.93252	1.82453	2.28679	3.42349
BH243	N	-0.342087	-0.410664	-0.166671	-0.00609662	0.373563	-0.219617	0.402988	0.0133198	-0.0241796	-0.0791964	0.0163369	0.0727227	0.380483	-0.0184354	-0.458648	-0.522693	0.0510094	-0.0429485	-0.0137291	-0.0151099	0.0850479	-0.197549	0.20305	-0.00824489	-0.25077	1.50639	-0.30456	-0.459137	-0.010404	-0.154289	-0.173262	0.000567452	1.19035	-11.6649	-11.3207	1.61241	-11.1569	-10.1413
BH247	OW	0.766939	0.707657	2.72257	0.899416	0.416097	1.06873	-0.0604648	1.11577	0.586457	0.973881	1.05822	-0.409318	0.893108	1.84012	1.30846	0.875238	-0.268766	-0.493912	0.818391	0.638725	1.14097	1.31738	-15.965	-0.616858	0.383256	1.25231	0.605476	-2.89682	0.30054	-0.238007	0.836986	0.586922	3.56627	3.84739	3.77634	1.57224	2.29067	3.11215
BH248	OW	0.865061	0.809732	0.790941	0.846508	0.793494	0.95749	2.15701	1.05723	0.660456	0.164608	0.620172	-0.271789	0.0685089	1.72806	1.13571	0.800988	-0.300214	-0.23792	0.493155	0.580695	0.834816	1.1205	-15.965	-0.337613	0.30982	1.60038	0.644293	2.61948	0.401552	-0.294233	0.8427	0.273906	3.72917	3.66357	3.74568	1.94859	1.70707	2.95216
BH249	OW	1.0313	0.973455	0.194383	0.841595	0.826866	0.505804	2.22058	0.908259	0.328672	0.309427	0.671193	-0.180669	0.536717	2.00736	1.15054	0.939088	-0.272481	-0.251978	0.457479	0.471724	0.893226	0.919361	-0.554298	-0.158982	-0.10735	1.54409	0.421544	2.00004	0.182314	-0.340916	1.00619	0.279337	3.05766	3.79611	3.98949	1.75232	1.90461	2.91707
BH256	OW	0.777818	0.72165	0.586137	0.609227	0.688808	0.207098	0.36522	0.578686	0.0167703	-0.0856237	0.461479	-0.179746	0.440114	1.18906	1.39791	0.807103	-0.235414	-0.121813	0.272629	0.185669	0.335384	0.528975	-0.393884	-0.229384	0.156529	1.3894	0.168859	2.1399	0.0343402	-0.307998	1.03354	0.155422	3.36141	-11.6649	-11.3207	1.59446	1.78632	2.79262
BH266	N	-0.095163	-1.99075	0.444044	0.0830113	0.00996682	0.167467	0.0423174	0.281293	0.042303	-0.0185485	0.177331	0.0520201	0.517267	0.274935	0.236726	0.910996	-0.0884336	-0.0449762	0.210368	0.179664	0.17851	0.144848	0.0505745	-0.0262434	0.176117	1.33545	0.0804294	-1.28048	-0.292784	-0.0229518	1.18137	-0.0445376	2.31609	-11.6649	-11.3207	1.65761	1.55904	2.38108
BH269	OW	0.901727	0.85612	2.76418	0.806935	0.786941	0.830257	0.407742	0.94216	0.498846	0.371155	0.667635	-0.573986	0.72463	0.471943	1.15334	1.10061	-0.356508	-0.351279	0.470445	0.605288	0.761138	1.10413	-15.965	-0.228007	0.55553	-0.563559	0.545753	-15.3887	0.521663	-0.383341	0.947365	0.380245	3.53227	3.97982	3.99951	1.86715	1.76492	2.85062
BH272	OW	0.888999	0.148493	0.600243	0.32521	0.746852	0.237394	0.779781	0.674021	0.0864682	0.248364	0.436118	-0.0289457	0.333879	1.57173	1.32757	0.956816	-0.191361	-0.143511	0.365169	0.27903	0.655251	0.598265	-0.243488	-0.194446	-0.0907736	1.2245	0.242743	-15.3887	-0.0755665	-0.375515	1.0116	0.133788	3.04019	3.52339	-11.3207	1.91899	2.00594	-10.1413
BH273	OW	0.910331	0.851592	2.39262	0.844082	0.358044	0.744789	2.14093	0.914229	0.284888	0.242739	0.639439	-0.262661	0.503869	1.90028	1.34465	1.04146	-0.23682	-0.208609	0.525168	0.525965	0.690861	0.941785	-0.696071	-0.254778	0.292099	1.30642	0.799819	-15.3887	0.0578474	-0.45152	-0.701002	0.327747	3.2607	3.98499	4.06574	1.98268	1.38828	2.64277
BH277	OB	0.824102	0.768683	0.740571	1.0832	0.949202	1.80167	0.270524	1.58726	0.895044	1.2019	1.26511	-0.77446	1.13087	1.55856	1.16835	0.919916	-0.385532	-0.513871	1.03194	1.45541	1.51384	1.81794	-15.965	-0.633753	0.688916	1.2413	1.34335	0.030497	0.420607	-0.728122	-0.625551	0.634911	3.76884	3.83602	3.74299	-10.8125	2.36737	3.83334
BH279	OW	0.753795	0.767149	2.76922	0.873707	0.825197	1.26511	0.457093	1.08949	0.567621	0.93175	0.799808	-0.550321	1.1379	1.82983	-0.131296	0.92823	-0.398801	-0.652547	0.462566	0.536085	0.858318	1.35768	-15.965	-0.497946	0.314277	1.46445	0.639292	2.13365	0.423626	-0.276997	0.867695	0.464662	3.19499	-11.6649	4.01449	1.57143	1.92722	2.75224
BH280	OB	0.804178	0.746645	2.79012	1.06604	0.883327	1.73291	0.378177	1.5169	0.859007	1.27226	1.22648	-17.8241	0.968083	0.0819408	1.32551	1.00812	-0.486965	-0.563695	1.05525	1.02432	1.37632	1.72496	-1.14848	-0.576895	0.593932	-2.03305	1.20538	2.78562	0.672133	-0.796833	-0.525367	0.520924	3.74642	4.09784	3.85376	1.83738	2.44774	3.53657
BH284	N	-0.253062	-0.30876	-0.00409886	-0.287841	-0.344274	-0.138398	-1.20299	-0.558945	-0.205378	-0.309136	-0.292519	0.349292	-0.36931	-0.208237	-0.137999	-0.52303	0.0848777	0.107661	-0.141826	-0.286792	-0.242188	-0.627457	0.0218494	0.199272	0.035036	-1.51012	-0.331519	-2.26342	-0.0554713	0.166152	-0.613618	-0.201747	-13.8014	-11.6649	-11.3207	-10.8125	-11.1569	-10.1413
BH285	N	-0.28322	0.457904	0.0523669	-0.145611	-0.231272	-0.26638	-0.129471	-0.199151	0.00346784	-0.022703	-0.0617047	0.138764	0.153259	-0.452593	-0.207558	-0.423065	0.101095	0.0921468	-0.115614	-0.231709	-0.121747	-0.167083	0.219744	0.0237536	0.0266929	-1.05953	-0.448265	-1.54947	-0.0447479	0.000862374	-0.243311	-0.12471	-13.8014	-11.6649	-11.3207	-10.8125	-11.1569	-10.1413
BH286	N	-0.312788	-0.368046	-0.342614	-0.347044	-1.02368	-0.0346352	-1.57468	-0.466215	-0.0764457	-0.256653	-0.507625	-0.498045	-0.535291	-0.563656	-0.0254064	-1.64327	0.150609	0.0850947	-0.614478	0.159375	-0.253217	-0.349552	-0.199625	-0.412423	-0.675537	-1.59203	0.633914	-0.808415	1.0845	0.199531	-0.996221	0.116045	-13.8014	-11.6649	-11.3207	-10.8125	-11.1569	-10.1413
BH287	N	-0.453191	0.401749	-0.338243	0.0937721	-0.147053	-0.245298	-0.0885856	0.0493378	0.061782	-0.130779	0.163985	0.0704213	0.0872471	-0.232702	-0.905761	0.880908	-0.0801062	-0.143511	0.157253	0.200423	0.116917	0.0477869	-0.11649	0.0840952	-0.021822	-0.900384	0.0344761	-1.6207	-0.120816	0.0873075	-0.668131	0.0261025	-13.8014	-11.6649	-11.3207	-10.8125	1.17007	-10.1413
BH288	N	-0.25744	-0.331819	-0.976857	-0.205407	-0.143428	-0.0688094	0.231178	-0.375811	-0.0187631	-0.158028	-0.270812	0.265573	-0.688391	-0.45036	-0.231308	-0.532734	0.00819518	0.0468108	-0.0268159	-0.370196	-0.243615	-0.402428	0.111362	0.0193377	-0.252818	-0.958737	-0.271554	-0.13856	-0.0594958	0.00989117	-0.690571	-0.0820585	-13.8014	-11.6649	-11.3207	-10.8125	-11.1569	2.16281
BH290	N	-0.312175	-0.372662	-0.672037	-0.387393	-0.59719	-0.232162	-0.175422	-0.482696	-0.122208	-0.209901	-0.244302	0.299326	-0.414452	-0.52419	-0.113779	-0.41753	0.182379	0.149906	-0.210688	-0.289268	-0.634933	-0.68835	0.541432	0.175175	-0.323755	-1.3043	-0.559603	-0.771608	-0.459052	-0.0202951	-0.534345	-0.174851	-13.8014	-11.6649	-11.3207	1.50317	-11.1569	-10.1413
BH298	N	-0.424579	0.47152	-0.203238	-0.031325	0.259389	-0.145105	0.29395	-0.0322142	-0.0104093	-0.13744	0.0112579	0.105991	-0.49169	-0.69091	-0.279622	-0.783141	0.0281172	0.000464762	-0.0315578	-0.125782	-0.0320161	-0.273545	0.0302003	0.0760591	0.0156411	-0.856537	0.0232765	0.831422	-0.0386624	-0.017327	-0.560887	0.0307316	-13.8014	-11.6649	-11.3207	-10.8125	-11.1569	-10.1413
BH299	N	0.882663	0.834191	0.735587	0.979961	0.52218	1.48353	0.185227	1.27916	0.743	1.20389	0.930441	-0.432122	0.530626	1.24403	-0.110991	0.946416	-0.537842	-0.573495	0.719396	0.720399	0.99204	1.5956	-1.28005	-0.52708	0.58394	1.1587	0.862011	2.44743	0.308853	-0.455479	0.830846	0.423763	3.5398	3.93831	3.84315	-10.8125	2.26553	3.27343
BH300	N	-0.433536	-0.340173	0.307781	0.0639985	0.468207	-0.234932	0.50113	0.120278	0.095143	0.142003	0.0131243	-17.8241	-0.152381	0.42259	-0.48952	-0.432042	0.0262194	-0.0393436	0.0092266	-0.0554667	0.0274663	0.0104244	0.0805529	0.0849134	0.40736	1.12155	-0.24225	-2.47	0.0657687	-0.0460764	-0.524413	0.184181	-13.8014	-11.6649	-11.3207	-10.8125	-11.1569	-10.1413
BH312	N	-0.372376	-0.275086	0.331818	-0.0334702	-0.0304627	-0.137936	0.21253	-0.102067	-0.0267559	-0.134488	-0.120551	0.209192	0.125546	-0.337011	-0.341433	-0.154605	-0.0259884	-0.118573	-0.122268	0.237849	0.0376879	-0.0417924	0.267968	-0.00474089	-0.107431	-0.718628	-0.125774	-2.41014	-0.118449	-0.0407626	-0.134852	-0.050697	-13.8014	-11.6649	-11.3207	-10.8125	-11.1569	-10.1413
BH316	OW	0.847696	0.879589	0.298952	0.666118	0.414249	0.382024	0.429528	0.70295	0.188269	0.135784	0.561356	-0.20688	-0.0695033	1.95393	1.39539	0.789301	-0.275946	-0.186512	0.271816	0.551354	0.799279	0.744753	-0.617774	-0.293329	0.0774607	1.63157	0.368133	1.76954	0.0964856	-0.201615	0.958744	0.19612	2.48836	3.89006	3.7201	1.95046	1.76119	3.18194
BH317	N	-0.140929	-0.228341	-0.42835	-0.281508	-0.551158	-0.496068	-0.363795	-0.43177	-0.0403361	0.012403	-0.337288	-0.406744	-0.256178	-0.132041	0.0575727	-0.756529	0.144412	0.121739	-0.443451	0.0429868	-0.335307	-0.546183	-0.472536	-0.314166	0.0819886	-1.3487	1.38931	-1.59517	0.0533136	0.025365	-1.04352	0.134776	-13.8014	-11.6649	-11.3207	-10.8125	2.53285	-10.1413
BH318	OB	0.887033	0.827277	2.6418	1.04228	0.798838	1.53905	0.418792	1.41809	0.845116	1.14151	1.24629	-0.476838	0.486587	1.86025	1.36829	1.02463	-0.515264	-0.561925	0.956748	0.878213	1.23507	1.5353	-15.965	-0.81406	0.534262	-0.760192	0.970437	2.61087	0.450126	-0.515022	0.760642	0.635509	3.46077	3.84724	3.68982	2.18199	2.51196	3.32839
BH319	OW	0.885945	0.226072	0.596954	0.67517	0.728718	0.332464	0.255948	0.633874	0.178492	0.00299971	0.389084	-0.0603415	0.00240545	-0.144678	1.34125	0.76755	-0.0783784	-0.343342	0.457452	0.178635	0.524714	0.637494	-0.444611	-0.234924	0.263483	1.48349	0.169752	0.350527	-0.0374758	-0.200941	1.00758	0.272689	2.98804	3.57836	3.50037	1.90299	1.95893	2.73756
BH320	N	-0.158443	-0.218001	-1.17066	-0.341709	-0.270646	-0.351817	-0.48241	-0.626474	-0.078789	-0.21805	-0.193899	0.256811	-0.863212	-0.222857	-0.383788	-0.647223	0.0714324	0.125942	-0.224422	-0.341272	-0.374128	-0.409307	0.310219	0.101467	0.156328	-1.19314	-0.397458	-1.07778	-0.10371	0.0615617	-0.504946	0.0386649	-13.8014	-11.6649	-11.3207	-10.8125	-11.1569	-10.1413
BH323	OB	0.895461	0.835087	1.07017	1.04708	0.772038	1.63909	2.22522	1.49512	0.810975	1.13357	0.828437	-17.8241	0.779293	1.65792	1.32267	0.914422	-0.314395	-0.717264	0.890202	0.789234	1.08985	1.60321	-0.900946	-0.469213	0.5355	1.26583	0.995031	2.95468	0.615579	-0.692019	0.912492	0.514978	4.14592	4.01358	3.67528	1.92132	2.14271	3.73373
BH325	OB	0.0147514	0.911626	0.497213	0.459282	0.156026	0.130213	0.1832	0.316308	-0.0403549	0.0354729	0.269169	-0.0882393	0.418282	0.513161	1.55196	0.879043	-0.197426	0.044965	0.140974	-0.0730558	0.23649	0.295418	-0.0952282	-0.0993114	0.000921842	-0.471479	-0.0677248	-0.585047	-0.111085	-0.104345	-0.705772	0.170561	2.2996	-11.6649	-11.3207	1.8394	-11.1569	3.03679
BH327	N	-0.269121	-0.317887	-0.3142	-0.330882	-0.477738	-0.195669	-0.15214	-0.450468	-0.0788565	-0.23017	-0.361173	0.15283	-0.390952	-0.283642	-0.33612	-0.760444	0.177004	0.100254	-0.157435	-0.247753	-0.50092	-0.680428	0.227278	0.172804	-0.0337889	-1.46417	-0.315546	-1.31562	-0.18183	0.0927391	-0.51767	-0.0993662	-13.8014	-11.6649	-11.3207	-10.8125	-11.1569	-10.1413
BH331	OW	0.896654	0.855828	0.55478	0.694482	0.776401	0.345035	0.00253933	0.737099	0.175679	0.292913	0.607026	-0.244538	0.337043	1.81232	1.53374	0.756594	-0.178537	-0.323093	0.37042	0.354856	0.439097	0.646935	-0.200273	-0.294348	0.188046	1.29257	0.231726	1.96096	0.320754	-0.162704	0.965723	0.41014	3.02779	-11.6649	3.71697	1.89697	2.06058	2.74901
BH334	OB	0.765667	0.682269	0.710833	1.01731	0.437297	1.39778	1.95446	1.38044	0.79518	1.18172	1.23512	-17.8241	0.520818	-0.442035	-0.245125	0.811429	-0.510443	-0.711062	0.893952	0.902277	1.15149	1.59627	-15.965	-0.446302	0.524159	1.36963	0.926803	2.66245	0.471283	-0.323263	0.810457	0.518764	4.10759	4.04161	3.95565	-10.8125	2.13136	3.46631
BH336	OB	0.922018	0.862795	0.937265	1.02623	0.558926	1.41375	-0.00719456	1.54319	0.827022	1.25816	1.28195	-17.8241	1.0294	0.225939	1.39357	0.992244	-0.456603	-0.700586	0.956709	0.912579	1.221	1.62543	-15.965	-0.520066	0.593436	1.17045	0.960218	2.55994	0.617522	-0.543775	-0.726522	0.55688	3.83916	4.12565	4.19698	2.14419	2.20461	3.30518
BH343	OW	0.916061	0.858767	0.531565	0.754242	0.813461	0.378514	0.843906	0.763054	0.271657	0.141592	0.664159	-0.138976	0.350442	1.93135	0.0741956	1.01646	-0.284353	-0.199158	0.40292	0.479139	0.748675	0.734924	-0.536655	-0.399038	0.230979	1.35712	0.265457	-15.3887	0.207979	-0.38487	0.994321	0.263628	3.21656	4.04461	3.66024	1.81179	2.06738	2.74005
BH344	N	-0.250531	-0.30769	0.233797	-0.125383	0.278736	-0.196659	-0.176931	-0.1311	-0.0622653	-0.152457	-0.067509	0.205908	-0.0201514	-0.0234186	0.912914	-0.569062	-0.115143	0.0819042	-0.130392	-0.017946	-0.132198	-0.176475	-0.13802	0.111021	0.150951	-0.871234	-0.221176	0.614164	-0.0695831	-0.19382	-0.454082	-0.0252702	-13.8014	-11.6649	-11.3207	-10.8125	1.38417	-10.1413
BH345	N	0.91349	0.320724	0.398106	0.202821	0.521816	0.216696	0.116789	0.382624	-0.0170237	0.0759652	0.153208	-0.0436095	0.411631	0.26013	1.49118	0.93059	-0.186177	-0.0657017	0.19667	0.159646	0.190647	0.142855	-0.225419	-0.170836	-0.259336	0.330952	-0.00340397	-1.73113	-0.0576903	0.0576636	-0.415971	0.0135065	-13.8014	3.11486	-11.3207	2.21242	-11.1569	-10.1413
BH346	N	0.885001	0.249992	0.346096	0.499505	-0.154211	0.349007	-0.103572	0.452035	-0.0332027	0.154449	0.196526	-0.144759	0.448989	0.101157	-0.296321	0.24124	-0.184643	-0.147761	0.268992	0.0706058	0.400045	0.377638	-15.965	-0.233351	-0.109527	-0.674497	0.0535061	2.0942	-0.187235	-0.0011691	1.03818	0.0289879	-13.8014	-11.6649	3.26899	1.92576	-11.1569	-10.1413
BH348	OB	-1.25237	0.841241	1.07725	1.07978	0.75663	1.54924	0.376081	1.49839	0.679221	1.14633	0.92672	-17.8241	1.09762	1.91092	1.36909	1.00815	-0.457045	-0.688351	0.747016	0.982949	1.32464	1.65098	-15.965	-0.571352	0.396381	1.19561	1.04394	2.92479	0.625727	-0.611272	-0.549718	0.542233	-13.8014	3.70003	3.68435	1.72516	2.18959	3.18095
BH211	OW	0.828117	0.766729	2.78325	0.92564	0.765393	1.07251	0.460301	1.15537	0.588452	1.01304	0.709261	-0.265408	0.489897	-0.0563222	1.26107	1.04609	-0.385454	-0.46758	0.587114	0.559865	1.05168	1.41479	-0.780256	-0.558119	0.363865	-0.61342	0.70887	0.206876	0.504688	-0.446135	0.977646	0.535681	3.34167	3.62178	3.76199	1.64355	2.058	3.22793
BH221	OB	0.807245	0.748202	2.75978	0.968914	0.529167	1.3946	0.319239	1.31225	0.692615	1.059	1.18789	-0.618966	0.892244	1.60317	-0.0664945	0.606527	-0.503606	-0.494215	0.836358	0.734079	0.990947	1.43352	-15.965	-0.594171	0.410457	1.58743	1.03581	2.87862	0.402763	-0.359239	0.823228	0.381137	4.0374	3.61479	3.26454	-10.8125	2.27835	3.52375
BH282	OW	0.900989	0.851546	0.377952	0.796246	0.772714	0.527172	0.260354	0.788026	0.223093	0.0739828	0.665833	-0.342616	0.55107	1.83315	-0.109841	0.870929	-0.30441	-0.242567	0.409792	0.536948	0.691334	0.808332	-0.710687	-0.227668	0.174131	-0.594297	0.513982	-0.507416	0.12534	-0.447946	0.91768	0.199427	3.39036	4.00389	4.09396	1.99642	2.0386	2.95167
BH291	OW	0.966377	0.907619	2.43461	0.769656	0.804995	0.511674	2.21853	0.912484	0.224892	0.22415	0.68497	-0.279911	0.0761799	0.333461	1.43075	1.06853	-0.0728056	-0.442012	0.522128	0.483989	0.791773	0.849514	-0.491753	-0.214103	0.3186	1.32548	0.687433	-2.33526	-0.113584	-0.238145	-0.556653	0.235702	3.26903	3.92725	3.74627	1.53563	1.89309	2.96006
BH294	N	-0.234055	0.459628	-0.169305	-0.190814	-0.574713	-0.403239	0.238366	-0.295127	-0.0280131	-0.0900623	-0.122638	0.116587	-0.217645	0.118311	-0.427924	-0.287872	0.133364	0.10729	-0.0718349	-0.0188198	-0.366902	-0.384929	0.19657	0.101484	-0.0642652	-0.469509	-0.513045	0.415407	-0.0645074	-0.019899	-0.641371	-0.166488	-13.8014	-11.6649	-11.3207	-10.8125	1.42333	-10.1413
BH305	N	-0.388524	-0.447707	0.192199	-0.00179673	-0.0567248	0.0984217	-0.117	-0.0138434	0.014628	0.0661338	0.107138	0.00211672	-0.137421	0.499348	-0.343018	0.87017	0.0386618	-0.195247	0.0166028	-0.000192326	0.105226	0.131218	0.0613357	0.0631421	-0.222492	-0.807115	-0.191976	-2.38639	-0.0151129	-0.0846181	1.16532	0.0605005	-13.8014	-11.6649	-11.3207	-10.8125	-11.1569	2.20968
BH309	N	0.896405	0.282903	0.42696	0.126177	0.414622	-0.0999332	0.121033	0.271832	0.0118665	-0.104139	0.126179	-0.033361	0.312738	-0.168453	-0.103298	0.908049	-0.193598	0.0429379	0.208591	0.176576	0.474894	0.295803	-0.274635	-0.0924735	0.163556	1.60499	0.0900965	1.08768	-0.100371	0.0727103	1.15823	0.0647247	2.35234	-11.6649	-11.3207	1.63325	-11.1569	-10.1413
BH314	OB	-1.29759	-1.35166	1.03551	0.966246	0.501506	1.55835	0.304439	1.44221	-0.241415	1.09877	1.22487	-0.525266	1.00026	1.81754	1.39791	0.977205	-0.488555	-0.621908	0.941703	0.837273	1.44295	1.56285	-15.965	-0.485923	0.617564	-0.468283	1.03964	3.01846	0.420441	-0.649793	0.878198	0.663337	3.93656	3.91852	3.7516	1.87636	2.1012	3.39742
BH332	N	-0.432247	-0.488687	-0.592127	-0.256637	-0.729191	-0.0275299	-0.446751	-0.553408	-0.081107	-0.126567	-0.244373	0.191542	-0.0550156	-0.111746	0.661288	-0.480808	0.0288896	-0.0148239	-0.0297423	-0.268335	-0.288929	-0.185393	0.24179	0.0658384	-0.218137	0.129428	-0.412661	-1.10732	-0.191239	0.0953009	-0.681677	-0.396836	-13.8014	-11.6649	-11.3207	-10.8125	-11.1569	-10.1413

## Sheet: swMeanLog2FC_pos_reltoN
Group	Metabolite	mean_log2FC	sd_log2FC	Direction
OW	pos1	-14.5078	7.38041	Downregulated
OW	pos10	-3.1458	3.74531	Downregulated
OW	pos11	-8.51734	8.68078	Downregulated
OW	pos12	-14.7812	4.64402	Downregulated
OW	pos13	-14.7579	4.42094	Downregulated
OW	pos14	-15.7882	0	Downregulated
OW	pos15	-13.6155	9.72314	Downregulated
OW	pos16	-13.6333	7.47901	Downregulated
OW	pos17	-16.9356	3.59658	Downregulated
OW	pos18	-12.0523	6.61525	Downregulated
OW	pos19	-6.52835	6.26643	Downregulated
OW	pos2	-4.71657	5.96022	Downregulated
OW	pos20	-16.8841	0	Downregulated
OW	pos21	-12.1532	5.8043	Downregulated
OW	pos22	-7.76908	8.72455	Downregulated
OW	pos23	-13.7972	3.69323	Downregulated
OW	pos24	-4.30598	5.86333	Downregulated
OW	pos25	-16.1293	0	Downregulated
OW	pos26	-2.86096	6.58544	Downregulated
OW	pos27	-3.25795	5.64018	Downregulated
OW	pos28	-13.6249	7.07031	Downregulated
OW	pos29	-12.9744	7.36394	Downregulated
OW	pos3	-4.95769	8.46171	Downregulated
OW	pos30	-14.8498	3.38302	Downregulated
OW	pos31	-18.1028	0	Downregulated
OW	pos32	-4.97748	6.50771	Downregulated
OW	pos33	-14.2747	2.9638	Downregulated
OW	pos34	-3.4196	6.89851	Downregulated
OW	pos35	-12.7804	4.96945	Downregulated
OW	pos36	0.412258	0.318476	Upregulated
OW	pos37	0.215568	0.0476382	Upregulated
OW	pos38	-11.8971	6.32854	Downregulated
OW	pos39	-1.39186	5.59758	Downregulated
OW	pos4	-3.82932	8.36285	Downregulated
OW	pos40	-14.3943	0	Downregulated
OW	pos41	-13.2244	6.87054	Downregulated
OW	pos42	-11.7233	5.39362	Downregulated
OW	pos43	-12.9081	2.91804	Downregulated
OW	pos44	-3.66222	5.86493	Downregulated
OW	pos45	0.00539348	0.399975	Upregulated
OW	pos46	-4.22431	6.56405	Downregulated
OW	pos47	-12.8711	2.94963	Downregulated
OW	pos48	-15.2926	0	Downregulated
OW	pos49	-13.3155	0	Downregulated
OW	pos5	-16.002	5.03972	Downregulated
OW	pos50	1.18845	7.89834	Upregulated
OW	pos51	2.56268	0.541751	Upregulated
OW	pos52	3.19126	0.604758	Upregulated
OW	pos53	3.63359	0.714567	Upregulated
OW	pos54	-6.30724	8.75708	Downregulated
OW	pos55	2.76415	0.572467	Upregulated
OW	pos56	-9.35372	8.99745	Downregulated
OW	pos57	-9.88604	5.54713	Downregulated
OW	pos58	-6.35666	6.69287	Downregulated
OW	pos59	1.82934	5.75573	Upregulated
OW	pos6	-0.369795	1.25495	Downregulated
OW	pos60	-9.25907	7.00046	Downregulated
OW	pos61	4.5105	0.513592	Upregulated
OW	pos62	0.392602	3.16569	Upregulated
OW	pos63	1.29394	6.79819	Upregulated
OW	pos64	0	0	No change
OW	pos65	-11.2285	0	Downregulated
OW	pos66	-8.02563	6.62924	Downregulated
OW	pos67	0	0	No change
OW	pos68	0	0	No change
OW	pos69	2.41415	5.55563	Upregulated
OW	pos7	0.793133	1.25343	Upregulated
OW	pos70	2.98716	0.585453	Upregulated
OW	pos71	-1.29195	6.96744	Downregulated
OW	pos72	-7.7974	5.54836	Downregulated
OW	pos73	-9.16324	4.11921	Downregulated
OW	pos74	-11.0655	4.30624	Downregulated
OW	pos75	-7.26111	5.74541	Downregulated
OW	pos76	-7.16686	5.89688	Downregulated
OW	pos77	2.51373	0.460744	Upregulated
OW	pos78	1.54409	4.47025	Upregulated
OW	pos79	2.09634	0.138764	Upregulated
OW	pos8	-0.554026	0.289192	Downregulated
OW	pos80	-0.140905	6.75974	Downregulated
OW	pos81	2.97024	0.291655	Upregulated
OW	pos82	-8.04014	6.09277	Downregulated
OW	pos83	1.61642	5.23441	Upregulated
OW	pos84	3.51784	0.453854	Upregulated
OW	pos85	-10.2646	0	Downregulated
OW	pos86	-10.6627	5.31811	Downregulated
OW	pos87	-6.00212	5.35703	Downregulated
OW	pos88	-8.16407	0	Downregulated
OW	pos89	-0.384717	3.45398	Downregulated
OW	pos9	-9.34133	10.1424	Downregulated
OW	pos90	-2.7639	6.82699	Downregulated
OW	pos91	1.07282	3.76436	Upregulated
OW	pos92	-3.02363	5.82342	Downregulated
OW	pos93	-12.7265	2.9103	Downregulated
OW	pos94	-12.7289	4.17617	Downregulated
OW	pos95	-11.9259	3.99327	Downregulated
OB	pos1	-2.81641	4.71313	Downregulated
OB	pos10	-15.7254	5.49747	Downregulated
OB	pos11	-16.5039	4.77355	Downregulated
OB	pos12	-14.1152	5.52272	Downregulated
OB	pos13	-14.252	4.94152	Downregulated
OB	pos14	-15.7882	0	Downregulated
OB	pos15	-3.03226	7.66347	Downregulated
OB	pos16	-16.1806	4.82236	Downregulated
OB	pos17	-5.79665	6.86086	Downregulated
OB	pos18	0.50726	4.87257	Upregulated
OB	pos19	-14.2689	5.05693	Downregulated
OB	pos2	-13.4093	6.68576	Downregulated
OB	pos20	-7.63923	8.92434	Downregulated
OB	pos21	-5.39261	6.79073	Downregulated
OB	pos22	-0.788651	0.351843	Downregulated
OB	pos23	1.35802	4.87507	Upregulated
OB	pos24	-14.6527	5.6878	Downregulated
OB	pos25	-14.9014	4.42715	Downregulated
OB	pos26	-15.8243	4.8244	Downregulated
OB	pos27	-12.1855	6.27969	Downregulated
OB	pos28	-14.373	6.65308	Downregulated
OB	pos29	-0.543242	4.89623	Downregulated
OB	pos3	-14.1842	9.60069	Downregulated
OB	pos30	-14.6534	3.58315	Downregulated
OB	pos31	-18.1028	0	Downregulated
OB	pos32	-12.9956	5.21499	Downregulated
OB	pos33	-13.9126	3.8243	Downregulated
OB	pos34	-14.729	4.42287	Downregulated
OB	pos35	-13.9553	3.54904	Downregulated
OB	pos36	-7.09808	8.44585	Downregulated
OB	pos37	-14.6445	6.57047	Downregulated
OB	pos38	-12.5887	5.94633	Downregulated
OB	pos39	-9.08941	6.95005	Downregulated
OB	pos4	-17.4248	5.67498	Downregulated
OB	pos40	-13.3793	3.65987	Downregulated
OB	pos41	-15.5389	4.52262	Downregulated
OB	pos42	-13.486	3.74529	Downregulated
OB	pos43	-12.6371	3.45669	Downregulated
OB	pos44	-12.2263	5.08701	Downregulated
OB	pos45	-9.36592	7.80939	Downregulated
OB	pos46	-13.3972	4.00651	Downregulated
OB	pos47	-13.5663	0	Downregulated
OB	pos48	0.939725	7.22035	Upregulated
OB	pos49	0.632294	7.98654	Upregulated
OB	pos5	-16.5101	4.41064	Downregulated
OB	pos50	2.98935	5.69905	Upregulated
OB	pos51	3.6027	0.824474	Upregulated
OB	pos52	2.98462	4.95026	Upregulated
OB	pos53	3.57714	0.302399	Upregulated
OB	pos54	3.15779	4.88477	Upregulated
OB	pos55	2.64228	4.87364	Upregulated
OB	pos56	-0.494857	5.01505	Downregulated
OB	pos57	0.658667	7.40825	Upregulated
OB	pos58	2.49459	3.99223	Upregulated
OB	pos59	3.08672	5.18958	Upregulated
OB	pos6	-13.1881	7.41189	Downregulated
OB	pos60	2.10308	0.952241	Upregulated
OB	pos61	1.84736	6.56407	Upregulated
OB	pos62	0.189993	3.74761	Upregulated
OB	pos63	4.69021	0.10623	Upregulated
OB	pos64	13.2784	5.99737	Upregulated
OB	pos65	2.30262	6.01226	Upregulated
OB	pos66	0.658112	6.91517	Upregulated
OB	pos67	11.3887	7.91512	Upregulated
OB	pos68	13.1357	7.49306	Upregulated
OB	pos69	13.8611	4.17049	Upregulated
OB	pos7	0.574383	0.916914	Upregulated
OB	pos70	3.20385	4.42365	Upregulated
OB	pos71	3.74103	4.39266	Upregulated
OB	pos72	2.80036	5.77683	Upregulated
OB	pos73	0.965697	6.61421	Upregulated
OB	pos74	0.670659	5.89217	Upregulated
OB	pos75	2.91113	5.85339	Upregulated
OB	pos76	3.83708	4.23718	Upregulated
OB	pos77	1.54161	4.22034	Upregulated
OB	pos78	3.24136	4.17847	Upregulated
OB	pos79	1.03242	4.21967	Upregulated
OB	pos8	-11.8865	9.03087	Downregulated
OB	pos80	3.37368	4.24414	Upregulated
OB	pos81	3.25621	0.481739	Upregulated
OB	pos82	-0.109084	5.18101	Downregulated
OB	pos83	3.56731	3.99815	Upregulated
OB	pos84	2.69883	4.17022	Upregulated
OB	pos85	-0.954565	7.67829	Downregulated
OB	pos86	-4.58061	6.91068	Downregulated
OB	pos87	2.62123	5.06944	Upregulated
OB	pos88	2.7945	4.87239	Upregulated
OB	pos89	-8.25192	7.26524	Downregulated
OB	pos9	-0.985177	5.47264	Downregulated
OB	pos90	-12.7006	6.03917	Downregulated
OB	pos91	-10.3804	6.79596	Downregulated
OB	pos92	-12.1438	6.21888	Downregulated
OB	pos93	-13.4124	0	Downregulated
OB	pos94	-11.1428	5.7446	Downregulated
OB	pos95	-12.3277	3.49805	Downregulated

[truncated: 12 more sheets: swMeanLog2FC_neg_reltoN, Group_Log2FC_pos, Group_Log2FC_neg, GroupMean_Log2FC_pos, GroupMean_Log2FC_neg, krus_pos, anova_neg, krus_neg, comp1_tuned_VIPcutoff, comp2_tuned_VIPcutoff, KEGG_mapped, HMDB_mapped]
