# Supplementary material for: Gut microbiome and fecal metabolite profiles in obese school-aged children from Northern Thailand
Source: Front Microbiol. 2025 Sep 11;16:1657839. doi: 10.3389/fmicb.2025.1657839 (PMC12461226; doi:10.3389/fmicb.2025.1657839)
Supplement: Supplementary file 9 [file Table_5.XLSX]

## Sheet: Sheet1
	eigenvalue	variance.percent	cumulative.variance.percent
Dim.1	2.36434	34.1556	34.1556
Dim.2	0.723699	10.4547	44.6103
Dim.3	0.5482	7.91938	52.5297
Dim.4	0.401817	5.80471	58.3344
Dim.5	0.360427	5.20679	63.5412
Dim.6	0.270916	3.91369	67.4548
Coordinates of groups
	Dim.1	Dim.2	Dim.3	Dim.4	Dim.5
pos_ion	0.934647	0.0695536	0.312358	0.0213842	0.0229681
neg_ion	0.921026	0.077096	0.108711	0.0159064	0.012053
Genus	0.508667	0.577049	0.127132	0.364527	0.325406
Cos2: quality of representation on the factor map
	Dim.1	Dim.2	Dim.3	Dim.4	Dim.5
pos_ion	0.764316	0.0042327	0.0853656	0.000400097	0.00046156
neg_ion	0.823803	0.00577221	0.0114769	0.00024571	0.000141082
Genus	0.173347	0.223088	0.0108282	0.0890244	0.0709418
Contributions to the dimensions
	Dim.1	Dim.2	Dim.3	Dim.4	Dim.5
pos_ion	39.531	9.61085	56.9788	5.32188	6.37247
neg_ion	38.9549	10.653	19.8305	3.95861	3.3441
Genus	21.5141	79.7361	23.1907	90.7195	90.2834
$Dim.1					$Dim.2					$Dim.3					$Dim.4
Link between the variable and the continuous variables (R-square)					Link between the variable and the continuous variables (R-square)					Link between the variable and the continuous variables (R-square)					Link between the variable and the continuous variables (R-square)
=================================================================================					=================================================================================					=================================================================================					=================================================================================
	correlation	p.value				correlation	p.value				correlation	p.value				correlation	p.value
neg8	0.954923	1.26402e-29			Akkermansia	0.577614	3.88907e-06			pos91	0.732561	2.05613e-10			Akkermansia	0.518994	4.9146e-05
neg22	0.948411	4.16028e-28			Eisenbergiella	0.545199	1.67693e-05			pos37	0.600985	1.22562e-06			Eisenbergiella	0.326255	0.0150603
neg21	0.938701	3.55387e-26			Ruthenibacterium	0.489557	0.000148698			pos90	0.554642	1.11289e-05			pos92	0.324159	0.0157612
neg11	0.936747	7.96408e-26			Hungatella	0.429157	0.0010778			pos89	0.553927	1.14846e-05			Tractidigestivibacter	0.323925	0.0158412
neg4	0.935761	1.18493e-25			Alistipes	0.41332	0.00171042			pos39	0.541767	1.94045e-05			Massiliprevotella	0.316203	0.0186799
neg6	0.929185	1.4427e-24			pos83	0.314707	0.0192774			pos6	0.533129	2.78236e-05			pos94	0.294911	0.0288338
neg19	0.928386	1.92229e-24			pos79	0.304074	0.0240071			neg7	0.518693	4.97305e-05			Dielma	0.270504	0.0457771
neg20	0.916466	9.76634e-23			neg5	0.299392	0.0263808			pos8	0.513169	6.16823e-05			Ruthenibacterium	-0.267654	0.0482011
neg32	0.897125	1.90023e-20			pos55	0.297026	0.0276534			pos45	0.496567	0.00011528			Odoribacter	-0.306293	0.0229467
pos52	0.879497	9.99487e-19			pos80	0.295904	0.0282746			neg1	0.489483	0.000149092			Butyricimonas	-0.34915	0.00898363
pos70	0.871697	4.75816e-18			pos71	0.294433	0.0291064			pos27	0.484889	0.000175627			Paludicola	-0.384508	0.00375049
neg10	0.871627	4.82308e-18			Dielma	0.293304	0.0297592			pos92	0.471849	0.000276155			Intestinimonas	-0.397616	0.00264646
pos50	0.855509	8.96961e-17			pos84	0.291671	0.0307239			neg12	0.447431	0.000614877			Alistipes	-0.46776	0.000317098
pos84	0.854492	1.06568e-16			neg34	0.282359	0.0367397			neg31	0.440978	0.000752328			Barnesiella	-0.487623	0.000159362
pos83	0.845716	4.48028e-16			neg26	0.277425	0.0403037			neg36	0.4407	0.000758845
pos78	0.844813	5.16717e-16			neg35	0.277308	0.040391			pos26	0.432765	0.000967113
neg27	0.84179	8.27793e-16			neg22	0.276931	0.0406758			pos77	0.429028	0.00108194
neg35	0.83941	1.19138e-15			neg4	0.273826	0.0430784			pos36	0.42399	0.00125612
pos71	0.839001	1.26757e-15			pos70	0.271253	0.0451571			pos4	0.418146	0.00148938
pos53	0.836555	1.82982e-15			neg1	0.267278	0.0485284			pos10	0.411758	0.00178796
pos80	0.836247	1.91541e-15			neg11	0.266708	0.0490287			neg26	0.393617	0.00294782
pos81	0.828917	5.54442e-15			neg13	0.266007	0.0496492			neg16	0.379205	0.00430171
pos63	0.821932	1.45829e-14			pos43	-0.267658	0.048198			pos2	0.367835	0.00572952
pos51	0.814085	4.11521e-14			Paludicola	-0.279838	0.0385269			pos24	0.352448	0.00831363
pos61	0.813018	4.72083e-14			pos13	-0.283463	0.0359797			neg33	0.351417	0.00851831
neg13	0.804266	1.41019e-13			pos16	-0.292391	0.0302955			pos34	0.340308	0.0110158
neg34	0.798743	2.73576e-13			pos33	-0.301306	0.0253876			pos53	0.336911	0.0118959
neg38	0.798419	2.84231e-13			pos25	-0.301468	0.0253051			neg5	0.335927	0.0121618
neg25	0.789381	8.03737e-13			pos42	-0.30815	0.0220899			pos79	0.329353	0.0140737
pos55	0.787915	9.46832e-13			pos35	-0.318694	0.0177205			pos51	0.325114	0.0154385
neg33	0.779055	2.48181e-12			Elusimicrobium	-0.334406	0.0125831			pos7	0.314948	0.0191801
pos59	0.772432	4.95721e-12			Howardella	-0.353863	0.00803972			pos61	0.314174	0.0194941
pos75	0.770725	5.90314e-12			Brevundimonas	-0.371037	0.00529065			pos81	0.306744	0.0227362
pos79	0.770428	6.08419e-12			Tractidigestivibacter	-0.431615	0.00100122			pos46	0.291261	0.0309708
pos76	0.769284	6.83268e-12			Prevotellaceae_UCG.003	-0.496236	0.000116688			pos62	0.282843	0.0364048
neg16	0.762548	1.33492e-11			Massiliprevotella	-0.66685	2.71992e-08			pos84	0.277545	0.0402137
pos54	0.759555	1.78517e-11								neg15	0.271499	0.0449547
pos72	0.755922	2.52608e-11								Eisenbergiella	0.268916	0.0471149
pos87	0.746066	6.28935e-11								neg2	0.268333	0.0476141
pos65	0.739418	1.13703e-10								pos55	0.266647	0.0490826
neg9	0.738319	1.25179e-10								pos13	-0.266574	0.0491469
neg37	0.733303	1.93011e-10								neg29	-0.273734	0.043151
pos88	0.725831	3.61445e-10								Megamonas	-0.276809	0.0407674
pos48	0.725495	3.71593e-10								pos30	-0.279861	0.0385098
pos58	0.724855	3.91705e-10								pos40	-0.283528	0.035935
pos69	0.721754	5.0465e-10								Collinsella	-0.292352	0.0303185
pos77	0.715149	8.55987e-10								pos25	-0.296909	0.0277179
neg5	0.701543	2.42994e-09								pos66	-0.315819	0.0188318
neg3	0.701439	2.44892e-09								neg10	-0.319109	0.0175646
pos64	0.700696	2.588e-09								pos14	-0.331823	0.0133271
pos62	0.700619	2.60293e-09								pos82	-0.338218	0.0115503
pos49	0.699044	2.92484e-09								pos60	-0.355764	0.00768424
pos7	0.697617	3.24856e-09								pos76	-0.362486	0.00653425
neg29	0.689777	5.72235e-09								pos58	-0.362984	0.00645543
pos66	0.673466	1.75931e-08								pos56	-0.366465	0.00592692
pos68	0.671489	2.0062e-08								neg28	-0.37058	0.00535145
pos73	0.645433	1.03726e-07								pos9	-0.371038	0.00529045
pos85	0.63919	1.50276e-07								pos31	-0.386989	0.00351472
pos67	0.625452	3.30197e-07								pos87	-0.405161	0.00215139
neg15	0.609063	8.04614e-07								pos75	-0.411966	0.00177746
pos1	0.596083	1.5733e-06								pos57	-0.418368	0.00147986
Phascolarctobacterium	0.58624	2.5663e-06								pos86	-0.433268	0.000952537
Megamonas	0.574446	4.5173e-06								pos69	-0.436225	0.000870679
neg14	0.557243	9.91846e-06								pos72	-0.437538	0.000836424
neg1	0.539695	2.11755e-05								pos1	-0.438234	0.000818761
neg2	0.536298	2.44057e-05								pos73	-0.464753	0.000350643
pos57	0.523318	4.1406e-05								pos74	-0.488505	0.00015441
Tractidigestivibacter	0.512665	6.28952e-05								pos85	-0.503902	8.7798e-05
Brevundimonas	0.51165	6.54018e-05								pos18	-0.520977	4.54438e-05
Howardella	0.500979	9.79339e-05								pos17	-0.530507	3.09803e-05
neg26	0.48065	0.000203871								pos67	-0.541397	1.971e-05
Collinsella	0.47937	0.000213185								pos64	-0.541624	1.95221e-05
pos60	0.470484	0.000289254								pos22	-0.543097	1.83403e-05
Elusimicrobium	0.467006	0.000325225								pos21	-0.548924	1.42862e-05
pos17	0.449892	0.000568734								pos65	-0.550921	1.30998e-05
neg36	0.446592	0.00063135								pos68	-0.555702	1.06198e-05
pos18	0.417316	0.00152544								pos49	-0.576987	4.00668e-06
Massiliprevotella	0.409041	0.00193041								pos23	-0.594345	1.71736e-06
neg31	0.403623	0.00224501								pos88	-0.594588	1.69647e-06
neg7	0.386607	0.00355008								pos48	-0.5954	1.62852e-06
pos23	0.385262	0.00367742								pos29	-0.60131	1.20525e-06
pos74	0.380628	0.00414717								pos20	-0.604041	1.04665e-06
Faecalibacterium	0.3698	0.00545648								pos15	-0.697894	3.18303e-09
pos82	0.293918	0.0294027
Prevotellaceae_UCG.003	0.285252	0.0347748								Link between the variable and the categorical variable (1-way anova)
pos2	-0.293639	0.0295642								=============================================
Barnesiella	-0.296679	0.0278445									R2	p.value
Holdemania	-0.308602	0.0218856								Group	0.692766	4.72302e-14
pos21	-0.311226	0.02073
Hungatella	-0.319105	0.0175661								Link between variable and the categories of the categorical variables
Lachnospiraceae_UCG.010	-0.340398	0.0109934								================================================================
Anaerotruncus	-0.363508	0.00637325									Estimate	p.value
Alistipes	-0.375394	0.00474076								Group=OW	0.886548	1.25479e-13
Butyricimonas	-0.403013	0.00228314								Group=N	-0.244087	0.0145509
Akkermansia	-0.438274	0.000817747								Group=OB	-0.64246	7.92148e-05
Odoribacter	-0.473093	0.000264698
neg12	-0.490212	0.000145234
pos36	-0.504153	8.69732e-05
pos20	-0.51132	6.6238e-05
pos3	-0.577061	3.9925e-06
pos92	-0.581753	3.19059e-06
pos45	-0.58553	2.65676e-06
pos94	-0.597568	1.45929e-06
neg23	-0.610135	7.60266e-07
pos8	-0.616353	5.44809e-07
pos4	-0.634163	2.01345e-07
pos34	-0.646118	9.9539e-08
pos28	-0.689002	6.04574e-09
pos13	-0.708338	1.45378e-09
pos93	-0.711732	1.11871e-09
pos6	-0.717562	7.06933e-10
pos37	-0.717878	6.89353e-10
pos40	-0.720564	5.55638e-10
pos46	-0.72325	4.4678e-10
pos44	-0.742281	8.83043e-11
pos95	-0.748459	5.05951e-11
pos16	-0.755535	2.62021e-11
pos32	-0.762807	1.3016e-11
pos11	-0.771687	5.3506e-12
pos26	-0.775152	3.74169e-12
pos12	-0.776363	3.29713e-12
pos47	-0.779514	2.36346e-12
pos24	-0.78672	1.08118e-12
pos10	-0.789398	8.02222e-13
pos35	-0.791625	6.23887e-13
pos30	-0.791809	6.11012e-13
pos38	-0.793802	4.86484e-13
pos19	-0.806584	1.06115e-13
pos14	-0.806656	1.05167e-13
pos41	-0.807069	9.99259e-14
pos43	-0.816606	2.96494e-14
pos31	-0.823897	1.11574e-14
pos5	-0.840401	1.02449e-15
pos25	-0.840752	9.71017e-16
pos33	-0.850565	2.04949e-16
pos42	-0.851695	1.70108e-16
neg24	-0.877551	1.48984e-18
neg30	-0.892716	5.45721e-20
neg18	-0.904934	2.59372e-21
neg17	-0.905944	1.97988e-21
Link between the variable and the categorical variable (1-way anova)
=============================================
	R2	p.value
Group	0.79245	1.75878e-18
Link between variable and the categories of the categorical variables
================================================================
	Estimate	p.value
Group=OB	1.59867	2.51834e-09
Group=N	-1.77465	1.53384e-14
