# Supplementary material for: Gut microbiome and fecal metabolite profiles in obese school-aged children from Northern Thailand
Source: Front Microbiol. 2025 Sep 11;16:1657839. doi: 10.3389/fmicb.2025.1657839 (PMC12461226; doi:10.3389/fmicb.2025.1657839)
Supplement: Supplementary file 10 [file Table_6.XLSX]

## Sheet: KO_abundance
KO_ID	BH205	BH206	BH210	BH211	BH212	BH214	BH217	BH220	BH221	BH230	BH231	BH234	BH236	BH243	BH247	BH248	BH249	BH256	BH258	BH262	BH266	BH269	BH271	BH272	BH273	BH277	BH279	BH280	BH282	BH284	BH285	BH286	BH287	BH288	BH290	BH291	BH294	BH298	BH299	BH300	BH301	BH302	BH305	BH307	BH308	BH309	BH312	BH314	BH316
K03088	1.07147e+06	707846	673596	868647	784645	710720	1.08988e+06	906278	197124	406476	522694	913626	256499	913064	867965	751798	1.05427e+06	753776	972496	896437	1.19425e+06	726328	707864	1.22819e+06	818482	897682	710213	1.17388e+06	899852	1.01479e+06	802900	906411	789813	831489	1.02253e+06	1.21106e+06	970819	837267	1.0287e+06	1.09562e+06	595024	256820	932157	700264	698834	1.03018e+06	1.04713e+06	529021	785414
K02004	965452	625243	549242	571731	678160	674660	662356	525177	171703	354946	565605	464199	216437	567028	774264	735985	932120	661205	896227	473657	1.18192e+06	419628	530885	547115	659957	719067	576073	705521	786435	482509	590831	525891	578083	734549	477318	574938	567996	486197	463468	908165	342826	297345	452043	472007	417068	624588	564081	352853	446833
K21572	615570	371608	226053	552693	412351	371192	650741	690944	123381	40909.6	76489	806918	86528.2	534857	484608	470987	728943	375331	378578	636844	987215	505580	176302	1.15367e+06	568175	275408	151598	1.05866e+06	408688	875279	442584	752090	455602	177271	874471	1.06178e+06	870878	562158	948358	357381	389855	10102.6	794496	334305	451667	795083	813144	333966	584195
K02003	856036	639340	536595	513275	546533	557190	621216	480680	136618	343993	559448	437424	197672	608409	614468	558093	879114	578339	875489	518018	1.04167e+06	388839	510287	519524	745919	674874	562406	701302	707613	489236	499481	436917	500887	682922	439853	562987	471088	458727	453511	806317	308023	297391	431209	466854	390797	598791	537660	327253	420148
K06147	949271	461780	682101	535810	585798	560787	675572	506896	137062	425400	837264	339416	250004	503764	531140	509878	663813	615402	948932	634579	748287	404134	576893	443616	555734	885901	738032	634755	668307	324751	482655	359302	509293	799262	404933	488672	365212	481615	386009	962865	332005	325210	356721	492688	427635	553394	511680	395826	394473
K01190	593170	707039	294929	405773	460288	444460	579031	514142	120654	197014	171427	584753	119912	764629	517004	521162	935193	401208	515608	380073	966038	438072	266480	702289	837940	342831	229070	536358	614378	830799	417279	595919	485759	364561	615846	741202	676686	434767	663911	511090	372881	108562	577416	385308	367584	567912	585357	301985	400535
K07133	362652	248207	213323	496617	294885	240156	717775	752941	72998.8	81510.7	207103	768586	101296	549799	248291	319625	389614	289125	408773	331070	420098	504314	249435	1.1002e+06	264851	304450	222121	1.14694e+06	255893	810758	272451	633224	277478	159817	777900	1.01857e+06	716118	555956	952041	281780	398038	63560.5	772342	374574	417000	819653	846513	383595	548821
K05349	547763	331059	294160	489701	497380	374833	588146	477686	97687.5	134792	300659	604571	129585	535555	452204	522108	652037	367329	568734	391975	886007	444939	353939	785079	458249	315760	291246	526274	587561	755197	428049	579957	402608	489209	599428	834698	686104	384638	833939	715220	356943	205814	595537	418610	365777	627864	692765	297103	382480
K01990	683343	506070	508007	439108	514549	548910	507284	383394	106136	203978	569728	274446	183903	549687	624753	509527	591399	551256	774419	456830	591014	310848	518133	318596	469291	680640	594018	418315	694871	343866	506454	341445	444009	740807	335688	388789	310921	369044	278737	885300	271717	247590	295996	436430	355124	467967	399537	272361	335624
K01992	626285	504639	385248	394539	497416	471176	403173	349901	106132	192593	396516	243751	146183	450512	531108	521767	654297	441746	633353	420498	761532	264336	452192	348771	533342	465459	436150	362447	617521	343428	535953	317506	397004	558579	343471	365431	320051	291039	253694	738750	237871	187745	279494	337729	280084	370434	321672	228951	295308
K02529	370485	282202	329071	474697	414860	336052	484961	439435	92676	200713	344798	458359	164442	411695	353008	387362	343741	393234	555266	354695	435788	358722	443021	530665	194992	388379	350264	667589	434573	436955	358178	361872	287898	491439	412602	569048	424599	368300	506529	587936	264077	234300	439727	382496	335789	536332	521592	271103	329443
K12132	291873	234044	215497	394280	225682	210948	485824	521358	55167.2	108462	248041	483685	94499.9	452359	213056	241518	258428	234102	304936	272381	257895	371138	222669	684925	212784	289637	203809	696686	267980	586224	207501	445452	216051	236429	480255	657792	483922	346632	656496	326526	298772	115884	521477	301142	314410	538029	577236	257686	325894
K01154	196466	168877	139732	382454	155251	181357	510436	609640	57878	52847.7	109480	504174	65362.7	490899	247561	196434	236049	254142	248240	162871	211118	390054	184222	701160	170898	252818	160231	708001	199240	627535	186634	510307	221383	196905	516583	678007	535072	344241	718716	230548	330257	52858.5	596050	286788	334013	530096	596755	233763	316986
K03832	169173	175088	111073	347237	192030	158703	460480	536849	49823.2	11659.9	44809.4	568941	56116.5	429166	148386	205454	284952	150628	184554	203875	242059	360271	146529	777405	177809	155903	72590.2	754677	170503	631942	194292	463162	200939	70051.9	541989	731158	516018	365376	719365	164055	285684	2750	599556	266274	311664	536711	589182	214458	326640
K12373	519018	696889	142362	228621	258389	253256	254827	307459	55784	22293.4	72467.9	325114	38479.1	547588	283769	296217	845094	196544	288329	153380	813235	205283	92146.3	405703	889321	154705	102334	402148	428604	525667	293015	317951	151177	135585	355091	367535	334029	262696	288495	229737	194360	10053.8	327407	171839	196920	255328	263633	145855	238947
K06180	399677	286738	257137	277889	240251	244265	372976	336327	74997	147299	257228	303190	100576	363899	260059	264297	346570	265959	347605	301716	362143	250098	219420	384858	323918	361868	267750	399548	301925	336134	263637	300178	254617	263934	347740	387157	305468	310598	322286	304679	218341	74856.6	309430	231128	248188	333179	330333	203751	264611
K07240	294035	257834	223429	296685	254429	234914	420477	342833	63929.3	169777	184850	364628	99677.8	363452	200508	249313	314741	205349	260322	225020	317971	294200	198926	465190	249665	313793	222044	446000	295246	399737	225438	309113	215730	225861	366972	444560	340347	322350	402938	313338	221619	67517.7	368379	243165	269791	392632	393754	198496	273426
K03496	319141	228516	244293	294164	223681	233749	353541	297305	62455.1	148154	240297	271447	102387	318791	308703	249234	306166	267213	331325	372133	403120	263496	264124	329305	316031	310342	256269	299249	339393	303657	260581	288146	224863	368502	331167	378161	297256	276574	309496	408919	226159	158906	283834	248007	260650	295192	304524	194433	229492
K01187	324372	339869	166808	217945	353256	298178	311326	253228	77210.1	137229	133011	300192	73156.7	343629	298088	412095	512828	220016	251664	185106	489350	223557	165648	386583	314683	194320	127005	290481	365919	423270	272315	331420	254672	228984	306627	391530	392283	216711	375952	370854	187820	77691.3	289841	216484	180930	288827	322358	162906	211049
K03655	295185	226917	173724	304938	203271	198371	337033	346392	68685.4	104885	202358	312578	82696.4	323671	219400	233074	301209	241159	325245	213464	343415	244319	210819	416868	241002	238703	197378	468793	244532	377865	249072	303859	249385	212694	310038	409530	344459	245393	393901	287274	196433	81031.6	323516	230962	210578	357333	366590	190578	239755
K03530	300640	273371	179924	302786	200897	192288	300252	312936	71172.2	96095.8	124551	294153	81512.7	306397	218754	216377	356830	197651	245240	312677	421451	226836	135907	404010	352468	226146	148890	419771	264758	333375	233191	273200	201453	193298	337545	373409	302898	278501	307046	248176	196503	60859.2	300367	180212	225128	309137	300615	162608	248143
K03671	337508	315220	183150	238706	201565	189736	290044	256721	61067.8	137805	175569	236774	79472.9	343653	213006	215232	379261	198261	299734	142016	397461	182759	189169	304375	380460	292436	222323	312710	273835	345752	216411	254851	205673	223069	226523	303966	261335	218684	302103	252198	165671	69040.1	244731	203990	168416	272816	298170	142934	193921
K03427	214207	177639	156853	252340	173786	184892	340344	325638	54611.4	54875.5	125491	297405	61284.4	305072	205795	212513	239476	205903	210178	206667	228689	230558	141924	423283	181771	220027	144130	434678	215306	351320	183438	293760	196484	183045	319868	404929	320413	255506	378856	258718	185010	56831.6	314496	205007	209881	316828	343060	150893	238119
K03086	196996	149411	201830	254582	120185	134053	373842	320335	37069.4	175002	150847	324514	82446.9	306666	124829	110582	163415	177909	209356	334636	146969	265580	171429	452547	159489	243645	160235	447319	146503	358843	138093	271358	137212	165389	345998	443278	305091	277302	392945	168017	194702	60566.2	336236	221490	241410	370104	373269	186105	251137
K01897	333007	194913	178928	235597	217985	192573	313248	272483	65625.8	131201	148265	273630	74984.5	219737	200949	223575	323339	188969	226646	255761	435321	222728	146056	372230	246745	220062	146693	358974	200656	281073	214998	254463	193370	132732	321136	347823	293933	244422	300948	192853	171852	71509	276931	177492	197171	295592	297817	151134	214800
K03169	290189	217822	197134	226457	251262	250560	301700	273475	64700.4	145248	110121	234020	74349.7	249992	272038	268684	363321	235435	268457	174339	378790	224095	190660	277244	224590	238178	191285	268616	275965	237094	241724	247583	262379	236787	280191	290863	254170	237293	221318	314789	192641	67363.3	258854	173387	206399	256585	233244	159050	205548
K03654	229304	231703	113720	207641	145047	157942	295518	292804	49374.9	60576.7	64503.6	325251	56629.9	309379	206056	178569	291799	187716	190349	227153	324987	224228	118346	443134	271408	130599	91880.1	377477	185163	402045	203984	314430	166268	99306.1	348686	432340	350534	236262	379669	144323	180047	25594.1	315734	178075	194887	316918	326311	157351	229915
K07025	278156	165275	171063	267565	230228	207882	277020	269105	59731.9	98567.7	128909	247958	79517.1	252320	260612	219491	275759	215096	286208	266132	345160	208775	159284	321302	204485	220778	180109	314369	220023	285631	221549	284261	184084	201951	283654	336448	303976	214514	304567	253107	185567	78572.9	255895	192276	189078	281348	290982	160206	200236
K02005	327218	232802	140736	220305	213190	225094	273953	252358	59686.6	100447	98738.9	274398	55318.4	248824	243837	219677	412410	187442	258404	180657	471840	182356	140434	359769	318544	192484	128862	372799	212404	304563	209833	263072	215784	133355	264338	335643	306237	220404	294997	210466	145296	24607.5	262876	164539	167657	263748	277756	134883	209626
K07636	217455	182760	128613	183033	198137	183587	286709	270762	49216.6	64624	101905	299630	60262.4	300515	231170	221592	247272	195308	190493	178209	223196	219261	139328	367727	185261	199474	127760	254694	211125	378547	190023	327878	185277	150458	304260	386007	349335	219990	378234	217676	188101	39735.9	294525	179417	175494	284322	308783	152262	208984
K02014	348612	299183	105959	212856	193830	179391	215519	262431	75710.7	17597.4	29971.1	278982	55712.7	262479	205604	214873	483278	152467	205617	264316	617218	178778	98482	381184	471733	130478	69636.8	328220	235926	333739	263506	271770	192694	92994.8	315699	356664	310133	222066	288584	168709	168576	6664.36	267196	160113	169810	243135	250525	125115	204558
K00764	256407	195021	138278	216227	179040	184316	275523	295242	51637.4	66546.8	114291	270386	57596.7	266778	198758	215053	290580	187323	221045	240495	340968	207239	144930	363977	238396	184478	128943	356684	210933	303124	205523	268407	189953	154657	320289	351429	281082	224530	299315	223023	178053	42492.7	284207	157230	194697	280108	281565	153803	218582
K02030	287396	189755	279715	231816	239170	204076	329357	216540	63755	183657	388596	214294	137454	297788	211663	177701	145647	227744	338044	151095	84627	218479	269363	163179	145965	403829	328415	146814	276207	205770	171287	198591	195820	402986	173557	227693	181218	231100	221189	407126	182122	193947	175047	232718	189653	221866	239505	187313	153406
K06142	203287	162641	91267.8	213474	122943	116521	278819	338139	45310	14644.6	32677.6	325276	36687.6	266334	148908	145899	243281	129141	130566	266748	296163	233860	65419.9	473752	228262	112772	59296	419934	147385	368690	172299	306400	165846	62986	397646	447609	324481	249720	382141	109999	198237	3257.25	351393	138109	215180	318422	319500	159051	249471
K03797	297827	197315	132149	208796	168235	160045	261276	277714	49464.4	57973.1	96423.6	262526	51473.3	245549	191075	172413	318937	161836	205436	233502	450418	201706	110090	369777	327666	169322	121763	332836	209512	297602	205482	259659	172244	134955	319179	350996	276047	221887	297961	198852	170976	29849.3	279470	151016	191970	273850	274027	143101	216063
K01176	120715	118580	97512.3	262984	68601.7	76605.9	308807	339645	15743.8	30916.9	122264	316305	53354.1	318286	80469.2	141547	114830	172497	239411	109410	158613	228128	143638	504860	117231	152673	108102	517146	117770	420989	102347	301412	74532.9	133789	299800	454346	324476	215822	474786	115834	173970	41416.5	355016	206646	199596	420316	425598	158845	233052
K03711	235882	144048	145452	218360	170678	176908	285598	264876	47553.9	95956.5	98262.4	269717	64265.9	225410	199434	197181	258483	182094	229222	247980	330626	206206	150593	351384	192678	206399	141185	344640	193014	266807	185934	255188	168765	144278	298401	354524	284262	236483	304117	201258	167214	48161.4	278766	162464	210504	290567	279049	143369	217477
K03773	203469	156886	90791.3	204468	113639	111624	278688	335163	40832.5	14609.1	30568.6	317114	30223.1	260767	143190	142079	238760	125938	127921	266297	296138	233855	64609.9	480091	223252	107117	55081	419835	136404	365442	159411	302325	159533	45895	396456	453302	321066	243397	382775	96766.1	194530	3056.75	351194	132356	215012	318126	318337	158849	243407
K03497	320509	208787	266140	240035	237937	224875	296166	173353	55071.3	212620	267524	123026	95660.4	223389	295343	226062	261204	247319	312253	207924	210205	171252	286806	155012	163682	339178	294782	185051	324974	150930	262970	171418	231364	406511	161403	172527	161055	200621	137942	456102	156366	157375	144634	222042	179658	188066	190850	146255	165269
K01740	234908	238793	160258	193125	151602	155789	266787	262951	41016	103447	175421	233002	56297.4	296670	164796	176238	286472	183660	239922	200018	309654	197415	143947	319456	274892	194717	152465	363113	208255	315724	145315	229740	150269	177370	249220	318565	249682	191788	296908	188681	151215	64731.1	256690	174592	173330	292131	286563	152269	185485
K01915	296701	257521	193411	209059	213838	217505	246635	216642	56106.1	105692	220944	183958	74495.6	277725	198036	223248	291168	189244	274207	203831	292399	160195	168880	241926	250897	266465	197448	263004	272886	252137	210550	197810	189465	218571	205435	242234	211285	178660	213624	301652	133901	76605.7	190561	172672	154802	225504	228190	136922	168969
K00266	190511	111827	162609	248214	165430	172290	295252	261761	47567.3	137525	121749	248167	75661.4	229115	230644	182166	161767	202467	210219	210892	185083	216355	174198	333098	95443.6	210032	156640	344750	203903	268402	158138	247065	179815	222499	259324	327729	270998	209777	300769	260441	164573	82410.7	260987	189370	201139	307767	293158	152988	196326
K06921	101273	64345.3	56382.6	243959	77675.4	52768.8	323412	356576	19779.2	26860.9	43101.4	359062	43166.6	287356	43942.1	83840.5	95351.3	88492.7	142428	83785	109803	266885	91334.6	540803	61520.8	104802	57976.8	505081	68591.3	488414	54023.5	341565	86789.7	41307.4	329440	518613	379098	214348	548060	78998.4	200769	12308.1	379225	196660	178101	448642	470158	180298	226229
K01206	362202	456259	116143	187234	180950	245553	151834	176638	68498	22556.5	90407.9	197936	32873.6	324920	305358	238595	630426	139286	254387	201984	704637	114984	102288	230652	631695	125017	88443.7	227567	305478	341361	191228	236386	203661	90073.6	206128	237638	259465	136374	187879	161599	119822	10298.5	185628	113634	117897	150841	172765	86506.2	132086
K08303	275274	229659	179482	195325	170700	175797	256871	225310	51386.6	98544.1	186395	203363	73197.4	275536	191988	183793	255891	184219	242719	203751	244165	171115	158587	259457	247387	253173	191739	261797	240465	245967	193753	206427	180683	209363	236270	261127	205765	209079	216278	251794	149973	63500.2	209425	164149	175291	230986	227278	135253	187808
K00845	264370	275588	167328	185733	250422	218592	228542	184984	58084.3	96873.7	205129	201275	75738.4	256764	244216	249868	296613	188237	238294	131773	302431	157226	162213	219782	239800	230796	176241	216528	313086	252486	238195	207751	184685	252541	198020	230702	224517	189455	209983	327457	137142	93095.6	184821	170627	138566	193659	209446	130401	160828
K00059	281813	194513	182342	200899	238754	194315	251955	234448	51933.1	102655	188981	172549	75715.6	234002	217677	203344	257078	217980	262959	216884	248944	164110	227736	244107	200066	243294	215849	286437	240410	209173	209862	196938	187745	260373	204362	240268	198355	170771	211330	311479	134844	85789.9	186405	201174	162579	232069	236798	142937	171783
K01091	334802	363460	180647	167125	218077	197974	211735	167526	51972	109675	198564	147452	68356.8	312611	214836	219836	407985	207750	315230	146676	409342	129293	201109	164029	413390	249028	222668	210192	316711	236834	236396	154326	185109	236271	163495	173637	157225	175119	133426	286411	111872	69494.6	147234	172743	136379	189839	171803	124898	152836
K03091	379924	127476	350922	182944	232074	240464	319573	113806	54372.7	258549	391169	69121.9	119528	206238	248057	221633	162228	266261	419484	182067	115037	139863	322998	51769.4	101135	508460	433461	63710.6	288967	41776.7	199723	109329	237153	407134	82841.4	99270.7	69268.1	220809	64383.2	448002	123025	132460	81483.1	215990	172355	183983	166645	125900	144259
K02355	276452	186259	177660	195224	181939	175713	254653	234508	51503.1	98434.2	189758	202451	71590.6	236371	187710	182598	231363	180871	242142	205777	242406	169829	160962	259537	205320	250468	190017	279569	218190	219198	191526	204240	180064	205522	235299	260536	205507	209182	216355	252309	150173	63953.8	207811	161309	172776	221774	225469	144760	184040
K02428	275674	227841	174355	187595	172523	168582	251940	219973	48751.6	92373.4	195987	198253	68349.7	261119	176914	172517	257963	161348	206753	194107	233476	167723	151143	259689	247103	251513	180104	260086	223668	244967	188034	203101	176097	199837	230733	253427	203838	207162	213496	244861	146738	66225.5	204723	157120	166037	208859	222252	131994	180569
K03686	265433	182635	178703	181088	170074	166377	250544	220405	47974.9	97213.3	195626	190649	63367.8	234301	187931	186946	223324	181808	237143	206825	245888	170470	152357	256776	200220	244448	194455	266363	216904	215786	168524	202127	174724	195911	228330	260331	201078	201004	214257	237148	145971	73489.8	205057	155302	172762	229670	219541	134558	183593
K00788	166284	194635	109254	200911	154391	139400	246614	253413	45601.7	59127.2	70844.4	263974	59337.3	270443	153027	176786	238209	149914	169753	117228	225868	192063	122354	332009	213164	161075	111849	319332	189667	312197	141815	237261	136935	126480	261287	317123	253954	211664	296829	176871	158269	28329.1	271721	161805	175863	282814	272206	131842	196777
K03205	287554	125478	328118	216422	206043	234694	332857	126728	51936.9	320179	249110	73555.8	118190	164332	247934	208140	178670	267221	354548	197479	117131	167031	329069	45494.6	74506.8	435209	385835	90491	264513	50665.7	212975	95634.1	234431	411394	95287.9	94658.8	72639.2	218743	61466.1	428578	138583	165468	99970.2	242835	162149	139109	162180	134045	135248
K03100	300570	203296	169830	197257	187388	185494	226345	218366	55200	68407.7	173748	183399	58445	229994	178292	204695	295896	198955	235041	201170	315968	159536	145310	236429	242982	237051	160743	237240	216366	221627	172068	206233	185108	171009	214415	236551	218307	175464	207867	229416	139303	43560	190543	152136	155792	217457	218196	125480	170855
K00615	263224	189674	209628	207228	247105	224780	223608	179571	57113.8	105923	286198	140156	82998.5	215227	224989	240364	219452	195439	301331	168658	193044	127586	217805	160771	169664	280821	228397	239700	318761	137539	200314	131224	207285	331802	155041	175974	132772	178408	130134	420723	126307	122887	132025	174980	138055	179537	175982	146943	151885
K00847	204256	166436	133295	206578	162134	133609	250175	242270	44082.6	100159	104444	247367	63710.9	248013	113059	163699	215043	146849	182054	183356	229131	187712	121498	318898	184608	161253	108532	330583	177072	285799	144576	211042	143507	138431	249603	313468	244515	189720	291180	182056	146825	45405.1	248615	160374	164001	262511	272387	135849	170991
K04069	189276	207772	117657	208311	120937	142296	248434	238878	36387.5	71793.3	146551	248740	60149.2	273370	121328	123388	243201	132395	212304	114298	247640	175259	169253	324763	227434	176306	139438	353020	189407	288242	131749	195136	117419	160466	222595	308327	220786	189684	284991	197829	139633	57421.8	243656	153822	157033	251822	265172	117389	168561
K01447	158796	264639	83653.1	152190	205817	160530	241149	199030	42927.7	24371.3	67775.3	265302	51650.3	329402	97644	230609	304010	103837	179729	32016.4	288489	165664	123081	332954	244846	146601	110855	206621	235190	408616	132937	247278	118762	87635.7	206414	348748	280670	166503	362007	192360	139328	7581.02	237631	169824	109264	250847	288647	106483	153844
K07407	220013	255747	133632	171271	122236	154585	212330	215063	43627.8	26054.8	137440	211679	47410.4	295874	209158	126809	288472	177532	261216	130051	310241	162222	122600	245531	310487	175949	134376	255725	214925	264061	159341	201786	195397	177346	244266	252121	214046	192850	209429	170167	148587	65268.6	228553	144120	162782	225196	214413	122683	170362
K06889	267493	296342	145740	209476	210818	190338	193769	187371	50042.3	57871.4	148370	153079	53455.9	239569	261179	213004	341050	182150	230378	192276	344113	134028	147301	200712	314756	173670	160799	281629	281528	200244	230692	162984	174542	216131	203169	185145	174765	171233	122811	286020	112331	80947.7	168695	147836	147983	163761	159265	110528	159649
K01262	271816	195325	130762	192559	174003	184923	213472	216765	57553.6	57468.6	125967	198170	64802.9	210465	198459	209479	285727	162819	234249	182190	342487	152122	141908	254790	237806	185693	158993	252824	205084	217840	208980	204873	156421	146942	225919	250536	212978	183252	208306	214427	136465	44562.6	201347	136254	151647	201557	202812	118294	168571
K01153	159381	134304	122429	209946	113858	131070	266983	257390	37702.1	49824.5	122876	233426	51287.3	249274	176447	131531	144493	162541	180020	130187	132306	186051	127879	306699	124430	188225	135638	321813	175500	270471	150208	224672	152876	184867	243674	305758	231766	202557	285685	229092	151187	68179.7	254663	164422	171032	245318	258228	123532	173722
K01209	110178	87929.8	89137.4	218380	139367	145620	238928	248114	39040.1	25447.4	125569	257960	45271.5	218886	197401	153948	146242	163309	203305	150091	152561	176846	129567	380417	80263.4	111445	91095.9	353741	157706	326665	128635	270367	187421	114681	242878	366285	326553	153370	370969	194645	146967	51621.7	274258	160470	142824	309525	317809	125951	174145
K02429	213072	176917	75321.3	167557	146944	159329	218883	231111	38730.9	10857.4	25410.4	272224	27407.6	203187	197084	175708	311147	112823	136563	197572	372576	160783	68192.8	373679	259991	88502.8	50630.2	361594	158805	284493	146356	245700	132065	50295.7	293323	348204	270150	201931	284209	124171	132553	3872.71	264722	112794	155261	238973	243088	109192	196658
K07085	221084	203777	77387.2	190906	184452	148747	195342	233272	56755.5	15701.8	22667.2	230978	31878.3	209591	149924	232565	327160	111833	136228	196388	420660	157771	56372.3	331323	261559	98608.8	50488.4	294638	204985	297260	162161	234577	161970	63686	262142	315018	271032	160708	282114	157876	138043	4332.83	240025	107449	142916	225482	239180	108167	169110
K03292	178382	72527.9	176656	200062	105999	136363	250448	215041	30052	80418.1	296596	219079	63513.9	243947	131751	138979	119143	163986	258485	143789	165315	176244	164806	282650	115983	239425	177415	302943	163679	241259	86100.5	193128	113193	177119	199906	285490	226351	191510	295753	151712	137916	51508.4	234228	159614	170576	287391	288041	148093	149045
K06131	197363	154594	152581	187098	149813	152114	242120	211070	45809.5	132924	92380.8	192917	67152.9	211169	182214	150635	219808	166230	205379	202240	239536	172514	152688	248244	183027	197910	155480	246085	194946	213254	164872	190980	164084	176705	223075	257181	200734	187853	210264	225189	142825	57574.2	205440	153860	170063	230101	216933	124195	167529
K02029	220772	162672	213896	155675	206486	168139	261163	144611	36934.2	145284	348279	173126	85069	255346	166822	154688	127794	169166	268945	103202	67639.8	171927	224366	149606	112490	310487	258960	95765	236246	200963	133014	167207	166503	344161	136154	205986	157077	165789	207875	340018	136093	168122	148233	182947	146684	188262	212385	138478	120484
K00941	208539	182433	110092	161127	126532	147407	212643	186393	42830	57186.5	105463	234497	50891.7	214942	192491	142564	293301	164211	199741	161783	361300	157778	112273	285089	269704	153013	112891	249627	166515	289399	137578	231004	136398	119270	212321	298333	267702	170497	285871	161778	121919	39543	218727	143552	132385	239820	245501	112479	159033
K21571	151371	100363	66727.6	194409	120399	102417	245089	263219	20785.3	15343.8	26870.9	283057	29464.4	202136	105459	128265	222164	95446.8	121033	191702	222883	191573	70632.6	427494	122688	79973.1	41480	387313	105189	334336	103414	262195	77474.3	44714.4	301266	396038	306064	190157	373376	104818	150235	2293.82	288758	126939	158122	306526	314870	130977	205540
K06158	217085	217147	131672	172642	151831	154057	217870	218757	45858.7	65291.7	127023	195413	58287.5	247495	171984	161797	253613	172982	231740	131695	268228	156535	145448	236115	221692	193040	146094	256660	204948	239636	171441	189616	150917	170341	211661	240566	198592	175644	209599	194834	133968	42737.9	209429	152977	150048	225715	216646	121257	160194
K03499	265966	185239	203569	192397	191674	212792	235178	147956	50845.5	174353	191357	132525	85238.5	201973	213766	206388	251692	200025	266524	166677	271981	145006	189236	143972	201515	271154	218297	152205	243822	145786	194216	151522	169778	258409	146783	155147	156892	174122	126900	308431	123803	93022.9	135245	159113	144802	170634	165479	110042	136498
K02078	263529	167677	186309	218349	179420	188792	219150	179263	53628.6	132512	176214	121833	74301.9	189956	230652	182819	238544	209119	260373	216918	284554	136271	165765	178461	239647	221520	190979	241581	257034	144066	193195	137649	202881	251147	163066	169518	155270	155704	125916	322403	114360	90359.5	141743	153666	154171	196659	174653	116611	148583
K03701	210901	220721	124306	174884	144920	137119	206988	220757	41672.9	54221.2	139807	184461	50399.5	240092	170075	153697	234845	144913	182172	176198	238887	151894	117659	251488	228101	161786	128944	273238	206889	238869	180483	186059	146893	173845	222515	246036	193610	168951	206501	208913	130938	63937.1	199349	139093	146435	198391	199788	125226	162308
K13993	151676	83170.5	138988	185069	100905	131222	257190	246043	36349.3	95854.5	105802	236188	56343.5	203467	147750	102107	129681	146644	176162	198734	149135	188437	118930	312317	91499.5	188751	124719	323950	112131	254108	101740	219818	117663	131830	245125	319350	236680	194467	294991	143707	147249	35744	249331	159311	173261	277807	282902	140640	178068
K01104	278027	298188	185416	146125	177076	160231	202984	156595	42767.3	164729	196141	112959	65695.7	255750	158218	190155	324247	169492	241099	156864	326875	132150	149201	141664	321771	211584	176400	190092	264440	192894	169707	118315	145836	219309	137059	146556	126096	143122	121721	227471	110386	89313	127424	157834	127738	169815	158653	118642	119979
K06871	259407	136415	140988	198218	151090	159031	226815	193308	38364.4	133686	109342	186057	62489.3	183265	177882	156568	282965	166322	271660	135118	347335	147134	141034	231652	225983	181900	144020	250143	176257	186060	156465	173658	145195	186100	173142	228996	195352	161119	200906	237932	123660	59445.8	181340	137496	140115	207943	201479	113074	143302
K01448	328560	188375	170990	131795	189498	200164	181406	141842	55423.4	34649.1	205240	134094	68997.8	207813	200249	194894	262506	196624	285113	137120	267090	98659.7	183948	154934	203057	301752	236342	141945	232295	149871	179947	166716	212380	202630	143775	170471	140073	157459	130963	263536	99734	29118.3	124199	130372	119206	186485	162089	81476.3	163161
K07273	78596.3	43030.8	66105.8	202069	51986.7	47208.1	266057	332359	20777.3	12016.7	26906.9	285855	24673.3	208742	54332.8	49162.8	77042.2	78595.2	86992.7	204990	107770	219000	60154.6	461620	74573.9	81967.8	41714.9	459516	39211.7	317938	64101.6	251859	106988	18788.4	343961	418826	272636	212068	377678	39277.2	173170	1213.76	334884	125195	200381	328431	323180	147761	221642
K00876	241465	111514	144052	182516	143727	146304	237089	202642	45824.4	92640.1	117915	192520	61673.9	164795	169605	136686	189347	145935	178991	185129	224078	161238	117169	253566	148060	202103	152188	233291	168157	185676	156024	189445	155041	159336	232616	249328	197777	193157	209197	201444	138938	48593.8	198835	130886	158278	205096	210207	116951	170670
K07154	127716	83743.5	53436.4	191086	84513.9	80889.2	247301	257491	20815.8	18929.3	48076.6	303073	32707	200873	122745	96505.6	150923	108836	117362	76818.6	182128	193250	63136	404871	107441	91731.9	49904.7	401656	79190.6	341180	63764.5	264387	74846.5	47797.8	275809	377357	307632	189933	377003	76883.5	139085	4339.38	295106	134918	150057	349361	336084	136639	192309
K03310	168626	136597	165836	224100	125851	166274	246544	177547	52126.3	149417	142052	216873	95846	227017	163505	133085	169651	179797	225608	96260.8	124175	169226	190168	199304	143761	240707	174621	210328	197250	209016	125541	169749	156613	232842	155838	217177	187016	184756	209617	252642	133155	74866.9	179035	170774	151717	238942	240309	112368	138553
K03657	235365	223848	169530	159489	174848	169479	192248	151348	47931.1	73343.7	185633	158382	73584.8	224777	169565	179926	227659	182454	263227	199266	188506	122235	175805	163191	198513	224492	193944	195965	247851	161976	191967	131807	152303	215243	174933	188372	126752	168630	128365	268398	99230.3	81173.9	141784	146721	146230	196618	161931	97893	146832
K01785	217395	200376	116186	162545	234329	189323	184746	180645	56790.2	56317.7	103722	182988	49671.3	193037	155151	247739	304825	133946	174145	165333	340999	134779	98817.2	241198	225327	142737	104073	254488	232867	217727	172148	171492	176179	138324	195648	231847	201073	151774	200147	243233	111680	39707.4	181919	122335	123742	195401	193173	103876	142472
K07098	220900	294082	126363	158923	141928	141310	182925	169377	36772.3	24616.4	103821	172380	46779.1	316312	140106	151697	279874	139949	180338	230295	237769	128773	119532	230307	319330	160689	130139	213177	235924	289284	162442	179829	125984	138765	192510	238327	191261	142382	196970	174166	105305	24857.4	168926	139772	126096	178377	186882	87780.1	147440
K01921	208243	210166	120136	153393	140496	136214	202630	205365	40226.7	53784	117648	183318	46437.4	238552	145333	141826	232632	134941	163400	175228	226106	145482	103011	250818	225525	163992	116165	247416	184346	239702	162163	185344	139415	136662	219793	243115	191562	168829	204946	172933	126402	38396.8	194032	129862	142367	195104	197569	113841	159121
K01265	210610	164991	129400	161169	140414	141519	206047	222858	43441.9	58365.7	125500	183580	51231.9	203888	156240	147617	209887	160076	192966	185883	236543	147960	116855	246437	184783	177422	130342	276911	166907	203135	163628	179981	138465	137097	215459	245860	186786	168014	205388	172671	126251	41469.4	196685	134858	147730	204313	201256	120173	158846
K04763	248364	230601	179631	177920	166875	167396	205898	159705	50624.1	54968.8	221495	127552	79126.3	213617	179071	170573	227495	157081	260337	135550	179376	106240	185982	146600	210051	258123	246678	169302	219808	162076	201999	143586	163331	222664	142460	158376	124967	188489	127602	292368	109250	81459.6	124534	166394	121387	120828	150923	106402	142069
K04759	269911	254789	187812	137030	151907	168357	206563	155653	39033.2	93969.5	223589	120757	66878.8	266898	151162	149022	230576	154485	235580	146746	166445	115411	169615	144633	244389	280085	219975	170809	234832	188628	164120	132286	156734	212138	139804	155271	119272	162295	125986	247937	104118	60103.3	127344	150803	126627	154829	160827	111250	130705
K00558	200732	89265.2	168556	126781	116498	122846	232656	162691	42184.1	99703.1	137185	200877	51612.7	157420	165440	135431	116838	192326	205134	165491	201659	167832	117938	198254	138413	250080	215887	175803	127889	134470	132730	174817	171083	187201	236682	206991	158792	229998	154259	142743	122070	48220.3	208186	143797	166665	238058	184808	124721	200722
K03308	179502	90578.4	165281	167242	128898	133573	247221	178447	39777	105974	108966	177165	66928.7	184943	157959	162336	141629	195621	226343	196999	175868	148759	181567	226746	104768	239433	188162	219632	149130	181231	137818	179154	147781	169682	183736	242257	179236	176897	211693	186341	113679	41141.7	172521	150111	154905	246658	231042	100723	157731
K03498	281869	146022	173531	185890	179160	189457	208749	141168	52371.5	139367	164445	129528	77535.5	146996	212410	193381	264106	190770	260060	151752	326722	131516	175208	140058	195615	242420	197392	143384	220516	115661	177826	143405	161291	234414	141114	153141	153229	159609	121833	291419	113537	86339.1	127604	137677	132463	161757	155115	96835.1	130690
K03296	322887	301703	100565	166730	281963	261425	122427	120067	69024.3	53496.5	34817.4	147781	49306.2	184475	271169	299866	469615	154954	195796	100547	527842	91495.1	84422.6	147635	353219	149507	95716.4	128466	282312	198928	227864	188461	186921	131688	135332	131576	207442	119535	111239	253443	87498.4	15675.5	123620	96430.9	82925.5	113471	122859	65465.3	112594
K15923	176382	246871	66984.5	143607	100941	122106	190667	199872	35561.3	16686.7	32995.3	231632	25398	290574	132182	136267	298320	86868.6	125490	137547	328116	156835	78705.1	297120	293919	86875.7	51226.5	217674	167461	338232	109197	228895	137929	62012.2	241505	297454	247428	148269	274946	83208.6	131577	8666.25	230870	117986	140326	206723	222140	101031	148739
K01179	159861	94793.5	104812	49891.2	204805	135504	223963	147690	22963.9	13003.2	124209	250680	45007.3	228577	92811.3	194139	165641	92884.7	164525	82961.8	130647	160650	93883.1	270771	83580.6	150128	103860	19197.9	165796	324846	119397	252212	115219	112595	220831	327485	257005	135269	360421	203620	136853	25197.9	225229	147202	89661.8	216459	257751	99747.4	131872
K01955	189085	205463	109971	171942	134369	162449	184312	185396	41158.6	56505.7	131147	170014	49495	237901	181308	156304	242065	139925	199975	108762	244622	131915	133850	219777	219790	158808	120084	218679	191168	242666	160190	186419	140839	141900	171185	211395	203121	136764	200010	195970	113247	41899.3	175939	129998	114330	187080	192189	103160	129338
K01802	243382	158842	82135.8	150478	185462	141342	176232	202224	53236.4	18246.9	79679.7	205692	39557.8	137261	121646	195189	290309	108835	146923	142890	408943	139106	70837.2	263044	228872	114253	71888	248828	164523	191297	169926	185581	143654	69870.8	243701	242921	191401	175930	198632	162298	130077	25610.5	207250	91092.6	131366	179718	180340	101921	156203
K00791	205355	155551	115646	152729	129257	125020	200488	203285	38531.5	53424	111350	182430	44811.3	195410	142637	138212	199610	131049	159827	170743	222309	145219	100883	250502	181883	157520	114663	249912	156821	209744	144747	183691	134431	120038	219705	242616	190098	166966	204440	157296	125011	38236.6	192353	118826	140621	195002	195746	112967	157176
K07568	205984	151605	113445	153024	131748	125671	200144	204509	38554.7	53255.1	98671.6	182416	44673	196648	144976	139523	201229	130183	159458	169833	222120	143519	99719.3	250517	181660	157077	112359	245294	161625	211305	152956	184241	137085	123286	219688	242282	190173	166834	204471	163236	125228	27730.6	192430	120092	140568	194953	194841	112697	157589
K03111	203286	143921	125856	148009	120030	148881	209397	187158	32332.9	55923.7	169754	186439	51299.6	201459	218618	122821	156723	149803	167236	125655	127395	139525	138541	228486	133293	183799	154857	256511	155645	203072	136264	203651	138602	186286	184788	230326	190793	162175	202073	181973	114304	64997.8	185956	131716	144009	190268	202264	101509	150278
K02342	207511	155388	111664	164062	140557	117449	192267	188125	36258.6	45171.7	107947	177738	41641.1	185610	161794	141695	198674	136300	141453	161095	203406	140495	86852.2	253259	180516	150441	108451	238680	168983	213071	157536	191621	141142	145338	214086	237464	202816	168487	203613	182736	129603	49216.8	189474	118550	136318	180870	189755	105778	158444
K03768	182332	183743	133594	166575	123807	117942	212807	184340	36919.4	88919.6	123383	187206	60711.8	233321	123600	127727	165227	127814	164768	121813	128266	147945	117012	241030	177552	173205	124329	249939	172402	235429	133002	171934	132161	164750	186447	226113	174863	171368	204080	190937	119632	58569.3	186737	139993	138904	200623	205324	112291	144748
K01784	242513	235987	123882	160504	201745	164701	155491	164911	51350.1	54808.3	127055	144553	55798.3	200284	166189	195804	297564	149552	197658	181848	331311	117781	113070	168118	275135	154545	126698	204947	235265	166775	183978	136492	159533	174336	174749	168726	143572	147109	119013	233838	105103	62342.5	138586	113362	124694	143469	131949	105393	136863
K03772	149499	77165.2	65956.9	149766	81457.3	76349.9	210487	253967	28503.9	10520.6	23404.4	236230	22268.6	169588	100240	96489.4	146198	90101.2	90564	199539	198630	175283	50706.1	363388	124041	79996.1	42186.7	314085	84294	253982	131664	223960	118764	39669.9	301502	341436	234953	183419	288564	73216.6	145740	2108.22	262548	101463	161359	238594	239527	119471	183867
K00951	211616	111528	113978	161918	133252	130135	203498	205318	42449.3	53447	111546	189999	51197.5	159513	145374	138986	178789	133319	162121	171505	222871	145704	100381	252185	143412	160669	115133	250065	142330	184792	147350	185715	137630	126546	223727	243360	192710	172929	204662	164611	127985	38300.9	192921	114651	140765	195414	197193	113035	158058
K14155	168727	199938	95961	170490	120418	136202	183731	177839	38363.6	57925.8	88175.9	197468	54000.9	215411	139752	123781	233840	126224	160130	164639	221853	147474	113323	219100	220773	135407	107312	240211	168605	233478	144453	164877	104110	147156	191561	234083	177677	151664	200588	171023	112138	49390	191602	128863	127505	195444	199704	93010.1	129044
K01372	132219	98266.5	71249.3	155336	108085	106475	202255	228452	30869.2	12137.1	46958.3	237620	24828.4	161559	136143	130185	171302	113716	93930.7	200963	198012	169740	55523.4	347653	124609	79717.9	47193	329243	98964	255837	104413	229566	111730	49642.1	276696	327115	258402	172621	283637	94896.9	134895	27905.8	251246	96735.4	148954	238593	241381	110002	177891
K21071	215795	215718	149685	165190	159783	175541	192001	149449	41087.7	137877	100864	115797	61057.6	213057	199542	175119	255165	177890	204828	148879	261104	132920	158902	139279	216874	189515	144383	164043	245111	165433	170795	130446	146939	230373	138545	147076	142989	129818	118696	263079	104652	74118.4	128644	144074	128000	168610	152699	99772	118769
K03574	192796	179884	142993	139662	82898.4	92564.7	229542	179343	23163.9	128555	131354	155439	49175.3	243776	89970.2	82564.4	188147	124964	208310	189499	208291	152212	152179	224258	223276	169475	150412	221269	147416	218069	126668	137466	102531	132729	188581	229558	144283	141774	199491	128927	114874	64510.5	176924	150883	142336	213864	202824	100468	126734
K07258	279603	145979	257731	135308	169814	201541	237782	106597	37361.4	234696	251953	56695.6	89060.3	194800	161599	164278	159380	222274	330691	145209	122466	120094	263575	33290.5	109714	362431	288401	76139.6	221017	61765.9	172085	74223.8	151711	281169	66005.6	73391	55608.3	143834	46299.6	315780	86090.2	83528	71785.8	178517	122995	149240	133164	103494	98485
K02564	193422	160901	104861	164700	169412	141657	172370	156365	33287.7	57076	99730	181834	46888.1	179975	156175	162076	219437	130067	160751	161259	224885	126447	97667	233575	178524	127772	102100	253921	194656	208677	140930	157123	108523	153657	176941	222718	190579	141495	200044	207370	96235.2	47885.2	170895	118255	116542	196006	191987	95408.6	134085
K05366	170254	122172	116844	142176	114753	114017	202384	207010	32790.4	56424.9	101782	182887	44493.2	198194	138566	95949.5	139915	125506	154111	180036	134767	149208	108317	246699	134982	168186	112635	246881	129185	205860	132024	178767	125624	123117	219227	246578	174461	168787	207748	135161	124991	27557.8	195828	133377	143179	212255	202668	118143	156960
K01662	182337	152990	118398	146653	127729	112029	191688	181165	39348.1	52985.5	109177	180377	45132.7	189894	118242	145470	195563	127801	162897	172667	225225	135135	98294.8	238595	179606	155891	113010	249381	155667	203112	124393	158952	125176	125966	194063	236366	169474	157339	202516	158387	108723	38327.9	182029	122379	128484	208072	198441	103992	147576
K03798	224316	157636	164375	143406	142878	155953	202668	162626	41872.9	102872	168521	123826	63816.2	187279	187924	138640	177422	166150	223653	148447	166951	120585	166623	141013	145410	238087	197025	177200	189308	135063	158451	139667	154531	207264	140497	159142	126817	150247	123772	229868	102522	64675.5	124598	139329	128583	164823	154774	105660	132511
K10206	165743	104658	102493	169917	125309	147862	184124	182205	35512.3	58202.1	102495	177627	43245.9	150409	197192	144806	179088	164808	172040	168131	238030	138935	115079	231742	131526	132097	102366	253588	160999	186848	130287	185152	136294	145350	195085	227164	207890	141883	200176	196184	110055	53983.2	183513	111084	127326	203581	194956	105219	147978
K01358	212234	156225	167575	145813	148079	146780	202694	147082	37240.1	97593.7	202577	117020	65214.8	186554	163385	158246	166135	156353	241368	136236	167124	116765	175664	143888	147905	242453	205513	157301	192409	134556	166801	131234	146276	199029	138183	155671	121123	156870	123911	236096	101161	76194.6	126028	138245	121647	154429	153053	99574.5	132891
K07011	204097	120812	104146	168845	151812	117441	193609	189737	44004.2	88384	46903.9	168314	43885.8	143349	113651	167583	225092	106870	157984	174877	303216	148973	86449.6	241071	169902	115952	82769.2	223633	172622	174974	144879	148505	133705	130424	210925	232132	166695	148129	196389	189183	121714	48268.4	191272	111478	139014	179772	185763	100673	130552
K00602	157670	146689	104158	152226	120509	122388	187285	199412	36625.1	53106.8	96208.4	181284	42379.6	190151	134619	134568	195968	126211	149978	167830	221808	145010	94518	242691	175432	133592	89000.6	246500	151030	206902	128206	174645	124662	112023	211280	238460	187802	155141	200677	153775	121770	38278.4	191984	111964	137672	194662	188758	110465	146922
K03924	211983	263640	86855.5	131343	146949	123603	160662	160239	32379.9	11448.8	97246.4	166364	34561.8	243217	128239	144387	301504	113011	168373	83641.7	274876	107703	80511.2	229708	301022	119325	88038.3	221413	188472	259090	137149	168700	113407	87961.1	162661	213732	185361	129238	193813	146887	96073.8	26565.1	163225	112877	87389.9	181703	175878	80130.5	133385
K03624	187599	89144.6	128664	138584	109465	109276	215504	188119	28661.4	60555	134161	177319	45027.5	162397	121730	109407	124041	132408	184118	119860	144028	140619	127675	237270	86497.1	188250	152560	246118	125896	175156	117443	164062	118932	132791	192373	235410	166518	166218	208248	151475	111111	40812.9	186497	128385	135863	216423	210847	107266	150804
K02945	213226	151604	163221	142579	141269	159282	192630	145249	37212.9	102118	176515	118660	64157.9	187905	155807	149587	168918	162717	236635	142487	164710	119130	161614	138385	145562	230371	191661	156942	192924	136539	153177	126036	139809	203872	139340	154228	119195	147255	123763	231354	102926	65373.2	127436	137909	125756	163294	154756	100248	128800
K03324	191684	80483.1	151008	161877	117221	120254	229824	163321	34277.9	131070	116128	168267	62703.9	163424	123903	115858	127622	141572	192256	133939	141136	148717	135311	205391	88755	210757	153449	211710	124518	177483	100548	156462	123054	133315	162216	215646	172294	160674	204670	149297	110006	43525.8	168630	142243	132752	217396	216563	103942	126268
K00705	201186	151576	167898	145453	130345	136693	210453	153436	37126.2	127866	194688	122419	61552.2	180921	150727	134072	153154	150759	193433	154805	130905	127819	131832	152510	139832	222248	171827	205311	183134	130415	129542	121581	141462	222352	141684	159294	117596	159492	121785	236138	106674	92831.2	123804	135819	126440	155782	151726	115582	134197
K02040	179500	153555	122666	150404	127314	129818	189647	180519	32937.1	86434.4	109351	157553	48516.1	187376	133422	137796	202298	126462	161230	178207	224028	134460	107780	202262	180069	161053	115184	232313	150877	198526	111360	164278	99392.6	118471	168633	216609	179626	138033	195004	155776	112725	45197.1	168280	122874	128407	174022	187485	100859	119859
K03585	294713	332843	63590	137433	252439	238334	79270.4	101788	62087.8	13115.1	17457.5	128684	26662.6	201363	285001	280616	469331	117127	138730	72963	511723	68042.8	51912.3	139347	382420	83408.9	52314.6	117419	287203	225911	211925	184717	192984	103514	120112	119627	202064	85137.1	101547	209437	71750.3	5240.92	109373	75111.4	64475.3	90334.1	97780.4	48333	91736.3
K03561	166740	296817	60968.6	144089	124501	120470	135116	150669	40734.8	9569.43	19025.6	186844	32298.8	266430	133918	145292	312499	98962.7	103151	131027	305792	106134	46094	234975	342348	71683.9	39540.4	215420	201161	289851	143051	174260	106797	62962.8	184340	215629	206798	132913	191056	106284	92476	3477.51	168196	102362	96102.2	159258	167369	72320.5	129091
K03545	182302	143082	184823	151127	124760	137374	226758	152605	33098.8	198464	144979	115658	69409.3	183539	139224	122289	156075	156329	184020	168298	143529	149104	142532	137489	132574	213629	146056	170302	168810	132464	133568	113045	125104	199275	143059	147405	124929	151825	120928	193590	110942	82648.3	130926	155772	142565	166558	156473	115990	114886
K01803	219561	151581	159216	134192	137281	140022	190047	141881	35871.1	97866.7	189618	114880	58134.3	178770	144462	137062	164904	146511	204185	137710	151601	116696	147864	141108	143096	221381	180521	161152	178584	131498	140497	123451	136053	195530	138689	150070	115998	141709	120671	219957	98539.2	73041.1	121923	128727	117867	152741	149923	96546.3	123007
K02035	206627	266932	205121	198321	184104	179548	184579	79032.2	67636.9	218905	293861	119596	130139	202306	120051	101068	201915	157561	262610	97629.3	92676.9	95607.7	209165	24239	227497	301641	253421	97837.5	202933	104785	170300	57400.5	123434	251930	46256.5	48982.3	73556.4	165631	33932.3	245690	91650.7	137490	57883.9	144368	80173.4	65833	101373	88521.4	69148.1
K02469	211022	149732	158697	132114	135310	136359	186685	138657	34969.9	94512.8	192203	114058	57441	180784	142329	139980	159233	145952	200982	136958	146777	115928	143197	139155	142667	221462	181414	161629	178747	130938	139501	122560	134066	195912	134249	148886	115950	142408	120561	214873	97428.1	73381.2	120192	126891	126989	151945	145856	96191.3	121585
K03437	251613	134658	114779	131261	160479	159884	155448	139341	43714.9	52411.1	102307	134498	43127.9	118036	183337	181353	247447	145489	166147	168355	321564	105144	93174.1	167471	185442	153652	116008	160803	175218	115945	174001	150981	135295	131564	178897	165919	154764	143036	116163	190179	98510	38599.8	131162	87259.5	112363	129942	126680	80969.5	133091
K02470	212951	149914	157287	131699	135091	135483	186388	138336	34926.9	94570.4	191687	113875	55935.6	180661	142177	139367	159812	145162	200678	136038	148910	115563	140794	139141	142826	221297	181176	161383	176973	130735	139158	122407	133493	195291	134166	148318	115839	142243	120520	214923	97084.6	72866	119775	126340	124624	151530	145141	95974.3	121467
K03215	186629	141395	153940	148129	124458	140933	190938	151890	36822.1	104359	135028	126452	63545.3	185835	152298	135897	160163	174340	219643	154226	158583	128720	149147	135671	130790	195286	153801	161914	176889	131865	147853	119500	131361	190952	141464	155670	119689	136967	120415	211270	100866	66592.8	125969	144439	125809	179897	155750	99341.8	115110
K00991	141998	132479	99975.1	119639	103925	98285.4	178378	199358	32669.4	20738.9	97706.9	178354	36562	196652	90919.3	132238	143064	106216	142892	158555	123098	130465	81046.5	244228	133661	146292	96588.4	245165	125094	203530	107049	166623	121946	88036	212938	244764	163386	157861	202887	119765	115863	17388.5	189223	103773	128774	196032	191941	103001	154326
K00874	140940	128545	107316	176921	102837	107668	187762	159839	33581.4	93624.3	102915	170349	53631.1	180088	146170	103437	142767	137446	135960	170948	164072	139981	110719	219105	130169	128377	103292	224443	154527	211029	100650	162346	112396	146042	163718	215517	197898	128374	198865	149222	100150	47527	164700	129819	120876	211804	193196	104896	126226
K07114	167185	251896	68685.9	130677	103595	88256.5	145891	174540	33759.6	9143.12	47075.8	180976	29873	234234	103426	104504	268907	83775.6	102045	135318	275226	120918	50683.9	241795	300227	74721.3	44824.1	223836	156508	259605	132260	167094	97267.2	63258.5	203913	225350	182796	138660	193043	81732.1	106414	24081.5	179052	95013.2	108755	161707	168495	83527.1	134663
K00928	204471	175166	146123	137305	155272	160862	173568	132256	42693.1	95617	171426	114021	54991.2	160644	160130	157861	212777	118786	184245	125011	233066	112302	131067	137516	186030	195128	162625	153557	194037	136847	142897	125907	147113	177826	130737	139276	123851	131726	116201	223327	95586.9	72123	115820	114688	113012	130931	139370	91770	109923
K00384	199388	153246	149387	150682	146155	146239	176557	134542	39770.9	96882.2	194314	116039	63117.4	168461	149364	133274	165025	139144	190790	132890	148183	113480	146706	137377	144724	203069	175187	161575	187518	129554	149830	119879	133852	206913	130001	142215	117415	142841	117758	243849	97765	91285.4	118554	130408	112203	132818	138371	96272.8	112149
K03587	141772	126527	115066	158953	101862	102197	194014	182060	30569.4	88570.1	114328	158718	50757.8	189580	117621	104778	133756	113205	144929	118486	124818	142490	108344	206366	125243	154218	109743	220354	144032	202628	111109	155633	108453	141477	164862	209208	164941	140375	198843	165539	115375	58491.8	170905	130982	129797	187699	193616	108457	121197
K07095	187002	139048	140965	141096	119253	141217	176242	146891	36112	96890.1	131219	141689	61657.2	164332	168625	117677	154246	159983	184275	193013	143629	114368	124740	163673	145945	177450	140103	203398	162966	131618	142564	127654	120574	170605	157379	174298	136177	149126	119889	191847	94485.3	51279.4	130566	118356	125953	157495	141005	102561	129118
K19302	175057	92335.6	108289	124276	117496	116659	185307	165529	28598.5	51707.9	92317.3	171422	38890.1	144593	113672	133632	169314	104055	150175	162512	213709	131595	91878.7	236781	129808	144334	105810	226253	112308	179608	98389.5	167631	104132	86054.6	191161	234086	169575	149826	200121	121725	102131	23603.5	179009	105301	128660	192803	188601	91272.2	143334
K02316	156230	128063	133222	119263	102785	104014	211781	162542	28677.8	123345	113071	159079	54680.4	196743	104418	100556	137613	116648	148395	132653	123641	152094	111827	194701	126544	165578	117031	155654	126389	203454	109186	157798	104238	128849	170948	208818	166813	148283	198257	137080	118698	51408.1	164377	140979	124938	173833	184615	110500	117811
K01775	207310	196815	140444	126094	126000	129305	174308	140771	36644.1	62678.2	149441	116315	58459.9	219114	127377	131227	193040	145171	203400	134414	165550	104559	140200	137765	187096	203866	171793	152441	176226	157437	149163	118297	123510	164892	132631	148065	114426	143545	117985	174958	91016.3	43143.3	117646	129253	117387	136783	140679	84054.8	118179
K03588	195005	147872	152559	132724	127712	137019	179289	139578	33893.7	100387	189742	113920	56641.5	175938	140587	139447	163937	146402	194749	136698	152807	116489	150332	136936	139854	204246	162398	161687	184806	131268	135913	116590	129519	192479	132251	146797	115821	134361	118652	207958	97079.7	74376.7	120657	125427	123004	153580	144105	95559.1	115651
K07137	211443	137304	149686	139777	127018	135657	184513	138624	38609.8	93573.1	162083	121704	60398.8	176231	141952	133410	154841	144555	201158	134930	145679	110164	138393	137458	145963	221027	172232	147265	174665	130625	137731	123580	131770	181105	133829	148010	117720	146429	119988	212921	98601.9	51316.7	119601	123233	114538	150284	143527	94208.8	117215
K01462	182315	207126	139718	128484	132695	126212	173462	157766	36117.9	92560.3	172929	110240	54464.8	202770	132251	125740	177674	141197	169108	144379	144179	113699	125120	137864	180348	171622	148364	202664	185128	156308	141430	119375	117680	190239	131619	142407	113924	122791	115381	204828	91184.6	82869.9	115609	128470	108759	141218	133998	105283	116794
K06113	55601.8	45771.4	47181.7	126668	46502.9	67468.9	207322	207036	21284.9	13484	20074.5	250177	24609.7	185914	87692.8	61954.8	90894.5	69095	89754.9	127508	115757	164444	58192.5	352313	64729.7	72514.6	28615.2	283878	48608.6	315287	35624.7	235304	89137.7	18665	231628	358054	270098	144578	359010	40771.1	123552	1596.18	249656	120644	121281	265981	287182	105592	146773
K00012	181277	162517	62742.6	143909	140410	106172	153801	171427	40511.2	51737.1	57485.9	172226	38013.8	170936	96312.1	159215	242736	84249.1	153095	83328.7	332136	111496	89267	213408	205929	91051.2	72539.2	231219	160944	194465	142600	137547	129861	91988.2	167478	208114	152826	126998	190889	161178	94218.4	32736.1	172621	98535.2	111004	160465	171757	82431.8	115190
K00812	183243	172386	80249.9	119154	108162	88144.9	163303	196536	34803.5	9465.66	104169	171243	28138	162263	103045	111857	188734	94061.2	92879.4	148836	203793	126842	78701.8	245942	172614	105413	73290.2	270142	110978	203019	120290	173029	109051	67268.8	205943	230901	179070	142975	195256	85755.7	109745	45056.6	178358	92223.6	116328	161287	171951	100496	138675
K00566	222104	179892	117981	143365	167284	166137	152274	129245	50448.3	87457.2	96337.9	123035	54741.5	153492	182832	181411	272226	147847	169106	120430	321009	98965	99865.7	133778	223818	161908	113255	151617	188861	140340	149483	140095	146229	131909	124484	132887	161535	126244	111145	188305	91185.1	35578.1	110603	102723	98011.5	122011	124162	83349.2	108785
K03531	149397	125202	100759	137269	91922.2	89046.6	187284	199550	26555.1	51815.5	119899	155137	41144.5	189140	99605.4	92575.1	128901	103376	134574	109404	123763	141053	95590.8	229877	125683	144882	103678	219245	121069	199148	111818	163300	96280.1	111028	188568	215603	164125	142056	199687	127926	121441	43367.3	178809	115888	126488	184505	186688	107672	133994
K01811	120430	99040.6	74748.2	96181	173492	134877	160800	131937	35339.5	13983.1	55174.3	195987	33311.4	153359	116567	193567	216699	102142	141857	134912	263291	124319	78536.9	242659	119756	76347.4	58086	120868	146380	253936	103884	194892	124124	57938.1	188228	271948	229690	107564	268690	157454	99597.9	10715.9	183432	104900	85572.8	177869	204590	80473.1	109001
K06969	201093	225320	138351	117187	113617	116469	175928	126932	32294.5	91871.7	112183	113421	50984.4	236505	124224	113023	199620	129250	173336	127885	140940	103295	114367	137588	218956	189213	149814	130579	184004	184688	147128	114691	119705	150900	134737	144530	113395	132075	116630	160379	90525.1	35275.7	116256	134544	103627	143542	141684	79034.6	108520
K03771	166585	176456	74777.5	111441	91764.7	82114.5	162411	174352	27277.4	8388.92	63583.8	168208	19320.1	206195	103290	104641	205066	79133.7	103198	137519	199696	117585	54647.8	244421	211837	103226	70320.6	211796	132749	230052	120160	169982	114548	50508.4	204130	231105	177578	142026	196620	79821.4	104085	2526.73	180494	89406.2	112394	164164	169354	85996.4	138599
K01714	215006	164428	113232	123457	185980	145943	156135	149265	41272.9	57184.1	115515	132249	42756.5	151889	136486	147940	219671	126121	157492	120070	246132	110043	109461	156259	178129	159621	121088	174561	165496	133919	137917	134018	116830	136277	157758	155018	133863	138046	115082	176987	98580.6	39095.3	133447	97289.1	109423	132506	125986	95785.6	124386
K00262	208287	157131	119797	116643	130067	132780	158152	148336	37878.4	51101.3	141019	129733	40383.7	160168	143795	143548	203284	123200	159772	169804	222909	105232	88048	157455	186294	162670	118916	175755	167322	133908	142545	132205	135142	130648	171290	158683	130360	145864	115418	165998	96957.6	38626.1	133663	88740	113996	130415	125609	91543	126693
K09815	181881	93092	84511.8	135626	128515	105221	161804	183570	34252.6	13564.3	82443	150882	29364.1	138774	139059	128464	172828	108417	138259	88963.1	216984	120426	79254.3	233132	126399	127812	98427.4	188966	134953	180942	137524	179829	122888	100099	184753	211446	181664	133831	198503	154364	111334	18773.9	170820	92281.2	113957	163875	176001	90921	133979
K02238	197256	139715	144868	129216	133435	131043	174374	134615	32702	92383.4	164048	108413	55911.8	169794	136684	117577	152273	138157	194295	130712	137948	108233	142092	137643	138979	203846	168280	157186	166514	129720	138406	115347	126481	174794	131984	143336	113193	136964	118436	210054	97825.6	62190.1	117806	123340	111482	137989	141530	94542.6	113614
K01270	176862	90773.8	73913.6	127610	101362	95373.6	169135	185860	34908.9	14675.7	41423.5	176224	33744.3	136155	127514	111371	169201	112295	127588	150612	221048	123864	82631.4	245533	128085	109404	78741	220439	109478	179152	127632	176720	117743	61720.7	212780	237589	182390	149603	199062	102397	111867	5091.37	182482	88109.3	119982	196553	179624	87651.9	144923
K07052	207328	173064	140610	111834	168303	142181	156461	118274	43517.9	84297.1	96880.9	99077.5	53476	159557	128463	193726	232799	154927	227500	148545	282153	89307.6	121594	128438	174439	178874	155877	156040	175410	133240	147407	107720	119458	136954	113678	141008	114063	123211	119115	181922	73817.7	25033.5	108163	135071	95300.6	143135	144674	80222.8	111910
K02015	213377	121010	115407	174906	175623	149353	154717	136748	54542.6	97274.5	91149.1	126789	76106.6	111817	186305	142669	202072	156686	185593	127538	261214	109419	116262	133441	137836	163257	129575	150640	180897	107597	149895	125574	130274	180003	130812	138531	142327	137125	113794	242968	99741.5	63611.7	116108	112382	122810	145514	129329	90345.8	102125
K01872	188766	141688	139217	139702	128381	125819	175076	136667	37281.6	93701	140279	121267	60311.6	162871	135426	119936	151684	136203	184930	133341	140629	110290	140673	135743	139839	198519	156055	155282	164083	126933	137129	118602	125155	177254	132605	146552	116920	140230	117615	198874	96947.7	61471.2	118249	123107	116316	140311	139657	91938.8	113741
K06950	121631	86639.8	89250.8	147287	110374	100017	176258	165974	26812.6	57181.6	95656.7	173312	36778.3	142612	95078.1	123731	132185	94483.3	140869	155179	188519	133519	107921	234488	81007.4	98084.8	85913.9	230102	120445	173869	117820	142612	97144.5	92842.6	191704	231402	163575	133870	197591	145863	100832	48310.1	177830	99789.1	125524	192374	178950	90288.8	127325
K01537	135247	128831	82108.3	151328	100335	113856	157879	172668	26056.9	21704	123626	154990	43315.2	176430	111823	100764	145122	102119	155200	88917	137348	115990	118949	211492	126225	136300	101348	214671	147092	193082	122353	147117	99351.1	146085	153748	204174	155967	117686	193450	198126	99243.1	46937.9	168360	104992	110817	160586	177977	84116	115814
K00790	201643	140402	147109	129682	137721	126989	179796	133714	32979.4	92640	169025	112098	54611.5	165322	132052	124402	159251	126252	183932	126091	138514	107699	136556	139016	139617	203772	162195	151519	163467	130325	131102	118386	130758	174388	127696	143759	113787	134966	115535	211179	93946.4	60646.8	117739	116749	109211	132765	137935	92179.4	110885
K03327	145774	174605	64209.2	120510	93843.1	85721.1	149476	175586	30737.6	8540.07	22787.6	175350	25739.4	205952	107017	113591	199563	98179.6	94686.8	141971	208594	119756	44215.2	243329	208142	79854.9	46707.6	215898	130716	230877	125474	175322	102645	61805.6	203000	229801	180314	132993	194352	88449.6	105065	2588.31	179046	92466.8	114278	176073	170302	83733.7	137859
K03696	182942	144989	141554	122932	118392	122701	175323	138328	30546.6	94118.9	151436	105161	49365.7	167634	139123	119101	155501	135736	183076	133336	143964	113680	131346	135651	129896	184433	161583	156759	168728	127927	131006	116962	124688	179075	133016	146219	110458	126360	117714	202150	90788.2	72062.1	117276	121204	116143	149077	141375	90729.1	116574
K03424	199224	209175	103019	114374	133788	125956	140470	158714	39479.8	51158.6	113364	109321	41439.5	192878	143196	142905	226331	118722	147057	112815	225236	99158	90284.9	142216	218883	143069	108305	166077	183845	162636	160124	132917	132589	132539	141993	140146	130970	118335	112657	166011	96605.1	38853.1	118641	101947	102114	116070	118046	92914.8	112400
K01790	186635	107095	82405.7	105304	102539	114700	174618	166361	28315	61543.2	73502.1	168855	35435.4	144730	134282	93239.9	204837	103588	172538	103224	266787	130674	99838.6	200163	162676	117691	82756.8	183241	111970	175263	104968	157407	102934	101638	168166	219902	169109	129927	193522	121410	100894	40208.1	155045	109413	100775	184589	172279	102491	115529
K00973	200518	163213	81023.6	105817	89520.7	97806.5	153876	160193	27964.8	53245.4	74927	157495	38307.9	172488	128976	88942.1	263938	90128.9	168097	99558.4	321267	124799	91356.2	185741	254245	100176	81111.8	159152	127523	200861	110434	153793	88940	99973.6	158753	201320	167346	117226	190562	111624	102670	39238.7	151482	109400	102837	159294	164143	96747.2	106160
K03569	176018	128336	137087	136183	116904	128269	169706	134824	35596.8	91165.9	145166	117905	59404.7	171504	135601	112147	147513	139452	191786	132681	142970	106839	133586	136116	140044	187203	145925	150045	168128	129421	135361	111339	119164	167409	129901	144054	115425	133916	116530	203838	95116.5	50837.5	118271	122395	113632	147570	135518	91913	106925
K00058	208493	148163	140641	103583	137966	136312	172443	136682	27019.3	55708.9	169234	105441	42724.3	164044	118613	116648	164494	125780	160901	121293	155533	105189	133857	138970	140189	208216	155086	145223	150756	128978	128354	118961	118246	148648	131096	140214	109030	132408	117364	177854	87579.8	41873.3	115519	109942	102072	133862	141213	88129.9	115303
K00688	171600	138175	135059	133443	114800	133064	168934	146060	35340.8	94244	152391	111035	53639.9	166395	135901	122486	144385	134105	186909	133246	150031	110068	119376	134175	135352	183238	140480	172850	169995	130185	127087	113076	114499	168533	130119	142283	115812	127614	116892	199737	91412.4	61426	118555	116701	111264	147422	135693	100703	110849
K01051	84310.9	91604.5	60004.2	175211	148686	121804	172728	183423	39946.6	45385.7	18328.7	173496	30553.6	154967	102585	185940	155090	92808	75333.7	140984	209747	123817	71330.6	265896	66551.9	80263.4	31973.7	245811	135865	234335	101307	179945	104409	47814.5	165478	251674	233051	91950.4	264871	120729	99078.9	9059.36	188329	109362	103598	192037	218351	73593.2	101192
K07090	169168	73972.5	141434	127878	117101	98395.8	218681	170446	25216.2	86063.6	181318	133749	56345.6	152938	62902.2	48939.8	72876.1	93029.7	156738	65974.1	42739.5	127695	148940	182968	49425.6	223800	171994	184631	83592.3	152235	103795	138896	88728	133623	132574	183180	129492	149055	194534	155000	111084	55904.1	157954	139987	116372	144927	195445	90251.7	97678.8
K01710	119799	124404	86521	126847	107602	107947	169199	159748	30969	52415.9	109074	174880	46864.4	181191	141402	94961.8	126102	106137	135123	101381	120245	129611	89009.5	199840	124479	117990	81369.4	184333	141418	204827	109615	155483	100063	133435	165682	214736	170633	133302	193127	147619	105627	61825.3	155769	114670	105392	168072	170117	107385	115558
K01572	248489	177005	115596	134533	173765	166040	147658	98649	40606.1	89277.4	98237.8	86439.5	46620.2	147946	166461	177649	275447	129185	180071	54011	305488	84609.6	103474	110634	212625	169571	135771	98833.1	201165	136176	135463	121364	152578	157964	87120.6	102775	133318	94368.9	109103	235001	75473.6	49850.9	86561.5	105005	73243.4	112335	129703	64119.9	85720.1
K01489	198611	84590.1	139362	131414	125522	134538	179044	127779	33841	94150.2	126261	112436	56440.1	129207	140942	118914	133922	136850	187166	131244	146676	109831	136115	136848	92564	202302	161444	132882	148819	103466	129352	119325	127215	170795	133231	147338	113813	135073	117868	211223	94703.2	50708.5	116866	116125	115122	149019	140436	83000.9	114938
K00859	123145	119622	86280.2	138463	86736.4	99416.4	168004	176991	25334.9	55781.7	90845.1	157603	43373.5	178061	93246.1	88627.4	131967	103731	136487	104674	137859	128894	99376.6	213649	121815	124631	78211.5	219009	120981	200785	98689	149199	82718.4	101355	164979	204918	163258	125059	197756	132860	101153	37925.4	167602	115055	115161	184490	186062	97235.8	118606
K00950	142131	131119	68311.9	126355	93247.2	89893.9	146225	153734	30370.2	14649.2	69053.6	175610	29527.9	171416	106139	115410	175393	89080.5	117699	135188	213479	112482	74431.7	234314	170104	82536	64583.1	219324	122880	204961	113459	158767	106530	55712	182601	223570	180334	131443	193485	88548.1	94324.4	15403.5	169976	83653.6	110828	169111	166488	77197.9	128678
K02025	162522	101472	177237	200814	197766	154364	164614	72190.2	31260.9	190203	216649	50116.6	77793.4	117537	214504	128061	99433.2	208849	319138	116900	121961	109978	266147	17178.1	28872	171451	207382	78363.6	220999	25023.5	178055	40856.2	139124	379396	60852.5	63137.3	48227.5	83061.9	30472.9	389516	74759.2	212149	58498.1	162240	102278	125525	92844.8	86550.1	62203.7
K05989	141144	69051.5	50151.6	126260	95173	116151	164132	153948	17137.4	15317	37992.8	192305	26143.4	158106	145365	105553	173137	93054.9	113438	130068	70669.6	130105	89404.4	273332	27246.8	63386.8	51219.5	191226	87353.1	247335	85747.8	207686	83761.4	66284.2	193725	269853	240211	107836	270797	119674	103318	16239.2	190184	104010	111240	193448	213888	80984.7	120942
K02016	192384	118103	100995	158792	173307	141871	138868	127366	53889.4	94835.6	81334.9	128763	65347.5	102330	162540	137883	193040	134439	161837	114143	258462	96752.2	98801.5	133033	137484	160021	119438	148078	162970	108707	135123	128263	121739	154746	120892	135000	142639	132511	112314	208899	93234.8	47315.3	110390	95056.3	107082	131769	120256	83494.5	100750
K00971	122732	111757	53595.7	132352	66971.4	77053.2	162932	174638	25672.3	10899.4	33793.8	175613	23442.4	162581	126497	81407.9	160056	94315.6	106076	138591	193373	124226	58866.5	252984	157912	68706.7	53594.2	237193	99459.3	200914	115819	162164	97131.6	65747.4	209795	242206	180182	137167	192359	92957	103350	17316.6	180651	86334	126684	180010	170367	87260.9	139887
K01752	172885	135505	117542	139722	107635	113686	169338	137360	34865.1	94153.6	104723	120491	61330.6	149804	128323	104462	154334	116584	162113	121173	147099	111705	134203	132476	134738	175570	143716	151114	149818	123535	133602	114183	114274	153802	131159	141793	115418	132677	114822	187858	90979.1	61294	115902	113606	118960	137867	128803	83743.5	105937
K02057	299475	96162.3	200152	135685	175574	149194	186620	61701.3	38226.4	117469	240946	73893	69477.2	100690	147911	92811.4	114891	130724	253687	73390.9	75225.6	70316.4	206268	31421.5	72510.7	335588	274687	34654.6	176460	19200.2	119886	65339.6	173377	252980	59925.9	66710.4	44216.2	142005	38539.2	276515	67800.5	81183	43892.8	117980	73263.5	78793.1	105361	66807.5	84145
K07056	204269	156099	99664.9	114373	132186	125187	142527	147545	38603	51090.8	105584	108535	40394.3	152257	142699	139791	201603	117376	144755	109677	222304	98578.7	88365.5	143483	174419	141773	107869	147541	161980	135904	152811	132980	132117	126840	145280	140031	130147	117982	112047	163429	95639.6	38229.6	117666	93080	100013	116013	119156	84283.6	110142
K00548	153433	131871	124456	127835	121102	132294	159755	143027	30876.9	93692.1	146516	107953	52301.8	162201	125936	126074	150691	128007	168653	126627	148723	109628	133528	133680	134366	158997	133402	163318	166149	129152	134169	108372	109790	167830	123687	134822	111614	114692	113541	207710	91054.1	51666.4	117247	114219	109015	138986	131227	97736.1	99680.8
K00655	173758	140586	132434	114244	117076	115956	162481	137697	30236.2	91528.6	134956	109183	51929.2	163889	121484	110768	147213	135006	171613	129802	147075	108003	118720	132784	131755	171197	128977	156605	144363	129078	123535	112600	107444	147241	124868	143404	110591	121820	115103	159198	86599.7	57535.2	117146	119354	109170	151941	129589	87291.7	110193
K01409	181962	133468	130657	128043	125526	117617	162690	128195	32990.5	85757.2	155719	112325	53926.1	159576	120121	116355	143259	117460	155702	123187	128105	104138	107471	135678	139590	179906	139634	150500	153963	128266	116384	114542	112601	164125	125027	135372	112322	130005	113891	190611	93906.1	59158.9	113777	108249	102523	126691	128013	89323.2	107540
K01876	174502	131756	123246	110676	122866	118639	151806	131185	31162.8	58117.1	144417	111906	45556.2	165244	118159	140268	147912	137475	181271	118643	152216	96763.6	116533	134912	135845	174573	138743	150165	151497	129336	123394	120399	110639	150452	125458	141985	109332	120340	115292	169265	82802.7	41440	115220	103294	97221.9	142446	132304	83369.2	107742
K05515	160431	124333	135650	122996	106313	120254	160254	127612	29737.4	94418	137101	105495	50128.7	158999	119684	103969	140427	115522	154380	181964	140283	106290	115054	133797	142024	168966	131577	149668	157310	127839	115268	105551	110345	153764	135421	146931	109873	124013	113340	185217	89083.7	49139	114702	107389	115864	129797	127798	89185.4	103347
K00945	175517	126583	123400	110095	115619	118247	157064	131024	32323	58285.4	133154	111921	46430.2	165920	122165	132566	142430	132685	186541	118580	144630	94388.7	118404	134624	137152	184287	151589	145162	146650	128292	123252	119807	115470	138215	128577	143930	109600	127235	116857	166072	86675.6	30720	113695	105401	99133.2	141504	133098	83446.2	108550
K16787	238645	109463	204842	113366	146369	152713	174914	88045.4	30215	142346	298959	32629	69738.5	120882	152371	136240	112666	166133	272357	103467	90770.4	83972.1	209268	27504.7	62601.2	287580	263918	87585.8	178778	24404	143908	60610.7	131515	252623	47956.2	53992.7	39728.2	112315	37299	288564	74978.8	116848	49492.4	130274	100608	103567	95761.4	88758.4	80366.5
K01928	189105	134317	125242	113366	122850	106774	156590	126679	31437.3	52022.4	143620	103992	45531.4	158712	129760	125974	139833	106490	154063	112800	130753	91910.6	117195	137149	139146	189071	156791	145574	158340	125962	119042	117494	123055	152609	126130	142363	106296	130743	115387	172353	87271.6	52855.9	108824	102612	99233.1	123028	127324	80578.9	111435
K01624	164174	135329	117959	111683	119039	119294	151035	136983	29891.5	99394.6	150313	104605	45899.8	158520	108904	117726	158517	110093	167940	117268	155890	101631	172154	132183	137894	155396	140972	170262	143301	129680	120624	105959	107146	140081	122958	136565	110120	115904	112979	163248	84833.5	48006.6	113168	95102.9	100875	127281	125035	92530.6	102077
K01885	157529	140139	119252	119185	114854	103862	163493	137748	29485.4	85351.9	138506	124322	45446.9	148607	117046	102373	140498	108997	137887	121659	126101	108824	103493	147496	129057	150520	119653	191846	144611	125467	116929	105717	106459	151913	137385	146636	109167	135785	115030	172103	88428.5	69488.6	123887	110030	109808	134246	127905	96139.8	114038
K00969	171148	130664	131411	103329	108339	114664	166018	135142	30226.3	93934	141506	112547	49568.4	166059	102175	126069	145166	129387	173983	129746	142583	106529	115139	135527	134078	179604	132329	155299	127386	129839	114484	114137	104749	119667	129554	141823	112135	126926	115962	123935	87134.1	34117.5	117330	111605	106017	145764	136006	88409	108003
K00700	157783	130902	122739	131169	107404	114640	164581	134311	30981.3	92267.4	117607	112271	50849.9	154147	129263	118584	146761	130362	160242	123528	139912	111941	111988	133155	127110	155738	124591	148839	153192	128139	125155	110285	111791	168772	129151	139373	111681	118203	113271	184093	89299.9	61465.6	118554	108781	101237	142720	131608	86746.4	102029
K01835	161263	125654	116996	134954	113102	113154	142252	125449	30595.7	54640.3	154798	104588	46019.7	155236	143449	127797	137236	125223	176348	112376	136893	95719.6	115237	131566	132914	161082	131706	147624	178108	126062	124112	108201	115557	181958	124619	138222	108308	116559	114403	213906	88048.1	67154.4	112143	102885	102303	131434	127552	85281.8	101811
K12340	159143	142168	40273.5	126427	88766.7	96597.8	140911	148865	31164.9	10480.5	19984.1	177886	19087	148924	135794	108483	226220	91603.8	101678	69961.1	262207	103753	44676.7	241499	197037	64417.3	36585.3	231199	113908	208459	109444	171262	102834	44141.8	170978	216444	200326	125984	189464	81170.6	86928.3	2957.61	165016	75641	90147	161180	163925	72179.7	128633
K02013	173302	152221	97899.3	136572	163349	126706	128064	136618	42979.1	57884.7	102347	117142	54382.8	141401	156842	131416	165574	129863	136326	111406	158874	94079.9	94280.5	131213	131936	152528	106881	166570	166861	131700	135658	123231	114215	151756	120047	133925	133877	122664	111370	190239	84754.2	51378.7	108540	103892	102498	127395	116526	86572.6	99712.6
K02314	171703	148442	103811	122209	141113	128133	136521	122901	36783.2	50468.5	119149	105897	43992.8	143886	154224	139752	159637	122401	136566	107606	248600	91287.5	101544	136356	174222	142363	113010	148198	182917	130485	136220	123407	120343	151681	123897	132606	128294	111809	109906	192571	82936.3	52510.8	106931	94311	93410.6	118741	121282	76577.4	101931
K16089	239867	152820	53801.2	122878	122283	104901	110338	123222	36328.4	10187.6	17677.8	139905	20621.5	104610	108026	151831	345850	75753.2	150038	125106	489350	84120.8	39296	211465	300066	69840	43914.3	189385	133137	171217	108815	138539	73544.6	44557.7	134915	195535	178048	90339.4	182137	109506	70120.8	5242.16	136355	66044.4	75091.8	137138	151172	50990.6	98321.4
K02026	171610	110290	160016	180642	193678	152704	148728	68917.3	31996.5	122967	211243	58078.6	71840	108727	202710	120653	97743.3	203016	330315	106419	121351	93034.8	243116	19153.9	30506.7	165334	217916	72236.7	199985	22156.2	176373	43388.3	149195	351351	59287.6	72695.7	42718.7	79594.8	30066	351788	66609.5	196153	55387.6	154183	82276.3	119711	93490.2	72705.9	62192.5
K01129	122909	118355	88503.7	120708	81477.2	91863.8	158825	172892	20469.2	51111.1	97181.7	142261	32967.4	178192	89370.1	80076.2	129206	92187.3	129405	102496	131613	119014	97744.2	198092	117934	117712	80903.4	211992	117219	188673	89194.2	138853	83761.5	92258.3	152252	199852	146357	110120	190779	121661	95352.6	33650.1	163076	105750	108600	169023	175551	88417.7	104699
K01738	190597	149003	117772	98015.2	149827	110255	145352	125038	31698.2	85504.9	117375	97072.6	38491.4	152639	111150	134479	199470	109439	156997	118414	228939	93505.9	99951	126583	169437	152493	117891	152261	153190	127378	110836	105458	109991	126496	123693	130929	107059	108528	112091	158943	82368.9	44066.1	109798	105276	95684.3	135749	125905	84844.1	105031
K09808	132773	123304	50597.6	119036	86896.3	77877.4	143041	172275	29213.5	8214.92	17675.6	170271	23277.9	155184	97923.3	97143.9	170171	77753.8	78086.2	134264	198625	117161	39738.3	240970	162387	63751.7	34296.4	211986	105219	203379	114805	163914	94047.4	42766.7	203252	224116	177527	130296	192150	73654.6	102469	2098.39	176755	79195.9	108099	159280	163706	81068.9	127408
K03315	145913	90409.7	65420.2	126406	94215.9	94553.9	161140	155667	38411.2	12683.2	32143.4	185218	37969.3	117629	111051	107140	169989	86713.2	113961	76843.6	219539	111126	62130	219697	126257	109759	94714.5	207365	88464.8	174819	90848	166877	103707	43042.4	176756	217651	176269	153063	195738	79120.9	96536	8973.89	169023	77572	99393.9	159374	181098	74878.7	123007
K01652	164001	141590	107545	116212	143729	120906	149316	119595	27866.3	100568	99102.2	110160	41612.3	156004	119269	120233	201924	129538	195922	116031	227157	102927	126102	125692	165763	135212	113297	136362	145541	132559	132136	109164	104287	142412	123836	134528	112568	101972	111512	166678	81224.9	47540.9	118032	105823	96667.9	148354	132503	79584	97858
K11991	163507	126932	118831	121645	112835	117255	164195	121237	26407.7	92680.9	113338	106672	45762.8	159485	126317	115735	146246	123784	160901	120293	140899	108660	115654	133414	122193	150439	120548	133236	154826	129620	127105	109741	118019	156286	128305	140717	109099	112403	112239	187112	85572.1	60053.6	115196	111786	104313	141959	131387	78376.6	100091
K06173	172382	134123	111748	111201	106081	111860	150246	131440	31007.1	56266	130942	111853	45660.9	157425	119625	115641	147832	125873	166542	118902	151074	99282	120355	133546	132539	168227	133559	151656	147837	126401	120969	112144	105875	142236	126733	142699	109096	116559	114295	152160	81822.7	41260.9	113374	104283	102915	150808	129958	79431.5	107347
K00067	161823	148465	97036.4	137204	131923	131616	146136	138621	34777.2	91276.7	76695.8	129008	51823.4	145514	143211	121535	201095	105065	149096	117086	209344	105908	103618	142536	168607	112945	76603.4	187153	157531	129426	118672	108596	107428	136546	128156	143218	122820	119361	108585	175864	88472.2	60429.8	110097	100129	98210.7	134367	124297	92757.6	97239
K02028	215559	166581	172342	125751	203279	147717	155402	79614.8	43688.5	133393	242526	60161.8	68770.4	146542	126185	160785	175061	135845	215963	93137.9	154049	88521.7	155812	24102.7	143271	238442	209048	87214	203490	53089	117686	53479.4	151424	249167	43285.8	49269.3	45425	104635	30573.2	262121	66986.4	117387	42112.3	114047	90199	93428.1	84819	84702.4	68256.3
K00784	102986	55824.7	72228.9	128501	69986.5	91972.3	166198	165049	19749.7	55039.9	43621.5	167588	31998.5	131580	124649	84771.9	105289	120312	110286	98906.2	130431	129708	93421.3	211036	66093.5	99324.9	69521.1	222597	94966.8	164768	100962	154414	83712.8	98363.4	171793	213094	166835	124056	193298	106891	95743.6	27215.6	176066	95683.4	120022	180555	181163	79593.3	115516
K03527	164919	130018	114518	117633	106110	115960	146675	128408	33770.2	57782.6	140752	118843	50924.4	161100	115703	124882	139522	122751	179563	117215	146531	94787.1	119399	132477	138598	168281	129545	149945	146703	125411	117450	112295	107951	133377	125860	141716	111142	123752	114380	150616	85611.1	40623.3	114110	101544	99407.1	140884	128588	81703.3	103131
K12308	165005	345842	78986.4	89086.8	123945	132350	78498.1	71243.9	20934.6	15997	100580	101991	25459.5	264668	141083	139027	357786	92391.7	152756	78228.3	355472	56889.4	83449	115299	424824	63114.4	71292.8	130367	215723	235065	120230	105041	88683.3	89380.5	86517.2	116077	128159	72163.6	98954.4	117076	47521.9	49974.7	91963.2	89101.4	56916.4	92498.3	99437.4	41421.8	71013.9
K01756	162536	131093	112082	116216	118503	120947	142054	123882	28832.4	52421.1	152460	105484	43888.1	153230	118959	116766	150932	109666	153734	109566	141626	93106.6	117933	132996	136470	167231	131483	145218	154485	128430	118377	111921	112074	155352	118596	134782	107214	116435	112539	196240	83650.9	52703.7	110040	96994.8	95148.2	121186	123081	80705.4	103740
K07126	116366	390641	92317.2	82617.5	76170.3	65564.6	136345	86353.8	17689.3	47273.8	63942.2	97386.1	26890.5	358467	79598.2	63513.2	269927	80196.4	120969	94759.2	101756	70203.3	77466.7	129152	375146	109433	88604.6	120114	191088	289363	144469	106888	89975.3	83980.5	93950.6	127490	113300	92411.6	106461	80515.6	53663.4	11642.2	85825.7	133898	57920.3	109796	114269	58440.6	99334.9
K06381	178492	78847.8	140452	149893	118010	129170	171893	106909	30318.6	124415	123465	88240	58635.3	114390	145687	110032	133999	129067	175247	131390	136207	106311	135129	114777	86823.1	192230	154610	108123	150053	100802	113924	107330	103432	180608	98319.1	120714	115892	111710	113540	234210	82969.3	71082.3	93741.2	117884	100093	130615	136886	76654.7	91591.5
K00677	126966	120502	49981.9	118728	82116.2	76293.9	140020	170601	25283.3	8221.17	16519.5	169917	22950.2	153683	94817.8	94300.4	167955	77335.3	77812.7	134153	197439	117109	35439.5	238888	162016	63228.5	31989.9	211935	98590.3	199635	100854	163761	70703.4	33510.4	199741	222700	177181	130016	191980	66708.8	101838	2091.64	176638	72848.4	108030	158886	161007	81040.3	129038
K01817	120188	131479	65250.5	118400	96314.5	91201.9	132937	154537	29811.5	16553.8	37618.8	147752	26200.6	163764	113814	117913	181277	113335	126500	144948	221899	108754	65861.6	209904	159933	75163.9	50429.2	201623	113111	201859	78322.1	157664	101558	54957.6	163952	207224	177732	102716	190192	85567.8	89320.9	14941.9	158123	93020.1	100492	182877	171397	75959.6	114302
K03630	163143	126839	96469.8	113758	122914	118344	142716	112112	33948.9	53383.4	87195.6	133087	40742.7	144177	138656	136856	151413	117142	126948	102784	151269	98598.3	90074.9	151181	124408	141168	103773	147844	152098	138438	126931	129063	109060	118580	138854	149658	136350	130386	115367	153807	81685.1	26696.8	122821	93957.7	98640.5	139505	125906	75064.3	114839
K05970	118957	202176	48343.6	84005.9	110716	153367	117092	97183.5	40960.6	12545.1	42393.7	153946	22042.7	193256	157998	146818	239118	57921.4	93904.6	130937	322033	97819.9	57456	158258	203466	71011.9	45341.2	44895.7	164731	239414	127824	171279	110382	59981.1	157280	197653	181232	85532.1	179699	103288	84064.9	34141.3	131651	83627.6	68969.4	104147	128914	60570.1	81337.6
K01278	142549	81799.2	50035.9	113197	79258.8	91141.3	143646	171530	27835	9511.68	29056.1	163648	17894.2	116931	123364	99977.7	150990	77264	78606.7	134487	200004	119232	44617.1	243661	115926	63709.8	35459.3	216306	81377.1	178149	105671	175326	96369.3	36538.3	203959	223932	183988	124774	192147	70081	101140	12687.6	176071	74579	108298	159325	163474	81101.9	127187
K04043	149340	124241	116286	118962	104540	101536	153468	128121	30194.4	85012.1	115435	103815	45897.9	148125	122080	101261	133562	119511	136871	125521	126581	104644	96609	132888	126291	145239	113471	152626	143214	124736	118641	106563	103672	150571	126146	134701	108977	119161	113393	165176	86695.1	58454.7	110317	109974	101576	135976	128902	86742.8	102618
K00762	143601	127432	114306	122865	108080	114550	149316	129360	28982	89773.9	116642	106288	45136	157372	118886	105147	144952	119411	137874	125455	135469	106240	101340	131483	123926	142332	99727.5	153038	148632	126785	111758	101640	107241	159190	124527	134149	110011	111510	111008	177705	87579.1	59246.4	112038	106899	99953.6	131775	130399	85829	96881.3
K07088	138172	122386	138775	129912	102948	108633	169087	108032	34486.3	98253.3	164882	110377	67727.6	156869	122944	96215.9	113346	152212	168767	78363.6	55448.1	106037	151791	105993	89177.2	200468	176355	127618	115625	120064	92749.5	114203	97715.7	163377	84036.2	117239	115497	115847	115204	140852	81562.5	65698.9	95573.1	123907	101769	148612	147400	73230.2	91344.1
K02110	136659	122357	115437	122178	100410	101203	153676	130238	31069.1	87919.1	108434	109613	46628.9	153363	123312	92012.4	134907	118356	148651	128831	128437	108228	96418.8	131520	123870	139148	110570	153748	140390	123479	100512	101062	106182	142673	123928	138990	109493	115521	113476	151236	87208.5	58967.1	113389	111592	103133	144266	129890	87608.8	101991
K21636	154501	178484	101976	106710	98791.9	104218	138832	123644	30008.5	57593.4	113796	109436	40599.8	187198	101450	104804	168764	97495	137388	105362	134158	87527.5	103830	132918	171883	141171	105927	144551	154182	153737	113624	106804	105323	124181	119744	134699	107906	109932	109823	144025	78631.6	37874.1	107559	94466.1	92833.4	120097	117349	73423.9	100774
K11754	150091	125433	114061	112915	102247	99274.2	155441	130889	27905.1	90648.1	115822	108811	46230.5	158790	107347	106343	136590	111375	156620	121809	136952	103650	115926	132076	126471	147188	118442	151316	133771	126180	118070	105713	100874	126156	124705	137292	110400	119315	112657	141030	84134.7	46522.1	111982	108350	105773	131971	124341	84183.1	97962.5
K02027	171966	100802	171068	144457	185826	148256	177025	75135.8	26910.7	192351	175375	55659.8	79525.6	110542	128109	110253	101119	168130	302737	100370	117022	98619.3	274101	18233.1	36733.4	194671	214958	69659.3	118054	30704.4	175686	49629	120930	235965	59226.1	64004.8	47118.7	90053.6	28511	256303	59282.6	132671	58385.4	146257	80106.6	89109.6	89929.6	71708.2	57324.7
K07001	233242	169011	71953.7	127738	159671	118509	107251	102381	42236.8	48787.6	30994	112459	41706.6	122874	96284.2	162536	297664	94105.9	126118	147144	352045	78015.9	55385.1	141552	263026	88280.2	51503.7	126405	160224	132741	137686	105684	109905	93367.6	131997	137648	125979	95752.5	103045	163835	73256.9	25236.5	100991	69934.5	82002.8	92402.3	104823	59627.9	89524.8
K00942	156506	124202	105844	109754	100815	106710	142433	127996	30169.4	57943.8	114933	110785	43050.7	155333	113326	109296	139485	120584	161376	116258	143144	95926	107683	131568	128115	150001	121015	148321	141287	125456	117839	108002	101440	132129	125169	140061	107879	112777	112902	146434	81003.8	40550.9	111329	101802	101114	139437	127625	78646.7	102101
K00789	156370	124966	106478	126792	114465	103494	136891	121796	28739.2	50738.8	121739	102843	42601.2	144151	134820	110295	134292	107660	136781	109314	131840	94643.7	99447.4	132076	127650	139303	120722	142224	166550	125656	120849	105842	110191	169308	121152	134606	106654	108673	110602	201735	84605.4	67518.7	107970	98797	95706	123418	118565	79119.9	99376.1
K01951	169555	142553	103855	105461	148079	114349	135868	121608	31241	51944.2	124392	104317	39557.6	146513	102691	132628	160578	97841.9	129295	105446	142061	90631.6	102464	133519	128793	140350	111019	150474	145420	127352	126673	106783	104928	132067	120034	132801	110160	108929	109873	163287	78697.2	48716.6	108129	97884.6	94402.1	117305	117143	76340.6	95669.9
K03544	152761	127726	106113	109831	99910.2	106520	142590	128363	30053.6	57995.1	112170	110443	42421.4	154689	114315	106695	139641	120876	161414	115354	142357	95197.7	107021	131754	127671	150168	117813	146351	140937	125538	117835	108925	101630	132392	125625	140475	107518	112125	112971	147062	80478.1	40456.1	112200	100754	96131.9	139451	127192	78230	104498
K03524	147274	128693	114303	119019	105183	100472	151533	126051	28161.8	88886.4	115948	103399	44797.1	146404	115301	101039	133077	107525	134165	118617	125688	102605	104171	131434	125937	142000	108554	151672	142922	124933	114938	104277	103282	146894	122942	132499	108189	114413	110851	166620	85548	58659.9	109729	104343	101407	124044	123803	84197.6	97555.3
K00567	165640	188303	90950	110356	126712	109416	129120	116994	32504.4	86501.3	99629.7	102357	39169.3	169121	96430	127415	221789	75820.2	125070	38259.1	195058	86670.3	96938.6	130596	207467	120677	99171.8	137627	164749	158280	134896	101048	114662	112885	106498	112424	109395	103619	106261	158862	80709.9	38732.3	105643	98908.2	75371.2	99113.2	110569	73191.7	86382.4
K03438	154819	127308	106253	109172	102855	106479	140709	126872	29509.4	56582.8	111448	110735	41722.2	152950	109985	112679	138908	117048	159724	115230	134747	95373	99056.2	131319	126045	148830	116812	149141	140298	124361	118862	109894	101420	133224	125049	139691	107635	112000	112577	144750	80450.8	40397.5	112097	100811	95807.2	131754	126578	78010.3	102506
K01534	149092	79613.7	120333	129074	109978	99172.5	158135	140561	30776.1	92589.1	117935	105277	49784.6	120428	85302.9	118661	117588	98955	157708	126606	136856	108708	122600	128058	87964.9	158143	131628	162716	130842	95625.7	100184	89229.7	105386	152559	121695	138578	90179.5	119652	113043	175532	88474.3	50977.2	115246	98273.2	107041	130484	124740	94439	100173
K01081	103564	121009	47406.5	97432.8	81215	73699.7	136925	122424	27239	7471.92	24690.2	177964	16479.3	141082	95253.1	95167	165948	73852.8	72671.8	124811	197414	99393.2	35897.2	236115	154159	53007.6	32739.8	237262	97232	199649	73897.1	140734	108166	34651	177990	222426	172730	126992	190621	64511.8	67495.1	2628.14	165934	71664.7	94194.9	170138	169538	63330	125240
K01953	141641	71462.1	89434.9	169205	131471	115494	132077	98921.4	28895.3	51634.7	143758	96471.8	47201.3	103302	190649	136676	109859	124013	189535	45647.8	145325	83131.6	140551	119040	74896.3	120267	130511	131255	202478	99347.1	135487	95086.7	130257	229255	92229.4	118574	107374	89601.9	110196	302984	75394.7	97457.5	97754.3	108598	91801.6	124367	119178	78608.7	85356.7
K00640	153316	123925	98248.3	102249	122460	104167	137359	123352	26058.4	54350.2	99115.1	107561	35380.9	147257	103163	123629	149732	102004	130391	109023	134499	98542.1	91771.4	135473	123239	131198	108471	140196	135574	141266	111371	122936	105356	109141	130043	136881	118372	115202	116888	149818	82471.2	26887.5	110109	102297	91910.8	142413	123632	88751.6	115251
K03734	140278	175349	98176.5	107351	95650.8	104386	135300	110918	30559.6	53877.2	100637	105209	38215.6	180380	105501	94722.6	168407	95248.5	127292	102671	170613	89391.7	90441.4	130155	168270	136236	107988	123918	160604	152885	121474	101758	97904.8	119518	119838	132215	107604	108071	109297	140989	79030.5	37758.1	108262	96934.9	92824.6	124236	118325	64775.2	94791.2
K11085	138647	157009	104952	124721	101449	97008.4	140907	112490	25320.2	87923	83615.8	102912	42873.5	182145	114126	102841	147742	109547	137133	112360	127814	100389	87883.7	129687	164033	124954	92862.3	123386	165752	151114	117592	99311.1	90238.9	145134	120379	129431	107604	107045	108201	160916	83195.7	47182.9	111807	103633	97343.5	122430	116899	74183.7	89602.5
K00948	149135	133064	102468	109555	99932.8	107351	139344	124982	28078.5	58433.2	120358	109787	43505.9	148952	105224	106354	137903	106907	149212	108010	140453	95483.3	108794	131181	127744	139890	115941	151050	136284	127442	118021	106258	100203	129387	123061	137476	106713	109069	110293	145452	78381.1	50663	110721	96127.2	95595.2	123979	121392	75532.9	97777.4
K03699	171980	160087	78027.7	114040	133883	138880	101369	102034	42500.5	24994	90685.9	123408	43270.7	140213	137601	132735	218987	125460	171820	95304.5	251482	68288.4	98802.6	121903	176540	125438	91597.2	144241	149056	136209	138287	112838	123736	105957	97018.6	128465	131313	91086	107643	146443	58678.8	19499.1	96370.5	84935.7	63789	131062	115958	57641	91122
K16786	203071	148184	181107	98796.8	123004	131697	154748	84517.4	26428.5	141844	252902	32100.7	62862.9	144249	126621	114315	129852	152873	240081	97450.3	86884.1	80439.2	190359	23444.2	93223.8	238650	224629	87278.4	170921	48069.6	135405	49013.7	108667	216001	43179.5	48130.7	36793.8	94671.2	32291	233163	66549.9	101965	46112.2	126778	91141.4	98811.7	86988.6	80431.5	67917.3
K02601	182847	145297	98239.4	98897.8	98305.3	97624	131917	142625	28405.7	50836.4	117954	103444	38305.8	143131	99172	93625	175779	98046.1	144924	109746	193443	88563.3	85343.6	131687	175062	138334	104683	180941	127145	123373	106020	103512	93157	112691	119790	131094	104154	108089	110108	132555	77718.1	39190	105389	90851.5	89304.6	116145	117049	90287.2	102830
K01791	233859	147775	80573.1	124979	183680	116149	96377.7	86281.6	41509	9652.77	79917.9	100444	35199.8	80294.7	71073.7	191902	279992	48759.4	151239	82299.4	532909	62730	59065.4	121532	311087	105697	93704.3	123218	193499	95408.6	110219	72700.3	91568.3	97642.7	91053.4	114303	88504.5	97010.9	103154	202960	56679.7	35719.3	85269.5	66829.3	64773	92494.4	97912.6	54953.4	78626.6
K01783	143937	123369	98062.7	125700	108518	100048	131810	119733	28403.8	49774.3	117556	102117	41619.3	139982	129893	112436	131573	108019	133537	106620	126404	93341.7	94752	130654	125031	130692	106734	144735	160846	124519	115299	106028	105797	163521	119555	132617	105219	105564	109578	198417	81649.3	65596.5	106484	95578.4	93680.1	119750	117812	78088.1	96602.8
K02115	127699	120754	107097	121899	97269.2	92668.4	148511	129666	30811.6	87494.1	80773.6	109410	45180.9	150886	121047	90895.9	133746	117105	137177	128272	127296	108147	95118.8	129976	118802	125401	99751.5	153724	133910	121480	99768.5	100501	105043	141105	122863	138637	108846	110284	111791	142942	86622.5	58580.6	111357	109717	102689	143082	127669	83896.2	99042.9
K17686	144019	183866	99613.5	100543	125130	105564	126318	107471	30569.2	50132.3	114511	102837	38821.3	174377	95553.8	129548	168340	92869.4	120746	101411	152341	89442.4	84660.7	128234	166809	129857	101623	132748	162392	151901	109203	102280	98792.9	119479	115862	130751	104419	105325	108077	148105	76208.6	57312.8	105848	92084.6	85148.8	115257	114385	65519.7	90341.5
K01585	124314	110410	106935	123618	97298.6	109738	145176	116067	29210.6	92519	85740.1	105987	45815.3	147027	119607	112933	136805	122625	131305	121963	135892	105629	97531.1	128478	120969	130669	94205.5	127714	149671	127123	104612	104110	98787.8	155543	120525	132082	108832	107623	110170	175841	86192.3	48638	111898	101398	102655	138799	128075	76347.3	98587.3
K02108	127279	120549	107154	121228	103976	92332.4	147746	129378	30505.6	87502.1	80982.6	108707	45408.9	150366	120695	90847.9	133532	116226	136902	128914	127388	107336	95581.8	129944	118958	125075	100222	153838	133390	121265	99636.5	100313	105185	138024	122455	138552	108788	110316	111619	142659	86268.5	58580.6	110033	110109	102646	142407	127433	84460.2	98786.9
K02111	127151	120771	106983	121975	97367.2	92332.4	148211	129355	30520.6	87494.1	80632.6	109009	45127.9	150747	120911	90965.9	133646	116744	137148	128272	127296	107837	94979.8	129961	118802	125057	99669.5	153619	133771	121477	99745.5	100470	105100	141112	122848	138593	108855	110293	111693	142805	86531.5	58580.6	111210	109788	102681	142716	127021	83743.2	98979.9
K07713	156588	117098	28533.8	124532	141375	134703	114387	147763	47428.3	8275.04	13580.3	145002	21585	111691	162370	179924	235094	87550.9	94754.5	9563.93	258719	91476.5	44748.5	188356	99068.6	62719.6	30149.6	180178	134561	180900	110856	173828	155860	46110.4	127285	175571	196039	86489.4	181354	119739	85687.8	2469.44	148837	66991.1	74740.7	129490	148766	58609.2	87053
K07478	142890	170709	96130.3	105059	95288.9	96623.1	131595	121040	26976.2	49991.1	105160	102987	39022.7	179093	102487	100561	159270	99349.7	139098	105230	136080	87709.3	96721.8	130242	168930	129169	108168	147727	145136	151240	120246	104483	92853.5	114565	118595	132223	105115	106029	108929	137104	78164.5	39445.7	107312	97969.9	87576.2	117444	116498	73702.8	95384.9
K02112	127002	120549	106786	121228	98561.2	92293.5	147729	129185	30505.6	87494.1	80121.8	108670	45081.9	150342	120640	90847.9	133515	116079	136792	128119	127388	107258	95581.8	129933	118739	124791	99051.6	150328	133377	121265	99232.5	100260	105143	137691	122382	138230	108692	110196	111553	142653	86136.7	58580.6	110033	109224	102587	142400	127014	83546.3	98643.9
K08998	127900	107624	84754.8	91235.9	81014.3	62363.3	158933	141471	19618.3	45806.1	85891.1	144554	36183	172141	55101.3	76236.1	115905	77206.5	96997.8	94300	47084.7	115688	75578.1	188748	76223.5	119383	84944.8	132841	107817	190508	80453.5	136468	60848.3	83478.6	156014	195278	146729	119397	190674	106661	98662.6	24371.1	148228	99415.4	98279.6	146957	157360	88920	105411
K03101	155493	126246	98320.5	108577	99542.8	100368	137402	125261	27972	53759.7	108687	109069	40221.7	149705	104644	102995	140683	104990	154924	107461	138105	91881	109511	131018	127015	140873	110763	145632	129569	125177	117429	106348	99721.7	118254	122812	136513	106842	109884	111172	145453	78031.4	39418.7	109633	95247	90431.4	125642	118834	75633.1	96724.4
K04758	204335	221436	159969	89053	121310	126406	137527	70857.3	31364.3	93842.2	201988	44976.8	62987.8	214287	104219	110404	155210	120820	195273	79174.4	52596.4	57469.2	152606	26071.6	190255	252461	205416	68361.5	193953	100667	116555	59848.8	111598	202720	35752.9	43860.6	34812	106508	29884.6	218270	57317.6	57274.2	39376.1	117621	71911.5	75231	75562.2	67087.5	71951.9
K01939	141293	122922	111909	105090	96347.3	96531.9	151481	127752	28370.8	84959.1	108600	103284	43773.6	152420	102917	97449.3	132943	110427	128123	123158	126323	101752	90299.1	131669	125075	142898	107028	151209	122398	124698	103525	105240	94101.3	122349	123060	132964	107487	114645	110933	131579	82567.6	44528.3	109165	101499	102223	129806	122984	81985	99018.7
K03466	153573	132841	98041.1	92075.3	105959	91347.2	146091	122114	24108	51985.6	129781	107247	33915.5	146869	97326.9	95282.5	133111	97793.1	130484	110646	127018	90514.9	87821.9	147465	121504	127893	106780	175778	123005	124537	113035	105150	96837.6	118963	130512	145760	102154	113016	110638	133493	74594.4	49649.9	106173	93482.7	87996.1	125605	121920	78153.1	107232
K06177	126402	77820	49470.8	110150	82276.7	74448.8	133995	147137	24977.6	8430.96	28937.4	161445	18733.3	109026	93074.9	94013.9	144231	75502.7	76778.3	129942	198793	107536	40864.6	233832	114261	55240.7	32882.2	216861	79156.2	173290	89556.1	153017	91179.5	33937.8	183459	216701	173620	116135	190613	66817.1	83863.3	12642.8	164227	70397.4	98104.6	159556	162388	71419.6	119814
K00014	145420	122705	103270	113982	106476	99946.4	135244	111840	30417.8	57926.6	108619	115642	45282.8	145705	103412	103514	133291	110514	140779	110435	132235	91423.3	109811	130227	130243	147676	107281	128011	134760	124888	111569	106137	96830.1	125641	121248	135609	108259	116917	111351	135068	80727.4	38631.2	107566	93808.3	103056	125098	124541	69674.6	98693.8
K03718	120058	74891.5	47176	110198	77129	74122.5	131191	146865	24905	8248.32	22362.8	161328	18233.7	108583	94433	93757	144095	75607.9	76432	129623	197607	107497	35645.7	231961	114095	54762.2	32335	213907	78332	174528	86220.2	153237	90590.6	33617.2	180035	216661	173447	115997	190505	66516.7	83820.3	12041.5	164077	65946.9	97746.5	159274	159738	70673.9	119781
K01776	186085	101288	94478.2	101586	124377	105732	132148	120540	32310.7	47846.8	103964	102354	37942.9	104388	102606	129266	167819	94488.9	138469	102841	220112	86202.2	84714.1	133097	129357	131613	103160	143707	131173	99860.2	115595	104679	101515	111263	122627	130916	105522	110939	110104	153051	79551.2	38055.2	105152	79988.7	87326.3	115342	114481	73504	98691.6
K03217	144002	168856	95103.9	98173.3	93672.4	89410.1	133570	120525	26400	49489.1	109054	106212	37047.8	180129	99883.7	94234.1	153283	96932.5	127016	104273	126195	87355.8	84894.6	130931	167616	129995	98610.1	145073	142365	150069	109008	104862	96320.9	111736	119218	132983	104262	105453	109002	128324	75592.6	37809.7	105837	95305.6	86964.8	125545	116676	73148.5	94808.5
K01000	144913	122954	110701	104968	95303.8	95786.9	148729	124762	26965.6	85015.4	106211	103134	42783.4	145093	97930.5	94791.1	134265	101286	125923	117640	129758	100677	90749.4	131267	125471	140107	102630	149629	123452	125886	103570	103695	94431.1	116585	122208	132047	107097	114001	110249	130853	81959.5	44490.4	108769	99834.7	96956.2	121842	121524	81559.6	96748.8
K01173	86138.9	57742.6	44502.7	104057	80890.3	77557.3	142470	146773	24764.4	6925.36	16107.9	180000	16392	108756	94850.2	91222.4	102439	73889.9	56182.8	129255	141484	109886	35747	244442	66258.7	53007.4	29200.9	233832	77550.9	174643	84620.3	150582	109004	35840	195834	229877	171366	131215	191983	72149.9	83155.2	1252.36	177331	66430.7	101935	169470	166076	72125.4	127275
K02109	120089	125200	104160	119010	97344.8	90627.2	142988	126230	29558	85341.9	86601.6	103963	44039.4	139657	118652	86697.3	131245	113424	127618	126259	127169	107620	92056.8	129198	118516	118736	96735.4	157748	130511	120985	101207	98476.6	93631.4	134118	121475	134915	107586	108841	111299	139106	84780.7	68715.7	109107	111720	102031	137407	124554	83675	97680.4
K01687	110644	115859	105427	114810	110967	103543	146020	114558	23535.4	92614.9	96949	97358.8	38355.4	145191	114282	102881	141849	109817	129006	115879	152278	107683	109267	121694	118034	117638	95505.8	130693	145577	124270	102782	98778.1	93609.5	157035	121392	125543	106019	100614	108542	166192	83746.7	59086.6	115177	101388	103489	135072	123420	77542.4	90617.2
K01126	184651	109661	120220	96487.5	161420	134699	144516	98228.9	35865.5	87993.8	154040	83333.2	45388.5	117458	91170.1	132450	187083	93794.2	164286	57231.2	256116	87263.4	82687.6	97736.2	126058	153382	95366.4	102912	140697	99348.7	128899	88796.3	119824	130720	87357.6	95876	108856	95004.2	107392	135490	68544.5	32326.7	92721.9	95236.1	66913.5	108729	127990	72187.4	62881.3
K04079	169793	131395	88397.9	108090	94959.7	88568.8	131240	120952	31745.4	49458.6	67506.9	114235	42786.9	142547	102634	95244.6	175838	103573	143314	109728	186618	85515.6	80355.6	130771	173447	131220	96521.3	141889	126769	123150	110336	107116	98390.5	110805	119281	134623	107126	112987	110257	126680	79714.1	27159	105277	89091.9	87229.3	121871	119495	71877	97993.9
K06949	140437	163258	92616.5	100122	91162.7	94473.8	129672	119047	26293	49295.4	93711.2	103481	37375.2	177157	97072.7	95480.8	155909	93288	124549	104118	138006	85098.6	87021.2	129961	168429	129158	98321.8	139393	144087	150610	108534	103311	92362.7	110756	118168	130903	104620	105270	108478	131654	75709.1	26678.9	106092	90748.3	87381.1	115659	115701	72045.1	94171.8
K00134	153709	124626	102643	97988.6	98087.1	91083.9	139620	121497	27950.2	49483.6	113642	102664	38140.2	142356	102875	98093.2	135031	94760.9	129960	106642	124036	87519	93960	132438	128685	147908	119000	141145	123784	123338	108828	108164	100272	111108	121082	135173	104484	114907	110816	131566	77770.4	38111.4	105130	91613.8	90537.3	117287	118311	74414	101365
K01735	131233	171305	93738.4	97792.9	91366.6	88465.3	129052	129419	26809.8	49205.1	106941	102455	36318.6	176948	96210	93984.8	151429	93376.1	122674	105531	123114	87038.3	83352.7	130425	167989	124071	95782.7	159135	141218	149706	107937	102896	90629.1	111725	118085	130268	103691	104785	108962	127722	76067.4	37784.9	105496	94521.5	86847.9	115382	114833	81143	95813.5
K06178	137949	168129	93102.1	98798.2	92241	90169.4	128822	118682	26222.8	46056.2	102060	102732	39020.6	176337	97969.7	94126.2	151974	92029.3	123097	104350	123459	86738.7	85403.8	130205	167713	126902	98184.6	144416	145073	150777	107567	103501	91848.7	110171	118309	131888	103866	104910	108495	130186	77242.1	37115.9	106640	95056.1	91433.8	115618	114954	72587.8	93843.2
K03070	152768	121237	102558	98115.9	95799.3	97147.9	134869	120693	26504.7	49633.2	130774	103287	38162.6	147731	98268.4	97064.2	129637	98545.2	135534	105251	124288	87732.7	88288	131742	130515	142957	109336	144485	127223	125406	110584	104829	97200.5	113512	119789	131388	104593	112232	111728	133731	78902.1	37685.8	106984	89509.9	87574.5	117654	117128	77286.9	98215.7
K01338	156217	69661.5	103976	104601	108531	98559.9	141767	117237	29193.6	57723	97545.7	109490	42955.8	113652	111770	103147	120282	115468	140837	112407	133073	100193	96751.6	140245	80991.5	143040	114462	127947	121619	105536	101680	115268	98285	126749	132378	141641	113610	115809	115653	144411	82908.9	28426.4	111426	92311.4	103312	148776	131751	77701.2	107283
K00939	140099	167467	94308.9	98005.9	91700.6	88705.6	129172	119065	26189.8	49332.1	102652	102980	36425.6	175748	96286	93696.8	152046	92869.1	121596	103858	123590	87690.3	82936.7	130204	167509	127486	97743.6	144230	141297	149819	108060	103021	90501.1	111142	118214	130707	103739	104886	108584	126935	75323.1	37252.9	105548	94518.9	86646.1	116030	115588	72815.9	94205.5
K00873	125717	123470	106900	105606	96191.2	95996.4	144712	125462	27389.1	85192.1	104695	103658	46077.9	145048	98272.8	95856.2	135416	101484	128249	118174	126100	101195	92196.2	129267	123075	132598	102315	150124	121741	124559	103200	102641	95414.6	116425	118878	132345	107447	113994	110236	132460	82101.5	44373.9	110266	100970	101683	122353	119950	81639.9	94499.8
K04066	140652	124572	94080.7	97762.9	92826.9	89088.3	138735	153590	26937.1	49398.1	108852	101725	37767.6	146076	96660.7	93010.8	128551	94032.1	122939	110846	123590	98684.3	84926	130528	125844	131578	99683.9	162581	120490	123045	103522	111421	90830.8	108673	137592	132363	103335	113207	109304	126908	93056.1	37259.9	117233	88700.9	99685.4	115515	114583	91021.6	102644
K10773	142427	123090	94141	107164	95311.3	97802	133053	122568	27435.7	54103.8	104575	104167	40368.9	140587	102280	99106.9	135889	101438	139742	106291	138871	90453.3	105806	130705	127258	132378	108942	144969	125966	123720	118038	104481	93227.5	112232	119688	132535	105099	107104	109344	139102	76660.6	39584.5	107282	95884.5	87631.6	117792	118383	74257.9	95479.3
K01465	134745	169867	88554.2	98831.3	107481	95498.7	124926	120671	25156.8	50044.7	103708	103784	35507.2	175454	96370.4	92639	163895	96168.5	118079	102222	134759	89904	91350.6	129379	166077	117612	83727.4	142296	142989	150600	113488	99389.8	87680.7	117668	116831	127973	105186	98720.2	107808	135557	74474.1	37433.7	107476	95426.2	86793.9	124578	114832	74086.2	87071.2
K03687	170850	134428	93787.9	98016.9	92591.6	89064.2	129273	119031	26677.1	49605.1	103504	102017	36689.6	138385	98046	92353.8	170699	93747.1	140503	103972	187993	87123.3	82718.7	130237	171020	128444	101178	144115	124470	123194	103752	103063	90802.1	110430	118798	131013	103167	106360	108635	127806	76256.1	37886.3	105747	87489.9	86813.1	115685	114516	72881.2	95765.5
K03453	87793.2	104339	60590.1	100621	88373.3	74659.9	146826	163670	17779	46203.8	40759.3	139000	22973	155836	95234.3	89152	122594	70713.1	63642.1	92832.2	101874	118423	47444.1	210228	104430	61085.3	40729.1	211097	96191.7	197427	80980.8	146119	70811.7	55501.2	159007	193960	161453	104704	189735	66523.3	93049.9	19934.3	155604	93234.7	103169	158337	169892	86672	103619
K01929	153612	125534	93760.5	99192.6	97809.3	91039.2	130140	121948	26568.5	49789.6	104068	102526	37226.8	142274	102099	95533.1	131667	94812.1	124468	104037	123915	86632.5	84168	134052	126575	130734	101843	144114	128921	127231	123387	107517	94708.9	117698	120760	130782	105125	107175	110281	136037	76983.6	37368.8	104774	91702.5	87188.8	115486	115628	73708.8	98138.6
K04096	141933	121565	93513.6	100249	96401.8	103987	131399	121143	26441.1	52047.2	103973	107831	38075.8	140944	126876	101465	134169	99903.8	124054	104802	124189	93046.8	85890.5	134008	125062	129855	101851	144127	121580	134173	102238	124575	95909.5	113126	123443	135387	118138	112581	112564	130612	80208.4	37322.3	107023	91087.3	88331.1	127310	119298	80708.3	102410
K03733	142456	164609	95006.1	89619.7	92319.3	87811.3	128996	109146	23440.6	44576.3	108646	96072.4	29856.2	172659	99471.5	95011.1	152760	102164	126950	106043	118780	86744.4	73426	130081	160321	128539	92931.9	130224	135417	149873	98731	104976	91444.9	115915	119838	132185	101184	100812	110204	127260	73785.4	46469.2	106855	91138.7	81421.8	121905	121020	66436.3	95335.7
K11749	142236	161616	92270.7	97829.7	91581.5	88214.9	128677	118863	26103.5	49199.8	90289.5	102491	36714.1	175777	96059.7	93423.4	151800	92455.7	121643	103876	123706	84938.4	82361	130196	167351	127088	96375.3	139710	140844	149732	107920	102313	90260.5	107754	117919	130662	103470	104764	108461	126713	75167.8	26723.4	105419	93708.1	86778	115313	114828	72609.3	91811.4
K01284	125367	78143.9	44744.9	110064	88658.4	77572.6	124867	148430	24151.7	9231.28	15549.7	140574	18110	111177	99053.9	99197.5	149116	75193.5	76143	129286	198654	101506	39519.4	220224	115224	56411.6	31817.9	189491	86222.3	176128	102338	154549	75731.6	39194.9	168278	201315	177000	97059.9	187754	76175	84791.7	2182.08	150148	72516.6	88550.5	148726	158208	68596.9	109354
K01424	206985	117373	78563.6	115564	119241	106327	123342	117690	37326.7	48403.7	63677.2	101882	38589	92542.7	97968.1	139695	213794	85920.9	139285	95967.5	253510	84615.1	76853	129949	125350	125436	90271.2	141315	130708	100048	111845	102958	96641.7	101271	116672	125031	107860	105290	106869	146784	77439.5	36939.9	104801	74450.2	80355.5	106180	108417	67265.9	87354.5
K01649	120672	207741	90574.5	89395.4	92944.1	88876.3	121231	104496	19770	49345.9	93005.7	94848.4	29375.5	210627	89493.3	90635.8	177222	87497.4	113729	98656.8	130507	86134.3	78426.1	122164	203228	113125	85104.7	122580	156869	174806	105091	100133	81225.8	111020	113586	121153	100838	91222.2	105357	133066	70390.9	36854.3	106433	101244	85068.5	115235	112950	63583.1	85198.3
K06153	143943	122998	97074.9	98648.3	94652.9	92824.8	130631	120655	26306	53293.8	106729	102973	37365.1	145729	97848	96741.3	131585	97840.6	131736	106027	128147	88254.3	93643.5	130342	125042	135466	102259	145327	128930	123254	103524	103478	91911.1	114029	119716	131969	104319	108030	110325	129521	76320.6	37933.9	105848	90268.8	93820.1	119244	115983	74249.2	96405.2
K03695	136721	124226	105102	105325	89779.1	85885.4	143344	126290	28847.7	85131.1	78019.5	103369	41983.1	136764	102540	81346.9	133616	108712	117560	122255	126199	101594	82322.4	128988	118971	120758	99666.9	152460	120567	122469	101478	101563	90313.9	119357	122671	133359	105957	107216	109466	127187	80241.1	43908.9	107869	104323	96002.7	132690	123948	79611.3	95805.6
K03281	139545	184405	82683.3	99017.7	100977	90134.6	116814	105216	30267.6	48523.3	68095.9	93199.2	31200.2	161096	95471	126262	204833	88482.1	112181	97307	203906	86462.9	69506.4	126019	198150	95605.2	76375.6	124413	162377	151151	114046	94361.8	88605.2	104973	116215	125416	102453	92115.8	105433	129979	73481.1	47734.9	103187	90202.9	81935.1	110452	111619	59980.3	86968.3
K17759	134475	117593	103696	108172	88139.7	94335.8	136520	121911	23714	49278.9	106205	94269.1	34898.3	143054	111758	96364.3	123382	103059	126396	113384	121762	97813.6	81355.7	129381	119441	130293	101746	141571	133739	121459	90859.1	101316	93895.3	127233	119124	131580	102224	106321	109555	152381	78581.3	52434.9	107316	93667.8	95570.7	120118	116526	78093.7	97424.6
K02358	149391	121948	94773.8	114224	100262	92873.3	129293	119390	33506.7	49456.2	107089	117669	49658.9	139698	96726.8	93409.7	128902	98285.7	128182	105293	123638	86765	85007.3	130269	133727	139218	99798.6	144858	120811	123186	102028	105669	91160.8	109201	118285	131708	108574	116981	108739	127756	80174.7	37266.3	105179	88245.4	89447	115553	114830	73667.4	94685.4
K01874	144821	126253	93619.7	98065.9	95445.1	89458.1	133176	130895	26965.6	49388.1	110785	105364	38136.6	143114	96601	93119.8	130825	94044.4	130182	107274	130988	87425.3	85234.4	131063	126572	129450	97905.6	162614	121533	123060	103468	104471	95628.1	110984	118855	133200	103943	107842	109192	129489	76378.6	37816.3	105217	90417.4	90816.7	118477	115525	81550.2	96547.5
K02114	110978	115296	94052.2	121156	88603.2	91589	138142	127201	28750.6	86686.1	68531.6	108051	43082.9	146399	114570	87650.9	130819	112290	127594	125676	126812	106951	87465.8	127193	114923	108377	74101.5	153344	126942	120987	95202.5	95361.4	94534.4	130639	119759	134572	107849	100762	109139	140518	83545.5	58206.6	109659	103977	99654.9	141996	122796	81686.2	92521.9
K02051	161442	108270	102529	101576	115141	86002.1	147286	125878	21038.6	53757.4	112346	110735	42920.9	142364	65627.9	52716.2	129945	83279.4	159361	103418	113736	95704.9	96103.4	128925	129259	160616	124499	137399	98123.9	117571	83459	91584.7	84219.6	100888	118207	139858	85173.9	113704	111677	134980	75505.1	29360	113129	86768.4	100411	134362	117137	80906.8	88660.8
K03555	146800	116106	93462.1	99576.7	121497	99656.8	129354	109700	27398.3	49177.3	83620.9	102899	37746.6	140286	97803.2	120149	144112	92345.7	121750	101440	123401	84871.4	81851.5	130530	124045	127701	98168.3	121350	137978	125090	116126	105076	99022.5	114316	119218	131052	104018	106686	109622	149623	75482.3	26207.2	105911	87369.6	85338	115656	114117	64982.9	95923.9
K03210	137788	120582	96707.1	99987.9	94126.6	90331.8	137635	119575	26820.1	84955.1	101421	102176	38573.1	137717	97337	94438.3	131800	93613.1	122833	106659	125044	90704.3	87124.2	130858	124245	131220	99628.2	144868	120792	124628	102509	102482	93542.1	112803	118179	130367	105555	105921	109278	130085	78408.9	43002.3	106404	88541	87681.9	118321	116500	77194.4	91988
K01840	146151	64579.4	96027	119573	101709	98460.6	135905	109663	24165	53907.7	104305	93991.7	35400	104329	130071	105705	107450	104483	133006	104469	130820	91922	104016	132013	77777.1	129684	110954	119141	147048	96886	108562	102823	106758	161417	124778	133061	101896	100609	109744	196898	78810.1	54731.4	105581	87228.9	96963.8	122329	119897	69296.4	95285.8
K01689	116242	170152	90481.6	86299	108633	99069.1	116290	120304	25547.5	54352.7	87301.5	103219	36650	172329	82052.9	124757	167992	99977.2	122482	103949	131798	86981.3	76281.4	125712	164393	108806	75538.9	147345	146629	151852	103931	100294	78207.7	94987	113962	129587	103613	97509.1	108119	117885	71946.4	23850.8	107714	93321.7	90332.4	120688	115414	72031.6	88542.4
K00625	162385	134694	79413.8	102164	108901	88814.6	127198	140174	31395.4	48927.8	55355.5	102065	35849.6	132936	93717.5	114106	187170	85840.1	121055	106012	217999	95714.2	73159	134723	161968	103086	81843.8	135962	137085	121192	104832	102823	90602	86524.1	136049	136268	103536	105813	107095	125357	88581.8	26976	113328	78204.3	98201.1	113037	111014	78368.4	92611.5
K01808	148307	72213.9	94476.5	112368	113620	106451	132634	119737	27955.3	49766.1	104220	101308	39614.3	104276	114804	108339	110230	103732	133986	104643	130031	89589.1	106927	130769	84280.9	137706	111947	140316	124006	98764	103740	108968	101946	134252	119272	132221	104253	106948	109491	180979	80708.8	40628.4	105282	84490.5	90844.4	118822	114281	76178.1	96678.7
K00648	152060	134045	80769.3	103080	115420	103725	112287	118004	27381.3	49503.4	48447.2	102651	36415.2	131956	99241.2	108711	190906	87212.7	122669	100033	260529	85267.8	77555.2	128916	209064	94607.5	73681.1	139076	141533	128155	115263	98067.2	87187.2	101491	113140	126340	106250	93886.3	104894	148487	74141.8	27308.7	104036	83230.1	84069.9	114009	108505	67652.4	89860.9
K03737	148918	120558	94580.6	91856.4	89087.9	88539.4	132054	127905	26660	49177.3	103018	98579.5	37079.8	135987	91743.3	90052.7	131012	89340.5	105758	106797	122570	86202	80713.6	130998	129394	143638	90816.1	154860	117540	122837	91828.8	104356	89359.8	110642	118645	129054	103808	107689	109592	121000	76420.1	26299.5	105486	81460.2	93713.8	112757	114770	80288.4	100568
K20074	95324.6	150034	91482.5	145331	89095.1	81350.5	131335	126383	17510.6	49791.7	120794	93507.8	36375.4	168784	86150.1	90943.6	105049	97426.3	148326	53800.8	41312.7	83478.1	97967	139826	108352	123297	111617	216101	145588	143677	91175.9	77597.5	66783.6	142460	87257.1	120437	85702.7	95521.7	112633	170038	63072.6	62917.8	111475	107115	86232.4	144100	136448	70734	91932
K00604	142497	122653	97100.5	97794.1	93425.2	89250.7	130666	119168	26517.6	49456.7	102896	101802	37734.2	140234	100295	93157.5	129225	97404.7	127052	105461	124962	86933.3	82878.3	130230	125151	130310	98531	146121	121853	123024	104136	104189	92240.5	111005	119037	132650	103376	105956	109150	127834	76494.7	37334.1	105514	90856.1	87184.6	119981	119635	74439.9	97683.9
K06941	141261	120776	95226.9	100400	92617.6	90055	130711	120532	26965.1	52082.1	104715	103216	37313.6	138810	97590	94373.8	129528	95580.1	122876	104987	124291	88819.3	86925.7	130321	124867	129080	101533	144767	123150	123455	102698	103306	91633.1	112619	118940	131857	103520	105382	108965	129131	77823.1	37527.3	106400	88984.9	87322.1	116843	116293	73602.2	94897.5
K09825	139893	112757	96132.5	93641.9	83780.1	87230.1	138435	119579	27555.6	48811.5	97898.2	102162	37087.3	143348	100899	94818.8	126128	96070.5	125962	104789	126190	86550.1	83658.1	128953	125735	143990	110060	140105	115811	120752	90208.7	105187	94450.3	100799	119754	133715	103087	113278	110238	119087	76524.5	26789.2	104884	82022.9	93724.1	123187	117280	73405.1	98843.6
K09955	109947	80115.1	46872.8	82726.2	69196	105150	116065	100363	42965.9	14949.2	42328.8	140086	23682.5	115436	145315	96994.3	156522	114918	121291	138332	198866	89103.7	68247.6	176970	117364	69449.6	58657.2	129228	76862.3	175617	92722.1	161828	156753	50680.9	140493	199967	200004	84702.1	183541	68969.7	72230.5	16870.5	131989	80990.9	75632.8	135827	146918	57607.4	92495.9
K00806	140475	122864	92446.2	99731.1	92959.3	94776.1	129857	120275	26885.2	52088.3	103619	102323	38721.2	138386	96377.5	92801.9	134304	94162.1	124319	104926	126273	87659.7	86186.2	130311	125176	130348	98985.3	144839	120960	123464	102540	103103	91528.9	109569	118486	131361	103568	105166	108718	134140	75763.7	37283.6	105662	88657.6	89410.6	115818	115861	73129.4	94369.1
K11753	143707	122382	94150.9	98022.9	95446.6	89591.6	129146	120652	26163.6	49332.1	103261	101791	36813.6	139820	98583	94232.3	130298	93501.1	121813	103893	123590	86724.3	83083.7	130213	124816	128481	99146.6	144130	126858	124480	110006	103611	93387.6	115173	118137	130782	103261	105039	108681	133074	75837.1	37474.3	104536	89825.4	86711.6	115411	114607	72938.7	94770
K04075	143629	117864	97938.2	97699.7	91847.6	92078.6	129983	118860	26127.1	49351.1	121182	101744	36353.8	138100	96397	92163.8	128267	92819.9	130794	104148	123752	86630.3	84788.7	130524	127152	131047	104497	144088	120758	122995	101276	102988	90629.9	107817	118872	130871	103520	104842	108925	129212	77345.9	32121.3	104580	87215.9	86979.3	115995	114616	75956.6	94196.7
K02343	141382	120857	92975.9	97986.9	92360.6	90287.6	129686	119746	26170.1	49332.1	104695	102283	36431.6	139293	96569	92614.8	132520	93603.1	122199	104033	123756	87208.3	89736.7	130212	124625	128263	97932.6	144120	124878	123321	103954	103203	92626.1	112007	118580	131597	103508	104996	108687	134339	76276.1	37565.3	106121	87659.9	87553.1	115845	114989	72936.2	94684.5
K06881	145076	115582	95165.7	97692.7	89310.3	87861	134539	119800	27658.7	49155.2	92019.8	102115	37852.1	140189	100162	94569.5	127983	93505.6	128133	105149	122173	85037	83071.7	130923	126328	135560	111266	139222	121460	122978	100170	105731	96845.1	103910	120321	133457	102943	111383	109955	126405	76678.9	26697.2	104522	86147.1	88839.1	115464	116501	73047.4	97368.7
K03702	140306	120256	93376.3	98321.1	92605.2	88653.2	130401	119133	26122.1	49381.7	107286	101947	36914.2	142698	96923.6	97391	129141	94021.7	121971	104332	124657	88444.3	83091.3	130212	124839	129759	102439	145506	125728	123230	101547	103150	90781.5	114257	118271	131066	103490	106075	108827	127442	75643.7	37620.1	104680	87347.1	96542.1	116422	114705	73064.2	96079.9
K01972	141721	122087	94143.9	98980.9	94304.6	89196.6	130623	119562	26219.1	49862.4	103506	102518	36708.6	139513	97387	93184.2	129052	95264.1	123777	104488	123849	88385.3	83935.7	130301	125463	127937	99439.6	144336	121814	123711	104047	103277	91204.1	117900	119491	131822	103404	105083	108975	129739	76271.1	37320.3	108150	88237.9	86932.1	116685	114673	73163.2	95133.5
K01586	136201	119524	87709.4	109683	89995.9	91848.9	126631	123281	27425.8	50557.9	103504	104777	37478.3	140831	102462	96270.3	137023	109646	131012	107722	136435	88913.9	102231	129454	122199	115975	93787.5	142464	122425	124099	116649	101350	86761.8	116724	118130	129364	104738	100299	107723	138693	74940.7	38313.4	106658	91611.4	91022.4	124731	114101	72687.1	92213.4
K01515	135985	116112	95605.7	118117	91939.1	84554.9	133578	126345	30883.1	51828.9	100209	99721.2	48746.9	151945	82006.4	104562	132771	117719	167684	116832	116731	85061.9	99883.4	109626	129360	132951	115755	121965	119171	120266	113974	99793.5	101725	111251	105785	123393	102518	95550.8	106394	144174	78743.9	29050.4	95443.2	98419.8	83548.9	125691	111671	71239.1	87887.2
K21471	165424	78595.6	164659	123488	115122	129817	143629	70812.2	25279.4	135956	208877	37001.8	62709.8	117396	149899	112819	81222	154224	241703	102597	77787.9	88880.6	188601	19606.3	40842.2	211626	187359	78195.8	175859	21576.7	125304	38503.1	117683	257154	44932.2	49348.6	38297.9	85747	31323.5	264509	70836.5	117387	47025.4	126132	95153.4	107834	88898.8	78338.7	64377.8
K04567	140878	120088	92275.5	100467	87296.1	89195.6	130870	121345	26727.1	51891.6	103192	103249	37296.6	143053	98540.3	93313.3	127128	95188.6	123364	105492	116263	89615.3	84226.7	130199	124610	129264	103686	144486	121248	123518	99173.3	104126	91287.1	113013	120667	131647	103569	105212	108790	129394	79371.1	38092.8	106407	85493.1	87269.6	117894	116120	72521.2	94820.7
K02338	140823	120709	92215.9	105961	91546.6	90854.6	128801	119015	29974.8	49512.1	108798	109680	42213.8	138248	96168.3	92726.1	128362	95054.9	123730	104251	123590	86726.8	83517.2	130192	128893	130342	97676.1	144677	120509	123000	101344	104209	90589.9	107681	118127	130861	105776	110677	108521	126892	77653.1	37757	104591	87261.6	86759.8	115404	114387	72806.2	94211.5
K01925	140244	121013	92412.3	99934.5	91926.4	89797.8	130023	119838	26663.5	51432.7	102909	102533	37088.2	138729	96463.6	92513.2	129670	94731.7	123964	104516	125584	88012.3	84801.1	130268	124802	128141	98604.4	144585	120926	123421	102258	103132	91036.5	111907	118783	131201	103460	105068	108793	129045	75954.7	37259.7	106199	88389.5	86792.1	116200	115696	73156.2	94609.1
K00609	122676	116164	99390.9	104894	88957.1	94089.6	139828	123947	25552.9	84951.1	91575.6	102756	41329.7	145814	96363.8	91518.3	134193	102479	118664	115386	125919	100278	85292.7	128869	120012	118992	79547.9	146600	118403	124567	99701.8	98433.3	85351.6	111533	120084	127827	106728	104384	108390	129503	79565.7	44303.9	108940	95137.7	94595.4	128507	118865	80103	87128.3
K03043	139944	120176	92127.9	98634.9	91872.6	88366.6	129201	120202	26131.1	49332.1	103063	102351	36368.6	139468	96129	92441.8	128506	92873.1	121691	103939	123590	86631.3	82693.7	130805	125280	127590	98651.6	144092	120334	123070	109965	104530	90796.1	108571	118890	130650	103680	106626	110040	126797	75360.1	37249.3	104563	88726.9	86900.1	115376	114368	73471.2	96731.5
K02563	140121	126226	94055.1	97711.2	91655.9	88865.2	128912	118855	26134.4	49500.9	115048	101708	36449.1	138060	96216.3	92598.2	128574	93111.6	121552	103924	123780	88306.6	83462.7	130201	124851	127095	99072.5	148716	120574	122993	101397	102975	90682.1	110982	118139	130650	103120	104855	108546	127167	75991.4	47788.3	104536	87896.6	86740.1	115418	114816	73069	94242.2
K03553	140105	120591	92071.9	105960	91464.6	90459.6	128785	119003	29571.1	49411.1	102741	109676	43203.6	138276	96200	92742.8	128292	94940.1	124423	104432	123590	86746.3	82783.7	130188	128845	130298	97556.6	144302	120285	122997	101290	104195	90606.1	107387	118127	130858	105756	110673	108497	126842	77646.1	37249.3	105059	87464.9	86802.1	115491	114446	72785.2	94220.5
K00849	132591	118657	99736.5	104835	87036.3	93412.7	139767	121604	25580.6	85331.9	97441.1	101917	40915.4	140914	93519	91220.8	133214	99866.5	118779	115673	128640	99972	76381.4	129433	121198	121799	88395.3	162268	119614	124535	85246.4	97831.3	85700.6	113291	119069	128396	105853	103538	106695	127884	80168.7	44271.8	108472	91946.4	92399.7	122092	117491	79137.9	87967.7
K01889	140100	120068	92071.9	97704.9	91465.6	88366.6	129201	120202	26101.1	49332.1	103039	102169	36356.6	139450	96129	92253.8	128292	92865.1	121691	103939	123590	86631.3	82693.7	130805	125289	127522	98603.6	144092	120198	122990	109859	104268	90470.1	108459	118890	130650	103514	106570	110044	126797	75312.1	37249.3	104529	88540.9	86900.1	115376	114354	73471.2	96824.5
K00088	152674	136408	85912.8	99312.2	88536	91696.4	119556	117747	25437.2	50768.4	103174	101552	35526.7	135438	93821.2	90908.8	171622	91693.4	135132	102028	190555	88201.1	78972.3	127976	167932	109256	82670.9	148668	122558	123730	102353	97485.1	82669	107325	115865	126979	103172	97205.6	106501	129405	74125.5	48476.6	104621	84071.7	84579.6	115058	112267	71503.4	87138.2
K01868	141429	121083	92214.2	98212.9	92745.6	91749.6	128948	119058	26153.1	49391.4	103209	101799	37544.6	138238	96274	92493.2	131606	92979.1	122767	104167	131083	86746.3	84821.7	130196	125322	127306	97588.6	144280	120775	123056	101468	103123	91280.1	107814	118228	131117	103215	104868	108505	127744	75383.1	37275.3	105036	87684.9	88948.1	115595	114670	72793.2	94242.5
K01491	141029	120311	92766.3	98186.9	93501.5	89152.9	130285	119161	26241.7	49354.2	102858	101941	36780.6	138904	97059.4	92418.7	128729	92967.7	121813	104007	126331	86639.7	83181	130786	125028	129101	98195.2	144314	121166	123120	102061	103599	92253.5	108545	118411	130888	103874	105894	108800	128280	75462.1	37291.3	104749	87607.9	86971	115517	114573	72934.7	95291.2
K01892	141376	120615	92887.6	98169.9	93594.9	88581.1	129446	118872	26134.6	49407.1	102995	101840	37420.6	138747	96465.2	92481.3	128466	93481.8	123006	104076	123894	86754.3	85109.4	130224	124992	128542	100178	144237	120852	123035	101400	103181	91108.1	107916	118177	130779	103230	104920	108593	127314	77514.1	37277.3	105075	87658.5	86826.6	115536	114517	72923.9	94279.5
K01890	141010	120559	92360.6	97986.9	91618.6	88366.6	129677	119624	26101.1	49332.1	104639	102247	36396.6	138655	96504	92529.8	128317	93283.1	121856	103991	123590	87142.3	88240.7	130232	124621	128035	97883.9	144120	121119	123208	103805	103173	91583.1	111710	118580	131142	103347	107148	108671	128796	75795.1	37249.3	105737	87506.9	87351.1	115786	114791	72910.2	94545.5
K01952	125675	161481	85409.4	97793.3	95449.6	87442.3	121946	116894	24453.8	49504.1	94844.5	102049	34428.1	174846	91556.3	90595.8	149722	90680.5	113553	101098	125486	86474.1	85632.2	130008	162809	106791	75890.9	141826	138486	149501	111488	99099.1	81966.9	106650	119493	126602	103218	95249.8	106550	126305	73282.4	37804.7	105310	96766.2	84145	115537	114240	72640.4	91828.5
K00656	109772	120624	89650.4	105955	96336.7	112240	122497	119189	28875.3	57370.9	96444.2	103697	42230.5	139524	98079.9	107935	144584	101203	140504	106165	147100	94767.7	132317	126333	123455	117427	95349.5	149669	123911	123992	97398.3	97777.2	86499.2	111107	111429	130933	107427	99316.4	105736	146107	77526.4	40921.7	108719	82722.2	92608.5	120857	113986	72364.4	85422.5
K01812	84999.5	142334	57406.1	131206	67179.8	59568.3	131613	129316	20876.6	47261.7	28690.2	129396	34535.7	191855	76102.8	73459.6	137642	74403.9	90817.5	84107.9	126102	103651	75644.1	187078	153263	64771.8	46340.6	165889	115749	218909	70425.9	127699	76047.4	73569.9	118193	175407	158123	83383.2	183941	86583.4	80380.9	23941.7	135242	99859.8	83058.7	157503	161502	65900.3	80204.7
K02519	140810	120399	92377.3	98079.5	91815.9	88607.8	129414	119179	26132.8	49381.7	102683	101978	36443.5	138584	96470.1	92345.6	128908	93820.7	123126	104020	124751	87165.3	83060.8	130227	124706	127362	98083.4	144241	120909	123170	102054	103100	90515	110685	118669	131267	103292	104888	108676	127367	75612.7	37259.7	105700	87604	86681.1	115931	114578	72862.2	94534.1
K01810	141392	120663	92132.9	97778.9	91738.6	90621.6	128950	118749	26875.1	50030.1	102646	101749	36455.6	138867	96330	93801.8	131077	92781.1	122443	103866	125272	86675.3	83376.7	130181	124555	126796	98424.6	144088	121119	124728	101447	103743	94242.1	108518	118653	131992	103136	104889	108534	128173	75477.1	37333.3	104529	87220.9	86716.1	116279	114566	72797.2	96193.5
K07447	141570	120567	92891.8	97704.9	94167.4	88716.9	129248	118479	26101.1	49332.1	103989	101715	36414.9	138625	96285.3	92360.8	128697	93569.1	122205	103855	123857	86640.6	83385	130224	124685	128740	99418.2	144095	120427	123084	101752	103004	90614.5	109027	118186	130714	103081	105022	108564	128563	75454.8	37249.3	104561	87416.4	86667.1	115390	114522	72847.9	94063.6
K03177	141762	122053	92850.9	98226.9	92810.6	88544.6	130312	118932	26385.1	49527.1	102663	101840	36362.6	138653	96248	92770.8	130441	92839.1	121849	103881	124469	86622.3	82873.7	130188	124915	128201	98028.6	144088	120715	123142	104176	103519	91558.1	107586	118184	130843	103163	105310	108585	127882	75376.1	37305.3	104563	87361.9	86706.1	115399	114432	72809.2	94164.5
K03470	140439	120443	92738.6	97704.9	93921.4	88514.1	128976	118867	26139.6	49351.1	102863	101811	36372.6	138720	96144.2	101115	128346	93164.8	121930	103911	123848	86626.3	83621.4	130236	124678	127467	98322.6	144088	121684	122990	101356	105439	91253.1	109227	118160	130729	103367	104846	108537	127222	75312.1	37333.3	104544	87265.5	86662.6	115499	114359	72774.9	94285.5
K00760	139956	123640	93011.5	97705.9	91961.6	88860.7	128804	118971	26179	49571.1	108306	101709	38017.4	138072	96288.7	92488.1	128470	92921.2	122631	104294	122476	88353	80882.6	129893	124544	126960	98724.9	145825	120583	122994	97633.7	102980	90564.2	110690	118191	131139	103127	104802	108530	127212	75238.3	42288.3	105008	84443.8	89114.8	115524	114840	72739.6	94151.7
K02337	140519	120083	92355.7	97704.9	96633.6	88521.6	128816	118973	26128.1	49455.6	102795	101726	38585.6	138127	96339.5	92420.3	128356	92955.9	123171	104556	123594	86870.3	83500.4	130188	124618	127267	97789.3	144660	121105	122990	101347	102987	90627.6	107410	118209	131120	103217	104854	108571	127050	75345.1	37268.8	105476	87890.9	89043.2	115606	114581	73509.2	94213
K00773	140161	120236	92315.9	97986.9	91618.6	88366.6	129271	119065	26101.1	49332.1	103505	101956	36396.6	138607	96422	92277.8	128317	93290.1	121804	103974	123590	87144.3	82711.7	130212	124842	127479	97775.6	144115	120524	123162	101808	103044	90475.1	110788	118578	131051	103223	104846	108642	127146	76099.1	37249.3	105689	87629.9	88102.1	115685	114378	72997.2	94552.5
K01873	143201	120581	92071.9	97730.9	91520.6	88786.6	128851	118877	26101.1	49332.1	103070	101708	36356.6	138066	96174	92327.8	130309	92753.1	121604	103831	129731	86622.3	83440.7	130188	125078	127067	97540.6	144088	120409	123016	101305	102965	90470.1	107430	118127	130650	103080	104820	108495	126918	75312.1	37249.3	104529	87215.9	86646.1	115376	114432	72774.2	94164.5
K02967	140929	120391	92129.9	97704.9	91460.6	88366.6	129120	119325	26101.1	49332.1	104639	101993	36356.6	138283	96211	92505.8	128292	92753.1	121602	103839	123590	86641.3	88222.7	130188	124613	127658	97642.6	144093	120793	123036	103188	103075	91583.1	108526	118135	130771	103267	104893	108516	128447	75548.1	37249.3	104577	87277.9	87262.1	115476	114791	72830.2	94251.5
K02335	142329	120537	92153.1	98195.9	92116.1	88492.6	128998	119093	26132.6	49444.6	102677	101802	36369.6	138581	96758.5	92421.8	129203	92906.6	121642	103849	124456	86622.3	83211.7	130772	124683	127442	97594.6	144088	120521	123045	101498	103100	90828.6	107870	118308	130651	103307	105033	108528	127111	75869.1	37261.8	104641	87326.9	86745.1	115423	114504	72911.9	95719.5
K01866	140105	120236	92114.3	97846.1	91664.9	88536.2	128854	119001	26134.1	49437.7	102712	101712	37533.2	138107	96219.6	92356	129131	92954.7	122879	104152	125089	86746.3	83694.3	130188	124711	127153	97574	144237	120347	123028	101372	102976	90551.5	107620	118195	131125	103153	104814	108513	127335	75346.7	37256.1	105123	87598.1	88942.1	115491	114546	72809.2	94192.9
K00800	138691	120361	93190.3	97912.9	91626.1	88345.2	129074	118813	25644.6	49224.1	102525	101946	36022.6	138444	96413.5	92215.3	127870	93113.1	121834	103067	123396	87123.3	83003.7	130140	124369	127203	97064.6	144121	120960	123197	101578	103027	90685.1	111365	118508	130824	103232	104742	108602	127368	75536.1	37273.3	105686	86849.4	86641.1	115755	113899	72755.4	94438
K01881	141023	120764	92156.9	97768.9	91804.6	89159.7	129079	118967	26179.1	49446.4	102529	101717	36441.6	138115	96260	92469.2	130779	92806.1	121556	103955	129268	86544.3	83555.7	130256	125118	127048	97754.7	140828	120562	123024	101423	103005	90470.1	107365	118192	130703	103150	104904	108549	127390	75212.4	37253.3	104548	87113.5	86644.9	115376	114491	72675.4	94160.5
K03439	131619	119858	90898.2	105960	89791.9	90311.6	128644	118568	29940.6	49355.1	100443	109671	41952.6	137253	96082	92549.8	128125	94978.8	123378	104035	123590	86638.3	82688.7	130192	128512	125786	97711.5	147410	120122	122905	101033	103316	90506.1	107503	117920	130812	105747	110615	108450	126433	77757.4	37249.3	104572	87293.2	86759.2	115239	114321	72856.1	91510.5
K02341	140069	120199	92253.9	97980.9	91611.6	88359.6	129254	119040	26101.1	49332.1	102637	101956	36396.6	138420	96418	92186.8	128296	93275.1	121798	103972	123548	87123.3	82669.7	130212	124542	127245	97775.6	144115	120524	123152	101755	103044	90470.1	110553	118572	131013	103160	104835	108635	127128	75559.1	37249.3	105689	87388.9	86681.1	115685	114313	72854.2	94458.5
K01867	140170	120170	92152.4	97704.9	91460.6	88788.1	128845	118857	26182.6	49388.1	102682	101750	37391.6	138146	96280.5	92312.8	128539	97047.6	122580	104048	123590	86746.3	82693.7	130196	124544	127207	97563.6	144241	120198	123317	101301	102982	90516.1	107391	118127	130684	103080	104796	108510	128276	75331.1	37278.8	105002	87515.9	86733.1	115680	114515	72796.7	94201
K00927	140348	120577	93276.1	97704.9	92312.9	88510.1	128991	118875	26125.6	49351.1	103315	101747	36409.6	138664	96144.2	92348.3	128353	93204.8	121897	103875	123895	86668.3	83011.4	130234	124661	127407	98484.9	144088	120767	122995	101329	102976	90855.1	107570	118164	130684	103140	104864	108532	127188	75321.1	37277.3	104548	87265.5	86683.6	115440	114383	72780.9	94261.8
K03110	139992	120236	92253.9	97986.9	91618.6	88366.6	129254	118623	26101.1	49332.1	102637	101956	36396.6	138423	96422	92277.8	128317	93283.1	121804	103972	123590	87123.3	82711.7	130212	124542	127235	97775.6	144115	120524	123162	101768	103044	90470.1	110563	118572	131013	103160	104835	108635	127146	75559.1	37249.3	105689	87444.9	86681.1	115685	114354	72854.2	94205.5
K04077	140126	120068	92078.9	97704.9	101448	88366.6	128806	118852	26101.1	49351.6	103495	101708	36368.6	138054	96239	92274.3	128304	92759.6	121556	103822	123590	86622.3	82727.7	130188	124574	127067	97540.6	144623	120198	122999	101290	102965	90554.1	107472	118129	130652	103272	104855	108630	126846	75315.1	37285.8	104529	87215.9	86680.6	115376	114354	74203.2	94201
K07560	139629	122682	92419.7	97703.9	86569.4	88365.7	128876	118438	26105.9	49326.2	109030	101708	36390.1	138060	96101.8	92475.9	128437	92846.4	121541	103907	122594	88267.4	79401.2	129890	124639	127033	98908	146008	120351	122990	97671.8	102964	90612.4	110617	118137	130649	103022	104786	108433	126818	75432.4	47203.8	104534	83621.9	86682.3	115382	114586	72184.9	93852.2
K03046	140069	120068	92145.9	97874.9	91684.6	88487.6	129172	119065	26187.1	49332.1	102637	102202	36416.6	138847	96280	92264.8	128315	92869.1	121599	103858	123590	87690.3	82877.7	130204	124544	127433	97569.6	144230	120280	123081	101330	103667	90527.1	107419	118414	130707	103309	104884	108575	126935	75323.1	37249.3	104668	87377.9	86646.1	116171	114658	72811.2	96437.5
K02986	140105	120079	92099.1	97704.9	91761.3	88455.9	128794	118976	26145.7	49402.2	102812	101709	37953.6	138096	96215.4	92321.7	128393	92945	122730	104282	123616	86746.7	83436.6	130191	124545	127083	97564.9	144461	120227	122992	101291	102976	90518.5	107412	118212	131139	103121	104794	108511	126874	75340.1	37253.3	105006	87649.4	89133.6	115496	114446	72802.7	94192.7
K09022	141694	72025.7	105156	113305	98820.4	100293	148179	112836	30068.8	85793.9	94940.3	109977	47429.2	104471	98140.9	92544.6	113522	102325	129219	114402	131840	99486.3	88709.8	129919	84488.6	140229	98713.1	128248	101428	98387.3	85108.5	102635	94298.6	113124	121421	132277	108815	117766	108135	130734	84095.1	44035	108760	84675.1	93952.1	121988	119991	72570.7	89291
K02879	140222	120068	92428.9	97704.9	91899.6	88366.6	128772	119045	26101.1	49332.1	102999	101745	36677.6	138051	96129	92253.8	128292	92767.1	121558	104616	123590	86622.3	82693.7	130195	124698	127263	98336.6	144088	120211	122990	101694	103018	90470.1	107531	118179	130972	103080	104851	108495	126797	75312.1	37249.3	104529	87858.9	86646.1	115376	114773	72861.2	94265.5
K03332	98415.1	65545.2	39778.1	100660	100831	87808.1	127858	146124	14932	7144.56	15288.5	158657	19116.7	106222	92851.4	118836	156912	57573.2	88809.4	68960.4	186338	104312	46384.7	209319	105979	46305.9	35367	202303	80717.7	169398	74840.6	147113	55997.9	23901	159817	203507	153291	110234	187477	87553.5	86176.8	3113.96	165226	63565	88956.4	154180	157831	69281.7	101449
K02836	140099	120122	92165.9	98339.9	91890.6	88487.6	129172	119065	26202.1	49332.1	102649	102290	36422.6	138083	96280	92358.8	128422	92873.1	121589	103858	123590	87690.3	82877.7	130204	124542	127450	97593.6	144230	120348	123121	101385	103152	90664.1	107475	118214	130707	103392	104912	108579	126935	75347.1	37249.3	104685	87452.9	86646.1	116030	114665	72811.2	94205.5
K07027	120056	68439.1	64891.3	68995.4	69623.5	68370.9	144704	139294	17583.8	48615.2	33980.3	141345	25558.4	135955	63987.6	70124.4	135476	75554.6	107742	95226.2	177625	113608	56012.9	184184	110774	85540.5	54259.6	138065	62239.7	167848	65812.4	144647	66723.7	47515.6	155260	195135	150311	104211	189409	66636.5	90585.5	10960.3	145051	84132.9	92529.3	145765	153601	83373.6	100574
K01887	138028	120130	92116.9	98169.9	91699.6	88437.6	128785	118972	26143.1	49388.1	102681	101799	37533.6	138095	96200	92406.8	128405	92928.1	122454	104132	123590	86746.3	83435.7	130188	124544	127234	97580.6	144237	120281	123030	101345	103107	90679.1	107456	118195	131117	103204	104820	108505	126842	75351.1	37253.3	105019	87684.9	88942.1	115491	114453	72785.2	94187.5
K02600	140151	120068	92474.6	97704.9	91646.6	88404.1	128946	118852	26114.9	49335.6	102777	101761	36360.9	138115	96389	92340.2	128355	93027.6	121882	103869	123590	86630.3	84797.4	130192	124834	127220	98496.6	144088	120966	122990	101387	102980	90819.6	107567	118146	130668	103139	104853	108509	126835	76945.1	37286.8	104572	87244.4	86734.1	115421	114415	72784.9	94169.5
K07566	140157	120995	92096.6	97771.9	91811.6	89259.1	128833	119137	26148.6	49351.1	102442	101717	36404.6	137936	96231.5	92303.3	131061	92797.1	121610	103963	123848	86622.3	82671.7	130192	124464	127263	97787.6	144088	120906	123105	101638	102969	90632.1	107387	118132	130673	103102	104857	108515	128720	74823.1	37255.3	104639	87211.9	86743.6	115384	114444	72664.9	94129.5
K07391	142868	119942	91765.1	97668.9	92305.1	88263.3	131756	118715	26074.1	49324.1	101735	101641	36035.6	137972	96125	100798	128061	92637.1	121381	102982	123072	86548.3	82298.7	131762	124393	127686	97178.7	140857	119653	122970	100822	105438	90163.1	108808	121403	130448	103132	104694	108551	126703	75180.4	37221.3	104526	86325.5	86581.9	115402	116214	72572.4	94025.5
K03601	139628	120236	92245.9	97986.9	91618.6	88366.6	129254	119040	26101.1	49332.1	102637	101953	36396.6	137650	96422	92277.8	128317	93283.1	121794	103974	123590	87123.3	82711.7	130212	124522	127228	97775.6	144115	120524	123162	101768	102360	90444.1	110563	118372	131013	103160	104818	108631	127146	75559.1	37249.3	105689	87426.9	86679.1	115544	114354	72854.2	92050.5
K00981	140151	120463	92125.5	98268.7	91953.6	88578.4	128936	118892	26204.9	49384.8	102687	101836	36368.3	138352	96389.8	93058.8	128867	92771.3	121602	103824	123590	86624.9	83143.5	130194	124585	127217	97687.4	144088	121206	123056	103146	103213	91327.7	107514	118131	130678	103359	104903	108505	127264	75589.5	37265.9	104598	87426.9	86660.7	115388	114397	72810.6	94186.3
K03040	140110	120068	92137.9	97874.9	91731.1	88487.6	129172	119065	26187.1	49332.1	102637	102217	36416.6	138080	96285.5	92264.8	128363	92869.1	121589	103858	123590	87690.3	82877.7	130204	124546	127458	97569.6	144230	120471	123081	101387	103021	90524.6	107421	118214	130707	103309	104884	108579	126935	75323.1	37249.3	104668	87388.4	86646.1	116030	114701	72811.2	94205.5
K01869	140151	120352	92128.9	97721.9	91598.1	90515.1	128779	118857	26110.6	49332.1	102650	101708	36356.6	138061	96147	92277.8	129179	92753.1	121759	103847	124128	86622.3	82933.7	130188	124550	127256	97568.6	144088	120228	122990	101306	102965	90550.1	107519	118160	130650	103080	104785	108495	127265	75313.6	37249.3	104529	87215.9	86646.1	115376	114447	72774.2	94169.5
K02909	140099	120068	92137.9	97874.9	91684.6	88487.6	129172	119065	26187.1	49332.1	102637	102199	36416.6	138074	96280	92264.8	128315	92869.1	121589	103858	123590	87690.3	82877.7	130204	124603	127450	97569.6	144230	120280	123081	101330	103021	90501.1	107419	118214	130707	103309	104884	108588	126935	75323.1	37262.3	104668	87359.9	86656.1	116030	114658	72811.2	94205.5
K02935	140122	120068	92322.9	97704.9	91608.6	88370.6	128788	118929	26110.1	49332.1	102637	101851	36356.6	141557	96129	92321.8	128292	92753.1	122295	104119	123590	86622.3	82998.7	130188	124559	127123	97543.6	144088	120680	122990	101310	103016	90731.1	107387	118236	130659	103139	104795	108495	126830	75312.1	37277.3	104532	87215.9	86654.1	115448	114396	72774.2	94218.5
K02899	140121	120346	92128.9	97721.9	91589.6	90494.6	128779	118857	26101.1	49332.1	102650	101708	36356.6	138061	96147	92253.8	129127	92753.1	121759	103822	124128	86622.3	82891.7	130188	124550	127067	97540.6	144088	120228	122990	101306	102965	90550.1	107511	118160	130650	103080	104785	108495	127253	75312.1	37249.3	104529	87215.9	86646.1	115376	114447	72774.2	94169.5
K02888	140121	120251	92113.9	97697.9	91451.6	90441.2	128775	118848	26083.1	49332.1	102611	101706	36356.6	138023	96147	92251.8	128940	92753.1	121733	103813	124128	86622.3	82843.7	130182	124545	127043	97540.6	144088	120228	122984	101275	102965	90504.1	107371	118160	130650	103076	104785	108495	127211	75312.1	37249.3	104529	87215.9	86646.1	115376	114424	72774.2	94154.5
K03977	140648	120343	92268.6	97704.9	91796.6	88510.1	128816	118863	26119.6	49351.1	102661	101743	36379.6	138109	96143.5	92328.3	128353	92769.1	121677	103854	123848	86622.3	82998.7	130194	124639	127268	97861.6	144088	120683	122995	101317	102987	90731.1	107495	118129	130651	103139	104823	108512	127083	75321.1	37277.3	104545	87215.9	86656.6	115417	114359	72774.9	94164.5
K03703	140099	120125	92108.3	98169.9	91934.3	88384.9	128780	118855	26133.7	49346.2	102713	101800	36780.6	138070	96144.4	92356.7	128494	92776.7	121805	103963	123612	86622.7	82694	130191	124543	127069	97572.2	144311	120280	123032	101346	103096	90635.5	107447	118130	130669	103163	104815	108501	126828	75349.1	37249.3	104549	87351.9	86837	115381	114361	72791.7	94167.2
K00783	139622	119879	92838.7	97647.9	91482.1	88257.6	129410	119721	25837.1	49186.6	103332	101694	36386.6	138645	97262.3	91788.3	126589	93219.6	121597	103864	122711	87511.3	82518.7	130433	124329	128656	97528.6	144256	119900	122895	101245	103245	89748.1	108375	118239	131011	103091	104827	108636	126352	74774.1	37058.8	104530	87363.1	86567.6	116050	114668	72715.9	94676.4
K02528	140129	120343	92268.6	97704.9	91801.6	88510.1	128816	118863	26119.6	49351.1	102661	101743	36385.6	138109	96143.5	92328.3	128353	92769.1	121677	103854	123848	86622.3	82998.7	130194	124579	127110	97864.6	144088	120683	122995	101317	102969	90731.1	107495	118129	130651	103139	104823	108506	127083	75321.1	37277.3	104545	87215.9	86656.6	115417	114359	72774.9	94164.5
K00554	141785	120148	92113.6	97704.9	91460.6	88455.1	128842	118861	26112.6	49332.1	102742	101709	36356.6	138051	96157.5	92265.3	128399	92753.1	121599	103822	123590	86622.3	82693.7	130192	124631	127135	97546.6	144088	120232	122990	101294	102975	90470.1	107558	119563	130651	103080	104793	108521	126828	75316.1	37249.3	104529	87215.9	86654.6	115378	114379	72774.9	94177.5
K00133	139917	120179	92447.1	98421.9	91251.8	88313.2	129250	118838	26094.8	49324.1	102200	102008	36071.2	138394	96421	92365.5	128214	93273.1	120690	103173	123114	87123.3	82653	130199	124310	127018	97000.6	144120	120529	123196	101388	103122	90587.1	110327	118520	130691	103239	102592	108644	125662	75583.1	36862.3	105706	86894.9	86632.1	115685	113919	72767.2	94342.5
K01056	140289	120272	92055.9	97718.3	91569.2	88553.6	128829	118840	26101.1	49332.1	102625	101704	36338.6	138153	96450.8	92281.8	128397	92742.1	121621	103808	123590	86576.3	83009.5	130266	124543	127261	97521.6	144088	120227	123305	101600	103032	90879.1	107357	118139	130661	103250	104789	108499	127223	75319.1	37249.3	104526	87215.9	86625.1	115457	114349	72776.8	94285.5
K01940	115614	118992	98924.1	104826	89502.9	93024.7	139755	122894	25172	84801.4	96551.1	102547	40168.3	141226	93346.4	90978.6	131206	98423.5	118275	114899	123072	99530.9	84281.7	122563	120510	117755	84189.2	145896	118914	124307	93083.4	98836.3	86633.8	114118	118910	122091	106454	102797	107231	128988	79835.8	44270.4	108545	95315.7	94079	121232	117695	79851.5	88077.6
K02876	140357	120068	92109.9	97704.9	91697.6	88366.6	128820	118852	26101.1	49332.1	102637	101708	36356.6	138106	96129	92253.8	128292	92753.1	121790	103824	123590	86622.3	82693.7	130188	124552	127106	97594.6	144088	120198	122990	101290	102968	90470.1	107424	118127	130680	103080	104785	108501	126797	75312.1	37249.3	104529	87215.9	86646.1	115376	114354	72774.2	94164.5
K03979	140099	120122	92099.9	98169.9	91666.6	88366.6	128772	118852	26116.1	49332.1	102649	101799	36362.6	138060	96129	92347.8	128399	92757.1	121550	103822	123590	86622.3	82693.7	130188	124542	127067	97564.6	144088	120266	123030	101345	103096	90633.1	107435	118127	130650	103163	104813	108495	126797	75336.1	37249.3	104546	87308.9	86646.1	115376	114361	72774.2	94164.5
K06287	139643	120033	91843.9	97585.9	96080.6	88366.6	128486	118548	26083.8	49340.1	101733	101572	36286.2	137961	95512	90681.5	127992	92755.1	121278	103550	124776	86254.3	86006	130448	124512	126689	96082.6	144223	119847	122990	104890	102933	90272.1	107379	117991	130048	103144	104610	108493	126800	75187.1	37254.3	104470	90468.9	86431.1	114955	114397	73340.2	93986.5
K09903	140099	120122	92099.9	98169.9	91666.6	88366.6	128772	118852	26116.1	49332.1	102649	101799	36362.6	138060	96129	92347.8	128399	92757.1	121550	103822	123590	86622.3	82693.7	130188	124542	127067	97564.6	144088	120266	123030	101345	103096	90633.1	107435	118127	130650	103163	104813	108495	126797	75336.1	37249.3	104546	87308.9	86646.1	115376	114361	72774.2	94164.5
K01870	140099	120068	92071.9	97704.9	91460.6	88366.6	128772	118852	26101.1	49332.1	102637	101708	36356.6	138051	96129	92253.8	128292	92753.1	121550	103822	123590	86622.3	82693.7	130188	124542	127067	97540.6	144088	120198	122990	101290	102965	90470.1	107379	118127	130650	103080	106990	108495	126797	75312.1	37249.3	104529	87215.9	86700.1	115376	114354	72774.2	94164.5
K02356	140099	120068	92265.9	97704.9	91532.6	88370.6	128772	118852	26110.1	49332.1	102637	101742	36356.6	138109	96129	92303.8	128292	92753.1	121611	103849	123590	86622.3	82998.7	130188	124545	127088	97543.6	144088	120680	122990	101310	102965	90731.1	107387	118127	130650	103139	104795	108504	126830	75312.1	37290.3	104532	87215.9	86656.1	115417	114354	72774.2	94164.5
K00858	140099	120068	92073.3	97704.9	91465.3	88368.9	128773	118855	26118.7	49346.2	102671	101709	36774.6	138061	96130.4	92262.7	128293	92772.7	121580	103952	123590	86622.7	82694	130191	124543	127069	97544.2	144311	120200	122992	101291	102965	90472.5	107382	118130	130661	103080	104787	108496	126809	75315.1	37249.3	104532	87254.9	86837	115381	114354	72775.7	94167.2
K01875	140161	120068	92071.9	97704.9	91460.6	88366.6	128779	118852	26101.1	49332.1	102637	101708	36356.6	138059	96140	92253.8	128292	92753.1	121556	103822	123590	86622.3	82693.7	130188	124542	127085	97547.6	144088	120198	122990	101301	102965	90470.1	107379	118127	130650	103080	104785	108495	127005	75312.1	37249.3	104529	87215.9	86646.1	115376	114354	72774.2	94164.5
K02520	140276	120068	92087.2	97704.9	91465.6	88366.6	128772	118852	26101.1	49332.1	102637	101708	36356.6	138051	96129	92253.8	128292	92753.1	121550	103822	123590	86622.3	82693.7	130188	124542	127135	97540.6	144088	120331	122990	101294	102965	90470.1	107379	118127	130650	103080	104798	108495	126797	75312.1	37249.3	104529	87215.9	86646.1	115376	114354	72774.2	94169.5
K02939	140272	120068	92071.9	97704.9	91460.6	88366.6	128772	118852	26101.1	49332.1	102637	101708	36356.6	138051	96129	92253.8	128292	92753.1	121550	103822	123590	86622.3	82693.7	130188	124551	127084	97540.6	144088	120198	122990	101290	102965	90470.1	107379	118127	130650	103080	104785	108499	126797	75312.1	37249.3	104529	87215.9	86646.1	115376	114354	72774.2	94252.5
K03596	140099	120148	92101.9	97704.9	91460.6	88421.6	128814	118857	26101.1	49332.1	102650	101708	36356.6	138051	96143	92253.8	128384	92753.1	121550	103822	123590	86622.3	82693.7	130188	124542	127113	97540.6	144088	120198	122990	101290	102971	90470.1	107379	118127	130650	103080	104789	108505	126828	75316.1	37249.3	104529	87215.9	86646.1	115378	114379	72774.2	94170.5
K03550	140119	120068	92079.9	97713.1	91460.6	88372.4	128801	118852	26102.1	49332.1	102637	101725	36356.6	138059	96144.5	92255.8	128292	92795.9	121550	103822	123590	86679	82698	130188	124542	127119	97540.6	144092	120198	122995	101290	102976	90479.3	107379	118127	130652	103084	104806	108500	126797	75318.3	37249.3	104533	87221.4	86649.1	115439	114358	72784.1	94173.8
K06187	140284	120083	92071.9	97710.9	91467.6	88373.6	128772	118852	26101.1	49332.1	102637	101708	36356.6	138054	96133	92344.8	128313	92753.1	121556	103822	123632	86622.3	82735.7	130188	124542	127067	97540.6	144088	120198	123000	101303	102965	90470.1	107389	118127	130650	103080	104785	108495	126815	75312.1	37249.3	104529	87220.9	86646.1	115376	114354	72774.2	94164.5
K03631	140161	120068	92071.9	97704.9	91460.6	88366.6	128779	118852	26101.1	49332.1	102637	101708	36356.6	138059	96140	92253.8	128292	92753.1	121556	103822	123590	86622.3	82693.7	130188	124542	127085	97547.6	144088	120198	122990	101301	102965	90470.1	107379	118127	130650	103080	104785	108495	127005	75312.1	37249.3	104529	87215.9	86646.1	115376	114354	72774.2	94164.5
K02887	140433	120068	92071.9	97704.9	91460.6	88366.6	128772	118852	26101.1	49332.1	102637	101708	36356.6	138051	96129	92253.8	128292	92753.1	121550	103822	123590	86622.3	82693.7	130188	124542	127072	97540.6	144088	120198	122990	101290	102983	90470.1	107379	118127	130650	103080	104785	108501	126797	75312.1	37249.3	104529	87215.9	86646.1	115376	114354	72774.2	94164.5
K02890	140149	120068	92082.7	97704.9	91460.6	88366.6	128772	118852	26101.1	49332.1	102637	101708	36356.6	138051	96129	92253.8	128302	92753.1	121587	103822	123590	86622.3	82693.7	130188	124542	127073	97540.6	144088	120198	122990	101290	102965	90470.1	107379	118127	130650	103080	104785	108495	126798	75312.1	37249.3	104529	87215.9	86646.1	115376	114354	72774.2	94164.5
K01883	140099	120068	92078.9	97704.9	91471.1	88366.6	128772	118852	26101.1	49335.6	102637	101708	36356.6	138051	96129	92274.3	128292	92755.6	121552	103822	123590	86622.3	82693.7	130188	124549	127067	97540.6	144088	120198	122990	101290	102965	90470.1	107379	118127	130650	103080	104785	108495	126800	75315.1	37258.8	104529	87215.9	86659.6	115376	114354	72774.2	94164.5
K00962	140099	120068	92071.9	97704.9	91460.6	88366.6	128772	118852	26101.1	49332.1	102637	101708	36356.6	138051	96129	92253.8	128292	92753.1	121550	103822	123590	86622.3	82693.7	130188	124542	127067	97540.6	144088	120198	122990	101290	102965	90470.1	107379	118127	130650	103080	104785	108495	126797	75312.1	37249.3	104529	87215.9	86646.1	115376	114354	72774.2	94164.5
K02340	140099	120068	92071.9	97704.9	91460.6	88366.6	128772	118852	26101.1	49332.1	102637	101708	36356.6	138051	96129	92253.8	128292	92753.1	121550	103822	123590	86622.3	82693.7	130188	124542	127067	97540.6	144088	120198	122990	101290	102965	90470.1	107379	118127	130650	103080	104785	108495	126797	75312.1	37249.3	104529	87215.9	86646.1	115376	114354	72774.2	94164.5
K02518	140099	120068	92071.9	97704.9	91460.6	88366.6	128772	118852	26101.1	49332.1	102637	101708	36356.6	138051	96129	92253.8	128292	92753.1	121550	103822	123590	86622.3	82693.7	130188	124542	127067	97540.6	144088	120198	122990	101290	102965	90470.1	107379	118127	130650	103080	104785	108495	126797	75312.1	37249.3	104529	87215.9	86646.1	115376	114354	72774.2	94164.5
K02835	140099	120068	92071.9	97704.9	91460.6	88366.6	128772	118852	26101.1	49332.1	102637	101708	36356.6	138051	96129	92253.8	128292	92753.1	121550	103822	123590	86622.3	82693.7	130188	124542	127067	97540.6	144088	120198	122990	101290	102965	90470.1	107379	118127	130650	103080	104785	108495	126797	75312.1	37249.3	104529	87215.9	86646.1	115376	114354	72774.2	94164.5
K02838	140099	120068	92071.9	97704.9	91460.6	88366.6	128772	118852	26101.1	49332.1	102637	101708	36356.6	138051	96129	92253.8	128292	92753.1	121550	103822	123590	86622.3	82693.7	130188	124542	127067	97540.6	144088	120198	122990	101290	102965	90470.1	107379	118127	130650	103080	104785	108495	126797	75312.1	37249.3	104529	87215.9	86646.1	115376	114354	72774.2	94164.5
K02863	140099	120068	92071.9	97704.9	91460.6	88366.6	128772	118852	26101.1	49332.1	102637	101708	36356.6	138051	96129	92253.8	128292	92753.1	121550	103822	123590	86622.3	82693.7	130188	124542	127067	97540.6	144088	120198	122990	101290	102965	90470.1	107379	118127	130650	103080	104785	108495	126797	75312.1	37249.3	104529	87215.9	86646.1	115376	114354	72774.2	94164.5
K02864	140099	120068	92071.9	97704.9	91460.6	88366.6	128772	118852	26101.1	49332.1	102637	101708	36356.6	138051	96129	92253.8	128292	92753.1	121550	103822	123590	86622.3	82693.7	130188	124542	127067	97540.6	144088	120198	122990	101290	102965	90470.1	107379	118127	130650	103080	104785	108495	126797	75312.1	37249.3	104529	87215.9	86646.1	115376	114354	72774.2	94164.5
K02867	140099	120068	92071.9	97704.9	91460.6	88366.6	128772	118852	26101.1	49332.1	102637	101708	36356.6	138051	96129	92253.8	128292	92753.1	121550	103822	123590	86622.3	82693.7	130188	124542	127067	97540.6	144088	120198	122990	101290	102965	90470.1	107379	118127	130650	103080	104785	108495	126797	75312.1	37249.3	104529	87215.9	86646.1	115376	114354	72774.2	94164.5
K02871	140099	120068	92071.9	97704.9	91460.6	88366.6	128772	118852	26101.1	49332.1	102637	101708	36356.6	138051	96129	92253.8	128292	92753.1	121550	103822	123590	86622.3	82693.7	130188	124542	127067	97540.6	144088	120198	122990	101290	102965	90470.1	107379	118127	130650	103080	104785	108495	126797	75312.1	37249.3	104529	87215.9	86646.1	115376	114354	72774.2	94164.5
K02874	140099	120068	92071.9	97704.9	91460.6	88366.6	128772	118852	26101.1	49332.1	102637	101708	36356.6	138051	96129	92253.8	128292	92753.1	121550	103822	123590	86622.3	82693.7	130188	124542	127067	97540.6	144088	120198	122990	101290	102965	90470.1	107379	118127	130650	103080	104785	108495	126797	75312.1	37249.3	104529	87215.9	86646.1	115376	114354	72774.2	94164.5
K02878	140099	120068	92071.9	97704.9	91460.6	88366.6	128772	118852	26101.1	49332.1	102637	101708	36356.6	138051	96129	92253.8	128292	92753.1	121550	103822	123590	86622.3	82693.7	130188	124542	127067	97540.6	144088	120198	122990	101290	102965	90470.1	107379	118127	130650	103080	104785	108495	126797	75312.1	37249.3	104529	87215.9	86646.1	115376	114354	72774.2	94164.5
K02881	140099	120068	92071.9	97704.9	91460.6	88366.6	128772	118852	26101.1	49332.1	102637	101708	36356.6	138051	96129	92253.8	128292	92753.1	121550	103822	123590	86622.3	82693.7	130188	124542	127067	97540.6	144088	120198	122990	101290	102965	90470.1	107379	118127	130650	103080	104785	108495	126797	75312.1	37249.3	104529	87215.9	86646.1	115376	114354	72774.2	94164.5
K02886	140099	120068	92071.9	97704.9	91460.6	88366.6	128772	118852	26101.1	49332.1	102637	101708	36356.6	138051	96129	92253.8	128292	92753.1	121550	103822	123590	86622.3	82693.7	130188	124542	127067	97540.6	144088	120198	122990	101290	102965	90470.1	107379	118127	130650	103080	104785	108495	126797	75312.1	37249.3	104529	87215.9	86646.1	115376	114354	72774.2	94164.5
K02895	140099	120068	92071.9	97704.9	91460.6	88366.6	128772	118852	26101.1	49332.1	102637	101708	36356.6	138051	96129	92253.8	128292	92753.1	121550	103822	123590	86622.3	82693.7	130188	124542	127067	97540.6	144088	120198	122990	101290	102965	90470.1	107379	118127	130650	103080	104785	108495	126797	75312.1	37249.3	104529	87215.9	86646.1	115376	114354	72774.2	94164.5
K02904	140099	120068	92071.9	97704.9	91460.6	88366.6	128772	118852	26101.1	49332.1	102637	101708	36356.6	138051	96129	92253.8	128292	92753.1	121550	103822	123590	86622.3	82693.7	130188	124542	127067	97540.6	144088	120198	122990	101290	102965	90470.1	107379	118127	130650	103080	104785	108495	126797	75312.1	37249.3	104529	87215.9	86646.1	115376	114354	72774.2	94164.5
K02906	140099	120068	92071.9	97704.9	91460.6	88366.6	128772	118852	26101.1	49332.1	102637	101708	36356.6	138051	96129	92253.8	128292	92753.1	121550	103822	123590	86622.3	82693.7	130188	124542	127067	97540.6	144088	120198	122990	101290	102965	90470.1	107379	118127	130650	103080	104785	108495	126797	75312.1	37249.3	104529	87215.9	86646.1	115376	114354	72774.2	94164.5
K02916	140099	120068	92071.9	97704.9	91460.6	88366.6	128772	118852	26101.1	49332.1	102637	101708	36356.6	138051	96129	92253.8	128292	92753.1	121550	103822	123590	86622.3	82693.7	130188	124542	127067	97540.6	144088	120198	122990	101290	102965	90470.1	107379	118127	130650	103080	104785	108495	126797	75312.1	37249.3	104529	87215.9	86646.1	115376	114354	72774.2	94164.5
K02926	140099	120068	92071.9	97704.9	91460.6	88366.6	128772	118852	26101.1	49332.1	102637	101708	36356.6	138051	96129	92253.8	128292	92753.1	121550	103822	123590	86622.3	82693.7	130188	124542	127067	97540.6	144088	120198	122990	101290	102965	90470.1	107379	118127	130650	103080	104785	108495	126797	75312.1	37249.3	104529	87215.9	86646.1	115376	114354	72774.2	94164.5
K02931	140099	120068	92071.9	97704.9	91460.6	88366.6	128772	118852	26101.1	49332.1	102637	101708	36356.6	138051	96129	92253.8	128292	92753.1	121550	103822	123590	86622.3	82693.7	130188	124542	127067	97540.6	144088	120198	122990	101290	102965	90470.1	107379	118127	130650	103080	104785	108495	126797	75312.1	37249.3	104529	87215.9	86646.1	115376	114354	72774.2	94164.5
K02933	140099	120068	92071.9	97704.9	91460.6	88366.6	128772	118852	26101.1	49332.1	102637	101708	36356.6	138051	96129	92253.8	128292	92753.1	121550	103822	123590	86622.3	82693.7	130188	124542	127067	97540.6	144088	120198	122990	101290	102965	90470.1	107379	118127	130650	103080	104785	108495	126797	75312.1	37249.3	104529	87215.9	86646.1	115376	114354	72774.2	94164.5
K02946	140099	120068	92071.9	97704.9	91460.6	88366.6	128772	118852	26101.1	49332.1	102637	101708	36356.6	138051	96129	92253.8	128292	92753.1	121550	103822	123590	86622.3	82693.7	130188	124542	127067	97540.6	144088	120198	122990	101290	102965	90470.1	107379	118127	130650	103080	104785	108495	126797	75312.1	37249.3	104529	87215.9	86646.1	115376	114354	72774.2	94164.5
K02950	140099	120068	92071.9	97704.9	91460.6	88366.6	128772	118852	26101.1	49332.1	102637	101708	36356.6	138051	96129	92253.8	128292	92753.1	121550	103822	123590	86622.3	82693.7	130188	124542	127067	97540.6	144088	120198	122990	101290	102965	90470.1	107379	118127	130650	103080	104785	108495	126797	75312.1	37249.3	104529	87215.9	86646.1	115376	114354	72774.2	94164.5
K02952	140099	120068	92071.9	97704.9	91460.6	88366.6	128772	118852	26101.1	49332.1	102637	101708	36356.6	138051	96129	92253.8	128292	92753.1	121550	103822	123590	86622.3	82693.7	130188	124542	127067	97540.6	144088	120198	122990	101290	102965	90470.1	107379	118127	130650	103080	104785	108495	126797	75312.1	37249.3	104529	87215.9	86646.1	115376	114354	72774.2	94164.5
K02956	140099	120068	92071.9	97704.9	91460.6	88366.6	128772	118852	26101.1	49332.1	102637	101708	36356.6	138051	96129	92253.8	128292	92753.1	121550	103822	123590	86622.3	82693.7	130188	124542	127067	97540.6	144088	120198	122990	101290	102965	90470.1	107379	118127	130650	103080	104785	108495	126797	75312.1	37249.3	104529	87215.9	86646.1	115376	114354	72774.2	94164.5
K02961	140099	120068	92071.9	97704.9	91460.6	88366.6	128772	118852	26101.1	49332.1	102637	101708	36356.6	138051	96129	92253.8	128292	92753.1	121550	103822	123590	86622.3	82693.7	130188	124542	127067	97540.6	144088	120198	122990	101290	102965	90470.1	107379	118127	130650	103080	104785	108495	126797	75312.1	37249.3	104529	87215.9	86646.1	115376	114354	72774.2	94164.5
K02963	140099	120068	92071.9	97704.9	91460.6	88366.6	128772	118852	26101.1	49332.1	102637	101708	36356.6	138051	96129	92253.8	128292	92753.1	121550	103822	123590	86622.3	82693.7	130188	124542	127067	97540.6	144088	120198	122990	101290	102965	90470.1	107379	118127	130650	103080	104785	108495	126797	75312.1	37249.3	104529	87215.9	86646.1	115376	114354	72774.2	94164.5
K02965	140099	120068	92071.9	97704.9	91460.6	88366.6	128772	118852	26101.1	49332.1	102637	101708	36356.6	138051	96129	92253.8	128292	92753.1	121550	103822	123590	86622.3	82693.7	130188	124542	127067	97540.6	144088	120198	122990	101290	102965	90470.1	107379	118127	130650	103080	104785	108495	126797	75312.1	37249.3	104529	87215.9	86646.1	115376	114354	72774.2	94164.5
K02982	140099	120068	92071.9	97704.9	91460.6	88366.6	128772	118852	26101.1	49332.1	102637	101708	36356.6	138051	96129	92253.8	128292	92753.1	121550	103822	123590	86622.3	82693.7	130188	124542	127067	97540.6	144088	120198	122990	101290	102965	90470.1	107379	118127	130650	103080	104785	108495	126797	75312.1	37249.3	104529	87215.9	86646.1	115376	114354	72774.2	94164.5
K02988	140099	120068	92071.9	97704.9	91460.6	88366.6	128772	118852	26101.1	49332.1	102637	101708	36356.6	138051	96129	92253.8	128292	92753.1	121550	103822	123590	86622.3	82693.7	130188	124542	127067	97540.6	144088	120198	122990	101290	102965	90470.1	107379	118127	130650	103080	104785	108495	126797	75312.1	37249.3	104529	87215.9	86646.1	115376	114354	72774.2	94164.5
K02992	140099	120068	92071.9	97704.9	91460.6	88366.6	128772	118852	26101.1	49332.1	102637	101708	36356.6	138051	96129	92253.8	128292	92753.1	121550	103822	123590	86622.3	82693.7	130188	124542	127067	97540.6	144088	120198	122990	101290	102965	90470.1	107379	118127	130650	103080	104785	108495	126797	75312.1	37249.3	104529	87215.9	86646.1	115376	114354	72774.2	94164.5
K02994	140099	120068	92071.9	97704.9	91460.6	88366.6	128772	118852	26101.1	49332.1	102637	101708	36356.6	138051	96129	92253.8	128292	92753.1	121550	103822	123590	86622.3	82693.7	130188	124542	127067	97540.6	144088	120198	122990	101290	102965	90470.1	107379	118127	130650	103080	104785	108495	126797	75312.1	37249.3	104529	87215.9	86646.1	115376	114354	72774.2	94164.5
K02996	140099	120068	92071.9	97704.9	91460.6	88366.6	128772	118852	26101.1	49332.1	102637	101708	36356.6	138051	96129	92253.8	128292	92753.1	121550	103822	123590	86622.3	82693.7	130188	124542	127067	97540.6	144088	120198	122990	101290	102965	90470.1	107379	118127	130650	103080	104785	108495	126797	75312.1	37249.3	104529	87215.9	86646.1	115376	114354	72774.2	94164.5
K03076	140099	120068	92071.9	97704.9	91460.6	88366.6	128772	118852	26101.1	49332.1	102637	101708	36356.6	138051	96129	92253.8	128292	92753.1	121550	103822	123590	86622.3	82693.7	130188	124542	127067	97540.6	144088	120198	122990	101290	102965	90470.1	107379	118127	130650	103080	104785	108495	126797	75312.1	37249.3	104529	87215.9	86646.1	115376	114354	72774.2	94164.5
K03551	140099	120068	92071.9	97704.9	91460.6	88366.6	128772	118852	26101.1	49332.1	102637	101708	36356.6	138051	96129	92253.8	128292	92753.1	121550	103822	123590	86622.3	82693.7	130188	124542	127067	97540.6	144088	120198	122990	101290	102965	90470.1	107379	118127	130650	103080	104785	108495	126797	75312.1	37249.3	104529	87215.9	86646.1	115376	114354	72774.2	94164.5
K03664	140099	120068	92071.9	97704.9	91460.6	88366.6	128772	118852	26101.1	49332.1	102637	101708	36356.6	138051	96129	92253.8	128292	92753.1	121550	103822	123590	86622.3	82693.7	130188	124542	127067	97540.6	144088	120198	122990	101290	102965	90470.1	107379	118127	130650	103080	104785	108495	126797	75312.1	37249.3	104529	87215.9	86646.1	115376	114354	72774.2	94164.5
K06942	140099	120068	92071.9	97704.9	91460.6	88366.6	128772	118852	26101.1	49332.1	102637	101708	36356.6	138051	96129	92253.8	128292	92753.1	121550	103822	123590	86622.3	82693.7	130188	124542	127067	97540.6	144088	120198	122990	101290	102965	90470.1	107379	118127	130650	103080	104785	108495	126797	75312.1	37249.3	104529	87215.9	86646.1	115376	114354	72774.2	94164.5
K06207	139944	120068	92071.9	97704.9	91460.6	88366.6	128772	118852	26101.1	49332.1	102637	101708	36356.6	138051	96129	92253.8	128292	92753.1	121550	103822	123590	86622.3	82693.7	130188	124542	127067	97540.6	144088	120198	122990	101290	102965	90470.1	107379	118127	130650	103080	104785	108495	126797	75312.1	37249.3	104529	87215.9	86646.1	115376	114354	72774.2	94164.5
K07462	140433	114488	90116.7	106419	91475.3	89890	128632	118583	29931.7	49186.2	90315.8	109767	42082.1	138241	96041.8	92433.5	128117	94566.6	123727	104133	123401	84938	82014.7	130187	128594	130246	96032.7	139525	119977	123035	101238	104305	90511.1	103976	118114	130858	105798	110624	108447	126428	77495.9	26710.2	104596	86628.1	86632.1	115334	113900	72605.4	93908.7
K00919	140099	120068	92071.9	97704.9	91460.6	88346.2	128772	118852	26101.1	49332.1	102637	101708	36356.6	138051	96129	92251.8	128292	92753.1	121550	103821	123590	86622.3	82693.7	130188	124537	127064	97540.6	144088	120198	122990	101290	102965	90470.1	107379	118127	130650	103080	104785	108495	126797	75312.1	37249.3	104529	87215.9	86646.1	115376	114354	72774.2	94164.5
K02959	140099	120068	92071.9	97704.9	91460.6	88366.6	128772	118852	26101.1	49332.1	102637	101708	36356.6	138051	96129	92253.8	128292	92753.1	121550	103822	123590	86622.3	82693.7	130188	124542	127067	97540.6	144088	120198	122990	101290	102965	90470.1	107379	118127	130650	103080	104785	108495	126797	75312.1	37249.3	104529	87215.9	86646.1	115376	114354	72774.2	94164.5
K02357	140069	120068	92071.9	97704.9	91460.6	88366.6	128772	118852	26101.1	49332.1	102637	101708	36356.6	138051	96129	92253.8	128292	92753.1	121550	103822	123590	86622.3	82693.7	130188	124542	126914	97540.6	144088	120198	122990	101290	102965	90470.1	107379	118127	130650	103080	104785	108495	126797	75312.1	37249.3	104529	87215.9	86646.1	115376	114354	72774.2	94164.5
K03106	139992	120068	92071.9	97704.9	91460.6	88366.6	128772	118435	26101.1	49332.1	102637	101708	36356.6	138051	96129	92253.8	128292	92753.1	121550	103820	123590	86622.3	82693.7	130188	124542	127057	97540.6	144088	120198	122990	101290	102965	90470.1	107379	118127	130650	103080	104785	108495	126797	75312.1	37249.3	104529	87215.9	86646.1	115376	114354	72774.2	93911.5
K03629	139992	120068	92071.9	97704.9	91460.6	88366.6	128772	118435	26101.1	49332.1	102637	101708	36356.6	138051	96129	92253.8	128292	92753.1	121550	103820	123590	86622.3	82693.7	130188	124542	127057	97540.6	144088	120198	122990	101290	102965	90470.1	107379	118127	130650	103080	104785	108495	126797	75312.1	37249.3	104529	87215.9	86646.1	115376	114354	72774.2	93911.5
K02948	140099	120038	92071.9	97678.9	91443.6	88344.6	128758	118843	26101.1	49332.1	102637	101708	36356.6	138051	96129	92236.8	128197	92753.1	121550	103822	123385	86622.3	82649.7	130188	124533	127058	97540.6	144088	120150	122975	101272	102965	90463.1	107328	118127	130650	103069	104785	108495	126688	75312.1	37249.3	104474	87215.9	86646.1	115376	114318	72774.2	94164.5
K07107	132051	178693	50992.5	89046.3	119007	101487	93576.6	123868	33884.5	10753.4	26084.4	100559	25500.3	162365	112514	127577	212291	97224.9	98766.5	84087.6	218398	75065.3	60508.3	133443	200550	75361.9	46665.8	114060	138125	156062	151020	123803	96249.8	71305.7	129191	126527	122675	88764.9	103712	110292	77703.6	4496.27	107372	82576.3	73440.2	97759.9	96894.5	59308	94526.2
K04078	139882	120309	91849.1	97704.9	96089.8	88401.7	128789	118659	26101.1	51953.1	101912	101676	36109.6	138067	96184	92289.8	128352	92808.1	121535	103055	123590	86575.3	82830.7	130178	124338	126815	96498.7	141110	120457	122994	101918	102912	90580.1	107315	118054	130328	103198	104743	108565	126801	75216.4	37271.3	104529	86388.5	86614.9	115380	114030	73333.4	94044.5
K06925	140201	120075	91813.9	97704.9	86503.2	88366.6	128755	119269	26101.1	49324.1	102637	101708	36350.6	138051	96074	92253.8	128286	92751.1	121550	103824	123590	86622.3	82761.7	130188	124542	127077	97540.6	143842	120209	122990	101290	102965	90428.1	107505	118127	130650	102984	104750	108429	126891	75312.1	37249.3	104529	87215.9	86646.1	115376	114354	72064.2	94417.5
K03665	137448	120400	92145.2	98180.7	91356.6	90494.6	128064	118650	26113.8	49325.8	102662	101796	36354.8	136838	95528.3	92347.8	129188	92603.1	121687	103795	124128	86619.6	82891.7	129624	124525	126912	97559.6	144088	120283	123030	101361	102450	90539.1	107415	117781	130650	103120	104599	108459	127230	75322.1	37179	104531	87290.9	86579.1	115188	114454	72755.7	90326.5
K02493	140239	120324	92057.8	97701.9	96322.6	88410.1	128824	118746	26034.6	49303.1	101829	101730	35027.6	137874	96091.5	91712.3	128329	92598.8	120545	103496	123844	86498.3	81947	130189	124485	126792	97844.9	144184	120280	122969	100929	102792	90673.1	107483	118040	130103	103174	104827	108510	126847	75306.1	37255.3	104058	86816.4	84292.9	115299	114267	73409.9	93505
K02892	139950	120068	92061.1	97704.9	91460.6	88327.7	128772	118852	26101.1	49332.1	102139	101708	36356.6	138027	96129	92253.8	128281	92622.1	121448	103822	123590	86544.3	82693.7	130185	124479	126978	97165.7	140824	120198	122990	101290	102965	90470.1	107198	118106	130650	103080	104765	108495	126796	75180.4	37249.3	104529	86973.5	86586.9	115369	114354	72657.4	94122.5
K03625	137843	120052	92061.1	97698.9	91460.6	88327.7	128772	118852	26101.1	49324.1	102096	101708	36356.6	138027	96129	92253.8	128269	92622.1	121409	103813	123114	86544.3	82693.7	130185	124479	126978	97165.7	140821	120148	122986	101290	102965	90470.1	107198	118106	130650	103080	104765	108495	126796	75180.4	37249.3	104529	86973.5	86581.9	115369	114354	72657.4	94122.5
K02990	139690	120005	91793.9	97239.9	91223.6	88366.6	128608	118645	26086.1	49332.1	102583	101615	36339.6	137601	95514	92159.8	128139	92600.1	121428	103804	123590	86558.3	82693.7	129624	124535	126936	97516.6	144085	119960	122911	101235	102834	90159.1	107071	117948	130646	102954	104568	108465	126601	75288.1	37246.3	104497	86150.9	86580.1	115281	114264	72684.2	92651.5
K06168	137704	119948	91831.1	97912.9	90763.6	87862.3	129044	118760	26005.1	49205.1	101710	101912	36011.6	138295	96336	92160.8	127624	92986.1	121574	103044	123114	87091.3	82548.7	130129	124215	126888	96034.7	140841	120258	123140	101225	102951	90445.1	110049	118413	130641	103086	104645	108581	126631	75395.4	37245.3	105673	86470.5	86574.9	115694	113918	72632.4	94269.5
K03526	137818	120011	91717.1	98139.9	91089.6	88313.2	128768	118650	26098.1	49324.1	102205	101760	36041.6	138022	96129	92345.8	128189	92743.1	121439	103010	123114	86622.3	82645.7	130175	124381	126840	96768.6	144085	120203	123020	100910	103043	90587.1	107143	118075	130328	103159	104747	108495	126754	75336.1	37249.3	104546	86665.9	86641.1	115376	113919	72687.2	94048.5
K02834	139827	120052	91704.1	97698.9	91021.6	88327.7	128772	118659	26101.1	49324.1	101734	101671	36035.6	138027	96129	92253.8	128269	92608.1	121401	103028	123114	86544.3	82693.7	130178	124323	126782	96369.7	140821	120135	122986	100886	102912	90470.1	107046	118054	130328	103080	104699	108495	126796	75180.4	37249.3	104529	86330.5	86581.9	115369	113935	72570.4	94021.5
K02902	139070	120028	91869.2	97704.9	91378.6	88358.6	128374	117414	26101.1	49332.1	102204	101521	36310.6	134026	94882.8	92215.8	128087	92724.1	120721	103426	123590	86565.3	82682.7	129932	124565	126502	97331.6	144087	120141	121824	101235	102608	90449.1	106544	117896	130268	103072	104785	108481	126166	75312.1	37249.3	104526	87014.6	86617.1	115315	113946	72774.2	93977.2
K06997	137742	119950	91689.1	97674.9	90867.6	88261.3	128768	118650	26083.1	49324.1	101685	101669	36026.6	137989	96123	92251.8	128078	92615.1	121375	103009	123114	86544.3	82586.7	130184	124378	126747	96195.7	140821	120135	122980	100855	102912	90424.1	107050	118054	130328	103076	104697	108495	126754	75700.4	37249.3	104529	86323.5	86592.9	115369	113912	72693.4	94048.5
K02503	139970	120018	92071.9	97698.9	91453.6	88320.7	128772	118852	26101.1	49332.1	102139	101708	36284.6	138024	96125	92162.8	128251	92622.1	121480	103822	122362	86544.3	79328.7	129889	124479	126949	97165.7	140824	120163	122980	97574.3	102965	90470.1	107188	118106	130650	103080	104765	108495	126779	75180.4	37241.3	104518	83324.5	86586.9	115369	114311	72657.4	94122.5
K03584	137720	119973	91689.1	97680.9	90883.6	88274.3	128768	118650	26083.1	49332.1	101738	101669	36035.6	137989	96129	92251.8	128094	92608.1	121414	103009	123590	86544.3	82645.7	130172	124318	126758	96369.7	140824	120185	122984	100855	102912	90424.1	106906	118054	130328	103076	104699	108495	126754	75180.4	37249.3	104529	86330.5	86586.9	115369	113912	72570.4	94006.5
K00099	137712	119973	91414.1	97544.9	90867.6	88255.3	128749	118639	26079.8	49332.1	101719	101648	36025.2	137989	96116	92223.5	128094	92565.1	121400	102978	123590	86464.3	82519	130172	124283	126740	96366.7	140793	120185	122984	100841	102903	90424.1	106875	118054	130305	103069	104699	108495	126752	75180.4	37237.3	104529	86330.5	86586.9	115289	113912	72570.4	94006.5
K00850	134859	111566	83426.9	110421	87045.6	114458	121048	107061	28745.7	50780.1	81626	106543	36047.9	135426	128660	108848	135672	111541	115466	100473	131781	84806.9	80697.6	128712	121481	121925	81943.9	124278	125184	130198	103866	118209	92586.2	108285	115992	127607	128048	97213.3	106103	132883	76304.7	26558.5	104551	79533.4	82609.8	115572	111106	62951.6	88014.1
K02911	137823	119845	91872.6	97653.8	89723.6	88051	128739	118838	26025.6	49332.1	102085	101678	36319.1	137686	96104	92074.8	127369	92562.8	121352	103799	123590	86487.6	82578.4	130177	124435	126799	97001.2	140820	119987	122807	101239	102645	89993.5	103247	118098	130648	103062	104740	108487	124880	75022.7	37249.3	104526	86943.5	86580.9	115306	114328	72634	94036.1
K02313	140274	123246	92988.6	89449.9	96742.6	86484.1	128995	119129	22261.6	49336.1	102716	93741.1	30608.5	137861	96437.5	91888.3	128404	90984.1	119692	103434	123848	86630.3	84391.7	130194	120535	124136	98805.6	146172	120209	122988	101313	101761	90506.1	107655	118146	130460	100500	99020.8	108584	127301	74632.1	37249.3	104525	87800.9	86653.6	115411	114555	73494.9	94389.5
K01736	137603	119796	91604.1	97636.9	90599.6	87862.3	128540	118143	26384.1	49213.1	102595	101660	35950.6	137901	96043	92116.8	127611	92432.1	121359	102876	123590	86544.3	82530.7	130101	124233	126685	95780.7	140860	119982	122977	100737	102872	90424.1	106824	117970	130277	103006	104571	108444	126282	75148.4	37272.3	104510	86241.5	86544.9	115362	113894	72561.4	93742
K01937	139834	119457	92351.2	97660.9	91787.5	87912.6	128173	118281	26002.2	49198.9	100745	101414	35840.2	137833	95935.6	91853.6	127729	92562.9	121544	103553	123648	86600.9	77038.7	130114	124405	127183	96861.9	143854	119435	122943	99276.6	102995	89354.8	106133	118030	130489	102822	102361	108415	123387	75037.2	37245.3	104459	87018.9	85722.1	115261	113920	72700.7	94053.8
K02954	139981	119116	91937.9	97553.9	90846.1	81059.6	128606	118762	26090.1	49328.1	102437	101706	34835.6	137775	96006	91889.8	128129	92427.1	120943	103796	123287	86622.3	82030.7	130171	124492	126932	97326.6	144088	119781	120932	100919	102957	90465.1	105768	118109	130648	103068	104552	108468	123135	75249.1	37249.3	104474	86755.9	86646.1	115374	114299	72765.2	94026.5
K01770	138106	119951	91336.8	97680.9	90955.6	88311.8	128780	118650	26093.6	49332.1	101745	101704	36035.6	138047	96143.5	92313.3	128109	92600.1	121484	103032	122404	86544.3	79627.7	129891	124341	126771	96378.7	140816	120667	122984	97175.8	102934	90685.1	106924	118056	130329	103135	104713	108512	126787	75180.4	37277.3	104532	82635.5	86595.4	115410	113828	72571	94006.5
K01647	125210	118998	110448	102720	104629	99811.6	125845	99025.5	20501.4	16960	135099	91697.5	32665.9	144138	118141	101590	122827	117670	147105	113563	131960	81541.2	84325.8	121794	122802	134565	101065	141937	149022	118403	76365.7	88894.5	74541.2	132333	98879.4	123815	100543	96306.3	108900	155920	63256	47557.6	95949.5	99066.3	85781.7	138957	121174	70915.6	89692.4
K02968	139827	119782	91313.1	97392.9	90637.6	88257.3	128286	118462	26074.1	49324.1	101680	101387	35986.6	137559	95830	92177.8	128053	92078.1	121060	102839	123114	86043.3	82263.7	130148	124315	126548	95957.7	140794	119327	122808	100357	102833	90163.1	103714	117609	129965	102937	104637	108355	126372	74933.4	37221.3	103366	86094.5	86546.9	115019	113912	72487.4	93712.5
K01493	141152	114781	89333	97724.7	86502.3	88353	128718	118888	26082.7	49264.2	90679.8	101708	36258.1	138060	96031.8	92008.5	130566	92399.6	122255	103718	129008	84938	79371.7	129891	124856	127090	96008.7	139206	120192	123014	97603.5	102955	90238.1	104123	118114	130650	103028	104728	108370	126691	75162.9	26697.2	104547	82891.1	86553.1	115334	114006	71903.4	94118.7
K07460	135243	120074	90773.1	97658.9	90695.6	87773.3	128383	118205	26031.1	49324.1	102812	101345	36225.6	138262	95833	91820.8	124833	92273.1	121111	103080	122906	86619.3	75018.7	130172	124935	126060	96166.7	140777	118869	122929	98853.3	102764	88814.1	105726	116602	130249	103017	104571	108483	124198	74912.4	37178.3	104426	86828.5	90196.9	115209	113234	72530.4	94080
K00954	139755	119973	91060.1	97674.9	90703.6	88238.7	127980	118515	26083.1	49332.1	99426.6	101640	35798.6	135672	95763	89736.8	128094	92001.1	121348	102765	123590	85633.3	82535.7	130160	124249	125457	93941.7	140115	120151	122984	100777	102885	90388.1	103646	117982	130138	102916	104083	108336	126551	75031.4	37069.3	104473	86312.5	81638.9	114867	113749	72429.4	93056.5
K03536	140031	113456	89874.7	97699.7	91310.3	88282.5	128622	118824	26083	49323.7	94378.6	101691	36049.3	137728	96081	91928.2	127985	92406.9	121366	103436	123401	84891.5	82563.2	130187	124078	126949	95829.2	139941	119970	122986	101157	102963	90251.9	104005	118093	130609	102970	104715	108444	126449	75152.4	27200.5	104510	86356.9	85169.3	115339	113878	72611.4	94029.2
K15633	138467	114205	89374.6	97782.7	92517.9	88128.4	130225	119073	26128.7	49165.2	89392.1	101760	35943.1	138746	96977.1	92203.5	128283	92452.6	121850	102950	122149	84877	78744	130512	124267	128967	95427.1	136185	120190	123144	97984.5	103415	91462.8	104419	118368	130503	103698	105768	108730	127691	74589.1	26702.9	104825	82236.1	86594.6	115412	113640	72445.9	95616.7
K01006	140237	113943	90946.1	98157.4	91503.6	87865.6	128631	118845	26020.9	49142.8	90209.7	101833	35895.2	138050	96023.6	92022.6	128187	92378	121890	103791	123401	84934.9	81929.4	130184	124346	127208	96435.1	139265	120008	123027	101394	103086	90418.8	103972	118160	130638	103122	104733	108396	126416	75127	26630	104536	86538.1	86361.1	115328	113859	72563.4	94728
K01945	133932	117059	90128.1	97678.3	89303.3	88259.4	130533	117870	26126.7	49346.6	96683.5	101678	36084.2	138699	96101.5	92331.7	126008	92821.6	121716	102706	123489	86594.3	85004.8	130896	123812	123931	93058.8	140921	119349	122817	100855	102461	89026.1	104244	121621	130026	103128	103789	108292	126843	76851.4	37291.4	104540	85521.9	86618.9	115774	116372	72543	94764.7
K22132	139825	114219	90255.9	97706.7	86113.3	88047.6	128748	118334	26102.7	52576.2	90668.8	101713	36073.1	138263	96261.8	92070.5	128171	93174.6	122133	103196	122653	85056	81192.7	129883	124228	127216	95895.7	139370	120943	122990	98370.5	102916	90807.1	104764	118076	130369	103047	104677	108427	126584	75333.9	26916.2	104631	82476.1	86811.1	115435	113821	71945.4	93910.7
K07658	148867	72203	93768.9	89939.7	100188	87353.7	138436	112312	23850.4	53428.6	74561.1	94054.6	32912.2	106182	105308	96095.2	119579	93250.6	119979	104079	123772	84968.3	95173	126764	78121.4	138718	119403	121089	115931	100467	101835	107674	106498	115377	119449	128956	100456	109014	109241	143369	76376.1	26397.2	104518	83263.8	90349.6	115691	118641	62310.1	100005
K14441	139830	113799	88902.9	97668.7	90662.3	87771.7	128790	118647	26040.7	49155.2	89416.1	101635	35943.1	137923	96280.8	91857.5	127800	92528.6	121567	102907	122925	84868	83359.7	130171	124313	126810	95781.8	136185	119372	122978	100744	102913	90016.1	103607	118058	130345	102976	104674	108439	126352	76651.1	26669.2	104559	85649.8	86554.9	115290	113469	72411.6	93975.7
K01591	135807	125217	88885.1	97894.9	89379.7	90098.2	124205	117788	24713.1	49497.4	119110	101823	34935.7	136041	92390.6	90217	128597	92361.4	115188	102528	123780	89283.3	80041.7	129387	122867	123047	83829.5	148788	119742	123142	98941.4	99651.7	84803.1	111947	115843	127956	103905	99925.1	107224	127674	74338.4	47806.8	104724	84784.6	84578.2	115850	112746	72003	88353.2
K02884	139663	115913	91524.9	97673.9	90174.6	87968.6	128244	107572	25289.1	49332.1	97312.3	101694	35988.6	136717	95962	91817.8	128189	91800.1	121151	101165	123590	86128.3	82302.7	129876	123499	126405	97538.6	125767	120028	122990	100824	102921	90265.1	106286	118010	130635	102825	104567	107950	126797	74913.1	37113.3	104423	86036.9	86328.1	115356	114304	64311.2	92354.5
K00821	109428	116983	90285.3	89731.2	94382.6	99557.9	125803	121380	23225.8	54528.4	95682.5	95621.6	30826.2	145163	128746	97688.7	134573	94701	118758	108622	123072	88938.9	82950.4	122075	116496	110919	99036.9	142442	125504	126626	104240	111553	95040.4	115556	117220	124615	107357	96698.1	107380	131884	73714.8	38612.6	103100	90030.5	91786.9	117482	114644	73852.6	91279
K03495	139573	109868	89554.7	107318	90567.8	89440.5	128071	107691	29130.2	49186.2	83067.3	109935	41516.1	136624	95874.8	92161.5	128169	93614.6	122101	101288	123401	84361	81528.7	129863	127121	129501	95964.7	121161	119890	123111	100837	104523	90617.1	102699	117985	130802	105637	110451	107878	124911	76599.4	26147.2	104510	85411.1	84872.1	115314	113840	63990.4	91963.2
K09710	131436	119537	91463.1	89449.9	90895.6	86273.6	128758	118431	22225.1	49253.1	102454	93740.4	29365.5	137799	96055	91764.8	128286	90411.8	118423	103088	123586	86498.3	81861	130142	119974	120503	97523.9	143858	120096	122983	101290	101715	90334.1	107358	117969	129950	100363	98854.8	108459	126751	72978.1	37245.3	103890	86825.4	84280.4	115261	114262	72763.2	94106
K01923	130734	116967	89277.4	97680.9	93962.3	87932.3	130459	117933	26091.4	49393.1	97186.9	101637	36042.2	137484	95870	92197.2	126076	92426.8	120650	102658	123590	87401.3	82669	130946	123288	120733	92671	141168	118869	122829	100726	101092	88934.1	103499	121293	129948	103128	103709	108328	126605	74659.4	37230.3	104606	85470.8	86528.9	115317	116203	73123.4	90056.8
K01934	117477	120092	91774.9	97236.3	90258.2	86973.7	125384	117965	25674.4	52050.7	96835	101580	36104.9	138214	96170.7	91852.1	128958	93564.8	121993	103156	124182	86691.6	84321.7	121399	124031	119379	96803.6	144190	120580	122900	95774.9	102674	90207.1	107792	114087	124275	102673	102880	107290	126572	75138.1	37357.3	104438	86593.9	86559.4	115348	111884	72743.2	93714.5
K00817	111374	114108	87658.9	89432.4	94821	88391.4	124670	139482	20639.5	49257.2	86536.8	94393.8	28035.2	146995	94308.7	92852.5	131020	94221.1	125434	107750	123443	98806.6	80074.6	131115	114848	109950	74318.8	146391	115970	122032	107898	103544	86876.4	103028	133042	135512	101827	99560.6	109261	122715	88662.6	37656.4	116691	91605.4	96041.1	122842	114386	84672	91643.6
K07007	125164	48847.8	128385	93484.4	80294	85066.9	162627	133327	19111	92086.3	141880	77079.7	43902.1	127730	76131.7	76297.6	53286.6	110553	157816	131142	45864.1	103993	116400	111664	39938.9	174347	131544	125427	94606.4	94042	77009.3	92960.6	95736.2	141919	113493	125113	83478.2	100889	111320	131494	85220	36351.9	105976	107365	104356	138187	130657	87176.3	91670.8
K03685	134108	120090	91950.9	97704.9	91531.6	88366.6	125634	117365	26101.1	49332.1	102235	101373	36263.6	140113	96129	92271.8	128328	92316.1	122093	104071	123590	86613.3	82693.7	127842	123809	126572	96656.6	144033	119587	122711	92725.3	101713	90470.1	106299	114058	130659	102646	103000	106946	126797	75312.1	37249.3	104421	85941.9	86400.1	115333	112135	72077.2	91578.5
K04068	137696	76542	90746.8	107511	92212.5	94061	135269	121487	29668.6	52172.8	104080	108803	38682.1	104861	99743.4	99135.1	111977	94861.7	129270	105098	123153	89543.5	92051.3	131120	82192.4	131250	99771	141554	107510	99408	98382.7	104657	101635	108392	119063	134048	106598	107288	109172	135517	78511.6	37759.4	105249	78293.6	90264.1	120164	116687	73112	94278.6
K00826	125005	119227	89936.5	97823.3	94566.7	87213.9	126495	118304	25948.5	49315.9	95940.8	101830	36897.5	138120	96683.6	92049.3	125123	92527.2	122106	103528	123427	86845.3	84560.7	129641	122305	116583	95909.1	141041	120452	123334	101457	101972	90494.8	106499	117811	130242	103290	102891	108209	125755	75289.4	37573.3	104746	86642.5	88541.4	115730	115068	73149.2	91908.8
K01142	137075	118881	92727	97443.2	100000	87443.6	125868	114859	25824.1	49370.6	101319	101653	35329.1	133958	87844	91433.8	129659	89166.9	119550	102964	121209	86065.3	85656.2	129573	124130	123071	95534.9	144204	117240	121149	98758.5	100254	88107.4	101887	117124	129914	103068	104703	107953	123207	74992.6	37387.3	104214	87617.9	86329.1	107804	112943	73954	88299.2
K03572	138252	109398	90083.7	97949.7	91096.8	87649.5	128715	107748	25236.2	49163.2	83396.3	101947	35789.4	136902	96253.4	91486.5	128078	92390.6	120564	101049	123401	84878.3	82134.7	129887	122979	127238	97366.7	121129	119971	123168	101360	103201	90061.5	107317	118436	130990	102792	104701	108039	126801	74594.1	26147.2	105593	85487.5	84852.4	115633	113927	64131.1	92275.6
K01924	151087	81124.4	93229.1	98720.7	93072.8	89566.3	129529	120136	26551.7	49958.4	115488	101679	36890.8	102580	97683.1	92586	106084	94074.1	124230	104101	125249	88316.8	86826.7	133681	83459.8	130031	101513	148741	101535	97480.6	110480	106713	91325.6	108899	119516	130709	104393	107017	110181	129017	76096.9	47843.1	103891	86082.5	87210.8	115481	115101	73691	97177.8
K03320	49937.1	45539.4	69130.6	118955	77804.6	73698.1	147759	145251	19291.8	52677.3	83645.7	142146	31673.7	133640	90060.1	95062	47515.8	95201.2	104400	36715.9	57292.2	112140	79395.6	184327	14602.6	93836	64629.4	210471	82776.7	167238	56363.5	132939	81359.5	90417.3	119730	183113	151951	99831.7	191193	100970	82070.1	35884.2	150740	100529	93313.7	179691	177868	84513.5	95480.6
K03284	156407	130648	74240.5	100568	97089.9	106912	103554	100767	28198.6	15667.1	89120.4	100705	30853.5	131549	126086	96120.8	178151	81207.1	141342	87606.8	197118	73894.4	73221.9	127183	168259	116327	89246.3	121029	124325	126021	94941	114067	85479	100762	112422	126092	109506	95749.9	105746	133656	68768.9	29151.5	102045	69923.1	75913.3	107010	106131	57074.1	84753.6
K00891	126763	111828	77913.7	96534.5	86518.3	93210.5	111276	118937	30491.7	25682	91784	113171	38876.2	148236	92612.2	108486	129523	112418	143600	99057.2	138857	78704.5	93614.3	128397	127722	125367	88741.3	140290	119361	125633	105076	104772	84101.9	92913.5	115226	132390	105258	104733	109360	105609	73155.7	8784.03	107985	79802	81533.5	128190	116107	65901	93191.1
K03650	139132	109190	89470.7	97667.7	89954.4	87418.5	128071	107540	25236.2	49163.2	82959.3	101694	35686.1	136407	95874.8	91449.5	127848	91441.6	119921	100873	123401	84361	81438.7	129863	122820	126284	95892.7	121096	119610	122984	100672	102911	90038.1	102539	117985	130594	102712	104486	107876	124938	74208.4	26147.2	104402	85132.1	84803.1	115314	113819	63990.4	91930.2
K00639	181375	143421	49780.3	77979.5	91680.7	92138.5	96172.2	116799	28909.6	7714.73	19389.6	111165	14174.6	114380	104101	108546	227294	67846.3	86617.2	134096	273184	75849.1	44100.8	151173	205491	62143.1	41947.9	137598	116396	131656	128268	115262	94307.7	47498.7	154624	148224	119904	98297.9	102665	85381.5	73096.4	3818	116434	53308.7	82623.2	92592.1	95008.7	56627.1	97578.1
K01703	115409	114420	92701.1	94871.1	89379.7	83407.1	131678	110076	23121.5	53543.5	94980.2	97739.1	31129.1	139961	99385.2	94643	131822	97201.1	120280	102245	132340	95222.9	88120.1	122140	116996	116162	102346	125138	120392	122754	91579.2	101492	91135.8	116117	118307	126144	101581	98198.3	107957	124143	73804.2	37305.1	108549	86516.7	91743.9	127589	119015	65784.5	91676.5
K07456	156123	65848.1	92016.3	103913	90951.9	93808.3	133171	109727	26785.9	50266.4	90704.4	101369	38842.8	101001	102799	94766.6	112050	98046	137061	101943	132840	84487.7	88190.3	130255	82997.4	141800	105092	121303	102019	98254.5	104244	105344	92458.1	103613	118559	132929	104833	109799	108495	136309	75539.5	27077.3	105528	77998.8	85728.4	115610	115090	64252.4	94464.7
K13789	139538	109351	89103.7	97949.7	85127.8	87418.5	128536	107728	25236.2	49155.2	82959.3	101942	35720.1	136779	96112.8	91473.5	127867	91969.6	120175	101023	122215	84862	78133.7	129591	122820	126309	96127.7	120869	119925	123156	97447.5	102990	89996.1	105715	118430	130957	102696	104501	107950	125255	74455.4	26147.2	105562	81717.1	84838.1	115623	113776	63360.4	92224.2
K01880	139596	114961	90807.8	89694.7	85020.2	85876.7	128668	107160	21355.4	49280.7	95223.4	93987.6	29599.4	135810	96164.8	91374.6	128089	90132.5	117726	100660	122382	86543.2	78801.7	129589	118739	123235	97833.9	125210	120258	123146	97553.4	101135	90089.8	109162	118249	130730	100060	98662.3	107945	125592	72235.7	36606	105509	82285.9	84650.1	115518	114196	63471.2	89656.3
K01653	106376	113288	91069.5	97318.4	88262.1	99865.6	124243	108901	22580	55324.6	90985.8	95117.1	32742.9	142376	101308	101109	134437	105916	141847	108333	139099	90157	97471.2	120145	116162	111748	91482.6	126372	127032	123622	99138.6	98051.5	83861.6	115448	117563	126151	102081	94451.1	107666	134665	73117.9	39309.2	107915	89978.8	92037.7	126199	118560	66781.2	88200.8
K00925	137102	77838.9	88814.5	103801	94804.6	92619	129865	132329	27661.2	49776.8	109551	101218	40130.8	102476	101812	95096.8	109010	99394.1	137612	107524	130425	87532.6	88543.7	129960	81866.8	123984	103894	165849	101960	96297.4	101909	101890	91417.6	106177	118269	131761	104279	105839	109256	133989	76291.9	38232.3	105816	81335.2	89583.2	115643	113979	81997.3	92524.5
K03589	132316	118549	88717.8	96930.8	88261.9	84360	124190	117372	26040.6	49113.1	99086.6	97766.6	35725.6	133856	94571	89388.3	126876	91045.3	114552	101660	123034	84326.6	72391.4	129577	123991	121392	89958.7	140221	118784	122939	99278.8	101039	84860	105459	115792	127194	102451	103652	108129	125776	73002.2	36355.3	104269	84909	85792.4	109660	113116	72173.5	92306.5
K03742	136496	109334	90226.2	98023.8	88271.1	86999.6	127747	107382	24234.9	49282.2	82018.8	101770	35428.5	136297	96169.1	100744	129152	88005.6	119238	96775.5	122691	84108	78700.5	129544	122795	125060	92954	120444	121626	123376	98588.5	105132	91045.6	106344	118067	129650	102989	105005	107669	126948	74953.4	26140.4	104419	80065.4	84916.1	115372	113417	64543.8	90847.8
K00970	136031	114020	90594.1	89949.2	89126.6	84683.8	127396	107045	21332.2	49358.5	86200.2	93784	29936.8	136118	95656	90995.6	128535	89411.9	117773	99873.4	124121	85957.2	81658.6	129649	118617	118784	96128.8	122607	119632	122893	100033	102392	89844.9	104763	118081	130020	99678	96882.1	107712	124921	71521.4	36621.8	104392	84897.7	84779.2	115485	113573	63716.3	93962.1
K01533	139678	89103.2	92430	91827.5	118404	100478	124613	116507	27416.8	50055.3	112448	92930.9	34212.4	99151.8	94615.8	125937	115753	91075.5	119525	102965	147374	87936.6	75053.2	127573	77122.5	124066	98275.4	148699	119515	98207.7	89004	100392	96466.6	107400	115558	129964	100267	98145.8	108193	145028	73825.3	47834.2	104310	74652.1	86093.4	115235	111066	72832.2	89965.8
K07082	148557	72054.9	97116.6	96638.9	92470.1	91973.1	132828	118618	26204.4	47999.1	126188	101080	36795.1	104449	96227.5	87389.8	104397	92591.1	131743	103257	118940	84500.3	75964.2	131009	84665.2	138683	99307.1	143003	97895.1	97870.4	94162.1	102159	95933.1	104063	118377	129838	103036	109146	109857	130729	76151.1	36541.6	105722	79702.4	81401.6	114615	115386	76005.9	92596.2
K02687	128609	110332	89057	98595.7	89905.7	88051.3	125444	107072	25589.6	49649.7	82132.1	101737	36953.8	136868	96619.1	92661.8	128422	91027.4	121724	100364	122886	84408.2	81884.4	127887	123413	126873	95444.5	117922	120264	123839	102312	103005	89934.6	102471	113402	130789	103183	104632	107933	126164	74444.1	26153.7	104963	84873.1	87252.8	115322	111337	63831.6	91986.3
K00286	130228	120858	89191.1	98825.9	97688.1	93474.7	120818	96092.8	26115.2	49804.1	101970	103250	37077.8	132636	95980.8	93662.3	130969	95209.2	123040	100827	126817	74151	83525	123266	124969	124975	100092	144016	122056	122687	94391.3	94985.9	91074.5	108875	99279.7	123491	102909	96752.8	107635	129012	59812.3	38580.1	92844.5	88076.6	74631.3	113655	115691	64099.3	87998.2
K03168	143297	73409.4	91323.9	98131.3	97764.8	88968.2	129268	120141	26172.8	49340.1	102759	101958	36681.6	105227	96954	91097	105267	94904.1	129911	105334	124846	86917.3	85788.5	130585	81605.2	132865	98135	144632	99708.3	96304.4	98478.8	103391	90589.1	104084	119525	131387	103439	107245	110145	127024	75804.1	37335.2	104764	86005.3	88496.1	118350	114017	74408.6	95105.7
K03595	143312	72676.4	96605.6	97573.9	91532.6	91734.1	130433	118856	26118.9	49332.1	127516	100962	36356.6	100384	96143.5	90885.3	104580	92760.1	130505	104212	123590	86622.3	82569.7	130519	84098.7	130909	103229	144088	99697.1	96252.4	94584.1	102955	90731.1	103843	118865	130854	103125	104799	108927	128941	75832.1	37621.6	103652	80063.9	86945.6	115997	113663	76059.2	94227.5
K03617	135752	67248	103424	118854	95963.8	102502	141302	88550.3	27169.3	84836.9	90244.9	101803	43077.1	98459.5	114572	89598.8	108787	99668.6	132538	110492	123685	86088.9	90360.4	121447	80328.8	139813	108146	122226	118736	97553.6	84476	94310.3	101141	134076	100754	124136	106454	104280	107279	173053	68192.5	47477.4	96115.1	89484.6	83501.6	119985	121191	63875.9	83477.6
K03614	135732	68059	103069	118943	94674.8	103345	140699	88859.3	27473.3	85534.9	89914.9	101833	43099.1	98431.5	114673	89905.8	113208	99876.6	131604	110261	123261	86125.9	90540.4	121447	80328.8	139781	108227	122226	118815	97740.6	83835	94052.3	102047	132305	100743	124080	106457	104333	107296	175560	68239.5	47533.4	96177.1	89491.6	83561.6	120000	120878	63895.9	83471.6
K00703	141742	67152.8	92638.9	98397.9	87270.1	89667.6	129546	119445	27508.8	49141.8	88163.1	102092	37521.8	105410	100680	93074.3	105261	102557	135292	110481	123629	86239.7	78333.4	130342	80993.7	133542	97996.5	142141	101511	96346.4	90526.6	104375	92662.7	105103	120428	133280	103600	107989	110445	126877	77581.2	26921.2	105759	82538.4	87711.1	122843	117877	74618.5	101502
K17758	131127	114810	89696.8	89123.9	81288.5	85229.9	124377	116463	22519.5	49278.9	97720.8	93369.1	29278.5	135434	93574.2	89866.5	123206	90512.2	118769	102210	121762	86441.9	73480.1	128258	119147	121285	95853.1	140180	114163	121432	84134.9	100625	86402.3	98380.4	114591	129738	99927.4	98057.7	108205	118373	72100.9	37189.3	104293	79716	84246.5	115171	111054	71730.4	93437.8
K06872	126261	107513	95343.8	75607.8	91565.2	72055.4	135051	104163	21242.6	81160.6	83095.1	87871.3	29739.9	124937	92072.8	79536	122940	80930.4	96754.8	98266.7	113451	84782	76893.2	127673	119513	125059	108200	118537	113000	120142	94086.2	100566	87694.6	102071	115898	125836	99982	103787	109410	106175	78787	29588.3	104357	85103.1	87639	111840	109588	69836.3	87006.3
K03613	133775	66130	102924	118716	92618.8	101905	140376	88487.3	27353.3	85039.9	89234.9	101826	42975.1	98270.5	114423	89383.8	110127	99607.6	130551	110225	123667	86024.9	89722.4	121401	79460.8	139574	106975	122226	118865	97430.6	82278	94015.3	101671	131556	100710	124035	106489	104186	107246	173227	68211.5	47554.4	96002.1	88322.6	83423.6	119985	120776	63798.9	83404.6
K02970	139012	106060	87670.3	88036.3	99024.3	79430.1	126721	106569	21328.1	48733.3	81984.9	92041.1	29185.2	135907	95613	89188.4	123772	87069.2	116007	100204	117307	83440	80592.6	129682	118000	119445	95481.8	121316	116747	122737	99380.1	101415	89061.7	100041	117125	130575	99700.4	97620.6	107690	121748	71592.4	25464	103814	84533	86741.1	114874	111247	64928.4	91209.4
K03075	132771	117513	81524.4	96891.8	87894.9	83601.8	123700	117076	25688.8	45891.1	102434	97481.9	35199.8	127322	89402.8	85712.1	126105	84604.5	108954	99889.4	122902	84017.1	79672.4	128941	124230	118989	88731.1	141330	109233	121539	97990.5	100834	82582.7	97618.1	114854	125105	101816	102289	107506	123508	73204.5	36210	103638	81073.1	80224.8	105338	107478	70242.4	89769.6
K07263	126068	171375	49690.9	114337	96754.5	83031.4	95374	118076	25333.6	5574.22	13124.9	106125	18239	145104	98690.2	107891	200014	75871.1	64210.1	129689	207356	65194.3	32347.4	180760	203874	47395.8	25546.1	212195	127207	155049	122372	107386	70689.5	46370.2	133916	145685	125456	92606.1	102989	78007.2	59843.4	2109.06	102408	59993.9	71593.2	110608	110590	51863.1	108507
K01778	127329	114851	81419.7	102697	85960.3	88782.1	120354	109195	26479.9	54901.7	88261.8	104417	34892.5	139096	92333.8	86743.1	133247	91924.1	122023	101799	129350	86216.2	88424.9	128358	120090	113332	80693.9	123015	123041	121050	97587.7	93938.3	85197.2	103526	118062	127926	104817	97721.2	107810	116529	72028	38397.9	106226	85788.8	86398.7	116611	113984	64625.7	86561.3
K01950	122382	123306	77490.4	89902.2	92405.7	83909.4	119595	130676	22570.8	49283.4	74855.8	93311.9	29058.2	138144	94524.6	91100.7	130471	93595.3	104769	107744	123156	87270.3	78183.1	128686	115074	102115	76886.2	159289	123592	124494	106923	98857.6	86351.8	117785	115067	126983	99950.4	90664.2	106871	131314	72070.4	37481.6	104401	87637.7	83964.9	114756	110664	76585.3	92808.6
K00215	127211	117321	85133.6	97890.3	92723.7	86944.3	120599	117567	24396.1	49375.1	94640.6	101338	34589.6	136411	92372.5	89975.7	128043	91603.8	114460	102300	123419	87161.6	79827	128629	120809	110003	85008.7	141334	119116	122930	98212.1	99460.8	83793.1	106789	115766	127226	102717	94100.4	106683	124918	75167.9	37892.3	104462	83468.5	84521.8	116760	111100	72002.4	88955.5
K01938	132668	118856	83701.8	95122.4	87874.3	87897.1	126143	117122	26127.6	52448.1	102240	101773	36069.1	135540	93897.5	90748.3	129339	89820.6	122510	43314.9	122448	86745.3	81390.7	127638	116206	126987	95837.8	138591	115016	121284	90084.4	101759	87989.1	100588	103155	118663	103169	103304	108187	122208	75074.1	37312.3	104552	81095.4	80372.1	115224	111837	71193.7	87720
K01733	159616	76510.5	99900.7	89106.1	97958.1	87025.7	131107	95307.6	24271.4	49542.8	113947	93406.4	31052.2	95314.2	98969.5	93235.7	108531	92650	127992	100578	126697	75234.4	90969.4	126411	82221.5	144308	117526	140539	99980.2	95160.4	87183.1	98429.6	99750.3	105653	100832	126484	100345	101361	109593	125703	59250.1	37370.3	91815.8	84774	76426.8	115755	115581	64501.6	95009.2
K03723	140099	72952.4	90396.9	98785.9	92030.6	88161.6	129265	119040	26128.4	49332.1	102661	101357	36408.6	100716	96422	91033.8	104804	93291.1	121797	103974	123590	87123.3	82280.7	130212	81575.2	127220	97823.6	144115	99643.1	96504.4	95148.6	103306	90796.1	106952	118572	131013	102896	104891	108630	127146	75607.1	37245.6	104843	80478.9	86681.1	115685	113438	72852.6	94458.5
K00974	141632	74337	90083.1	98367.4	93982.2	88948.2	129047	118958	26230.7	49496.9	103151	101045	36400.9	101324	96364.4	91711	106317	92864.7	123374	103880	124328	86625.1	80030.3	129907	82631.2	127278	98518	144088	99673.7	96512.4	92334.7	103140	91339.5	104426	118153	130669	102841	104965	108522	127474	75390.7	37322.6	103882	76673.1	86767.1	115376	113542	72804.1	94191.9
K01704	112258	113533	91003.7	92560.5	85986.2	85397.4	127215	107454	22275.5	53275.9	94486.9	96215.2	30365.5	137662	94333.1	94486.8	129275	91371.9	118641	101138	127316	92122.9	84030.1	121290	116299	111053	98404.1	124173	118905	121857	89732.4	100120	89049.4	111297	116674	125147	99954.5	96775	106899	121131	71353.6	37302.3	106241	84431.8	91186.9	118588	116513	64885.9	89820.1
K03501	140105	72669.4	89900.9	97573.9	91446.3	88150.1	128793	118852	26098.4	49332.1	102622	100927	36347.6	100412	96123	90821.8	104561	92763.9	121653	103836	123604	86622.3	82203.7	130205	81575.2	127108	97366.6	144088	99329.1	96252.4	94560.6	102965	90470.1	103824	118127	130653	102650	104783	108507	127054	75312.1	37249.1	103649	80082.9	86646.1	115428	113424	72769.6	94601
K02860	139658	72676.4	89900.9	97573.9	91460.6	88161.6	128772	118435	26098.4	49332.1	102637	100927	36356.6	100326	96129	90821.8	104565	92753.1	121543	103820	123590	86622.3	82262.7	130188	81575.2	127027	97540.6	144088	99181.1	96252.4	94560.6	102947	90470.1	103656	118127	130650	102650	104785	108484	126797	75312.1	37245.6	103649	80063.9	86646.1	115376	113424	72772.6	93911.5
K03743	138732	72584.9	93308.1	89669	95312.2	89095.2	129370	118621	21216.6	49447.1	99788.3	93024.2	30654.3	100732	96530.1	99895.4	105865	87379.1	120318	99207.4	123848	86286.3	82504.5	130207	77691	127877	98953.6	143536	100812	96702.4	96476.9	107123	91115.1	108416	118220	129605	100210	100623	108554	138355	73244.6	37188.8	103695	78454.3	85257.1	115458	113117	73931	93864.6
K02907	137084	78986	88940.1	99571.9	92007.6	88280.3	127992	118229	29502.4	49524.1	99443.6	100784	36434.6	97931.4	95744	88753.8	105136	92702.1	121471	102491	148876	85698.3	82091.7	130175	81277	127865	93767.7	140112	100524	96110.4	96961.6	102843	92083.1	99882.8	117973	129803	102885	104409	108368	126533	75421.4	37112.6	103751	79155.5	81719.9	114829	113237	72449.7	92788.5
K00297	114385	119234	84419	88502.2	87986.9	88868.4	122935	116988	23701.9	52657.9	95944.9	97065	28995.7	138645	91744.1	93305.9	128412	89475.3	119056	101212	124789	86832.9	80664.9	121591	116173	106108	82133.2	141047	120899	122839	93210.6	97743.4	89427.7	106952	114456	122740	102181	89930.6	105522	126174	71283.3	37474.2	104248	83428.1	84149.1	119578	111808	71553	86298.2
K07005	168278	127219	67179.8	75706.6	79697.9	93444.3	104648	108723	20332.8	10135.1	91242.8	95403.9	22661.7	126198	114228	91733.3	170685	71154.6	127321	82124.5	184222	78439.6	78761.9	132281	164317	106061	90445.1	136414	114829	128445	80629.9	119458	88960.2	87695.7	113284	129700	109145	92946.9	107527	119384	69067.7	29482.8	101644	64250.5	69371.4	108019	103658	68162.5	90630.2
K02914	129383	117596	90135.5	96969.3	90385.2	85621.1	116326	94494.2	25827.1	48740.4	101798	101016	36218.4	131062	94821.6	90805.1	125284	92158	120024	99038.1	119131	74081.3	81197.3	121512	123546	121096	95931.7	143877	119548	122325	91686	94091.6	89834.7	105732	94772.3	122890	101890	96376.3	106902	124453	59253.5	37241.5	92197	86726.2	74080.1	114607	110449	62906.6	86985.6
K00761	139973	72639.4	89326.9	97570.9	90607.6	88075.6	128897	118435	26025.4	49279.1	101937	100914	36161.6	100880	96324	90264.8	104396	93004.1	121545	103767	122404	85773.3	80413.7	128533	81680.2	126774	98266.6	143929	98823.1	96209.4	90456.6	102803	90340.1	103646	118131	130583	102630	104832	108414	126591	76928.1	37216.6	103662	76399.9	86647.1	115297	113381	72714.6	93451.5
K03602	125248	119996	89225.9	97392.9	90340.6	87947.7	117861	93467.1	26082.6	49324.1	100669	101154	36494.6	129660	94507.8	91981.8	124911	91911.1	121138	99676.1	122940	74623.3	77137.7	122957	124333	118313	95669.7	140808	119160	122767	91133.8	93440.2	89242.6	101997	97496.2	122268	102873	96354.4	107042	123354	59029.9	37271.3	91231.2	86697.2	74772.9	114776	113523	62781.3	84648.7
K08307	68353.3	86734.8	41856.6	94569.4	41255.2	39018.2	129364	142959	12489.6	6425.16	14265.6	155519	13409.2	140349	51281.8	49209.9	96948.1	51094.8	52782.9	127874	98724.3	105211	31808.4	227337	108364	45475.2	24512.5	208214	62928.3	190497	59599.5	132799	52226.2	23436.1	176111	214496	147709	111191	188504	36808.3	81461.6	1077.03	163588	69621.7	94589.2	158562	158769	68851.5	111112
K01218	87891.9	64416	42953.8	17950.8	97243.3	56743.1	139103	97222.6	10323.1	7878.2	21006.5	166577	22132.1	145733	59156.7	94870.2	138019	52364.5	98891.3	65600	159401	112848	39767	193205	101997	54339.4	24701.5	12200.1	80999.2	235998	38501.8	173822	57186.7	31626.3	152761	239589	188583	76951.8	260545	81390.3	89497.2	7294.6	152229	91715.7	60325.2	148227	178841	64995.5	78289.6
K01588	120755	113927	81293.4	97661.3	85336.6	86806.2	119179	116680	24417.4	49324.1	89333	101225	34398.9	134768	91407	89050.5	125913	90747.8	113514	101073	123114	86515.6	77516.7	127772	119753	106732	76146.3	144007	116763	122761	97314.3	97117.8	81535.1	102745	115489	126602	102535	95178.2	106383	126161	72866.1	37246.3	104317	82366.9	84142.4	115000	110831	71177.6	84861.5
K05837	138025	66750.5	89753.6	97543.7	85953	88158.1	129899	118860	26105.6	49174.2	90021.4	101282	36066.1	105640	96461.3	85569	104984	93149.9	124086	103619	123696	84906	85702.7	130187	81500.7	129353	96862.8	135960	99257.9	96249.2	94372.3	99878.8	95840.1	102648	117913	130806	102717	105384	108554	126426	78056.1	26734	103976	78460.8	86682.4	116493	112913	71925.2	92463.9
K01893	131196	112212	85170.7	98267.4	80896.4	81521.5	121226	115466	25034.5	48708.9	83467.6	101099	33771.3	127896	89010.3	78274.5	125202	82529.4	115621	101522	118663	83842.3	73480.7	128137	121067	112533	89459.7	138517	112897	120498	96598.5	98610.8	83557.1	95263.7	116920	129544	102238	98650.6	106491	120116	73236.4	26249	101884	81203.9	84464.1	105198	109669	70828.8	86986.3
K12410	138974	73780.6	88277.2	97796.7	91756.9	87748.2	129063	118436	26079.7	49326.3	100540	100552	35995.3	93591.4	95995.9	88291.8	103819	93230.3	119235	102820	126856	86588.6	80676.9	130179	81089.3	125219	96771.1	144035	100028	96241.9	94698.1	102410	85240.1	101597	117859	129909	102397	104129	108448	126034	74403.1	37024.8	103371	79486	85111.6	114535	112996	72622.1	91256
K09812	128040	73449.2	90891.3	89753.1	92376.5	93260.9	129291	118569	22518.4	49751.2	98969.5	93428.9	31444.8	106241	96625.8	103054	108112	94148.5	122501	104079	127283	86615	86641.1	129806	77243	121118	97464.3	143972	99832.9	98471.6	94451.2	103903	96886.7	110085	116954	130767	100515	99381.9	108553	131674	75991.6	37273.4	104009	80405.6	86635.7	116944	113980	72833.7	93482.2
K00930	108311	114152	86574.9	89160.3	88880.7	83705.9	124257	117630	22034	49178.4	89713.5	93568.3	29557.2	135468	95845.8	92027.3	127563	87863.7	116332	101949	123164	86562.9	82103.4	121674	116235	107114	89649.7	140827	117765	122140	92175.4	98266.8	87939.4	97765.7	116671	123307	99878.8	95659.9	106795	124931	73776.8	37265.8	103048	84944	86168.4	115369	113278	73024.2	87751.6
K01933	118462	113927	80332.4	97542.3	85156.2	86767.3	118924	116516	24403.4	49324.1	88027.2	101224	34398.9	138875	90736	87788.5	125626	90616.8	113869	101060	123114	86168.6	77516.7	127732	119695	106568	74313.4	140624	116447	122754	97211.3	97782.8	81321.1	102564	115642	126024	102503	94948.8	106306	126161	72609.4	37246.3	104269	81821.5	83866.3	114852	110873	70936.7	87050.5
K18707	138152	66639.9	87249.9	97819.7	90917.3	87609.6	129110	118889	26047.1	49155.2	89787.8	101136	35983.1	100651	96334.8	90499.5	104098	92917.6	121697	103057	122949	85439	81481.7	130198	81165	126965	95626.7	139476	99118.9	96412.2	94560.8	102981	90212.1	103089	118579	130876	102773	104699	108571	126782	75399.9	26693.5	104802	79034.1	86583.1	115679	112521	72596.8	94306.7
K00075	135639	77387.5	90968.9	97598.9	97317.1	88541.2	128921	128618	26929.9	49332.1	108466	100443	36616.6	100442	96351	91281.8	104720	92736.1	122917	105750	123114	87112.3	82748.7	129422	82089.2	126978	95336.7	159426	99340.6	96252.9	86102.6	101653	90722.1	103631	116199	130383	102639	103202	107576	128254	76124.9	37808.6	103769	79256.5	88087.9	115389	113079	81196.7	93575
K03402	139897	71206	93966.2	88981.4	83995.4	85098.9	134627	117589	23736	49278.9	102200	93261.6	31063.7	99445.2	97720.1	91316.1	102119	90999	125288	103806	121864	86642.9	82659.7	130845	78740.7	131313	109681	140280	94860.6	94660.3	84163.7	103151	93628.8	94691.9	119968	132874	99697.8	105265	109862	120114	73859.4	37184.6	103472	75913	88558	115309	115508	72942.7	93972.3
K08316	139600	72543	88876.4	97531.7	90703.6	88013.3	127964	118511	26026.2	49317.8	99299.6	100859	35797.8	97156.4	95744.3	88302.8	104355	91993.1	121262	102761	123114	85630.6	82104.7	130160	81202	125393	93941.7	140112	99050.1	96242.4	94047.1	102885	90388.1	99897.8	117982	130138	102486	104058	108287	126551	74984.4	36998.3	103593	79109.5	81632.9	114867	112778	72387.2	93039.5
K03978	139503	66483.9	87917.7	97567.7	91265.3	87663	128632	118432	26065.1	49163.2	90231.8	100927	36192.1	100317	96041.8	90477.5	104264	92401.6	121540	103718	123401	84938	81493.7	130187	81326.2	126999	96008.7	139460	98769.9	96250.2	94453.8	102937	90258.1	100197	118114	130650	102610	104715	108434	126428	75152.9	26698.5	103631	79383.1	86563.1	115334	112963	72603.8	93875.7
K02501	99474.6	113056	80489.8	102514	90072.8	87577.1	114913	114556	21204.3	49158.1	92984.2	92443.1	29533.7	133356	104720	93761	124302	92213.6	117968	101145	123329	88436.3	82807.4	118398	114909	96293.6	77288.4	143759	130504	121237	91235.3	94718.8	85312.8	120949	111209	119918	99607.1	87553.6	104972	152768	72645.8	51171.5	103287	82680.9	84696.3	116569	108285	73131.6	83874.1
K10112	149828	81794.4	89200.9	108994	145335	112868	118528	73116.8	30042.8	55114.8	122558	97639.8	53575.1	105896	134431	111655	118673	110406	166634	46265.4	149588	73716.2	119241	74171.1	81684	145627	125595	42350.2	146304	94195.1	92767.3	97746.9	100907	170843	66486.7	103567	104943	90181.9	102223	205619	68021.5	68096.6	74146.4	86772.8	66946	94344	98586.8	65188	63454.5
K00057	110128	119511	80609.9	97976.9	87988.6	84473	119533	118444	26029.1	49385.1	72776.8	101250	36080.6	130569	94575.3	88459.8	127489	91447.1	108789	102769	123585	87614.3	80758.7	126994	117924	104542	88021.6	144182	114800	122926	100066	101334	85228.1	103599	112561	129584	102421	99192.5	106855	124425	74046.1	36933.3	102154	87118.9	86235.1	114209	109498	69103.6	90866.5
K18682	140030	66808.9	87212.7	98089.7	86634.3	88512	128954	118660	26096.1	49208.2	90350.8	101061	36474.1	100437	96063.8	90794.5	104813	92603.6	121794	104294	122478	85123	80012.7	129891	81343.2	127354	96115.7	139263	99166.9	96480.2	90931.8	103092	90661.1	100696	118114	130711	102630	104805	108402	126662	75477.9	27017.5	103679	75875.1	86616.1	115627	113552	71982.8	93945.7
K07238	87155.5	83453.5	113222	112109	66485.4	71225.8	155332	93714.9	17990.4	118787	93419.4	98672.3	48499.9	142696	72613.8	56308.7	66021.5	90475.6	110890	123171	24040.7	103264	87019	120949	73282.1	130820	95431.7	129645	106458	119189	75038	74758.7	80634.4	148104	104468	123191	86206	106165	109209	144400	72019.7	53739.4	104268	107181	100806	131011	125645	71521.3	84081.8
K00145	106909	113931	84536.9	89370.3	83171.7	83543.4	123375	117320	22006.5	49151.4	88523.8	93458.9	29387.2	135216	94813.2	90414.8	127316	87727.7	115352	101562	122641	86014.9	79812.4	121737	115625	105593	86024.1	140431	117305	122454	92170.2	98295.8	87452.4	97142.7	116516	122574	99760.8	95329.9	106586	124640	71516.8	37225.8	102955	84636	85813.9	114779	113210	72031.5	87486.6
K06217	139795	72145.4	90414.1	89318.9	91423.6	86068.6	128742	118576	22212.4	49253.1	102370	92956.4	29365.5	99328.2	96058	90332.8	104559	90419.8	118388	103090	123586	86498.3	81430	130188	77193.2	123811	97523.9	143881	99045.1	96245.4	94560.6	101089	90308.1	103610	117844	129972	99933.2	98896.8	108482	126751	72978.1	37254.6	103118	79655.4	84290.4	115120	113332	72761.6	91779
K09748	139591	66423.9	87541.9	97543.7	90725.8	87609.6	128628	118647	26047.1	49166.7	89830.8	100888	35937.1	100279	96043.8	90524	104085	92390.1	121471	102929	123401	84938	81450.7	130174	81232.5	126782	95251.7	139487	98791.9	96244.2	94018.8	102884	90212.1	99904.9	118062	130328	102606	104667	108434	126388	75155.9	26716	103642	78740.1	86576.6	115334	112521	72516.8	94012.7
K03469	134658	72009.8	91623.7	89426.1	90141.6	87319.8	126949	118552	23796.5	48617.3	101263	89674.4	30496	99918.4	96580.5	90464.7	104431	95626.1	115349	107647	123084	87361.6	83311	129791	77142	122898	98045	141262	99372.1	96413.4	94154.1	100580	85936.1	108830	117969	129056	99779.8	100588	108623	127046	73333.9	37224.6	104717	79838.4	86547.8	112923	112950	72693.8	93015.6
K01886	131793	105219	84889.6	89112	78937.7	79649.7	124928	106236	21112.2	49005.2	74819.9	93650.4	28758	133435	94596.4	89352.8	126347	88171.5	113383	99036.7	120267	84211.3	75963	127289	116159	113044	89104.8	117500	117998	122637	93442.1	97451.6	88546.1	96841.6	117336	129576	99308.1	95146.6	107266	113233	71256.6	26129.7	104030	79228.8	84241.3	114940	112429	62734.6	86136.7
K00820	124503	74117.4	95791.4	103512	100843	94622.2	130505	96400.2	27504.6	88670.7	105017	102506	40784.4	94571.6	96650.9	92896.4	111356	95117.9	124343	104196	129986	79325.5	94654	121514	79982	127570	101868	148783	102646	96545.2	83405.6	92707.3	95461.7	113326	97900.4	124281	105658	95524.9	106797	131136	63223.6	43438.6	95435.3	86952.7	79134.8	118131	118121	68377.5	89690.6
K01956	110168	113700	81096.9	97667.3	84506.4	86348.7	118603	116323	24414.1	49332.1	87326.6	100930	34388.6	135168	91338	88794.2	126017	90739.8	113178	101047	123590	86494.6	71977	127784	119237	101516	75105.6	143962	116335	122711	95547.6	96947.8	80422.1	101522	115481	126359	102338	95022.8	106290	124364	72634.1	37219.3	104249	82279.9	83531.4	114891	110380	71114.6	84775.5
K01520	133497	70360.5	90373.8	97360.9	86958.7	87517.4	129087	117642	26020.3	49309.9	102467	101016	35330.5	98705.7	94450.6	90313.5	102872	92915.5	121785	103186	123072	86834.9	82160.4	130198	80871.1	123223	97347.1	140721	94930.6	94746.2	85991.2	102363	87977.3	96197.9	118176	130862	102630	104682	108433	120575	74891.4	37235.6	103697	77092	86600.5	115713	113114	72781.7	93854.3
K00831	138234	71751.4	88317.4	89244.9	90144.2	85567.8	128376	118280	22041.5	49164.4	101960	92911.6	29566.2	99184.5	95953.6	90131.1	103678	90225.7	118702	102169	123088	86621.9	80918.1	130109	76889.7	123307	96099.3	143762	98167.1	97384.7	93917.2	101030	89917.8	103262	117703	129690	99794.8	98699.3	108385	126157	72916.2	37200.1	103566	79131.4	84076	115169	112882	72650.1	91503.3
K03612	130204	64286.3	97749.1	105184	85164.9	92683.4	146287	87859.8	26157.3	85023.9	82727.1	110696	39787.3	96670.4	96017.1	83392.5	109821	93056.6	125081	108293	123746	83071.6	83181.7	135241	79166.4	131542	97486.8	144278	98959.9	97414.3	84011.3	91603.5	94263	103320	105187	134771	106081	115352	107803	128608	64744	33463.8	94855.8	85226	79188.9	122067	120477	64076.4	93580.5
K09811	127459	73240.2	89217.9	97749.1	88173.5	90162.3	128379	118432	26104.4	49487.2	98574.9	100951	36117.8	99546.5	95950.3	90201.5	106587	91515	121438	103769	126580	86593	81987.1	129702	81126.7	122362	95578.3	144023	99048.9	96159.1	93959.7	102580	90732.2	103302	116880	130475	102763	104542	108468	127026	75658.6	37240.9	103641	79769.1	86535.2	115988	113520	72786.6	93132.7
K14742	137243	68211.5	89279.8	97794.9	90151.1	87809.3	128760	107540	24888.7	49404.1	94521.1	101157	35533.9	99074.9	96274.5	90371.7	104408	92222.1	120167	100586	122620	87325.3	78702.4	129593	79984.8	126219	97030.7	122638	100486	96420.9	90429.1	102951	90606.1	105161	118378	130636	102458	102353	108091	126005	75016.9	36727.6	104712	74366.5	84829.4	115779	112888	64164.3	92144
K03152	130379	109155	77651	105428	73204.4	87463.7	117347	115600	28491.9	49463.3	75719.4	108460	39431.9	132205	88023.6	87471	125738	92903.7	117061	101246	122396	83140.9	72428.4	130660	124013	104808	75718.2	138819	113695	122092	84292.1	99810.6	79162.2	88560	116296	126268	104338	100351	105724	116507	74749.3	26635.8	103029	75030.8	82454.5	113965	109776	69978.3	83719.4
K04485	136801	67876.5	88758.1	97971.9	89691.1	87608.8	128207	107341	25254.9	49324.1	94434.1	100931	35463.6	98576.9	95958	90312.8	104279	91652.1	119675	100136	123072	85967.3	81381.7	129941	79875	125800	96274.7	122457	98901.6	96546.9	93636.6	102981	90106.1	101832	117925	130272	102343	104488	107916	125187	74259.9	36654.6	103543	77863.5	84821.9	115308	112915	63953.7	91808
K07075	36578.7	36090.3	24661.1	126836	46128.3	29727.5	151952	185733	10619.2	9871.26	22709.2	164497	19252.5	140983	19147.8	49408.7	25272.7	32174.3	56015.8	7170.36	43101.3	123935	38416.5	266427	7423.51	54916.6	23399.8	246376	39355	237204	28857.2	161371	32851.6	21211.2	143919	233396	190221	90320.1	270778	36900.2	94930.9	15257.6	185671	92384.8	83762.5	200909	222976	84496.5	100222
K00931	119773	116776	86739.1	96991	89078.3	83400.7	118957	93961.1	25609.2	49124.4	99955.3	101507	35338.2	129162	92642.3	90195.6	126465	91473.5	120199	98635.2	123565	71961.9	81850.4	122570	123949	114910	92283.9	142841	115901	121319	84743.7	93365.6	88149.8	103339	96813.3	122621	102132	95452.7	107042	121823	58781.2	36314.8	92215.6	84005.4	73431.1	110392	113053	62889.6	87012.8
K00147	119773	116776	86739.1	96991	89073.3	83400.7	118957	93961.1	25609.2	49124.4	99955.3	101507	35338.2	129162	92642.3	90195.6	126465	91473.5	120199	98635.2	123565	71961.9	81816.4	122570	123949	114910	92283.9	142841	115901	121319	84743.7	93365.6	88149.8	103280	96813.3	122621	102132	95452.7	107042	121787	58781.2	36314.8	92215.6	84005.4	73431.1	110392	113053	62889.6	87012.8
K04518	130560	71219.6	88529.4	89261.9	89691.9	84321.4	128062	118118	22135.8	49273.9	95739.2	92925.9	29788.5	99969.4	95620.4	89963.3	104339	90178.2	118935	102483	123114	86593.3	81196.9	129811	76524.9	116150	96337.4	140533	98360.6	95582.4	93777	100917	89728.8	102325	117815	130027	99302.8	97072.9	108283	126215	72470.4	37232.6	103546	79047.5	86184.4	115240	112655	72389.6	91231.8
K00600	136766	64280.8	84766.9	97435.8	94488.1	86757.2	127480	106348	24825.2	46638.7	93827.6	100172	34908.3	98809.6	95701.5	89575.2	103716	89793.5	120651	100061	125412	86018.3	73851.7	129757	80108.8	124727	95816.4	123568	96104.9	96318	90395	102586	88860	102566	118285	130374	101933	101853	107904	124593	73991.2	36808	104309	77522.2	85250.1	115065	110911	64240.2	92100.4
K03282	128927	110594	85306.6	94786.6	85046.8	63516.6	121909	103291	24808.4	43460.7	90921.2	96515.6	33100.2	130612	65275.9	84656.1	114527	83369.9	108110	97025.2	117324	81869.3	63595.6	127827	120936	111501	90261.4	123821	107877	118976	97624.1	90294.8	84139.6	96228.1	111759	128597	93927.1	99797.7	105428	118737	70854.6	35330.9	102299	81432.5	75003.1	109404	107384	61734.9	86859
K09013	131708	118053	71630.8	82855	85626.1	73548.9	113295	112165	23436.9	10110.2	71223.2	93545.1	23752.1	132464	96654.1	80598.8	125468	78341.4	111003	89570.3	130026	73214	73755.4	128405	119194	107724	100163	137651	114811	120623	100266	100278	92630.8	94724.2	115639	130931	95888.8	95801.9	107798	116064	66029.4	29382.8	100843	77184.3	70562.3	108739	109217	62015.4	91543.9
K03073	131397	106502	87116.7	80303.7	59395	68180.7	126066	116717	13399.8	47261.4	104396	91774.6	27101.2	132669	93369.7	51049.9	110820	87275.2	117202	101403	87723.3	84696.8	79581.6	129955	119347	117617	92089.8	140220	88121.2	118233	90773.9	101172	60211.5	96773	116842	128151	98058.4	97274.1	108076	100081	70978.8	37451.2	103393	84981.1	81162.7	113919	111719	71904.4	92555.1
K02346	123418	119697	77702	116620	105230	91958.3	106529	91164.6	26025.3	52573.1	105703	86064.3	36997.3	131563	108010	111782	135554	95826.8	135702	34775.6	137066	70925	111039	109270	117377	103077	107920	114430	139632	121901	111985	96861.6	82613.4	144456	70720.2	98620.1	104931	68827	102562	172498	59800.4	51020.3	82465.4	82872.1	55025.9	95804.3	103763	56686.4	67024
K01681	117451	109785	83381.2	90314	87801.9	83151.8	123484	104341	17555.8	53628	95492.4	94185.8	28360.2	132592	87099.7	88303.9	124418	88305.8	111720	98998	127696	87552.2	81032	125020	115425	114146	82548.1	123250	112168	118653	78185.9	94071.1	61366.4	104430	112898	126816	99718.8	89592.8	104996	119617	70997.6	36934.9	106522	79906.6	88468	113284	112493	63676.5	84285.3
K04487	161710	107833	155094	90133.2	104168	109672	140213	66132.2	25068.7	126114	171485	36017.5	58437.3	135349	111445	93558.2	94625.7	130936	197569	87705.4	59516.2	68407.4	144405	21664.2	87048.8	218590	172917	58124.8	145512	44458.8	104307	44808.6	94735.5	182317	39886.8	42572.4	35390.6	93201.6	29072.2	195228	56709.4	64271.6	40464.7	118534	78202.9	93232.8	78783	68014.9	63510.1
K00661	216180	187706	94084.2	78566.7	120731	128627	65415.3	52167	39343.9	49976.9	92886.3	53887.2	35256.7	96399.4	141171	147336	294922	118431	164228	105694	372422	49245.7	65984.7	40422.8	259834	95833.7	83309	67899.6	169451	59834.1	127695	68181.5	119977	123875	67259.7	53318.6	67385.6	72006.3	16440.3	164640	48663.7	54607.5	43212.4	58832.6	50366.7	53383.1	43152.8	41107.3	63043
K09761	119774	111614	74393.9	97463.3	84278.1	81984.9	115912	105340	23069.4	49127.1	60920.3	101022	34157.9	133172	89912.2	87957.5	122625	89673.8	103198	98637.9	122711	85985.6	76239.4	127125	116266	100267	70424.9	125711	116131	122476	95226.3	97842.2	80307.9	102664	114443	126612	101099	94041.2	104995	118721	71947.1	36288.6	103828	81664	82909.7	114428	109616	59300.6	84599.5
K00052	106783	111186	82097.8	91180.6	92802	85000.7	120304	105229	20082.5	49438.5	88541.3	94080.2	28065.1	132740	89498.2	87283	128626	87994.6	111542	98775.3	126469	87289.3	78349.4	120702	114742	101067	79628.1	123028	114633	121619	85071.6	96655.6	81651.2	106113	114109	121229	99842.5	90087.3	105139	120807	70864.1	36829.1	105744	80322.2	83611.9	115669	111781	64544.1	83979.2
K01243	107865	73544.7	81553.1	98734.6	106468	96236.6	118839	115549	29552	48904.1	88169.9	100502	35584.2	96036.5	89627.3	119012	109016	90002.4	110579	100799	140231	86276.4	70471.1	117299	76963.8	114426	71840	143648	112168	93941.8	78613.7	96074.6	88073	99636.2	111326	121211	103334	101598	105355	140405	73014.6	36812.5	103874	68705.1	83779.4	114556	107037	70738.1	86693.7
K09458	105401	108079	70999.9	97736	96300.2	83596	118836	120528	24721.2	49240.5	49697.8	100951	34439.7	130076	95573.9	94057.5	126096	101906	100557	101162	126004	85651.6	76329.7	129505	113761	88797.5	63218.5	137185	112492	123609	96772.4	101033	76633.4	97488.9	119190	126434	102209	90114.2	105395	124039	71096.5	26357.7	102475	83099	84004.5	122647	112215	69739.4	90937.3
K02113	100535	113666	75820.6	99713.9	81343.2	79263.1	112337	119089	26369.1	52296.1	59371.1	102548	34513.1	129115	94754.4	76483.1	121911	100526	111891	109187	127424	90929	75929.8	125880	113018	88479.2	64354.1	144857	108755	119291	88755.5	92807.2	75426.3	95970.9	112638	129218	102307	90901.6	106935	101717	71761.2	37482	104227	90757	85670.6	129325	113191	71210.4	88071.4
K00759	127704	66926.1	87960.9	95269.9	87298.6	87654.9	126637	115984	25075.9	47204.3	98594.1	100450	34951.1	98111.4	90261.7	81647.3	98289.8	90116.4	116247	103128	124812	84805.4	72154.6	125460	79153.9	121154	89795.2	143323	85729.5	91448.3	80619.1	100227	85622.1	90204.2	117551	129809	100862	102878	107834	114292	73808.1	37061.7	103078	76339.6	80844.9	114350	111667	73112	91106.7
K05808	136679	121181	73365.6	76800.8	82908.7	77803.2	108643	124197	25074.6	13705	98337.6	100799	28452.7	131698	77981.5	85027	124784	80618.9	112825	91557.7	122390	72303.6	67536	128978	125104	114324	88481.4	157071	99708.9	121279	89653.1	102013	80043.1	73685.6	113562	128815	98782.7	95706.7	106878	89808.9	66010.8	16182.1	99878.5	68386	73195.9	107896	106370	70075.9	92524.2
K12257	99696.4	149115	69419.2	87753.6	78776.2	80937.1	113219	104006	18636.9	46947.6	39798.9	92998.5	26624	162743	89035.1	85493	143220	90102.6	95839.8	96716.2	120236	84416.2	70020.5	127049	151261	78084.2	62446.1	117331	130064	149319	98237.2	94808.3	72644.2	98203.9	117964	125915	98437.6	81541.9	103544	117751	69763.6	26505.7	103308	82569.7	82884.2	114931	108891	58218.4	79934.1
K01619	132701	64077.7	85405.1	99633.7	86609.5	99835.9	121788	105823	24767.8	51188.7	82676.1	101107	34340.3	89766.8	92735.6	77868.9	111216	85760.6	117454	98441.6	137435	86610.2	73807.9	126749	77508.9	111922	90982	126688	94373.5	94848.8	90223.5	99233.4	84171.8	95981.2	118169	129536	102694	98794.9	106446	126014	71966.8	30781.3	102683	72556.2	84707.1	112755	109931	63626.8	87344.1
K01755	112978	117255	81646	97713.9	101477	86412.1	111219	93743.4	24324.5	49251.4	93268.8	101249	33913.1	128204	92122	88891.4	128213	90796.3	114591	96596.6	124152	75001.3	77665.1	121646	119473	102256	78840.8	141263	117631	122942	90009.1	89682.8	83544.2	105986	95562	119251	102975	85753.2	105325	126483	57555.1	37233.6	92270	82890.7	71242.9	115047	110837	63585.8	79597.2
K02913	133715	113471	81597.5	84322.6	84739	71256.4	121618	112658	19664.8	44287.2	94301.3	89582.6	25183.5	128263	85589.5	81233.1	116323	70293.2	99350.1	91270.1	110922	79359.6	68284.3	129388	117397	104966	82574.6	138715	106477	121714	97023.7	98800.2	84796.6	88196.9	113369	124258	97743.9	93023.9	104838	114746	69346.5	35185.7	99618.7	76196	75493.4	95850	102789	68327.8	87734.6
K00765	99460.6	111304	84625.8	88344.6	82032.1	85154.1	113786	113584	20009.4	49112.6	107448	92290.8	26838.7	130352	87497.1	84763.8	123450	86159.7	119443	99401.1	122350	84500.3	76316.2	118510	116351	97799.2	76256.4	139467	110875	120838	83033.6	94224.2	77373.8	90543.3	111142	119210	99008.4	86485.2	104733	120750	70532.1	37003.4	102467	78233.8	76371.2	113943	106220	73400.4	81802.9
K01258	117712	111911	73484.4	115081	84337	81140.6	112553	118009	32274.5	49065.8	56186.1	117839	45163.6	117681	89622.2	79117.4	126333	90597.9	103145	100946	123206	85419.3	67446.6	125125	123275	96568.3	67081.1	139692	106436	120757	93108.6	94056.1	77022.1	90163.2	115852	127299	108062	101757	104703	105464	75685.2	26144.2	101856	78756.8	79211.3	113918	109095	68904.4	79499.2
K02823	126350	70713.7	81332.9	97544.4	82958.6	88026.8	118804	117239	24518.4	49358.6	99279.9	100535	34460.1	98134.9	92050.8	88169.3	104532	91770.1	115141	101538	122920	86453.3	76558.7	126997	78002.1	113727	80876.2	140491	98414.6	96176.9	86741.8	98272	84085.6	102574	112187	127062	102668	97926.6	106752	127141	75791.4	37279.1	103593	72058.5	84359.9	115080	107890	70804.4	85887.5
K17828	124724	70535.7	81072.1	97581.4	82199.6	89837.3	118562	117215	24498.4	49312.6	99083.6	100554	34421.1	98088.9	91786.8	88087.3	105139	91578.1	114946	101502	122663	86462.3	74782.7	126994	77642.1	113705	79284.2	140488	97855.6	97348.9	86786.8	98277	83828.1	102771	112199	127187	102628	97799.6	106712	127140	73644.4	37251.1	103586	72100.5	84256.9	115033	107971	70685	85839.5
K05592	113021	105573	74206	97038.4	81123.2	78750.2	116681	104753	25284	44091.4	50799.1	101294	35428.3	122837	88904.3	70124.5	128125	82212.8	104185	96898.2	125210	81670.1	72643	126265	116734	101693	79051.1	123582	96193.9	119001	97651.1	99077.8	80929.1	84684.5	112727	128501	101880	99413.5	107008	107394	70209.8	23953	102409	82349.9	83538.5	110429	106486	60341.3	86869.8
K00013	95722.8	111436	78945.8	88866.6	88645.8	83605	113021	114040	20064.4	49177	83163.2	92780.8	27148.7	136103	87601.4	88789.2	125063	85950.1	112463	100246	124187	84765.3	78867.6	118195	113993	94550.3	69379.3	143044	111233	121068	83638.6	94330.2	83308.8	95084.5	110417	119327	99053.1	87196.2	104353	119103	70771.8	36996.4	102755	78511.5	76245.3	114377	106938	71295.2	82219.9
K07444	130225	58530.7	85414.7	97036.5	79504.7	85495.7	125200	105323	25057.8	49140.9	81010.4	100677	35038.8	95740.7	92256.7	88107	101372	90961.1	119345	100010	121672	84280.3	76667.9	127763	79260.3	123834	92698.3	117514	92436.1	94119.5	79252.6	101108	86369.1	89629.9	114256	130214	101225	104082	107598	117640	73243.6	26002.3	103384	70490.2	84677.9	115040	109001	62967.3	88368.7
K03570	136527	65742.9	85565.7	84142.7	78552	83373.5	127255	118499	24999.1	49155.2	83204.8	100912	34227.1	98677.4	79227.8	76368.5	104375	87249.9	116302	102370	123386	82206	76160.7	129963	81144.2	125443	91653.7	139081	79390.9	96290.2	87949.8	99680.8	83053.1	72011.9	117216	129878	101656	104411	107841	92639.3	72069.9	12687	102989	75379.1	83041.1	113261	111591	69343.8	90326.2
K01993	162331	149265	50058.8	84133.3	123034	93241.9	78840.1	90321.8	31637.9	6970.47	15806	89393.9	15323.8	105427	99229.4	134877	234053	68247.2	82999.6	129362	298346	61694.5	35387.4	149377	204289	46958.1	31938.5	115965	131754	130109	112190	101727	98189.9	42587.2	121447	132642	122002	72230.3	99269.3	97131.2	56836.4	2884.94	90668	49087.1	62168.3	85552.4	86177.8	44882.2	84429.8
K03559	116910	263818	39898.1	91767.2	94756.6	89569.4	67032.3	66747.1	34895.8	5928.97	10683.8	107528	24316.5	212032	94954.7	102951	243082	65840.4	65842.4	64669.2	217948	47613.7	36882	119529	286007	44446.3	24088.6	109881	167511	207048	120092	96737.7	97989.1	52175.5	87219.9	105171	122523	71343.7	95396.6	78001.3	43802.5	2085.65	80717.1	78466.8	42408.9	80427.1	89932.2	32959.4	68531.2
K03565	133376	70157	85991.4	83390.7	80654.6	82576.3	125337	117380	24825.2	49198.8	93649.6	100755	33698.8	97975.4	78363.3	84309.8	103062	87003.1	113453	101315	121392	83292.6	75559.7	129328	80173	124712	89387.7	140663	79094.1	96010.4	85083.1	101644	82303.1	74068.8	116819	129484	101668	103971	107849	91774.2	71991.4	23148.3	102815	73906.5	82852.9	112879	111077	69890.2	88859.5
K02500	95887.8	110974	78024.1	88407.6	81210.3	82385	113135	113931	20016.4	49146.6	85260.6	92322.1	27262.7	132152	87671.9	87451.3	123777	86406.1	110212	99838	122355	85666.3	76202.6	118175	113745	94239.6	70902.3	143497	110616	121023	83241.1	94191.2	77365.8	94113.5	110448	119129	98718.1	87113.2	104400	118724	69472.3	37131.4	102487	78436.5	81078.8	114118	106698	70574.6	82794.9
K01991	122244	212045	39671.9	80104.1	95026.1	94456.7	75166.8	91048	24643.7	7441.89	10205.3	92250.5	12538.8	181430	92904.2	106222	225714	59000.3	64394.4	68536.3	200605	59072.6	37573.7	127175	236885	42594.2	25456.5	109773	142319	183386	123292	103960	73929.2	41259.8	107569	113830	121996	69468.7	99694.2	80327.9	54399.4	2303.7	91892.3	71999	55456	80507.3	85184.4	44429.7	75057.4
K11751	146181	71905.5	96721.5	82516.2	79357.8	66718.9	148352	107735	20472.2	116946	49145	91334.3	31072.8	93672.9	70770.5	68304.9	147423	73333.1	84343.7	107828	172460	98331.4	53164.9	129907	113855	107177	81008.8	125360	64544.4	96637.1	77266	94022.2	77002.6	69435.8	120070	121418	103339	104721	105614	63901.2	73197	24338.5	101922	71918.7	97635.6	109211	113290	69737.9	88328.2
K03547	123493	102994	78393.9	93843	79764	96023.1	113848	109818	20729.7	57441.4	65107.8	83090.2	38192.4	134802	99054.4	88340.8	131191	92631.4	116518	42113.3	169980	84233	94637.1	95795.9	160904	121305	97066.2	94472.3	123953	121738	76583.6	101158	75156.5	102358	84296.6	107726	96904.1	82655.5	102574	126738	75516.4	28293	93787	80295.9	77854.2	105436	110263	56976.3	66160.4
K06966	128239	121491	65323.3	74938.6	66782.8	69251.4	114657	142009	23805.2	44445.1	52357.1	93283.8	19044	130057	97440.6	77384.1	155222	78291.6	80517.9	96056.7	174609	87142	50817.7	133285	155156	74433.4	48279.6	160060	74347.9	123754	87094.3	115509	95329	43421	131851	129437	117965	91826.1	102972	44039.4	80787.5	20116.1	106374	68391.9	82578.6	91873.1	95838	80155.8	91366.4
K01693	95040.8	110968	76846.1	88401.6	81021.8	82308.5	112347	113796	20006.9	49146.6	82949.6	92293.1	27025.7	129835	87305.9	84910.3	123725	85799.1	110146	99555.5	122355	84755.3	76050.6	118163	113671	92894.6	68446.3	142780	110582	121023	83163.1	94146.2	77329.8	90845.5	110376	118939	98558.1	86497.2	104235	118509	69321.8	36951.4	102431	78418.5	76130.8	113616	106535	70433.6	81844.9
K00053	96807.1	111958	79014.3	89057.6	80287.2	79905.2	117073	103804	20062.9	49320.3	92758.4	93230.4	26941	130746	88752.9	86867.7	124315	85925.7	107273	97685	123299	87625.6	77173.8	119710	112659	91239.2	71304	126731	112130	120927	83561.2	92722.4	79589.3	100061	113543	120045	99119.6	87551.2	104343	108771	69808.7	47202.8	103922	78719.1	83425.4	115071	110919	62644.9	83454.5
K07484	39406.8	25376	48936.7	110393	35811.1	43194.5	134776	130705	11757.9	20213	23725.9	172313	23320	109544	55526.1	42903.7	39352.2	112688	110698	20881.4	52060.9	107232	72854.3	189346	8005.81	66289.4	63095.3	210685	42315.7	169984	58952.1	137439	47649.5	37104.4	133346	205724	171378	117890	193336	43056.6	73858.3	3855.56	163836	86885.3	78287.8	185724	179279	72107.4	103623
K03575	120595	119087	81713.8	86805.7	86604.7	79071.7	111846	115574	20233.1	49224.7	73632.5	72422.8	27928.2	134633	93193.4	82306.8	126280	78105.1	104802	97114.2	118898	81671.2	81084.9	113381	116182	112730	84636.6	120419	116591	122661	92259.1	95484	89592.8	102637	97860.7	115150	99159.9	78265.4	102884	119728	72391.2	36965.2	90547.5	83135	75818	95623	105769	65575.7	73997.7
K02919	123009	112849	79831.6	85928.7	82089.1	69823.1	116270	108362	21607.3	40597.2	94217.6	92824.6	28954	124544	78460.4	81282.6	116969	66593.4	80795.7	90719.4	105759	78494.3	57256.4	128532	121032	105717	77721.6	135862	105455	120574	84059.7	97626.9	79005.1	88463.4	112374	120441	98654.6	97936.1	104383	107257	70364.9	34494	97362.5	71760	79755.8	92316.9	100531	67371.9	87173.6
K08191	106225	117369	32734.1	74838.9	74574.2	66531.7	104430	93815	21233.2	7955.82	11906.8	139652	16579.4	135062	89480.8	93841.9	170855	65237	72055.2	63750.9	191283	83909.7	40928.3	175693	146979	43734.6	23907.5	109227	95263.4	195249	71162.6	141645	70414.8	31118	124372	178510	166316	76959.9	179339	63014.2	64729.8	2006.89	126888	75439.8	58478.3	123870	137527	50384.7	77870
K16785	183835	96341.2	151896	80054.6	105871	101103	126861	78859.2	26211.2	92856.7	250267	27122.1	53717.2	84366.2	106029	99883.8	79388.6	116388	189112	74104	57347.5	56854.1	142497	21929.6	53308.9	216413	198815	97501.7	121084	16571.7	93440.8	49403.2	95547.4	184810	33514.5	38748.5	29970.3	90890.8	27963.1	197984	58195.4	100127	32203	93688.9	70604.9	66725.2	66169.1	74979.7	64402.2
K00027	120802	59405.7	79327	97658.1	82323.7	89065.6	117577	106440	23986.6	49563.8	77296.5	100948	34359	96608.7	90968.7	86788.7	104935	89986.8	113588	99698.3	124157	85528.9	74021.7	126473	76568.6	108860	79592.9	120888	96712.5	96074	86116.4	97984.5	83134.2	99476.1	112207	127484	101562	96109.3	106074	124916	71840.4	26214.8	103879	71451.1	84578.6	115802	108060	62472.4	84340.3
K07079	216263	107255	108935	107752	160570	145054	95645.3	55232.5	29730	52213.8	135510	26752.3	46834.6	68879.6	147668	141173	157952	111886	191743	49168.2	162601	42752.5	132445	24762.5	84227.7	166335	165862	39613.4	178170	29382.6	147453	54229.2	128700	183728	35791.2	30576	48941.4	69411.5	22182.4	274741	47590.2	59665.1	28831.4	83084.7	48552.2	34745	50570	45229.1	48288.5
K00645	100545	103449	69642.2	97640	79750.3	81954.7	113142	105311	23883.7	49158.7	43494.4	100701	33601.1	126428	89680.8	84542.3	124615	88356.8	98830.1	97239.1	122878	84230.3	74146	126630	112751	86059	63614.1	117797	111270	122757	96344.8	96925.3	75946.1	93902.1	114737	125858	101430	89494.8	104109	120423	70391.1	25829.7	102066	80278.8	83369.8	113766	107906	58680.9	83455.7
K03522	105081	63330.8	69132.9	101580	78530.4	80022.5	122674	122456	31234.7	47505.6	52589.8	105665	34982.8	89315.8	92734.5	72664.4	116682	82418.8	101854	101771	119682	89823.7	82909.2	126077	71723.8	107348	66822.7	136256	85800.2	97238.9	98681.1	96030.8	110356	84979.3	114786	130378	104904	99719.5	106980	119680	72681.4	25981.9	102266	77532.4	83219	108173	115272	69127.6	91706.5
K01814	94146.8	109104	74657.4	87261.6	79570.1	77958.5	112219	113450	19884.4	44147.1	81981.9	92096.9	26530.2	130270	86152.9	81949.3	122172	83845.6	106468	98097.5	117174	84383.3	71975.1	118107	111997	91003	65676.8	142886	107964	120832	80938.1	93551.2	76646.8	91475.5	110151	117765	98459.1	86484.7	104141	117429	68709.8	36078.9	102242	76864	80187.3	112072	105823	69965.9	82272.9
K12573	100100	106281	68358.4	97545	77519.1	80924.3	111154	115683	24046.6	49153.2	45424.5	100523	34120.1	125343	88253.9	76050.2	121439	84483.1	99104	100347	123387	84764.3	73884.7	125992	113652	83635.4	60438.4	139341	109674	122176	95555.5	93163.8	74227.9	91522.4	114269	125809	100910	87751.9	104133	118302	70952.9	26306	101746	81209.4	83048.7	113334	107109	67076.9	81580.9
K21574	57355.8	56448.2	33262.6	70953.5	100516	79332.4	115534	119513	15713.7	8617.26	12179.7	141779	18248.7	107398	88567.2	111027	112327	64810.6	52381.2	67751.3	133006	101326	33552.2	182413	57427.5	43990.2	22738.8	109234	79314.2	174341	72385.9	156355	55410.9	26613.3	150206	189135	172244	91666.8	186959	78340.3	83355.5	1207.86	140480	64115.3	72462.4	135106	140543	68806.3	94931.1
K00975	153785	69218.5	149890	100899	98786.8	108577	124559	72560.1	32158.5	101939	180966	43355.1	61876.6	91652.6	117796	111672	73250.4	145470	212582	88601.4	73817.8	62191.5	160527	19405.2	51751.4	204015	188461	72489.3	141211	19665.9	105247	47120	94677	199631	39298	47064.7	35227	90651.4	27787	200416	56196	66821.1	40115.9	99416.6	75361.3	87199.2	77197.5	69890.2	67518.6
K00937	121341	129850	61379.3	97738.4	80834.7	104469	97689.5	92413.6	27988.9	53150.2	58731.4	103574	33668.9	120789	127296	96958.8	178080	108228	119248	36134.9	197930	77159.1	73805.3	101635	151264	82288.1	70643.5	142034	119956	125014	83727.1	103930	79431.9	100144	74613	106584	118588	76796.5	100474	120318	57251.7	38896.6	90779.2	78455.8	66756.9	112153	104266	56663.6	67823.4
K03072	99721.4	102253	67106	95833.8	83491.2	82717.1	113095	104128	22501.5	46872.8	39595.9	100154	32307.7	125389	88755.9	83735	119128	91888.6	97674.8	96347.2	121422	83858	72884.5	127338	112725	81094.2	59179.1	117515	108836	122573	94428	96138.3	72712.2	93992.9	118026	125884	100735	87462.9	103642	117642	71942.6	25767.2	102426	78630.7	82597.2	113867	107913	58925.2	82214.1
K01159	120076	111763	76922.9	85625.6	81023.5	69303.5	114609	107660	21957.8	40603.2	89067.4	92312.1	28451.5	121984	77933.8	77229.1	112377	64533.2	80269.6	90373.4	103617	77117.6	50691.3	128551	120896	102288	74955.7	135048	98146.8	120329	82143.7	97413.2	77279.1	83107.1	110876	119870	98041.9	97048.1	104031	101225	69876.7	34076.7	97174.7	71511.9	74093.3	90786.7	99691.3	66902.2	85676.6
K05516	120335	66942.3	87858.1	85103.7	79363	76945.5	121880	111872	21377.9	48469.6	97798.2	90397	28560.8	91386.4	87046.1	88061.8	97786.5	83051.3	114291	100871	116380	84515.6	76006.4	126476	75292.3	116570	90610.2	139721	87005.1	92271.4	71103.6	98147.2	84614.9	89941.4	108704	127994	98452.2	95633.1	105891	110726	71321.5	36300.9	102273	70088.1	85519.4	106644	106738	70334.3	89363.2
K07386	69622.3	46140.4	40070.7	91780.4	41430.1	40292.9	120084	142968	12609.3	6756.06	24687	133821	13807.8	102830	51104.1	48574.9	75279	51243.4	51928.3	127996	103760	100213	37632	214484	65559.9	42408.9	22272.3	189985	42939.1	163735	60502.2	132921	52347.1	22367.1	162423	201213	147443	91704.9	185676	37891.5	79991.5	11616.2	149030	70313.7	87591.7	145036	154128	66174.6	99805.5
K01960	177883	119564	37616.3	91502.8	118329	104960	76106.7	91452.2	37515	8792.14	13282.7	92882.4	16969.4	69125.6	99598.9	145075	260641	64286.6	104001	69429.9	369893	60528.5	29093.1	121836	200704	53503.5	36012.9	109650	119904	104258	100057	101057	101550	42021.5	104331	114498	121705	70549	96938.2	104859	58446.9	3650.94	91805.3	39153	55734.7	81411.4	85705.3	42376.5	76612.4
K03616	128602	66044.1	81928.3	97787.6	83132.4	87388.8	119226	93603.6	26005.3	49121.5	84660.9	100888	34350.9	90867.2	96045.1	81252.7	104518	87058.7	118798	97734.4	122806	71809.3	77333.3	120429	79131	121971	92796.2	135225	97396.3	95703.2	73784.9	90048.8	90229.5	96726.7	96001.2	122076	102083	93816.4	105407	123661	58804.7	26154.6	91214.7	73054.9	69899.9	112136	112746	61025.9	81084.1
K15460	124667	59435	75202.2	89207.4	83416.3	76968.2	121003	106248	21078.8	49014.9	53887.6	92354.9	28600.3	88509.2	93469.5	76762.5	102007	83413.1	101762	98066.4	120948	84187.3	75077.7	128025	69583	102369	81028.8	117729	92640.4	95855.2	87933.3	94591.8	84339.6	89160.7	116615	129114	98703.2	91606.6	105960	111149	70331.6	25688.8	101169	72129.8	84140.9	113511	109328	59943.9	85348.7
K03615	128995	63080	82707.5	97629.6	82982.6	87967.5	119238	82707.8	25464.8	53194.3	80937.2	100514	34246.3	89969	96135.5	81796.4	109223	86883.9	120287	95301.4	123027	70395.9	79424	121478	78245.5	121766	93497.8	116961	98442.2	95825.9	75518.8	90141.2	91218.3	96318.7	95849.6	122117	101785	93827.6	104921	128545	58582.3	26667.8	91244.1	72040.2	69995.4	111604	112967	52783.4	80317.1
K20866	71349.4	53955.5	28756	111696	50760	63300.1	110967	147406	19470	12230	13065.1	128292	18629	110138	92162.7	58995.1	89081.2	69932.6	59793.1	69075.3	137963	102701	38328.4	178768	58854.4	51292.6	23497	164758	56904.7	177671	71402.9	158832	70032.5	26429.2	133226	181645	175607	77655.7	185814	47685	86596.4	1799.42	139353	68429.4	76368.9	148655	155340	70642.6	86532.9
K03521	102699	61172.2	67685.5	100807	75724.7	74852	118261	120264	30849.2	47131.2	49518.7	103188	34045.4	87945.1	90967.7	71641.6	108433	80244.7	100014	100692	118359	87564.7	74584.1	125270	71244.8	99146.7	65673.4	135836	83220.3	96581.9	94685.2	95148.1	106305	81457	113398	129606	103414	97285.9	106127	113224	71650.5	25091	101360	76601.8	82199	106468	111468	68363.3	88574.4
K00651	108639	65828.1	78407.2	88773.4	75522.3	82608.4	117050	115206	20344.3	49164.4	91976	92354.9	27474.7	94809.9	87936.6	85235.3	101036	87208.2	111237	100618	122337	86418.9	71708.9	125937	72279.7	99612.8	76520.2	140157	91303.2	93760.1	76196.9	95634.7	79991.4	91811.4	110650	126106	98422.5	89607.6	106254	118467	69983.8	37223.1	103220	68827	81540.5	114978	106334	70357.7	85145.6
K07271	107997	99233.9	69971.9	92197.8	51211.6	62998.3	105977	124049	23397.5	19623	34882.3	92492.9	19303.6	113903	66507.4	67255.3	114633	87958.5	82020.2	151073	112746	80931.2	42623.3	152791	115882	86466.4	60264.6	193268	81394.1	116401	53985.2	89915.4	66691.7	58105.3	128726	136091	87273.3	87661.2	105960	53212.4	63057.4	6665.56	110517	70315.7	90728.2	152175	127126	56044.3	96322.8
K09888	115112	58089	82197.5	89262.7	86598.4	86760.2	117453	83003.8	21352.6	49079.2	75860.6	92845.4	29504	90529.5	95306.8	89407.5	102411	87876.6	116239	95029.8	123421	71980	78891.7	122043	73785	111877	87388.1	117555	96348.8	96033.7	85719.8	91188.6	87739.1	94838.2	97840.2	121977	99498.7	89183.1	106306	123740	53885.6	26083.5	91282.5	76098.8	71961.9	114978	112426	53837.9	81081.2
K00174	149274	81985	58303.3	76922	94072.6	92783.8	85107.3	93109.3	28319.1	7499.83	54340.3	88297.5	16437.4	74332.4	100166	103292	159489	71184.7	80879.6	130636	206678	62133.9	39639.9	135583	124666	81752	43563.1	115714	94856.6	104149	107309	109561	94277	48958.9	120256	127392	118199	78712.5	100877	100547	58147.8	2658.9	92077.9	47013.3	64368.4	85028.5	89423.2	47800.2	88256.1
K00175	149186	81544	58219.3	76422.8	92902.6	93083.9	85040.1	93077.3	28298.1	7384.03	54313.3	88190	16431.4	74294.6	100139	103141	161667	71137.9	80878.6	130636	205915	62077.3	39190.6	135583	124623	81572	43531.1	115710	94714.6	104090	107114	109420	93972.8	48581.9	120256	127390	118016	78638.8	100872	100719	58103.6	2658.9	91977.2	46914.8	64365.4	84964.8	89298.7	47782.3	88241.8
K21573	55541.7	36437.3	28445.6	91719.5	40934.5	43322.8	128652	141224	8850.94	6326.56	12306.5	154733	13047	100722	47761	45604.2	72750	44257.8	52199.2	67260	107202	102645	29716.8	217991	56775.6	42469.8	21495.5	201947	37955.4	160621	42767.6	129908	29637.5	13945.3	161706	201066	147041	108542	188086	33415.8	79049.5	1041.36	162531	59684.3	88119.2	154779	155923	66981	104734
K01914	122876	57622.1	75187.5	97347.5	77060.6	71464.5	116579	102332	24058.5	48642.9	53320.5	100202	32559.5	85846.2	86443	74787.2	99423.9	80624.4	104556	98375.6	118928	82425.3	71339.7	125810	74345.4	106892	82947.2	119966	84585	92151.9	82723.6	97807.7	79772.6	83000.9	112687	128860	100751	98171.5	105328	107057	71285.9	25296.3	100538	70154.4	83634.6	104316	105881	59016.3	84189.8
K02837	108690	58008.8	73344.2	89182	81436.7	76042.2	116902	105741	21058.6	49021.2	44140.4	92369.1	28378	87794.9	92731.4	84290.8	101982	87178.3	101046	97912.4	122079	84184.3	77172	125087	68458	92816.2	79325.5	117672	91897.5	96039.4	90190.6	96681.6	83793.1	89528.6	113101	128775	98132.4	89694.2	105573	109835	69968.6	25767.5	100994	75506.8	83781.3	113576	106634	59703.9	84290.2
K03783	112633	58192.9	75858.5	87153.4	78895.2	71191	117646	113856	21025.7	47891.1	71008.4	89359.4	26703.5	94649.9	88402.3	78257.3	95550.3	76038.5	110773	100026	115714	80563.9	64766	126941	72823.9	95602	78663.5	134878	90918.8	92931.1	83922.3	93053.8	82937	80448.1	115544	127979	97155.6	91916.2	105996	103007	68548.1	25858.4	100598	69996.9	84321.8	104690	106438	70451.4	88307.5
K00525	115622	120218	60419.1	84150.8	63301.4	64215.5	107768	129300	27713.2	46005.4	44871.4	100619	32608.1	116207	58815.7	65469.4	154975	55842.5	80326.5	91390	180445	89408	51544.6	128707	163070	74650.3	49433.4	140080	77526.8	118289	81772.2	96929.5	63145.5	41655.9	125426	125199	100706	101296	101872	54785	81006.2	15047.1	106766	65411.6	83205.9	90909.6	93434.7	70157.4	81849.6
K02315	132292	54652.9	136471	97160.1	92201.2	101073	152880	56219.7	26888	131596	124253	70126.3	56367.4	82224.4	103796	78152.6	72687.4	130246	183576	91959.1	52683.5	77318	133578	34870.6	32342.7	186295	160305	53510.4	107720	21099	92025	40455.9	101065	175914	55727.5	59390.6	35885.7	104159	28362.7	176324	59810.4	58195.7	54390.2	102248	75891.2	101234	81893.4	58252.2	64854.1
K02477	151060	88375.8	46782.5	91058	69348.1	107188	97454.5	90312.9	24383.7	43705.9	23909.7	120158	28940.7	69602.4	133434	88685.2	190590	95909.9	122903	29881.3	299489	67604.7	52921.7	127988	152290	68481.1	46296.1	153361	79513.2	99977.2	81452.3	114477	49604.7	49468.1	89128.3	112536	128757	95061.6	104150	72500.5	54503.7	11402.7	100382	68856.1	59410.2	118509	102034	54506.3	82159.3
K06959	119245	61809.8	61504.2	90072	84464.9	75998.3	107462	111281	25138.2	13420.6	58200.8	99601.9	29301.9	90922.4	92171.8	87124.3	99445.5	83598.8	108203	89343.2	122215	71759.3	70875.8	121545	77635.5	106093	84701.5	134090	93191.3	93357.5	75922.5	101157	85037.1	88668	112439	123104	97999.6	95256.8	105064	116237	68228.6	19296.4	99377.3	60290.8	74475.9	108403	105697	60709.9	88925.4
K03307	117432	119545	63405.2	91392.2	104546	111853	98976.1	78773.2	31533.8	15727.6	74295.4	90329.9	30221	119476	77635.1	126021	163303	72934.8	103089	81827.5	163957	52085.6	72422.6	120335	122494	110510	82952.1	110564	118179	123035	81164.7	91878.6	80489.9	58388.6	80938.8	116753	104635	75048.3	97879.6	117653	47672.8	7936.56	72863.6	61231.8	53549.1	93869.2	104118	39895.6	77311.5
K01198	34076.8	38301.3	35348.4	106238	55481.6	53899.3	118456	127099	19294.3	14797.1	43433.3	123831	22465.6	111796	87783.4	60765.7	42678.1	80776.8	84317.9	77389.6	59951.7	95166	61609.9	177628	11137.6	50361.4	39389.8	170806	69748.6	159756	65751.8	127877	93723.9	66750	115414	179988	152586	64937.9	184523	80721	70570.6	50757.7	131702	86758.3	69740.7	168047	159499	59502.4	78604.6
K00287	104893	110109	58787.2	79859.7	67053.5	67348.2	100453	112403	24629.3	17890.3	53029.3	101157	26310.2	125083	74346.6	74146.9	122342	74138.7	96018.1	88565.8	124503	72747.2	67309.6	125156	114873	85733.2	68387.2	139103	90988.9	118747	90674.9	94348.2	77193.3	64934.2	112422	127720	97693.4	87774.1	103985	72724.1	63137.3	16201.1	98149	69327.2	71038.1	107218	105310	57924.1	82337.2
K11755	94126.6	62792.8	74625.8	88251.6	80846.8	78727.1	110824	112595	19745.7	49146.6	82257.5	91437.8	25800.7	90919.2	83821.4	83088.8	99325.6	81514.1	109065	99158.1	118517	84010.3	70560.6	117751	70341.2	91516.2	66753.4	139072	89406.3	94276.6	72599.9	93493.2	77342.8	85346.3	109853	118875	98103.4	86192.8	103866	117423	67354.1	36975.7	101182	66924.1	75785.2	106399	104590	70030.7	81454.9
K01071	112184	57679.6	69936.8	89037.8	72621	77473.7	117584	105339	20550	48884	40782.6	92211.5	29123	88555.2	92170.1	75392.4	95696.4	82169.3	100691	97122.6	119228	84008.6	68842.6	126028	67031.1	93269.1	77010.4	117608	90136.7	95062.7	85024	95610.8	81563.6	85468.4	116366	128023	97828.3	90015.5	105328	113684	67535.9	25274.8	100739	71344.6	83482.9	113200	107094	58671	83006.1
K21449	10839.1	17961.9	34822.1	100272	14050	22116.8	145720	140851	32545.8	6322.26	16529.3	170446	18127.5	101550	38788.9	11927.1	11342	31158.2	39262	128493	30010.5	101585	27176.2	249024	21227.1	42512.8	16429.2	252852	20248.9	164291	33081.2	125923	151500	20585.7	169146	238479	133109	127993	184343	14730	80643.1	497.03	148866	61022	87259.8	165293	156845	72563.5	124468
K03543	82779.9	52894.3	25902.5	57061.1	50957.9	68959.9	108895	91848.7	7629.45	6145.75	12016.5	155736	13622.9	94788.4	121715	43920.5	126338	83947.4	71570.7	63708.5	175786	85885.9	45705.7	186614	102549	36242.7	24016.1	134508	39883.8	167480	56609.2	155423	43275.6	16415.3	135436	191928	180878	93473.4	182154	32826.9	63253.5	1689.75	138956	68426.9	65108.9	130698	137704	54117.2	96666.6
K01610	114518	59085.3	65619.8	88914.7	76135.4	71072.6	113428	115696	19663.2	48441.2	49827	91761.9	24453.7	86435.9	87991.3	79878.2	94366.9	87026.3	92458.5	97728.3	119510	84753	62347.3	125943	66338.6	88323.1	57880	139095	87198.5	93647.1	84530.8	94178.3	73176.1	90461.4	114877	125384	98584.7	83939.4	104447	104665	68971.4	25897.5	101471	71891.1	78391.4	113386	104284	67206.8	85606.7
K05810	116196	111911	59427.8	76017.3	67646.1	67065	99819.8	110327	23830.1	13578	61176.4	99686.4	26199.9	118466	71982.7	78024.5	119925	76517	93949.4	86366.6	121359	70605.3	63794.3	127204	116403	90384.6	66275.4	135284	87090.9	119189	79871.3	97271.2	70405.3	53950.9	111966	127403	97359.4	87723.9	104154	69578.8	61789.4	15797.1	97002.4	65396.2	72032.4	105382	102387	57444.8	85929
K07282	128852	68617.8	75896.7	90648.1	95134.1	68241.6	111812	84286.2	18777.7	52836.8	89094.9	79135.7	27086.8	101682	62968.8	74709.5	99153.5	88629.8	131068	97207.1	121707	69316.9	76386.2	100139	71911.4	113150	88724.8	104963	95396.1	90196.8	75122.9	77865.1	85508.9	118033	82418.8	111728	93909	65636.4	104228	123803	55230.9	37161.7	81318	77158.4	64640.8	114690	112089	52807.2	66076.8
K02037	123690	121171	79083	89517.7	88021.2	87001.7	100934	102430	24322.6	47044.9	103897	76025.9	34908.6	125876	90854.3	92186	127446	85926.1	120274	40932.8	124657	63182.1	82397.3	85193.7	116479	118623	91717.5	133923	114561	112477	75615.5	84702.5	71888.8	100011	56858.6	93029.2	89937.3	67342.2	97927.6	121905	55788.1	37727.6	76402.9	79976.2	59563.9	88556.1	102194	59160.8	53198.9
K03147	70107.3	152421	54668.9	90550.1	64028.9	69963.1	99409.6	109372	21909.3	48226.8	49455.9	96069.6	29490.7	151828	79146.6	77418.4	138474	71657.4	71824.9	36300	117391	84260.1	56091.6	109472	145716	69249.4	46528.5	139329	117541	145150	70136.9	89633.8	62360.6	89206.8	95899.5	102766	98756.6	81739.3	101854	84400.6	68389.4	39692.1	100900	81017	72815.5	105436	101703	64433.7	75319.8
K11189	109564	114115	122775	93200.9	92007.3	120091	113242	70440.4	29354.8	132290	133508	46431.8	57210.7	113109	97002.1	89407.5	99165.3	128125	166282	83968.8	67613.6	66432.8	140399	17626.9	81324.1	163518	133359	76941.9	146946	43753.7	91544	35964.5	81544.9	187148	32765.1	37796.3	34851	74379.5	24963.2	180068	52858.8	69440.5	37512.1	103604	62913.9	93485.9	73196.6	68075.8	53257.7
K01711	97712.4	111031	40469.3	80812.9	131614	82979.4	89430.4	89814.6	25676.3	7344.82	19862.9	107512	18747.5	109123	73608.4	162962	146282	50903.9	66647.4	69815.4	132371	66793.8	33294.1	135526	102165	43398.1	33444	129042	141346	119333	85210.3	83379.6	82833.1	59721.5	119028	130400	94163.2	84546.9	100098	141527	56031.3	16394.5	106060	48455.6	70040.5	95786.6	89387.5	47324.8	79584
K03786	116425	64291.6	73002.4	78150.6	81502.5	68641.3	117050	110573	22132.6	40816.2	83086.4	95767.6	30249.5	87932.6	69689.2	74099.1	96468.7	68258.9	95401.2	90364.3	113694	75912.6	52389.9	127375	77829.7	100229	76833.8	135816	60448.3	95000.1	80590	99734.2	75605.9	57520.3	109912	123643	98986.3	98023.1	104382	79154.3	65999.2	20925.3	99150.9	64839.8	73340.3	100461	96939	66122.2	85124.8
K03648	113291	75419.5	50765.1	93508.6	99413.6	77836.2	90905.5	110274	30571.1	13732.5	53398.1	98955.2	28435.4	81240.6	88261.6	107059	105237	77534.6	91744.3	86565.3	147283	73249.8	56627	128263	70025	73835.2	52756.2	138591	112099	94297.2	94143.1	92823.6	93177.6	85540.7	110580	124660	98134.4	78686.2	102291	120100	64142.8	29433.3	96845.9	62397.9	72247.9	106712	100435	58638.8	79815.6
K01686	72914.5	117288	56745.2	124419	130931	113402	85327.4	75841.8	34622	48687.2	28867.4	81853	35788	113897	123264	149905	160905	74125.5	85441.1	84863.5	159745	63473.7	70148.1	100569	110390	59063.5	45403.2	90859.6	155228	123723	82002.1	88404.8	102260	103430	70289.5	99308.9	112196	53105.1	95012.9	173921	57124.7	38025.6	74983.8	66701.6	53455	90117.7	92182.4	44911.8	50685
K04041	92059.1	56906.6	63291.1	100779	65195.2	83656	108133	114539	25213.4	51433.8	39630.5	102031	33729	81109.2	82114.1	83236.9	99410.7	93400.3	96873.2	104242	123640	86958.4	67732.3	121809	69589.3	84533.8	57094.7	136637	80052.6	93012.1	73754	94515.3	70552.1	82485.1	111897	125846	100126	88313.4	104257	110228	68982.9	26793.5	102097	67665	80811.6	113148	104317	66575.4	79720.8
K00854	118262	60725	72710.5	102237	96566.9	97190.6	83869.9	74878.2	23344.1	24111.2	143237	74453.9	26794.2	82864.7	102030	94487.8	108291	88027.4	129131	84256	149311	66597.8	138168	105441	80152	92847.4	93897.6	97085.7	113075	92348	68961.7	84910.5	85447.4	122443	74207.9	105129	96568.3	55291.9	100014	158674	51865.6	45449.4	75683.4	61287.2	68924.1	100122	101156	49110.3	63971.1
K03628	96371.4	152880	49399	76104.8	62605.5	60630.8	87281.8	109034	21506.3	13026.8	46124.9	100190	23521.3	153219	68023.9	67361.2	137320	70473	84245.2	83288.9	119571	71355.2	56700.7	124044	153817	65161.9	42469.9	135295	107860	144662	89906.8	88636.2	60800.4	57650.9	109113	123135	96419.9	76571.6	101470	65220.8	58979.1	15333.4	97419.5	69705.8	68838.9	104981	98644.1	55569	75418.7
K01809	95364.9	97225.3	50077.8	100149	79905.8	65362.4	91867.6	105470	22195.4	8622.91	65773.8	91693.9	26783.2	115080	99042.1	75640.3	111291	69704.4	87588.5	78170.5	121173	70279.3	59339.2	126411	113891	62935.8	55132.2	127770	118562	117734	92185.6	86403	73373	95809.5	109648	118278	95840.7	75296.7	101279	129725	64830.1	31588.9	96686.1	63014.3	70952	102900	95558.6	61510.6	74645
K03816	118283	54188.4	81318.6	88130.4	46164	68533.8	113631	90690.7	20327.8	48744.3	99388.3	100269	30037.5	86546.9	84307.5	48628	84314.2	84370.9	104193	98187.9	89437.8	74929.6	69121.2	113479	79036.1	115952	89064.9	143719	65732.9	89843.9	52561.3	91537	77730.9	86725.4	92218.5	120949	99313.2	94748.3	106295	84263.8	57192.1	36186.8	89159.5	68505.1	73576.2	114896	108554	61239.1	80602.5
K00239	86642.1	103577	64084.5	90670.4	73110.3	61937.7	110166	96947.8	19835.7	79949.1	48386.5	94659.4	28693.1	113138	72608.9	66158.6	112282	64260.8	59398.6	89407.3	105616	86247.3	48964.8	125901	109827	67386.4	51667.7	122873	97996.8	119989	79478.9	85831.6	66497.4	91061.6	109123	116654	99788.8	83398.9	100919	86784.4	69951	39865.4	98856.8	69658.1	82498	95023.8	99510.9	59139.4	73705.1
K03150	116372	118262	49661.9	84122.2	89848.7	102121	74178.2	97470.7	33091.2	14555.6	51448.5	88611.4	31268	123019	109376	117299	185738	97178.7	111274	29845.2	188054	62423.1	54192.5	84988.9	156794	92045.6	53407.8	89573.3	107077	124253	72650.2	114800	93635.6	63901.1	74694.3	91354.1	117796	69635.7	99200.4	95356.2	66751.6	5018.39	85171.3	60517.6	56780.7	95513.1	98671.6	48256.3	66155
K08978	112849	53876.5	69398	94232.4	69674.6	73004.6	110036	100653	22404.1	47262.8	66254	93699.6	30214.9	85797.4	81787.5	72153.7	92306.4	78362.8	93493.2	98969.8	112020	79719.2	54874.4	118664	74079.5	92474.9	66210.1	119466	79530.6	92051.2	75400.2	93360.1	72409.8	87387	111025	116734	97730.5	89213.8	101533	106954	67651	25332	99437.2	63252.6	78247.5	98075	102423	58887.3	81561.9
K07058	140326	73431.6	51093.2	89878.3	85262	68406.9	91117.3	76899.6	24577.7	13573.4	53117.6	99061.7	27200.1	74108.2	92755.9	82027.6	140299	76109.9	115708	80055.7	185450	59679.8	69523.2	120494	117545	83747.5	73042.5	115340	93845.9	92244	88052.4	89518.4	80100	78869.1	89954.9	126576	97500.7	80014.5	103719	104853	51293.6	19835.4	84709.1	62840.7	61358.2	107206	102044	43043.7	77123.2
K00009	15997.2	73117	41543.1	95421.7	43515.5	44208.7	123041	124001	12732.9	41649.5	14628.1	135280	19379.8	138757	48336.5	52318.3	62093.9	51683.5	35304.7	76703	34725.3	99758	39479.6	184078	52438.5	46711.7	18938.6	184744	59646	190051	41858.1	121569	55761.5	29822.1	123127	182044	145065	85184.1	183003	40297.4	69890.3	7793.19	141941	79698.8	78571.5	146560	157784	62933.4	79319.2
K01759	137748	91320.2	55741.5	95417.3	112917	102644	85024.3	100894	32364.8	58913.4	43758.8	79066.4	33428.6	83207.9	82465.1	120287	182990	73274.8	120402	26171.6	232069	67930.4	85203.8	93828.8	110501	81235.3	78017.6	92079.3	108148	99502.5	104267	94976.7	80676.1	69948.7	73232.9	97872.4	98835.8	59886.3	95797	127198	68807.4	13032.6	85716.3	61113.7	58727.8	81623.3	97318.6	48908.2	58135.5
K05499	46663.8	36370.3	28487	75886.9	42840.8	18578.9	121624	115463	6183.3	5827.95	27805.7	169714	12346.5	91601.4	9182.27	38570.3	63127.8	23501	53139.2	61606.5	95038.1	95059.2	29202.2	210851	56200.7	40164.4	21486.6	221528	33554.2	154064	23051.2	104596	23041	12852.6	147410	206487	117283	115262	186762	28221.6	62427.3	6964.8	164050	60380.1	82292.5	163075	159358	59218.9	97921.6
K13038	92063.9	60538.9	65882.9	90593.3	74961.1	78608.1	102562	113025	23238	46833.7	51043.1	95967.1	31297.6	84039.9	82554.9	77805.4	96161.1	79042.5	77352.6	98317.2	111918	86095.1	56542.8	123795	68102	84145.3	52847.6	138275	84837.7	95232.5	75845.9	94047.9	69290.2	89262.5	108765	121982	98891.7	86193.8	103593	109685	70341.4	35490.7	99145.2	69730.9	82704.4	110318	102518	66236.9	82917.5
K00868	111207	59673.2	86029.2	93480.8	83846.8	91276.5	108070	81080.2	18439.3	50122.5	93604	80575.9	36983.6	87654.1	87519.9	82018.2	107144	86731.6	120200	96771.4	105546	72009	73966	103889	78944	115946	96613.1	100957	84197.2	91697.2	52765.5	90339.5	65528.7	92695.9	78484.1	108773	101115	76283.4	102331	121205	58347.5	38384.9	78508.9	71838.8	67601	107527	107444	51699.8	68746.1
K00610	96889.1	57231.4	65892.9	88304.7	62754.2	69505.6	109357	102842	18787.1	48615.2	59240.8	92016.8	24648.4	88688.6	85915.8	73279	93266.2	81341.1	93024.8	96144.2	118678	85534.9	67326.7	123607	63660	81394.8	60492.4	121712	83324.6	91460.9	72722.4	89411.3	77169.9	84727.9	110718	125510	98324.9	84220.1	103693	92637.5	68701.3	35787.8	100686	65777.5	81216.7	113578	103788	58021.7	78289.1
K00018	109472	56174.6	70274.9	74803.7	68182.8	79206.4	108899	102919	17779.2	12221.1	61576.6	92513.5	22662.3	91518.3	71161.1	79536.2	100221	81482.3	102338	92174.6	138573	77276	63456	124144	71594.7	95803.3	68842.3	116544	74258	92611	73310.2	93872.3	69744.5	63643.8	113659	125962	94945	88018.8	104521	80601.6	63136.9	5883.66	100754	64244.3	74896.4	110051	105174	55059.3	80961.3
K00265	67861	88379	73383.8	89060.9	77174.8	75329.6	106895	78186.7	18528.9	48625	75208.7	91057.9	25479.2	124315	83786.3	85627.7	73913.5	83482.1	89153.8	92844.3	57422.4	71313.3	68570.8	119428	66191.3	86073.6	67997.6	121096	104573	119362	73407.7	86064.2	75280.5	92500	93320.6	118114	98160.5	76699.7	103913	108999	51829.6	35445.4	92175.5	77233.4	65968.7	110950	105925	51994.8	73213.4
K02484	102454	60960.5	59316.6	69937	66174.8	61867.6	108611	101808	19636.8	48780.2	56053	92015.1	20060.6	81518.4	75015.8	68701.3	100703	71171.4	90176.6	86076.7	119563	74481.5	61015.4	121123	68215.4	87437.8	72079.2	120321	71924.3	93794.7	81867.1	94926.2	74771.3	64095.1	112661	121095	96506.1	84623.6	104909	71855.5	62131.1	20628.2	98432.6	58453.2	70392.7	107967	103173	53458.3	84321.9
K09760	97074.1	102649	61607	77416.6	71832.8	56634.2	102556	106278	15691	40064.4	70120.2	84206.6	18689.6	117557	71027.7	71378.6	104319	59629.1	65950.6	87842.8	101894	76975.9	43281	124415	110316	68066.2	45441.3	137893	91280.5	117683	86992.3	88429.2	64856	74670.9	108767	115418	94212.5	80573.7	102395	82474.1	63958	33871.7	96255.6	67530.9	69415.1	90225.1	95519	65639.4	77193.9
K00031	99744.1	102834	64478.2	80221.8	79101.4	66886.5	102011	97870.4	14203.8	10853.4	59035.8	87979.4	21820.6	118040	82067.1	78639.6	110923	79472.9	91120.5	90636.3	120688	76400.2	57886.8	121715	107118	77582.2	57840.3	120379	100810	114931	68759.7	89205.1	47380.5	76347.8	108982	123454	94283.8	79247.8	100940	89974.3	63908.8	29564.1	97412.8	73042.2	77653.5	104890	99262.7	54257.4	78467.4
K07173	60747.4	43489.7	70877.1	84872.9	65411.5	71994.3	114449	113692	18753.2	48246.9	85486.4	91046.3	26504.3	90975.4	83643.9	80559.7	42885.8	86725.5	86024.5	99337.3	40717.9	86361.8	71399.8	122795	23883.4	93395.4	61170.8	143610	80276.6	91096.7	68551.3	89396	74211.6	84883.6	110929	125946	96913.8	85567.3	105445	99201.6	69945.3	36334.7	102534	66660.3	83033.3	114496	105241	69999.8	81114.3
K08218	117474	61706.1	42359.5	62267.3	73253.8	73109.8	90914.3	87370.3	17741	5553.72	12259.7	125913	11293.5	61302.8	89555.6	82677.1	141601	64991.9	62718.2	128229	172791	69814.7	26104.2	158472	112794	41679.9	25526.6	159880	63909.1	94691	68658.5	99990.7	61152.9	22477.6	143909	151386	112060	104052	102029	61098.9	52997.5	1897.72	116079	36733.7	74800.7	103492	91663.7	47761.4	97838.1
K00995	106249	107378	82120.6	52356	94039.9	71016.3	109609	64475	19594.9	48496.2	118783	96324.8	34734.3	126116	52766.7	85572.1	80755.9	63597.2	100647	37493.7	60424.1	71862.4	80393.6	87571.5	69046.9	121252	95113.2	67582.1	108218	113166	62817.1	75729.3	61479.4	102433	74629.1	106866	73689	84711.6	101646	119584	54799.6	56949	80549	81228.3	55713.2	90331.3	94262.9	56711.9	61843.4
K03770	106938	142634	51777.3	64369.9	60739.7	48362.8	93981.9	90627.1	18820	4354.96	56023.8	95542.8	16744.6	149850	58263	59152.8	134487	48371.3	68473.4	71097.9	101735	59012.2	39353	125884	159238	78445.7	56435.4	106341	96700.9	144143	78470	90832.7	71048.4	39902.4	105979	119468	94031.7	86059.6	100834	51637.9	58730	1561.87	92814.6	57999.8	58589.8	84821.2	91367.5	46617.1	76156.7
K07139	109985	53739.2	57994	76402.8	66733	76018.6	97552.5	99145	21176.4	13500.1	63517.1	99076.6	25550.2	88573.6	73258.8	79988.3	96226.7	76054.1	102102	84720.4	120862	70367.3	56433	126722	74155.2	91664.9	70949.5	115904	75217.7	93814.7	76327.5	98163.8	70762.6	61141	110880	125928	96914.9	86019.8	103587	86803.7	62500.4	5604.21	98210.8	54877.8	68879.6	108518	100799	50780.1	82737.8
K00652	141101	120884	37782.4	79661.3	78664.8	75975.2	74122.6	87706.4	28804.5	5879.97	23849.5	95735.8	18061.7	100611	90457.5	94033.2	168426	64875.3	64614.8	69103.7	199828	59122.7	31407.7	124246	155956	61848.8	29124.5	109266	96111.5	124638	83753.2	104571	84798.2	31776.4	100555	114851	116404	74003.2	97029	62472.4	56881.1	2016.64	90039.1	49050.7	54934.3	80395.4	82163.1	41622.9	74982.5
K06518	87295.1	54572.6	65542.3	97359.8	71208.8	76769.3	106892	82013.1	25138.8	48932.9	37116.7	99928.6	35075	80404.7	92661.7	75729.3	97066.3	83318.4	101475	93263.6	120210	72703.3	67643.3	118198	69237.7	80569.8	68053.1	117546	88410.7	95544.1	77030.1	84186.8	79692.8	80627.6	95358.9	120222	100404	85700.6	103568	107102	55231.5	25645.3	89130.5	70620.7	72032.4	113144	107630	48838.9	75829.1
K01443	172473	134060	65902.8	96222.3	67487.2	102355	75363.2	57649.9	30771.7	51660.5	92251.8	81671.7	37332.3	86188.7	137197	73330.1	167452	104810	133289	42482.4	226820	53037.4	78976.2	49292.3	163326	101832	78660.4	86522.6	131808	45392.3	105035	57548.7	63093.1	127551	67913.2	51577.8	68304.7	86423.1	18512.4	125118	50887.2	52021.8	61406.8	61867.9	60493.3	57167.8	41036.4	49610.1	62263.6
K09817	126002	62578.6	60887.3	91848.6	79409.7	73816.5	91927.1	110458	27410.1	12397.9	78183.8	79437.8	27919.5	82684.5	90560.3	81900.6	101760	75856.8	105920	25530.9	120012	64548.9	63621.7	115643	75212.6	103020	80683.9	104682	94989.6	94013.3	88609.6	101764	76754.9	85609.3	84547	99868.1	98379.6	77909.2	103165	121468	64797.5	18064.1	84992.3	60456.5	60522.1	85276	96323.3	58167.6	72975.2
K14652	73249	100625	60659.9	77621.4	85314.6	72396.5	98788.6	101196	24740.5	47061.5	20693.3	96162.4	27062.7	112684	66717.3	90237.2	130651	68303.1	63152.3	92146.4	107826	78936.6	44779.5	121674	107155	70017.1	31729.1	116202	94211.2	119978	76790.3	87669	69285.5	51607.6	105971	119283	100344	84459.7	102042	81843	64616	9720.07	97948.6	70082	70993.5	104662	100888	54797.5	77896.8
K02377	74295.4	98033.7	36819.3	78082.9	101851	70074.4	88828.4	88902.6	20461.3	5202.82	19446.9	107139	16415.5	106870	71647.4	119842	129662	49821.9	66648.4	69454.4	108317	66664.8	36096.1	135235	101964	39592.1	32282	129039	113206	117716	80685.3	83219.6	72957.1	52937.5	118815	130180	92793.2	83685.9	99971.7	118831	54843.3	16284.5	105591	50674.6	69845.5	95768.6	88714.5	47007.8	77790
K03534	65332.8	31778.9	24591.4	86867.9	18636.9	65713.6	114329	140293	13118.8	6564.48	12868.5	129657	10034.3	98242.9	103652	26216.4	77536.1	49158.3	54870.3	68762.1	98545.7	86001.4	49097.1	187354	59889.7	42255.9	20676.3	179582	22038.2	151499	36293.2	138767	50889	17308.3	134358	180340	144618	78500.1	175985	17706	73169.3	1254.88	145422	57895.8	79974.7	124450	143654	50747.5	71334.2
K00278	80320.3	110210	54649.4	67483.9	61876.3	63325.3	83756.9	116011	20530.4	10702.3	79501.5	93694.9	21432.6	116371	64243.2	75464.8	105971	67448.4	77355.9	85314.5	112786	69512.9	47749.7	123023	115545	71871.9	44502.4	160405	89548.7	118282	71994.8	90061.5	60689.3	58546.8	102514	119313	94486.3	80218.8	102672	60829	60088.1	20387.5	94921.1	61040.4	68991.6	101145	95093	66623	81245.9
K01273	88427.5	40115.8	73364.6	79723.8	70234.1	73658.2	121036	111550	20623.8	45672.5	74772.5	98853.2	31455.9	80056.1	62075.4	70096.1	51770.1	69804.4	86227.4	93162.8	22026.5	78638.2	77165.6	127674	33595.3	112733	77230	135297	54390.9	93247.3	65334.9	97352.2	69746.1	45468.4	111677	125770	100014	98298.2	104621	78457.7	67115.8	11197.1	101043	68054.8	75271.3	98382.3	102093	66860.5	78438.8
K00290	72814.4	93730.1	58822.1	81338.9	59633.2	62753.8	98564.3	97370.6	17803.2	48071.4	28662.1	86731.3	21942.9	111388	78957.5	75577.8	110179	71183.8	60497.1	91664.6	112144	81193.6	44267.3	121382	103837	56271.2	38508.9	116240	98842.6	119705	71419.3	86958.5	63675.8	77944.4	105970	117778	94457.4	75550.5	100541	87924.7	64880.4	23754.2	96128.7	67442.3	75292.2	104184	101549	55193.6	73358.9
K06373	109830	54193.2	59542.1	75978.4	64209.6	72152.2	99882.2	95823.9	21639.8	10107	65545.4	99164.2	25698.2	78532.5	68721	73170.3	95439.5	66698.7	105174	79046.5	118264	66838.9	59084	125189	77203	101374	75094.1	110463	70745.7	92884.8	69737.5	99657.7	69375.5	45354.8	106482	127077	96574.1	92953.7	104477	79576.9	62398.2	4559.83	98750.6	51294.4	65331.7	97709.9	99288.1	50997.8	82641.4
K03525	147722	128291	95652.4	83188.6	98097.1	102424	90623.9	79074.8	28109.2	83061.4	120475	29251.1	39252.3	101620	109675	101383	140867	95250	113684	60184.5	127915	56664.4	90811.1	24228.4	119569	127654	89141.4	65331.2	143488	50049.5	111964	51109.8	94322.1	147827	47281.8	28170.7	48809.2	61136.9	17540.1	171856	56873.4	59408.4	35217.2	74196.9	60498.2	45305.7	45594.2	62440	50464.1
K06200	97591.4	52955.7	66467.2	82355.6	65948.5	61023.9	107163	90115.4	20707.1	47371.2	41791.7	94121.1	23914.5	81539.1	85743.5	70382.8	84985.9	75778.5	86584.9	93516.5	110481	72643	53051.4	125650	65792.9	79024.9	57739.7	138683	85198	91329	67325.6	83843.5	81862.6	78799.1	95202.3	125822	97269.8	79536.1	104748	88909.6	51857.6	24654.1	86718.6	67326.2	68869.6	115615	105589	56879.9	76523.3
K04771	151622	49069.8	112444	93910.3	96638.1	87420.7	111094	89844.2	17704.8	57811	135602	23467.8	38042.4	74334.9	89582.8	72397.2	62584.7	104136	177095	55383.2	61961.1	50836.4	120748	50963.1	36599.3	176750	159517	95788.1	99569.3	17066.1	115715	47133	73345.5	127901	53460.2	45693.6	29078.6	79194.2	27073.5	155747	52377.4	30869.9	53358.4	85143.2	70090.7	82873.5	72032.8	52906.6	69555.1
K01625	104386	59916.8	57160.7	96897.5	78318.4	68381.7	102937	87458.1	22755.8	48806.9	52897.6	99144.2	31546.5	79459.9	77161.4	76350.5	101991	74422.6	86541.4	88423.1	131958	70819	66534.9	118838	71318.9	68200.4	66649.5	133614	86061.4	91315.7	61556.3	80776.6	75656.3	85457.8	90743.2	114492	98813.1	75764.2	99494.6	95230.4	54471.5	25684.9	88519.8	62776.7	68464	104050	99758.4	54162.4	70894.5
K17836	64013.4	99481.3	44930.5	63624.3	59073.2	60737.3	115141	142627	15558.8	84164.9	17588	86477.9	21372.5	120044	53225.7	53946.2	112896	48898.7	48910.7	32668.3	106222	99617	43900.1	102742	95989.7	60553.8	35488.3	114352	69106.8	118696	76784.8	101367	58258.1	44322	129190	99362	89663.6	89733.4	98986.5	50949.9	92285	14713.4	121240	64830.8	89063.2	86425.2	94678.2	73131.7	75449.2
K13747	72710.7	92743.1	57362.1	80845.7	58599.2	62141.9	97770.2	96561.6	17620.2	47642.4	25351.1	86032.8	21854.9	109231	76115	74113.8	106588	70922.9	59527.1	90809.6	111978	79763	42587	121103	103800	54244.2	36002.9	115996	97730.6	119256	69827.3	86409.2	63178.7	77162.4	105720	116997	93604.1	75135.8	100350	86781.7	64384.3	23754.2	95981	66181.8	74483.2	103022	99776	55040.8	73108.5
K15342	67794.9	82294.1	70657.1	77984.7	53093.5	67172.4	106080	99669	18918.5	45132.7	66528.8	95136.7	28558.6	110872	64702.1	61954.9	65247.1	80658.5	75146.6	98674.2	22278.8	80507.2	45413.2	122266	69428.6	88466.9	54340.8	120713	70044.9	118956	64774.8	93591.1	53347.6	54462.4	109416	120799	97645.7	91741.1	103872	67898.6	64500.8	26365.7	101270	67924.4	69403.6	106639	102899	58172.9	77097.4
K00767	79295.3	103450	53115.4	66980.5	60420.6	62883.5	82605.7	104777	19687.8	10686	68150.2	93589.9	21017.5	115351	64301	74705.3	105425	66213.9	76393.6	82555.3	112167	69018.9	47592.2	122731	114249	71308.2	44538.4	142054	89240.4	118243	71496.3	89868.5	60155.1	57276.4	102415	119298	94113.6	79958.9	102100	59345.6	59027.4	14336.6	94798.4	59819.1	68667.3	101149	95134.6	57919	79895.8
K09951	70470.6	75402.2	71505.1	78041.8	53459.1	63872.8	107251	99995.8	16723.7	45076	63115.9	95552.7	28257.6	110276	64028.6	61582.3	65115.1	81350.3	75476.6	99053	22725.4	81252.7	52198.9	122403	69690.4	89610	57020.4	117314	71115.2	118407	63231.6	93523.9	36347.3	50960.8	108049	120977	97941.2	91786.6	104019	66352.4	64560.6	16523.7	101457	67648.4	69535.8	109101	102982	58501	76811.6
K15738	119272	68194.3	47124.9	69048.2	63486.3	63973.1	89472	96818.3	20537.7	14567.8	38936.5	90518.2	18242	75989	70220.3	68021.6	135192	67856.5	100815	80539.9	184650	69800.2	54867.1	123856	109538	64313.3	50535.8	117005	69955.3	89903.5	73742.6	87917.7	62910.3	48255.7	109753	122575	95535.3	73994.3	101332	62043.1	57539.4	15638.3	95728.3	53236.4	67686.4	104546	97611.7	48273.8	77094.3
K02034	144875	90370.1	110542	110556	134505	119163	86447.9	64566.5	30221.4	65828.6	185628	49273.9	60079.1	44273.4	93128.1	73652.1	90213.9	107091	174826	53117.1	86022.5	50358.3	153118	13254.5	46964.1	159906	161588	72059.2	112908	12862.8	108129	31706.2	73174.6	171408	27482.3	34701.2	34354.3	71926	19299	184375	47045.8	84227.8	30881.3	75383	46994.4	40919.2	54170.3	58180.5	43600.4
K11072	130337	62715.9	76293.2	64164.5	87927.5	86521.4	107156	56617	22950	55413	87279	84486.7	35459.1	90228.9	90892.5	87145.1	107762	85157.3	124715	35996.2	124321	64758.6	85057.6	72569.8	71779.8	123790	96224.2	19741.1	95619.5	89546	65449.8	91847.7	74339.6	94153.1	64539.7	95983	96905.6	69112.6	98804.2	121216	56171.9	25915.1	67084.2	69744.1	49459	84675.6	92714.3	45430.6	51017.5
K09816	115529	56557.1	53907	82573.1	77260.8	70757.9	91289.6	98778.9	22385.7	11936.4	72698.3	71331.7	21329.8	80415	89716	79738.3	100785	71906.3	101057	21983.3	120012	64053.7	63042.7	112331	68234.5	98258.8	79972.9	86293.7	93535.4	93131.4	85989.5	98600.8	76266.4	84149.2	83824	99597.7	94956.2	70176.1	102390	120181	61727	17753.6	84631.3	59138.6	59908.9	85241.9	95523.6	49669.6	70673.6
K03517	79550.3	99889.2	52169.2	66984.7	60251	62428.7	83122	104780	19670	10525.4	62164	93589.9	20976.1	115351	64221.9	74590.5	105468	66132.9	76018.4	82555.3	112121	67334.6	46858.7	122731	114193	71176.7	43081.5	137453	88958.4	118237	71367	89858.6	60109.3	53831.7	102384	119298	94107.9	79946.9	102071	59019.4	59000.8	9312.43	94796.4	59142.7	68640.6	101113	94692.4	57865.2	79358.2
K07720	114678	57931.5	100731	106317	101840	118926	87080.6	47420	19248.9	91780.4	87881.5	37500.5	47868.4	68867.7	114136	74929.6	91402.9	127468	196428	58718.1	120548	53021.9	167845	16025.5	26732.5	130095	133120	24323.6	139245	17037	105476	28011.1	87961.2	212234	33575.1	41725.6	27415.4	50055.5	20612.5	229391	43494.1	61212.8	40967	86778.2	54940.6	75982.8	69688.6	38911.8	40461.6
K11752	72464.6	95906.9	58439.4	75434.1	57178.9	58510.8	98426.4	100313	20933.3	46342.5	28384.6	95703.1	25245.9	110711	64180	56658.2	114127	68256.7	62778	91929.2	108329	80437.8	44179.2	121792	107262	67144.7	32497.1	118339	75988.9	118216	71406.2	87249.1	60447	51074.5	105871	118681	97880.4	83919.7	101978	57843.2	63706.1	19564.5	97571.5	69556.7	72259.3	105091	101110	54519.2	77542.3
K08301	92983.9	100275	44231	75487.8	53970.2	59741.3	86015.8	97416.9	20521.8	12875.8	37055	98803.7	22486	112582	66949.9	63906.8	112988	68785	81529.8	79417.4	118385	68992.2	51082	121968	108920	62960.4	38661.9	116218	85099.8	117789	77399.1	87808.2	60069.4	51519.4	108756	122461	95204.2	76014.6	100665	63025.6	57747.6	13845.7	96173.5	56741.8	66468.9	102696	96942.1	46090.3	72460.2
K03426	90707.1	56613.5	64980.6	73949.3	60382.7	62454.9	110388	99968.3	18970.6	48616.7	41510.1	91195.2	23991.2	80249.9	67284.2	64724.3	90935.4	74941.9	91032.5	95470.9	120874	81735.2	65192.4	122647	63552.5	76261.6	61217.9	121571	59004.6	89944.7	60971.5	88798	68060.5	50121.4	109653	125562	95057.3	85071.2	102438	55532.7	63537.8	22020.7	99177	66142	78747.9	110325	103072	56003.6	76604.7
K07171	92826	45755.5	156952	87199.2	75694.3	92269.5	162016	54907.7	18045	227000	103846	24518.4	57586.3	80451.8	76744.1	71772.4	61642.3	113909	154224	107983	50228.9	89716.2	134049	15673.8	25576	157541	136712	44518.8	80104.8	19246.6	89742.4	29709.8	71008.2	140536	34622	34536.3	37642.8	84802.6	21929.7	138816	59111.5	72739.2	42394.5	107627	77235.1	72130.5	64332.1	68995.7	42783.1
K07214	53933.4	32593.6	28424.9	47903.8	87751.5	54880.1	105518	96427.8	18237.6	6251.56	8578	123186	16733.8	99270.1	49893.6	98821.6	54002.6	47843.3	29071.9	63163.9	28423.3	84124.6	27126.3	171946	11749	36904.3	17759.8	84275.4	65529.4	162502	49981.6	124999	81325.6	19115.3	134160	166338	141210	65353.7	182277	69880.3	61747.7	500.96	126408	60162.9	58562.9	126030	140983	48938.9	69747.5
K00794	72250.6	93296.1	56653.2	75428.8	57094.1	58394.2	97728.3	100255	20531.7	46334.1	19839.3	95635.1	25176.2	110519	64134	56424.6	113966	67985.4	62557	91645	107822	78664	44179.2	121617	106639	66915.9	29310.7	116056	75829.7	118208	71277.6	87246.5	60054.8	47689.7	105803	118610	97634.5	83844.8	101921	57779.8	63548.9	9542.71	97548.7	69233.7	70673.5	104288	100711	54301.4	77390.5
K00793	72250.6	93296.1	56646.2	75428.8	57083.6	58394.2	97728.3	100255	20531.7	46330.6	19839.3	95635.1	25176.2	110519	64134	56404.1	113966	67982.9	62554.5	91645	107822	78664	44179.2	121617	106632	66915.9	29310.7	116056	75829.7	118208	71277.6	87246.5	60054.8	47689.7	105803	118610	97634.5	83844.8	101921	57776.8	63545.9	9533.21	97548.7	69233.7	70660	104288	100711	54301.4	77390.5
K00857	96888.1	49972.9	58411.7	84686.2	63226.7	53887.2	105935	95975.6	20445.3	40040.1	36270	91328.3	26593.7	71557.4	73880.2	60346.2	86005.5	58019	60771.5	85585.6	102408	75483.4	47815.5	122649	68747.3	75334.7	53494.9	115187	70641.4	90607	72571.2	88205.7	70995.6	66575.8	110957	119755	96084.3	88874.9	101053	79853.7	65564.7	22398.7	95167.8	60424.1	74050.9	89343.1	94177.7	53655.4	77524.8
K03546	90134.1	44518.1	52777	79813.5	63270.2	77522	100971	100461	14901.3	48717.7	47664.6	87891.6	25840.8	87446.6	77379.3	76498.3	92573.3	68956.7	89454.2	29193.6	92554.4	79735.3	71201.6	104020	59355.4	77670	58062.8	114975	79539	94063.8	69267.8	90636	72680.9	75622	92137.6	110074	90252.6	83375.6	101752	109344	66689.4	31461.2	101564	59941.7	75806.1	94541.7	97132.2	54764.8	65042.6
K00024	105374	125740	34907.8	69600.3	86511	61162.5	72900.1	88400	21453.1	6033.87	23492.7	85563.3	12541	101923	58891.6	95750.2	166465	40091.3	60396.6	67511.8	198784	60344	25543	120999	149140	39427.3	26484.5	110775	103886	122475	88306.2	83156.1	63141.1	41486.8	101976	112310	93044.8	65351	96448.4	73430.4	53549.7	12618.7	89731.9	49745.8	54756.9	79842.8	84097.5	41643.4	66466.9
K11069	122465	58547.3	74090.8	62156.3	80570.6	81046.9	105566	55427.2	21796	54807.4	82075.6	83677.9	36144.5	90199.9	90704.9	87019.9	102429	83904.7	124061	36045.2	121096	64411.6	84879	71600.8	70587.8	120173	90340.8	19237.1	93986.6	89495	65737.2	90557.7	72124.2	92255.1	64707.7	96306	96504.6	67903.2	98421.8	118095	55705.3	26231.3	67971	68497.9	51607	84646.6	91364.5	44282.6	50468.1
K00226	116439	86641.6	35629.8	71833.7	83016.3	76205.7	74139.8	89924.9	21791.1	6569.12	35345.4	87215	13278.3	71277.5	94899.6	98737.3	148867	62684.5	65199.8	68992.7	199142	62425.5	29613.6	123989	107380	43608.9	29683.3	118413	84063.1	98959.6	87697.2	101397	74242.5	47546.1	103379	112792	114379	66325.9	96733.6	74273.2	58178.1	23120.6	89329.8	40136	55144.4	80675.1	85118.7	41727.5	71262.1
K00796	87654.5	96575.5	45514.9	71475.9	56105	53529.2	85651.7	92308.6	17954.8	10530.2	61214.4	94892.2	21066.4	118798	60125.4	66894.2	104672	50555.9	79606.9	72711.2	114004	64501	54564.2	122634	113430	56555.8	46564.8	112906	84878.8	118707	79386.1	86840.6	62127.9	41303.9	104176	119152	93833.9	76970.2	98883	58327.8	57925.8	14184.1	94181.4	52546.1	65812.6	88947.9	88321.3	46469.7	71326.5
K07316	81632.7	37973.1	35223.3	54668.3	20590.5	13534.9	122994	126015	15446.1	41955.8	49063.4	124994	22657.6	98171.1	20149.9	19683.5	53397.3	40239.3	67878.3	21549.8	65803.4	88644.5	39132.6	176805	61444	66682.8	42240.3	160887	16038.3	158667	13917.8	116140	48160.2	28388.7	106544	170652	124355	82188.4	181337	14702.1	72330	12309.8	114227	71388.8	53313.2	128397	142286	81112.1	80545
K08884	86574.3	70550.6	47751.5	77356.2	79922.9	70781.5	84867.3	95754.6	18457	11862.4	53656.1	92928.1	17758.6	72704.1	66589.4	85932.1	101148	66773.9	78235.9	78722.1	125526	70413.5	40204	121747	60933.5	50638.2	38511.7	124349	80645.4	93858.4	80659.4	86171.9	65975.6	52916.2	107658	121077	93657	69316.9	100400	83658.2	58008.8	34958.8	95668.8	58429.1	60720	101988	96356.4	46394.6	71698.2
K00757	106236	53907.5	52305.9	76875	57423.5	66265.1	93812.2	96698.3	22227.5	15263.8	34843.2	94541.6	22646.7	69547.2	69245.7	67715.8	97255.7	65456.9	76177.7	80766.6	118360	67804.6	52046.6	124804	70624.5	78425.2	63711.3	111146	67524.8	90642.4	74330.2	92323	66028.8	46306.1	109422	123076	95041.6	84866.7	101401	64548.9	60178.9	4431.2	93330.9	51554.3	64938.7	91516.8	99507.1	46809.9	83462.9
K01130	146066	124292	24886.6	56505.2	102264	76660.6	64922.7	85139.9	12620.2	5496.16	9030.4	84567.7	11423.9	97770.8	91464.5	82084.4	209720	55165.7	82827.5	6619.07	312417	56407.2	34164.8	105897	233249	33482.2	28917	103819	95943.8	119392	85857.5	99728.4	43111	24932.7	81652.7	98332.3	105338	62451.8	93289.6	64074.3	53682.6	3098.03	89603.1	49092.2	48214.8	74282.7	79530.2	41811	56159.2
K11071	121966	58180.3	73749.8	61568.3	84819.9	81928.9	104391	54675.2	21547	52764.4	81917.6	82895.9	34581.5	89651.9	90192.9	86675.9	102687	82902.7	122209	34949.2	121588	62533.6	82255	71560.8	70576.8	118952	89745.8	19108.1	93185.9	89029	64893.2	90411.7	71809.2	88748.1	64037.7	95144	96127.6	67689.2	98221.8	117692	55127.3	25905.3	66152	67636.9	49213	83241.6	90365.5	44759.6	49472.1
K06901	59664.6	37681.6	71115.6	92193.9	46406.6	66252	110341	90643.8	18341.5	48057.3	63105.2	103417	42000.1	79117.4	83265.2	38764.4	34364.3	89401.2	93594.3	98630.5	27548.6	74559.5	77984.8	118198	30467.1	92604.5	68709.7	144210	47526.4	86990.6	49978.8	88962.5	51263.3	78224.9	94456.8	122514	98391.7	90805.8	103046	88304.3	56764.3	35941.1	89765.4	74583.5	72495.8	113472	108165	57872.5	76831.1
K03502	64413.9	29801.4	67456.5	75180.6	35630.2	32953.7	121171	114795	13346.3	47194.5	58623	87536.6	23816.9	84594.7	48190	39929.8	26915.2	65279.2	75767.7	101193	21207.7	87664.9	65234.8	123104	19930.8	84285.2	65140.2	143906	50908.2	84319.3	56319	76640.8	62131.1	82601.1	116718	129579	73342.6	88131.7	106004	76397.7	65660.7	35614.2	102270	72161.9	82765.2	114777	108207	67669.9	82780.9
K09861	85843	52794.3	41875.6	89406.9	61026	64230.5	84578.8	105953	22846.7	12433.6	29446.6	97405.1	25347.3	73166.9	80248.2	74809.5	92981.1	73463.1	91088.3	83514.6	119125	69045.6	52562.2	120684	67341.6	62482.6	46387.9	132678	70285.1	90113.6	72216.7	93456.8	65631.8	65877.3	105955	121402	95683.9	76881	101190	98204.7	61091.5	18847.7	95813.3	51377.6	65023.9	104310	94482	56858.8	74375.1
K03321	85527.5	93407.4	36439.8	66398.5	55426.2	53324	94756.8	100584	18619.3	10199.9	27873.3	91080.4	17139.1	121380	75609.7	64402.4	113064	64846.8	85432.6	20714.1	117208	64795.2	45768.3	116782	98090.5	63078	56111.5	109703	88007.7	116024	78812.7	90527.1	64737.2	46989.5	97801.5	112923	92666	74808.5	102591	57192.3	58346	3424.73	95798.1	60343.6	68112.3	107450	100037	46735.3	73478
K04486	161279	137390	89255.3	67094.6	121130	99911.1	71230.9	38439.2	32318.2	83015.5	83807.2	33590.8	44426.9	94488	65311.8	130920	197255	72813.5	138727	49106.6	230635	33607.9	78295.1	14694.6	168710	124915	95351.4	40725.1	148738	44378.5	88623.9	28320.8	77158.9	113711	21308.1	22539.4	28860.9	57490.3	15790.8	154631	37778.9	33610.9	21801.2	59730.9	39719.9	44660.8	44653.1	39734.7	41126.1
K11717	81405	101135	43918.8	64375.9	56066	49818.2	87370.8	103744	17420.7	6839.71	35545.5	87138.8	16431.8	110480	67707.3	59196.5	104168	61628.5	75323.7	75827.3	112114	63635.6	41529.7	123576	106061	48068	46510.9	135268	73279.8	117894	79339.8	87148.6	63344.6	40956.2	108503	120726	90834.5	72345	100133	55454.5	57599.2	13728.6	93305.5	60451.2	59678.2	96854.1	94359.6	54473	74379
K04751	18056.7	34694.5	33312.3	88055.7	53394	42023.8	102434	134735	13927	11211.3	34753.8	114524	16230.7	107574	63411.7	61648.2	33970.1	66126.1	49244.3	11641.7	43864.1	89346.6	38601.4	166314	3698.56	49778.1	20874.8	181365	49907.8	158708	29757.2	125099	53059.4	32608.3	96788.9	159842	143135	61607.6	183147	37025	66945.9	12176.3	126315	74141.5	65481.5	159911	159111	65731.9	72341
K00284	60450.7	39548	61023	88906.7	70113.2	65473.7	104071	78075	18560	48573.4	49039.4	90265.9	25424.4	84028.6	83611.6	84155.3	49112.2	82609.4	77849.9	92339	55614.4	71294.2	63902.1	118789	19569.3	73249.3	56573.9	120838	83348.3	92608.5	62632.5	82678.2	75135.2	86806	92418.9	117477	96967.8	75508.4	103096	97122.3	51709.9	35013.4	91162.8	66245.7	65649.4	110257	104465	47999	71870.1
K03092	93870.1	96910.7	41422.9	68066.7	56830.6	53681.8	87764.8	91935.6	19694.7	8791.75	30006.5	93782.4	20435.9	101841	56618	56879.8	113601	46701.9	54738.5	72014.5	109200	62628	48166.9	124263	112780	66204.1	46908	110793	73327	116913	72296.1	89510.1	62623.8	36820.8	105849	117358	93207.8	81704.6	99706.4	51684.2	57030.4	2128.15	91436.3	52764.7	58869.6	83092.4	92759.2	44125.7	73515.5
K01119	108671	49272.4	58273.9	67929.5	64531.7	48676.3	111060	95253	17329.3	40772.8	32819.8	85483	23796.3	73203.1	55861.3	56762	92927.1	51790.9	58934.7	85813.7	102587	73517.8	35163	127513	66889.9	81540.4	56367	113783	45082.2	89464.8	55364.1	90250.7	64969.5	35387.8	111123	119942	93801.2	86297.3	101655	49253.3	59870	8441.63	96037.8	51934.7	78426.4	87968.6	94552.1	52140.4	80063.7
K03564	84780.3	50015.6	40230.1	80795.4	61498	56680.1	86064.3	94967.4	17751.6	11156	33847.9	89293.2	18770.6	75446	82140.3	66168.9	90700.4	70744	83381.9	80130.7	119752	69238.9	44869.5	122405	61801.9	53442.7	46955.4	119452	78992.8	89840.8	79683.4	86947.8	65293.4	71170	109292	121190	92649.8	72571.5	101018	90798.4	57951	23052.6	95501.1	57234.7	69520	103973	97181.3	49019.2	71795.4
K09765	75617.3	43655.3	66783.5	90384	72312.9	74415.8	108367	91762.2	20858.9	48086.9	85568.1	77921.6	32817.2	89376.1	87073.7	85757.5	48815.6	84116.7	93903	37656.6	47656.5	67467.4	74136.9	98319.4	23413.9	105441	79570.8	107757	84303.9	88905.9	55319.3	86307.1	64007.2	89784.6	67592.2	94649.2	99218.9	70691.5	102089	99892.1	57174.3	26079.6	76799.7	69544.9	62169.6	101497	105021	56860.5	64529.6
K09014	84798	99654.3	43205.2	62611.7	54656.9	44224.1	86770	103227	17017.2	4561.11	34340.9	86945.8	14587.2	109645	67410.7	58065.8	103104	56415.4	72027.3	75040.8	110670	63472.6	36706.1	123484	105445	46933	44164.5	134989	72004.2	115375	78980.7	87257.6	61837.2	38639.2	108219	120404	90539.5	72034.6	100089	47619.4	55116.1	13385.3	92855.3	58862.1	59466.7	96594.6	93924.3	54194.8	74243.6
K05601	101471	56232	67975.1	75015.1	68161	74599.7	102256	79807.1	20775.5	48941.3	67499.7	73548.4	33158.8	76279.4	77275.5	75037.1	96982.5	78618.5	105884	33092.6	121175	63617	70131.8	103471	70202.7	107910	77610.5	88568.1	72206.2	88968.5	61825	88969	50674.5	59486.6	64704.2	99555.2	100462	71843.8	102439	79213.6	55570.4	10982.5	79403.7	65293.8	53786.9	94990.9	102730	45978.4	63301
K01495	89211.5	53641.5	44971.2	71558.7	63409	53996.2	88129.7	105271	19087.9	10532	66731.4	94732.2	22162.6	82579.8	64298.7	66090.2	83005.8	55300.9	81628.9	75828.2	116609	66849.2	55256.2	123636	71699.1	58905.8	46885.8	132078	64750.8	92219.6	73450.9	86969.6	62987.9	39626.9	104847	119301	94208.3	77634.2	99956.5	63106.8	58956.8	14652.2	93962.4	48162.1	66497.6	96822.9	88872.3	56128.6	72999.5
K03455	93802.1	146978	32097.4	64736.6	61979.7	45605.3	69529	84756.3	15759.9	5178.62	9650.7	85632.9	9102.34	133533	49839.2	55630.6	164716	38138.8	59551.2	67145.4	173977	58590.7	26706.7	119407	190203	34463.3	21089.5	106832	86892.8	142389	70786.1	81354.7	47141	20414.2	98514.4	111990	91541.8	64187.3	96238.2	37581.6	50664.5	2185.56	89923.7	53730.7	54214.6	79670	81319.9	43257.6	64988
K00176	90224	95884.2	43454	56131.7	53356	52840.3	80142.3	98846.2	14101.3	4991.16	57067	82111.2	12439.8	104030	52874.1	52863.8	110554	41862.1	57686.9	71165.2	106124	59593.2	30290.8	122482	111460	67807.1	35149.2	124336	71944.2	117734	66558.6	87817.7	51295.6	34724.4	99871.4	113620	89582.7	71429.4	99090.5	62294.4	54202.2	1626.1	91891.5	45573.9	57451.2	80904.3	84585.1	53096.4	75444.9
K05919	56864.5	25962	78254.2	82646.5	40044.5	44617.1	126966	91908.1	13834.1	78341.9	52827.7	90453.8	33856.1	78490	45752.6	34507	32073.9	69705.2	77819.2	106792	26281.6	82803.3	62856.5	116475	24471.6	100006	67172.1	139428	37878.2	82183.2	37828.4	70280	38552.8	76505.4	95689.7	117145	77927	92355.6	104309	76516.5	56495.3	31270.5	91039.2	75974.4	81414.8	113789	112038	64311.3	74790.5
K15580	72855.8	234984	104257	48188.7	63819.5	65257.1	101512	37644.6	13098	188164	85801.8	19386.7	37803.3	191478	49008.5	47085.7	140005	57456.6	77825.5	58691.7	27640.6	58378.1	74683.1	10236.2	191133	105972	93915.9	68159.1	139466	119541	71742.5	14291.3	57576.1	134719	22443.1	19815.2	25292.5	49018	14698.2	85593.8	38263.8	75437.2	32317.3	89694.7	41781.8	41786.3	49949.5	51983.2	26545.8
K09015	78437.1	95377.9	42168.7	62538.5	52755.7	43706.3	86205	91715.7	16123.5	4546.86	26268.6	86892.8	13897.5	108041	67207.9	57512.8	102686	55309.4	70368.3	71537.5	109902	62419.9	36183.1	123143	103800	45851.4	42963.6	113351	71718.5	115350	78026.2	87152.6	61581.2	36893.6	108022	120017	90203.5	71695.2	99490.4	46079.9	54501.8	12755.1	92749.3	56651.7	57652.5	96562.1	93449.3	45461.4	71906.1
K01181	14379.5	20674.6	41165.6	87901.3	22674.3	29942.5	118669	135965	10420.1	41538.1	21328.9	110168	19453.1	104760	48073.7	16798.1	17259	42619.3	53346.1	26770.8	8683.29	95452	47678	166417	4605.63	46618.4	27114.3	176252	26779.8	158234	29758.5	117670	46887.5	22378.7	97322.7	160646	131306	67028.5	181837	25742.2	70459.1	8367.32	129256	87502.4	66406.4	140969	157040	70308.9	68396.7
K03744	108546	67801.8	34288.6	70574	66952	59320.4	76687.1	100953	19224	7612.36	32577.5	93064.2	18226.6	71189.3	55169.6	58007.2	128397	46155.1	66898.3	73545.1	183926	65967.1	31626.3	122795	111186	41409.1	28067.7	133490	54681.8	93031.1	67543.9	84796.6	56775.5	40789.1	104245	115512	94256.2	71690.4	97842.9	53777.4	56980.7	13018	93159.2	44048.4	59894.2	83955	85916.2	51640.3	72481
K11070	115999	54383.6	63806.3	61891	76415.7	73419.1	98935.1	53473.5	19426	56835.6	72546.3	85276.9	32398.4	89416.9	83861	87324.7	101522	80985.5	118153	28052.8	114814	62346.9	71674	70107.8	66337.5	101325	68051.3	18449.1	85452.9	89309.9	61325.1	89553.3	67003.7	86565.7	61090.7	92189.1	95430.5	57630.7	95943.1	114509	52572.4	24769.1	65814.6	62927.2	46121	85042.8	86923.6	42348.5	44567.3
K00721	80050.3	49581.9	35907.1	87968	64079.2	56735.8	81524.4	92901.5	16433.1	7553.4	33200.5	84643.2	16661.7	64207.1	91867.1	61708.9	81071.5	60739.5	54875.4	72985.4	112446	69622.6	47762.9	122215	59823.6	42530.2	36853.8	110542	85006	90581.2	77115.2	84795	65415.4	82071.1	106198	115715	90624.9	64670.1	98739.2	111836	58137.9	36022.1	92443.2	54159.3	62682.2	102863	90990.1	47715.9	67636.5
K02619	112489	105801	82667.2	82639.1	76924.6	82755.7	80681.1	73496.2	17639.5	49910.6	77877.5	39835.2	25837.8	88157.2	89257.2	79546.2	122592	81580.9	105672	100206	121727	45778.4	70220.4	60248.8	115289	99004.8	86603.4	117036	112689	43365	77185.9	43691.3	61290.1	91109.5	64650.5	54590.2	43994.3	71776.2	20047.2	116723	43890.2	31917.5	55239.2	50230.9	69796	68048.3	56436.6	42748.2	63774.3
K03305	74651.5	100078	31925.8	63200	74034.1	69350	72716.7	88632.4	17906.8	4418.86	10710.2	84821.1	11299	99425.4	88640.1	90135.4	123160	59781.8	39793.3	68493.2	135373	59572.2	29598.9	121857	101104	34347.2	21615.7	109406	90382.1	120692	84362.2	98181.6	63090.9	31310.3	102642	113396	110558	63489.2	96509.6	62317.5	52773.8	1214.53	89517.8	50436.1	54713.7	80380.5	83210.1	41157.7	68185.8
K00848	83544.1	48305.9	49082.4	86259.7	67817.3	74481.9	86974	71331.4	14442	13263	31862	89428.3	20220	80822.2	105371	77518.4	95746.2	66345.4	81240.8	79318.9	142001	64120.6	63729	115333	64895.2	50436.4	44449.5	113386	78930.6	90953.5	55486.2	87103.9	65541.9	68528	88438.3	111889	99935.5	67716.8	96596.6	84373.9	44436.1	18846.8	84254.8	52132.8	65131.6	99738.6	89859.2	38965.1	64008.2
K06213	133578	70397.5	108054	75828.4	102198	105118	103257	50526.8	24599.1	119177	94841.7	35564.7	45533.9	65714.2	96100.3	106821	117341	98501.8	123800	66524.9	127645	55062.1	93779.4	16464.4	75458.6	142646	101030	48768.4	106937	19439.1	82453	48346.8	74617.4	112748	28995.9	25807.6	52415.5	69641.7	18601.5	132493	43704.2	41684.5	28077.8	73960.4	56743	53501.5	49522.9	54104.7	44997.6
K06001	88904.8	96719.6	42256.1	76443.4	68903.1	60535.9	73938	69295.9	16519.6	42817.4	34519.9	62075.9	17948.4	99570.8	77221.4	75597.9	117388	55889.2	69397.8	72310.2	116353	52053.6	51615.7	104180	108175	53849.7	51733.9	88441	97064.8	121543	77235.8	83456.9	65600.8	71089.2	69408.5	95970.8	93779.6	42627.8	95083.6	110303	43609.1	23088	68396.4	55886.6	42573.2	78308.4	85717.6	37101.8	53357.3
K10947	134987	74253	66819	93817.4	107590	115075	58238	61263.7	25422.9	19297	103679	25467.3	30003.5	52260.3	152166	100256	119059	98520.3	151691	42065.5	149719	35890.1	97427.7	21666.8	67618.9	100571	97105.5	35375	160103	20617.5	118387	47146.1	105976	180542	40167.5	34842.8	41280.2	38182.4	15385.1	241943	44642	64375	31255.2	58425.6	46287.6	51019.8	40064.2	46647	42930
K19355	84913.1	57703.9	19665.2	14791.6	61705.3	40141.7	93305	87242.4	11422.4	5618.8	11015.6	109002	14713.4	98519.9	48229.1	72211.6	120834	37224.2	64068.9	66073.2	180438	84601.4	31018	127950	101884	36212.2	18249.6	9084.13	60142.6	158305	38928.9	127750	37133.4	14336	117690	168102	132334	56632.2	173443	48892.7	74809.6	1566.5	111946	54340.8	53644.6	88552.2	111696	51560.9	54760.9
K17103	79491.4	89943.8	44134.8	64556.7	52228	44480.3	82431.9	89015.7	19369.3	7829.21	23010.2	90505.6	18235.2	105825	55912.7	58980.3	99816.3	48716.7	52107.3	75647.9	102774	62077	31991.4	122337	109008	55025.4	40967.8	108281	78551	115415	68274.6	87418.6	56326.6	33328	104574	118467	91576	78043.5	98706.8	42019.4	55929.1	1802.38	90180.7	51916	64821.4	82634	86837.5	43355.7	73424.4
K07166	66763.2	37125.8	68408.9	80459.9	44678.7	63765.1	105689	90512.6	16227.6	47538.2	97211.9	75343.1	32103.4	86372.3	85170.4	43164.7	34723	83476.2	96586.4	38322.6	23689.8	68371.6	75282.5	96742.7	23934.4	105009	85115.7	114989	58036.8	86659.5	47240.7	89115	71548.9	86758.9	64271.2	95580.9	95988.9	70661.5	102118	89897.4	55913.8	36234.2	76738.6	70807.7	59622.3	101168	103499	56759.7	64363.8
K06919	59245.2	46662.6	144779	81571.4	64302.6	68484.5	173563	60019.7	18691.3	291935	66985.2	41006.8	53296.6	58019.8	48151.5	58524.3	56261.6	73998.2	73596.8	100523	39628.2	101708	86288.2	28511.8	13729.5	141264	90325.9	84761.8	62741.7	18574.6	50881.9	21013.9	61986.4	121512	45611.9	32471.5	37545.2	95970.5	20803.5	93936	58018.9	75350.8	48082.1	99487.7	82414.9	64546.2	65274.2	79976.1	44895.2
K09157	66749.2	36416.8	68400.9	80459.9	44718.7	60013.1	105657	90449.6	16227.6	47504.2	96555.9	75320.1	32103.4	86372.3	85170.4	42851.7	34723	83428.2	96294.4	38322.6	23689.8	68272.6	75282.5	96742.7	23934.4	102864	85115.7	114989	58036.8	86659.5	47240.7	89115	71548.9	86758.9	64271.2	95565.9	95988.9	70661.5	102118	89888.4	55913.8	36234.2	76738.6	70737.7	59622.3	101061	103499	56717.7	64328.8
K00243	76922.2	45851.5	38911.9	75629.8	50450.5	58325.4	82548.6	96218.9	20491.4	12856.1	19544.4	97760.7	22455.2	74497.2	67087.1	62688.8	84902.6	67916.9	81157	80043.8	118030	67925.3	43586	120231	65198.5	57133.5	38588.3	111838	62685.7	90528.6	68751.6	87914.6	58437.1	41911.4	105376	122492	94500.7	75599.4	100504	59320.9	57516.6	4232.21	95094.1	48966.1	66076.6	103992	92739.8	45851.7	71844.8
K01200	65260.4	52439	52827.9	84785.6	57593.9	56678.6	85785	70953.1	16317.4	39997.6	46491.1	91425.3	27867.4	70102.7	73179.3	85654.2	80078.6	82909.1	69023.4	87609.7	107778	66219.5	32691	113297	62761.8	54619.2	32182.6	121507	66205.4	87701.8	42777.6	83987.1	38317.6	66967.1	85924.7	109626	95763.7	73347.4	99759.4	74888	48951	39586.6	84177.8	57190.6	65639.8	104460	93996.9	45374.3	65347.4
K10536	72365.1	89564.9	34349.3	58035.8	43509.9	43317.5	83727.3	100246	16736.4	4458.36	24432.8	92193.6	11362.3	98890.2	55055.2	59582	98623.6	55459.1	54401.7	78724.9	103571	63041.2	26704.8	134533	102397	44678.7	21430	150209	63895.3	113877	55058.8	84863.4	48482	27230.4	107585	127322	89626.3	78897.9	99616.2	34840.2	53130	2051.43	91430.2	51860	60360.9	101283	90660.9	54841.6	80832.1
K07507	90631.8	46573.3	47878.7	74056.2	69210.5	64216	84451.1	71869.5	13683.6	10570.9	48344.4	96848.7	23882	66386.1	63225.5	50262.7	89687.1	53889.7	88796	69728.4	86999.8	51678.7	46537.4	125069	72067.9	66954.4	61124.6	108168	45171.8	90302.9	71598.8	86894.2	46023.8	39833.4	87528.5	120026	95071.5	74787.1	100403	76614.7	41526.1	3210.25	83107.3	47009.6	49090.9	86954.6	89291.6	39062.9	73993.1
K01609	66426.3	137860	39245.7	63132.2	52905.8	56750.6	70955.9	92154.8	16318.2	12328.7	16645	67154.4	16482.8	146747	61830.6	71895	132054	66093.1	76068.3	78954.9	120023	58213.7	47717.4	99032.2	145794	44095.4	31796.2	88263.1	95617.7	143349	59317	85876.5	55484.5	39961.2	86453.5	101081	90945.7	47407.8	94459.4	54808.1	53782.6	3293.31	81342.4	63167.8	56614.7	88002.6	87120.1	42554.2	58054.5
K00046	78127.8	52873.8	60516.3	84347.5	71335.8	68369.2	105052	92298.1	19096.9	83475.3	25102.2	70410.8	29020.5	73077.1	62095.2	62794.5	98926	75257.3	75739.3	99452.7	129911	76085.9	65600.2	102312	62735.2	60731.9	47394.2	115595	54833.1	91592.4	54390.3	77311.1	62099.6	47468.6	74856.1	99120	98182.6	55432.7	96828.3	61531.3	50891	18706.7	77053.4	70172.3	58766.4	102939	99135.2	57465.6	52095
K03719	67486.5	40982.2	55495.3	84612.9	80536	53136.6	97605.3	75843.2	14291.6	44921	44883.8	88457.6	21382.6	69524	97196.9	30924.6	69411.9	69149	75439.1	27733.7	89479.5	71899.9	59647.6	97715.8	54816.7	62710.2	53587.8	115810	66602.8	85560.1	54358.7	77759.3	65591	91219	76840.5	103145	89291.9	70456.9	100525	91168	52424.5	46985.9	85671.9	66227.9	56855	104941	102831	53756.8	59862.5
K03823	115974	154667	72488.6	55414.9	67923	69434	81122.9	59558.7	18022.3	81624.8	75642.8	41780.3	25485.5	116102	89527.4	51554.9	132714	77051.1	95461.9	48825.4	88732.6	48966.2	74809.5	32979.3	150525	94050.8	92642.1	68628.4	108923	73203.3	85639.3	48390.7	71870.4	109568	53837.7	40657.7	38620.6	63974	16702.5	99307.9	46944.8	42736.7	43229.1	66103.6	54563.4	48158.3	39312.5	48371.5	52250.6
K01815	69201.4	55298.9	43153.3	124014	85274.1	69607.8	86081.8	98111.1	26978.4	43782.7	13110.8	77524.5	26595.3	65033.4	58217.4	95569.7	103969	62355.7	65428	79383.4	145800	59826.7	42817.5	126867	62155	48112.9	29488.3	163564	70167.6	89974.3	56733.7	76127.3	63124.8	32455.5	73462.3	98476	104644	63182.2	96875.9	73653.1	48115.6	9151.78	82369.6	54381.1	56056.7	105552	101741	42974.8	59260.2
K07000	11343.2	3929.13	20455.6	75432.4	606	2019	120456	114799	971	4653.4	9980.6	147988	9381.4	87954.8	9810.53	1399	16	24140.5	29249.9	61975.9	10	90793.4	24641.3	210531	7861.8	29610.8	13642.6	198595	839	152571	8425.53	103196	15970.3	905.4	142455	194406	120995	95770.4	184986	0	59642.2	83	149520	56560.6	74740.4	154963	157183	55543.4	89566.4
K07277	98335.2	101450	28366.3	65209	47965.2	43120.5	71993.2	86565.9	19492.7	5126.07	9783.8	89708.4	15175.3	97854.7	51328.2	54286.1	141234	40559.6	59012.9	67440.3	164313	58586.9	22004.9	120669	151486	37400	20912.1	106179	69224.8	115402	65746.1	83455.3	48931.9	23749.7	102070	112170	92565.9	69881.8	96168.7	39232.4	53330.2	1861.14	88943.4	45359.2	54259.5	79793.8	82626.3	41136.9	67559.5
K01156	64919.4	23375	30532.2	38577.3	22898.1	14427.2	117049	66169.6	16638.8	41221.8	26143.8	128334	23369.3	94672.3	37399.9	22525.8	53057.3	35980.1	69617.7	13800.2	65381	83452.1	41151.9	141544	56685.4	59746.4	42187.9	29671.8	32351	159208	18877.3	115068	73694.7	46300	100036	168476	119742	74911.8	176793	49547.6	69446.2	20931.9	103378	69749.7	43903.6	105940	126996	53063.5	62753.9
K19157	29856.9	15690.7	27904.1	92201.7	17035.6	20858.8	110161	120908	6333.73	6790.1	27839	110468	18121	98908.8	36756.3	18680.9	11689.2	46454.8	68661.5	13289.1	10402	85734.5	55480.5	162828	6793.56	50382.9	50399.2	154401	30344.8	146219	27431.6	106726	32570.2	48706.9	92701.1	159279	112540	62499.4	178576	61273.8	69397.4	26349.3	126045	70871.7	67971.3	131228	154557	49125.9	58429
K02033	106680	78420.3	99037.3	96609.6	116803	115588	92453.9	65371	27674.8	102840	154400	47487.3	57863.4	42227.2	63152	55267	80464.2	88134.9	137872	52603	71856.9	57193.2	136746	10209.5	40823.3	150181	121441	71805.6	79454.6	12520.8	92405.8	25305.5	57112.8	119876	26023.6	23966.1	34965.6	74787.1	17947.3	140510	45004.1	71148.6	28232.5	70015.7	49098.4	34524.8	54676.1	57759.6	36008.7
K07322	111627	57535.1	27737.6	60527.5	45112.1	56105.2	73674.5	89191.3	16151.6	8372.32	12482.3	83716.9	10254.4	62999	89876.6	55009.2	125837	61375.7	61717.9	68010.2	163945	59057.5	28409.1	124790	106340	37072.4	24013.1	109243	50823.9	93664.3	77518.2	101957	55726	26140.4	105460	112215	111357	66455.5	97890.7	44449.5	54213.7	1837.72	88410.4	36811.8	55473.9	79929.5	82633.2	41732.5	74391.7
K01918	66463.6	88024.7	36223.1	56751.3	52159.2	43275.8	73438.4	90642.1	14974.1	7639.71	19611.6	83597.1	11640.9	104009	57621.4	63963	102649	50800.1	53287.7	76299.1	100923	62317.3	30003.1	121662	101563	44045.2	26450.8	110154	76651.8	115474	66748.6	86468.8	51690.2	37951.6	101092	117629	89666.1	69021.9	99129.9	44915.5	53224	1657.18	91543.2	53380.5	66761.2	90173.7	87868.6	44333	74046.4
K02897	70999.4	94401.2	35271.6	59416	50747.8	41259.4	78674.1	89285.2	13713	9991.8	26853.1	87648.7	13278.8	104230	52297.1	56381.6	100772	44730.6	48091.6	70971.9	103298	66859.9	30094.2	121366	101096	36547.4	28820.8	113366	74349.6	116028	67508.4	83691.9	54518.1	41041.7	103865	117481	89443.3	64351.4	97213.9	42176.9	52205.9	13032.3	93194.1	50021.8	65044.6	87338.8	86657.5	42539.4	66375.8
K01768	68487.7	37082.7	31080.8	101972	84618.2	42434	82303.9	113684	14784.7	4178.46	16042.5	81751.3	10886.7	66229.2	65631.1	55502.8	72358.7	49895	47022	74162.2	99279.3	66448.2	27766	147525	58024.7	35219.2	23378.2	182409	56161.3	86853.4	50239.2	82697.1	57297.3	44452.7	106804	116915	94619.3	69628.6	100963	66805.2	58544.2	15308.7	100696	38410.6	68072	104630	100209	53285.2	81647.5
K00691	105513	66766.4	29112.9	62578.3	77558.7	58664.8	72633.2	86889	20861.3	5307.96	10916	82169.2	12080.4	61406.8	53543.5	90150.9	135167	39843.8	57870.9	67464.4	197434	58669.8	20024.7	120454	104859	38395.3	23764.9	106088	75338.5	91308.6	66404.1	82328.8	59406.6	27289.1	101897	112232	91469	64970.9	96164	64333.1	52498.3	1891.22	88655.1	35501.7	54576.7	79777.3	82413.4	40695.4	65526.3
K11068	79084.5	63023.3	47174.4	74315.9	61774.2	52950.3	78549.8	82813.2	18628.7	13582.5	51984.6	95914.5	24482.5	66903.5	30251.1	73591.1	92865.8	54731.3	87337.9	79379.2	120775	59176.5	55471.9	112330	68356.1	64876.8	50386.4	137307	66230.5	85584.6	49590.8	67877.6	38255.8	54003.8	82135.2	114481	74599.3	69734.3	99022.2	81165.9	44906.8	16313.2	85173.2	52308.3	56870	105114	95044.4	44644.2	64642.7
K02548	66747.4	104176	31842.8	58188.5	70548.6	50111.8	72088.8	86572.7	17643.5	4460.86	23241.8	81867.6	11254	98947.8	50238.9	85133.3	113193	39176.9	38531.6	67402.1	124738	60412.9	19411.6	120369	101395	33688.1	19450.1	110504	88252.3	116612	66710.7	82125.1	56406.7	31597.4	101870	112164	88425.5	62806.4	96158.6	58975.9	51387.3	11841.1	89287.3	42609.7	55644.5	79826.1	83325.8	40583.6	66560.4
K17318	87324.7	40305.4	78640.1	116602	83849.6	75540.1	87122.1	40211	21658.4	54298.9	65703.4	53697.6	48193	73120.5	125374	69887.1	54124.3	137177	243028	54100.5	86006.1	37190.5	132674	14206.1	19123.1	78412.8	116083	20268	120630	8469.84	134033	27408	90122.4	184029	32512.1	52290.9	29787.1	43489.8	15694.3	196369	42400.4	68855.3	39240.8	81356.4	40753.6	83600.2	43520.1	33723.1	32052.5
K02426	66025.7	132552	28931.2	55676.4	45932.8	38267.8	71584.7	85876.2	12498.3	4149.56	8831.2	82313.9	8762.57	134071	48994.8	50509.1	121197	37857	38216.5	66924.9	100972	58637.6	22147.2	120637	143611	30400.2	17187.1	106087	83865.9	141801	69394.1	81338.7	46911.6	27151.9	101626	111957	88095.7	62242.3	96113.7	36946.9	50084.6	1043.5	89681.8	52150.1	54036	79642.3	83311.5	40899.9	63573.6
K01579	65591.6	87619.7	35647.1	56742.3	46823.7	42868.8	72971.4	90059.1	14953.1	7628.21	17079.6	83297.1	11633.9	103380	57229.4	63679.5	99543.3	50746.6	52886.2	76147.1	99549.2	62230.3	20941.1	121324	101456	42932.2	26262.8	109903	75921.8	115426	61114.6	86352.8	50526.2	36709.6	101079	117463	89380.1	68782.9	99014.9	42421.5	52955	1634.68	91467.2	49496.5	65991.7	90030.7	87259.6	43549	73903.4
K01414	65567.7	132532	28082.8	56052.2	41128.2	38233.2	71511.9	85853.4	12507.3	4091.96	8813.8	82397.1	8735.97	134065	48934.2	50573.9	120780	37799.4	37933.1	66908.9	98719.3	58580.6	18656.6	120337	143462	30286.8	17170.7	105833	83918.3	141833	65690.5	81469.7	46990.2	27019.9	101626	111954	88075.7	62212.9	96045.3	36808.3	50099	1040.7	89684.6	48596.9	54015	79619.3	83233.7	40181.9	63561.2
K00097	69078.7	89307.8	33294.1	60115.8	59325.2	53052.2	76002.6	89589.4	14654	7888.56	11832.7	85496.8	10884.4	98669.8	51504.8	53326.5	107979	46568.9	43324.2	75531.2	109044	65460.2	26514	121024	101630	39200.6	28798.3	108481	66035.9	115875	66320.1	83613.3	48948.9	30225.1	103665	114468	89816.6	64669.1	97182.8	44214.8	51674	3262.43	90460.5	49170.4	55512.4	85548.4	87341.8	44587.7	66489.1
K01754	39185.2	76531.1	52886.3	83495	63909.5	59686.1	92737.3	78499.6	17435.2	48512.7	52706.2	75998	29820.2	117350	72885.9	46929.2	63856.6	59869.1	76193.3	32282	26549.6	67888.2	76035.8	92247.7	57223.4	74221.3	48423.6	91913.6	74033.9	116324	52601.4	76195.1	66186.3	82908.5	61059.7	92793.6	85364.2	56987.1	98317.6	78727.2	53243.4	35532.3	75929.8	78834.1	56899.2	100783	99783.9	47524.4	49696.1
K01696	67622.7	97859.3	40204.3	63685	54428.4	61521.3	72275.6	93345	16933.3	13104.1	29801.5	67527.1	16931	114177	62637.4	71094.6	110872	67644.7	79953.9	79812.7	122810	61379.9	51250.8	99125.6	103500	45942.6	34271.9	93236.5	79347.7	116770	53416	86230.4	56858.9	40702	86891.3	101929	91113.5	47734.5	94818.8	59171.2	54648.5	13874.6	81161.3	57317.1	59279.2	89405.6	88218.7	42958.3	58904.8
K07037	82349.1	86412.5	32791.8	64404.5	42844.9	42134.6	76168.8	87650.8	17892.3	4170.96	14278.4	94324.1	16269	101385	51814.2	49833	100746	51482.7	59001	74899.1	98959.2	59668.9	26196.8	121087	105147	48501.9	19870	108700	61138.1	113827	53452.1	85316.5	52358.5	23994	104455	117597	92011	71994.9	98378.5	38198.7	54212.7	1200.43	91166.4	46404.7	59445	90290.9	89194.6	42927	69335.6
K06183	107950	92765.2	113046	63964.6	73659.9	78150.8	96252.1	31216.5	17857.1	81587	145591	20449.5	41364.7	97386.7	76908.6	71221.4	69101.8	76650.7	116112	54372	27209.9	43819.7	94380.8	16264.6	79286.2	154748	135295	25684	113588	40857.7	65289.3	33898	70207.2	140980	24641.5	24516.1	22816.9	70158.2	18885.9	150531	41083.9	57542	25081.1	71901.2	51758.3	43883.1	49342.1	40457.9	42874.7
K06167	71749.1	87977.3	28624.2	62673.4	50303.4	45518.8	77275.7	88688.9	13593.6	4427.56	10876.2	85695.9	11087.6	101603	55287.1	53203.1	104887	44452	59042.8	67767.2	115156	59243.9	33785.2	121201	102375	33294.2	25599.8	106128	66145.5	115339	75089.5	83630.7	52570.9	29601.9	102978	115606	89573.1	64041.3	96644.7	45759.2	52679.3	1914.83	91779.4	49020.8	54440.4	83067.3	83590.5	41767.9	64573.9
K00606	64784.6	87545.7	34090.3	56165.3	50829.6	43317.8	71657.3	89416.4	14643.1	4222.11	13771.6	82587.1	11232.9	101207	56230.4	59796.4	101897	49491.7	52330.8	75549.1	101227	60738.3	23959.4	121594	101570	41427.2	22008.1	109133	69773.8	115192	63508.6	86123.8	50075.2	33057.6	100832	116618	89175.1	65807.9	98731.9	43233	52537	1383.18	91199.4	52718	60681.5	88812.7	86557.6	43771	72653.9
K01286	118770	48688.7	118709	44195.8	84953.1	94728.5	115101	50160.2	15707.3	130310	126044	22667.2	41319.6	66504.6	51083.9	73496.8	67122	84948	135008	60573.1	50187.6	49784.7	108206	16536.1	35362.1	173516	141138	45706.9	61631.5	16719.3	63783	40513.5	68348.5	106445	28112.5	28633.3	25052.4	70432.7	21407.7	118085	39085.8	27613.2	32568.6	67600.4	50837.4	50380.7	58770.9	53345.5	46337.6
K00996	70497.9	45356.9	30485.6	91298.9	62475.9	60411.8	72140.8	67754.3	24413.6	14505.9	19317.3	96797.5	22731.8	61133.5	73042	82263.5	86456.9	63024.4	74384.1	68656.6	113628	54081.8	51338.2	112802	64559.8	44721.8	36424.3	107517	75278.2	89819.7	66687.4	80030.7	66758.9	56889.5	83424.4	111127	98156.4	63704.9	96707.9	87097.5	42672.3	18391.6	81641.3	43229.5	46848.3	86557.4	86818	36669.8	59949.7
K01613	68373.4	87167.8	35064.8	64418.1	49260.6	43418.3	73943.2	87744.7	18068.7	7845.21	14549.9	89990.9	16620.5	103639	50871.7	54569.9	99563.3	47377.4	45147.7	73839.3	102344	62160.3	27191.4	120810	105318	38370.7	24034.8	108150	76343.7	115353	64810	83436.3	49392.6	32483.3	102079	114570	91067.6	69347.9	96793.1	42050	53912.1	1815.38	89985.4	48343	62166.7	82274	83795.5	41897	68186.4
K12339	103959	63820.6	28706.3	60536.1	73904.5	55213.5	72089.9	85563.1	18918.1	4688.36	9932.6	81930.6	10990	59502.9	50161.5	86253.4	136549	39037.1	57278.5	67193.5	197404	58707.2	19736.9	113235	104698	36956.6	21404.7	105812	68494.9	90604.5	50820	81418.7	58168.6	22321.5	101495	107576	88654.8	64413.6	95057.7	58753.7	51904.8	1792.36	88464.2	32355.6	54355.7	80107.5	81404.8	40463.9	65080.8
K01658	66960.7	95764	41744.3	59168.6	50858.7	51732.2	66266	66322.6	15706.5	14802.9	29955	83476.5	15534.1	98541.4	57042.1	67074.9	107514	62864.2	59637.6	74315.9	119727	54229.6	43430	112411	103124	42201.6	27491.2	116046	73928.5	116188	42237.6	75897	50684.9	40118.2	82355.7	110058	89591.4	57311.2	96852.7	47057.1	37877	12985	80538.4	53474.2	52447.1	98974.7	91372.5	35196.1	60657.1
K02038	123559	167236	77838	58623.7	88151.2	87312.7	58656.6	46644.1	24319.2	47063.9	101150	27890.9	31611.6	121702	90854.3	93587	151099	79084.1	108341	40888.8	124910	29256.1	71725.3	13791.7	159284	107961	88701.5	60030.2	135992	71548.3	81867.2	40712.5	67963.8	103688	18393.6	21000.2	43264	46130.2	13500.6	122176	29870.1	37732.2	18647.9	62608.2	33808.9	36510.2	36476.5	42122.4	36404.9
K12251	69843.9	84570.9	34979.8	56718.1	41991.3	40746.2	73259.5	88685.4	15292.6	6810.96	11893.7	83701.1	10503	97596.3	55383.7	59429.4	97928.7	54399.4	52085.5	75765.7	102919	62577.6	33087	120007	100691	40231.7	22533.5	112923	62731.6	113353	54447.4	84846.7	47881.2	24654.3	101155	115706	88438.9	65820.1	98910.7	31906.7	52229.8	1867.43	91111.9	49955.3	57250.2	96466.4	88206.1	43899.7	69053.1
K07718	94117.9	50856.3	84516.7	91624.5	85302.1	103496	83381.7	44205.3	17033.8	72853.6	65324	45357	42478.1	69341.4	87978.9	64210.1	79762.4	107521	183644	50556.1	115789	47910.6	141110	10942.5	22605	98126	107317	21055.9	112256	16035	93102.6	25763.7	81431.9	163993	33196.1	41787.6	25191.7	38881.2	15851.5	181160	31560.9	45278.4	35204.6	73474.3	44866.6	72261	56424.7	32008.1	30535
K00177	89997.5	43724.6	40662.7	55912.7	51838.9	52130.2	79543	87546.4	13290.4	4838.81	50758.4	81294.2	12059.9	64937.1	52703.3	50967.1	85686.3	40871.4	56269.5	68372.2	104610	59040	29450.2	122166	67098.6	66952.5	35127.8	105972	50522.6	90920.2	58926.4	87787.7	51030.7	29718.9	99746.1	113602	88808	71162	98556.5	62187.8	53297.6	1523.88	90903.3	37173.2	57093.7	80884.3	83502.3	44520.6	73541
K07464	57711.3	73312.6	64463.8	73406.9	38852.2	66604.9	92663.4	76872.1	9132.51	50398.4	70662.3	65382.3	26530.9	110028	73912.5	44767.6	57694.2	65992.9	101669	36409.2	37526.7	63062.7	75658.1	77272.5	60627.2	91981.1	67417	86829.9	82379.6	106893	48998.8	71796.4	36526.9	83885.7	53511.9	88820	67741.5	51757.3	94911.1	92566.1	46236.9	32751.3	77731.7	62996.6	54268.4	89591	97248.8	40237.9	38465.7
K01186	122564	255640	58860.1	35440.8	45483.6	52150.6	55922	55831.9	14353.1	38157	37138.1	40056.4	18856.8	179084	50718.7	61670.6	221004	42088.6	63048.4	85564.1	174469	44330.8	17539.2	43917.3	283639	46596.2	33102.1	44079.2	128108	118752	76464	41249.4	24713.1	38206.8	78580.3	43949	36588.4	55758.3	8638.57	44979	45645.5	9484.7	47973.2	46559.3	57337.8	21518.7	22054.1	36852.4	41647
K02036	123461	167079	76554	58504.7	87759.6	87206.7	58389.3	46392.1	24296.2	47044.9	100833	27733.9	31598	121592	90187.6	92250	150773	79083.1	108200	40795.8	124652	28985.1	71420.3	13764.4	159259	107618	87517.2	59911.9	135976	71548.3	81739.2	40688.5	67565.8	103636	18261.6	20408.2	43170	45918.2	13419	121882	29745.1	37710.2	18570.9	62263.8	33581.9	36142.2	36471.5	42002.4	36010.2
K03218	136518	118550	78501.8	58591.7	91616.6	87511.1	64660.7	38286.2	22604.6	47017.8	96579.2	27488.1	31692.3	87127.8	93986.9	91141.3	128347	83158.7	107363	98496.4	123890	28517.1	73205.9	17795.2	123845	108362	90784.8	47304.9	120421	45687.8	91993.2	43051	65721.1	107053	37286.5	31127.3	43051.7	47669.6	14544.6	127134	31865.5	37266.3	17747.2	58939.1	39921.4	36180.2	39929.2	35818.7	43338.3
K00865	62181.2	41806.7	46659.8	70893.5	56076.2	62085.2	84005.4	72943.2	18567.5	12921	41349.9	96141	23395.1	69769.5	66305.9	66094	43607.4	67135.7	73442.1	17137.4	53741.7	59272.9	52794	123721	18133.7	79328.6	56192.1	110349	53606.7	88645	62724.2	85862.7	45836.3	44434.6	78324.4	112158	95468	76404.8	102369	65573.9	44418	14136.2	84200.5	51512.1	49537	98068.9	95800.2	36308.8	69183.7
K02622	73276.2	86187.8	29869.1	55570.2	50034.2	39103	75659.6	86385.1	12740.1	4446.96	12725.2	82114.8	10613	104286	50953.7	53756.4	98235.7	39313.8	43503.5	68742.7	100738	58815.6	26889.3	121233	103460	41543	23317.3	109529	68901.3	115075	63671.4	81903.7	53397.2	28221	101840	113176	88067.1	67808.3	97261	37769.8	53277.8	1072.03	91516.4	46595.8	56568.3	80550.8	85101.7	41584.8	64977.7
K03925	125853	112434	81418.5	79985.1	81476.6	66473.3	68180.8	82733	17486.9	10903	94566.8	16403.8	21077.5	87870.5	51540.8	86311.4	117768	61160.6	99485.2	97775.9	125931	41140.1	68137.1	51790.2	117664	102648	82220.8	113999	110381	37209.1	77739	29076.7	52804.7	87466.4	56759.2	41263.4	21422.3	54385.8	16830.2	115493	38703.8	31225.8	38814.1	60169.1	58335.9	57143.5	50907.5	44303.4	54070.2
K06199	64228.5	104539	36550.2	54071.9	48219.9	28366.6	71765.1	86505.3	12924.1	6095.81	68395.2	80235.8	9689.42	100470	14523.9	52647.2	98083.5	22800.9	38816.4	72100.7	101135	66576.5	28822	118380	102444	33955.1	28430.2	122047	70340.7	110785	59001.2	65988.9	38688	41832.3	98911.5	111698	68208.1	63434.6	96510.5	43678.6	50688.3	43622.9	89051.2	48357.2	64699.7	80472.2	82366.4	41636.4	63353.9
K01734	118654	66645.2	91301.3	84026.4	103499	101716	85937.9	33906.1	24761.2	87726.1	84002.9	30793.9	40771.4	57605.2	78269.3	100705	112744	74740.3	126802	51498.8	143885	45742.2	88930.4	12774.2	73303.4	130787	95740.6	18655.1	124394	19115.1	76866.6	24985.3	72534.9	134892	27701	22601.7	28835	58683.3	16881.8	173302	38833.2	47954	25186.7	63812.8	47403.1	49665.1	49210	37513.7	34685.4
K07729	108692	52232	87884.8	78436.8	81522.7	96305.8	74575.3	48459.5	16957.4	50672	118927	15917.6	33845.8	57265.7	109168	78251.4	88920.8	97556.5	144026	51821.1	82567.5	37343.8	133039	12496.4	27479.9	122273	123120	38486.5	124923	13740.6	106981	27801.2	73974.6	165899	21989	26622.9	20228.1	46662.6	18069.1	206379	36574.8	56823.6	22469.3	84345.8	48408.3	65020.1	47286.6	43120.7	41677.1
K00979	62020.7	87471.6	28636.6	78544.7	52655.6	46966	71387.1	87361.1	17479.5	4405.01	16288.8	78753.1	17343.5	98293.6	66036.1	55082.9	98524.5	46668.2	46195.1	69365.9	99997.3	57916.3	24296.6	119050	105286	35540.8	20776.7	106399	84046.1	115273	66164.2	83769.7	54782.2	50427.3	90545.1	111867	91503.1	61748.3	94073.8	72072.7	55796.4	15610.7	76097.6	45887.3	50710	77409.3	81149.1	43358.8	66790.6
K19265	63881	96776.7	38723.9	76717.1	55147.7	55132	63459.4	67927.2	16920.2	10676.4	34359.5	67368.4	15239.1	101792	77778.8	66005	104966	62739.2	79414.6	74350	113632	53233.2	42463.8	99651.4	100416	43202	36515.6	92785.1	90786.5	115181	62461.6	76026.6	60953.9	66608.4	67749.4	100054	91591.8	40113	94241.8	79210.5	41275.6	27864.3	69172.5	58802.4	46396.9	86776.2	87997.9	34092.4	51271.7
K03590	78359	86143.6	29563.9	63747.2	49645.3	40448.8	71906.4	87079.8	16365.6	4130.96	13437	89573.1	14924.3	97341	49126.5	49743.9	97496.5	40956.4	41106.2	68214.5	100427	58674.9	22725	120686	105548	39071	20233.9	109434	63850.2	115175	63538.4	82912.4	47410.5	25380	101778	112578	90399.4	68502.2	96203.3	37374.4	52664.5	1065.03	88879.1	46235.8	54186.2	79678.8	82961.4	41193.8	64615.3
K00240	66218.7	91373.9	31371.8	55559.7	47231.7	38861.8	73410.8	86217.7	12538.2	4275.11	26024.3	81681.1	9339.22	101101	50015.2	54483.3	97522.1	40027.9	38401.8	67657.1	100095	62157.6	22657.6	120672	100908	32984.1	23429.6	112172	68903.5	115286	62986.2	81402.6	47434.2	33838.9	101786	112406	88122.5	63562.8	96500.6	37827.9	50653.3	12026.3	88970.3	45946.7	64133	80776.1	83374.3	41486.6	65527.9
K03593	66393.7	92173.9	29167.7	63718.5	46608	41158.3	71881.5	86018.7	16415.2	4467.86	27504.7	89527.8	14686.7	96587.3	49369.2	49919	97368.1	40607.7	40491.6	67480.1	100353	60309.4	25234.1	120639	105431	33741.3	20066.1	111304	64111.8	115072	62787.9	82607.8	47523.9	27339.2	101658	112180	90437	68273.9	96196.8	37604.2	54734.3	12111.8	88909.3	45722.4	54278.3	79711.1	82833.3	41227.7	63688.9
K16053	90914.9	72726	22163.3	69594.2	79918.3	60895.9	60973.1	65318.3	21387.4	5850.72	10205.8	84902.3	12287.2	57180.3	59758.9	93819.9	142026	35945.3	60471.1	62748	197434	47220.9	21123.8	111228	105112	37223.8	23624.1	105793	81914	95824.9	71633.9	74900.4	62756.6	30646	77472.1	104676	93250.2	55742.7	94903.9	71742.1	37800	2003.72	76677.1	38365.6	42094.9	79735.1	80754.2	30989.5	60204.2
K22405	80960.7	44158.7	35795.9	57661.1	52912.6	53221.4	79490.8	87652.6	13162.6	6700.9	41585.9	82917.4	12639.9	63054.8	52341.9	54391.4	83543.5	41768.6	56398.6	68806.1	107242	60164.9	31150.9	122762	66632.4	54717.8	34230.6	106430	52919.2	89524.8	58984.9	85970.7	50769.4	31713.1	104065	113997	88442.8	69861.3	98544	60686.6	51560	1898.56	92334.5	36463.5	57388.8	81245.4	86335.4	44496.8	67520.2
K03340	65528.6	88337.5	30904.8	57679.6	44195	50787.3	74234.5	86971.2	13474.1	7575.96	19771.3	84113.4	11242.1	99565.1	49997.2	55847.5	102568	42275	44985.2	69810.8	107737	64095.2	37439.2	119610	102914	41020.8	27538.8	110772	72684	114475	47698.5	81162.7	48694.2	28531	98329.4	115563	88768.4	63067.6	95516.1	46169.2	51747.6	2772.83	91118.9	41348.2	64348.6	84783.8	84227.9	40831.5	64972.8
K14260	71962.8	58754.1	36470.8	55818.4	45130.9	42802.6	78157.7	98409	15121.6	8859.96	65801.7	81155.1	10270.9	63710.3	51437.4	54410.1	78647.5	47175.2	41934.8	76670	100117	69609.8	24417.6	122584	60080	35144.6	34719.3	140830	52911.8	88663.6	56048.6	82707.7	49417.9	43832	105587	113830	88262	63758	97373	41158	52572.8	39698.9	88404.6	39434.3	62123.3	83777.2	86393.1	50231.1	70066.2
K07164	75907.9	90199.7	27947.5	55487.2	45392	38773	72445.3	97201.1	13324.4	4091.96	19621.1	81546.1	9359.63	98663.8	49237.5	49663.3	97421.5	39599.1	40295.6	69808.7	98719.3	59173.9	19418	120697	102554	36206	19217.4	124238	63307.6	115157	59878.4	81646.4	47191.5	26277.4	101820	112101	87891.4	62707.3	96690.8	38792.1	51158.2	1587.03	88938.2	43038.9	55800.4	79651.3	82509.4	48894.9	65985.3
K00657	65703.4	88747.4	30268.3	56443.2	53907.5	42890.5	71082.4	86451.8	13138.9	4545.36	12213.5	81940.1	9305.63	98130.9	50377.2	52573.7	102936	39927.1	41089.1	67522.2	102414	59068.9	21727.3	118913	102206	34663.9	24272	106203	66694.9	115472	61867.9	81961.4	49945.5	26931.9	98594.4	113177	88113.4	63097.6	96476.3	42205.4	50569.7	1354.03	89069.1	42366.4	54604	80085.3	80755.4	41281.9	64053.3
K02536	71727.7	86124.7	28840.6	63734.6	46017.2	40082	73177.4	86476.4	16383.9	4129.21	9403.8	89522.3	14576.7	97694.4	49319.1	49538.9	97066.1	40009.2	40367.4	67552.6	98719.3	58640	18764	120633	106343	38368.5	17904.7	106156	63006.3	115147	59503.7	84417.7	47003.3	23329.9	101959	112660	90339.4	68295.9	96250.3	37221.3	52462.2	1104.28	88977.6	41567.4	54218	79884.3	82583.2	40959.3	68187.5
K10117	80102.3	59559.4	106679	66889.1	77704.6	81583.9	78094.5	45482.5	14991.5	101349	141243	15786.4	36064.1	64193.6	82357.3	69866.4	58906.2	104474	135350	69478.7	82617.2	60409.9	121866	8251.65	19819.2	94088.3	114877	64084.2	100679	21531.8	67183.3	18744.5	55134.8	185052	31258.2	32841.4	22404.7	49061.9	18327.3	132139	37716.3	111930	29966.7	79632.9	62885.1	56325.3	51215.5	48620.9	36472.1
K01185	36436.7	37964.6	32116.4	67432.7	81218	72405.1	82924.7	88587.2	26555.8	39996.1	9491.74	85231.4	16033.2	64567.3	83499	102655	51273.3	65014.6	30395.5	72363.2	54821	57542.1	28358.4	118288	12552.7	45524.4	18223.1	113646	64606.2	93309.6	58691.8	94193	89638.6	31992.6	95535.4	112740	107372	62054	93936.7	67616.4	53183.6	6525.05	88822.1	34134	57837.7	74847.2	77742.7	39490.8	61656
K15987	77750.6	91676.7	35836.5	56323.6	56115.2	52495.2	68894.3	66113.2	14011	6684.16	22367.3	78940.4	12039.9	96482.2	54160	58618.1	113456	44783.3	47782.1	66171.6	114833	45075.7	42754.2	119605	104715	44211.8	35739.6	108325	77944.2	106595	68976.3	71993.5	49318.5	36872.4	79122.5	107819	81923.5	56472.7	93867.5	62318.2	33154.2	2259.7	76854.1	46614.1	50128	78523.2	82779	25626.7	57934
K01524	72619.8	96914.9	31817.1	82042.9	33938.7	51665	67566.8	79588.4	24840.5	12320.2	53921.1	113084	33096.5	101262	59734	26012.9	97993	59759.7	84405.5	12520.9	88487.6	52410.6	46730	96500.3	108614	60528.3	31417.2	129572	46407.7	115193	50052.2	79342.7	49077.3	34394.3	66580.4	101307	94465.6	72695.1	96492.4	37541.9	46139.8	20384.7	83441.5	59971.6	44531.8	89204.4	91479.5	43832.1	54320.5
K02049	110899	91312.4	90437.2	61720	109459	92731.1	85308.8	35633.9	18644.4	58524.5	105109	34739.8	39499.4	93756.5	62382.6	52341.2	96574.5	70208.5	125666	37181.9	58379.4	41590.3	113028	10563.7	74765.6	148874	129913	17909.4	92290.2	39444.1	71788.2	32993.8	67380.2	111857	24997	29108.1	22920.6	59335.2	17557.4	148806	31702	29588.7	27871.8	58804.9	45827.3	52543.7	46649.9	34973	33756.3
K01695	67828.5	97813.7	40981.7	64184.4	55310.8	63839.2	64199.8	70822	16824.9	13175.1	30143.5	68977.4	17443.3	103384	63457.8	72429.8	111088	68635.1	77973.5	75894.6	120855	50943.9	51432.4	99304.2	103097	45132.6	34093.1	93371.9	80065.1	116934	52175.2	77903.4	57110.5	41274.2	68467.3	100956	91201.5	40616.3	94885.1	59829.8	39198.9	14300.2	69480.1	57987.5	47047.2	89792.4	90009.7	33633.3	52914.2
K01657	66783.3	102543	41943.6	62561.5	58885.7	53638.3	62234.8	69043.9	16455.3	15942.1	41780.1	66298.1	17937.1	104058	62806	71889.2	109306	68250.5	77674.6	76065.9	120427	50894.9	51953.2	98954.9	103276	39540.8	36870.1	98333.2	78750	116572	53075.2	77983.7	56504.9	44956.9	67302.4	100627	90654.2	39506	94539.7	58166.7	39006.2	25217.6	68919.1	58266.9	46471.6	89892.7	87258.3	33952	51617.8
K00946	66490.7	87522.9	26865.3	55757.7	50482.2	38916.2	71568.9	87145.4	12546.1	4103.46	9805.3	81556.1	9052.47	98942.1	51501.7	50738.9	99058.6	38076.4	38095.1	66927.9	99905.3	58580.6	21844.6	120646	100900	30681.8	18993.2	106087	68133.3	116619	71537.4	82657.2	49888.2	31701.4	101841	111987	87776.1	62452.9	96246.3	43303.3	50593	1079.53	88794.1	47779.4	54078.5	79763.3	82381.2	40940.8	66513.7
K06920	62780.5	83783.4	28924.1	55473	48317.7	38218.7	73309.9	88212.4	13316.4	6833.21	15388	82358.1	10130.2	99884.8	52351.7	50968.4	96690.4	42982.9	39949.5	68928.2	102850	62766.3	24108.6	120110	101053	35833.3	20222.2	108034	64928.9	114062	55508.9	82584.2	45598.2	21285	99413.7	113229	88466.1	63324.8	97051.2	32128.8	50360	1667.28	89309.1	44430.7	60967	90314.1	82637.4	42588.9	70266.1
K09457	68277.9	83129.6	29086.8	55316.6	43111.1	38004.7	75933.1	88334.4	13268.4	6825.21	15385.4	82223.1	10121.2	98904.8	51268.9	50871.4	96278.8	42997.9	39778.5	68930.2	102825	62766.3	23782.8	121608	101014	34272.1	20048.2	107829	64494.6	113520	53922.7	81506.6	45229.2	21058.2	102620	113204	87588.4	63236.7	96966.1	31439	50089	1667.28	89396.1	44342.7	60967	90239.1	84001.6	41862.3	67753.1
K03839	90972.9	49976.2	26179.3	72910.7	44796.9	48680.5	69124.3	86078.1	18072.1	4334.36	9935.8	97803.9	20037	60138.1	54642.3	51440.9	122434	41939.6	62570.5	67846	145821	58522.2	20420.5	118922	112880	37626.9	21647.7	105926	42261.3	90652.4	56639.6	84727.4	47716.8	19989.1	98458.2	112404	94370	75460.8	96036.1	41858	55695.8	1691.36	87999.8	34863.4	54290.2	79657.5	80130.9	40266.3	65257.8
K02621	68795.2	85851.8	27610.1	56186.2	48013.2	42596	71814.6	86253.1	12682.1	4450.96	10062.2	81711.8	11284	97097.3	49459.7	50146.4	97579.7	38514.8	39776.5	68101.7	101036	58790.6	25235.3	120713	101075	30829	19664.3	109505	64107.3	117092	63211.4	81574.7	48190.2	24820	101816	112765	87905.1	62473.3	96158	40329.8	52021.8	1069.03	89428.4	46972.8	56452.3	79830.8	82903.7	41115.8	63764.7
K11720	67157.7	85631.4	26710.6	63717.5	45902.2	40050.2	71528.9	86838.4	16382.9	4129.21	8873.8	89499.1	14548.7	98084.6	49007.9	49477.9	96952.1	39966.4	40126.1	67331.9	99905.3	58583.3	21638.6	120633	104825	33539.8	17146.7	106152	62920.3	115062	62609.4	83867.7	47011.2	23240.9	102026	112162	90335.1	68125.9	96153.8	36813.3	52441	1104.28	88844.6	45082.9	54085	79901.3	82380.7	40930.8	68750.2
K06861	66752.7	85631.4	26702.6	63717.5	45902.2	40050.2	71528.9	86421.4	16382.9	4129.21	8873.8	89496.1	14548.7	97311.6	49007.9	49477.9	96952.1	39966.4	40116.1	67329.9	99905.3	58583.3	21638.6	120633	104814	33529.8	17146.7	106152	62920.3	115062	62609.4	83221.7	46985.2	23240.9	101826	112162	90335.1	68125.9	96153.8	36813.3	52441	1104.28	88844.6	45064.9	54085	79760.3	82380.7	40930.8	66177.2
K00425	64005.2	85658.9	26763.6	55462.5	45994.4	38079.7	71974.9	87079.4	12501.4	4109.71	11062.3	81986.1	8946.72	98031.1	48994.9	49120.4	97011.1	37911.9	38256.8	67230.4	99905.3	58675.3	21648.6	121204	101574	30894.3	18365.7	106146	62851.8	115063	71219.4	82641.7	46884.2	24447.4	102326	111995	88165.1	64034.9	97686.3	36892.8	50117.5	1153.78	88693.6	46544.9	55724.5	79619.3	82363.7	41628.8	66307.7
K02517	66981.1	85911.2	26742.3	64202.1	46222.8	40216.2	71562.7	86421.4	16442.1	4135.46	8888.4	89584.1	14558.5	96602.6	49348.5	49619.9	97164.7	39991.4	40135.1	67331.9	98719.3	58586.1	18631.4	120411	104811	33663.1	17170.7	106152	62995.5	115416	59282.1	82775.3	47236.2	23349.7	101638	112176	90588.6	68183.6	96211.5	37239.1	52519	1184.53	88861.6	41546.9	54096	79619.3	82404.5	40973.9	63945.2
K00748	66752.7	85653.4	26702.6	63717.5	45902.2	40050.2	71528.9	86421.4	16382.9	4129.21	8873.8	89496.1	14548.7	97311.6	49007.9	49477.9	96952.1	39974.4	40116.1	67331.9	98719.3	58583.3	18315.6	120337	104814	33565.8	17146.7	106152	62920.3	115062	58906.4	83221.7	46985.2	23240.9	101826	112162	90335.1	68125.9	96153.8	36813.3	52441	1104.28	88844.6	41471.9	54085	79760.3	82378.7	40930.8	66177.2
K00912	66597.7	85631.4	26698.8	63711.2	45902.2	40050.2	71528.9	86421.4	16338.6	4122.96	8873.8	89496.1	14548	97311.6	48989.2	49477.9	96952.1	39966.4	40116.1	67329.9	98719.3	58580.6	18315.6	120337	104814	33529.8	17146.7	106152	62920.3	115062	58905.9	83221.7	46985.2	23240.9	101826	112162	90335.1	68124.9	96114.3	36813.3	52394	1037.03	88844.6	41420.9	54084	79760.3	82337.7	40890.3	66177.2
K01989	104640	38946.9	104860	76429.7	74931.3	75589	99668.6	45435.2	22794.2	86247.1	131125	39404.4	43320.3	71018.6	76786.7	62514.4	45928.9	85391	131455	62259.7	19657.8	48610.1	89416.8	12686.6	36005.6	155368	121193	43172.1	88843.5	11059.2	59531.5	30104.4	80486.3	139542	30285.2	31311.9	27630	80488.6	21253.5	139572	44096.4	48115.1	28094.3	68628.8	56868.9	50984.9	55428.9	52877.8	41775.4
K02056	148178	48906.5	99964.2	67998.7	93937.4	76093.6	92429.4	30565.3	19497	58583.5	119828	35608	34860.7	48581.5	73576.8	45121.3	62759.7	64132.9	128993	36081.3	43352.1	36193.6	104765	15057.6	35321.3	166079	135800	19723.2	88793.7	9638.61	60390	32144.7	86245.7	131288	29199.1	33297.9	22527.6	68697.5	19020.8	142563	33962.2	44550.5	22339.9	59224.6	37495.4	38816.9	52407.3	33885.4	40851
K07091	60661.7	85609.4	26690.8	63711.2	45902.2	40050.2	68803.9	85790.4	16338.6	4122.96	8873.8	89493.1	14548	96520.6	48989.2	49477.9	96952.1	39929.4	40106.1	67325.9	99905.3	58580.6	21638.6	118997	104796	33483.8	17146.7	106101	62920.3	115062	62608.9	82575.7	46959.2	23240.9	98202.1	112162	90335.1	68100.9	96114.3	36813.3	52394	1037.03	88736.6	44995.9	54084	79545.3	80037.7	40890.3	63594.2
K01633	76926.4	42731.4	35058.6	55591.2	51172.9	46445.2	77276.9	97397.4	13489.9	4371.46	42686.3	81274.1	10409	68037.1	51083.2	52647.4	74505.1	40013.9	52800.8	70628.4	101511	59107.6	29589.6	122134	63773	45737.8	27528.7	124475	47972.4	90307.2	60677.2	81883.7	53249.2	25381.4	102552	112615	88216.4	67974.5	98236.8	43527.3	53534	1956.86	90307.6	43451.9	54829.5	80988.3	83964.7	53015.6	66968.7
K03328	98185	44388.9	30207.4	45285.1	43191.2	23865.4	79492.9	107830	7357.2	4131.2	12469.2	77673.7	8085.3	70808.9	14890.2	46813.7	111769	17442.2	61552.1	71995.7	139494	70845.8	19094.2	125249	105720	32537.7	25676.7	102641	36111.4	84939.5	48411.2	74692.2	43909	24399.3	118968	121706	65457.6	72371.2	97617.1	34947.8	66520	1839.8	102530	32397.5	67141.4	81426.8	79330.1	49712.4	71884.7
K09922	61106.9	85602.4	26861.6	63711.2	45886.2	40037.2	71528.9	86421.4	15959.6	4109.96	8844.8	89496.1	14535	97293.6	48983.2	49477.9	96948.1	39958.4	40092.1	67330.4	99905.3	58580.6	21579.6	113707	104766	33518.8	16972.7	106152	63053.4	115062	56462.9	83221.7	46985.2	23240.9	101286	106184	90335.1	68027.5	95100.3	36813.3	52394	1024.03	88844.6	45006.9	54071	79760.3	82339.7	40887.3	66208.2
K03183	66295.2	85870.9	26864.5	55473.2	46505.6	38200.2	71642.4	85788.4	12889.6	4159.46	11314	81533.8	9990.97	97815.1	49400.7	49201.9	97439.6	37825.9	39202	67437.4	99927.3	58787.6	21917.6	120638	100966	30462	17502.7	106291	62983.8	115069	62777.4	82011.7	46967.2	23478.4	101770	112024	87837.1	62307.9	96148.5	37197.8	50143.5	1217.53	89174.6	45617.9	55685	79905.3	82573.7	40943.9	66264.7
K02067	65135.7	85086.4	26710.6	55462.5	45898.2	38421.2	71528.9	86121.4	12543.9	4106.21	8801.8	81531.1	8736.72	97894.6	49007.9	49047.9	99883.1	37797.4	37962.1	66912.9	100071	58583.3	21548.6	120587	100524	30281.8	17146.7	106072	62833.3	115055	62609.4	82666.7	46921.2	23240.9	101951	111954	87659.1	62244.9	96157.8	37412.3	50122	1104.28	88679.6	45031.9	54016	79901.3	82339.7	40930.8	68464.2
K02066	65290.7	85086.4	26710.6	55462.5	45898.2	38028.2	71528.9	86121.4	12533.9	4106.21	8801.8	81531.1	8736.72	97894.6	49007.9	49047.9	96952.1	37797.4	37946.1	66912.9	99905.3	58583.3	21548.6	120587	100524	30281.8	17146.7	106072	62833.3	115055	62609.4	82666.7	46921.2	23240.9	101951	111954	87659.1	62244.9	96157.8	36813.3	50122	1104.28	88679.6	45031.9	54016	79901.3	82339.7	40930.8	68464.2
K07657	58578.7	84868.4	26282.3	55450.7	45161.7	37190.2	71520.9	85704.4	12489.6	4099.96	7952.8	81516.6	8721.47	96235.1	48887.7	49047.9	96697.6	38283.9	37870.6	66908.4	99905.3	58580.6	21334.6	113840	100478	30246.8	15599.2	106072	63991.8	115539	55907.4	81263.2	46640.7	22028.9	101007	105973	87659.1	62088.4	95091.3	36410.3	50056	1037.03	88679.6	44798.9	53996.5	79619.3	82300.2	40863.3	63231.2
K07646	105297	113096	78378.5	75380.9	88183.2	92195.4	75805.1	31878.9	25432.6	91788.8	47700.4	28822.3	39268.2	75065.8	66712.3	95304.2	145301	86872.3	116060	41394.9	157936	41277.4	101566	11439	113108	104729	81865.6	20098.2	118106	44383.5	93715.1	29075.2	77559.3	96091.8	20778	20553.4	39652	48830.6	12947.7	132498	31543.5	34626.4	22493.7	70259.6	34260.5	42011.6	42270.7	29701.9	30536.3
K02523	66485.3	84685.6	27897.7	55306.1	46301.8	37957.7	71704.6	85772.4	12462.4	4125.21	8949.87	81430.8	8756.72	96244.6	48229.6	49025.4	96608	38065.4	38407.3	66967.4	100138	58591.3	23315.8	120500	100771	28834.3	18301.7	106077	63112.1	114522	61072.7	81571.1	46920.2	23343.1	101828	111977	86936.4	62273.3	96110.3	36622.5	51457	1132.28	88822.6	44892.9	54092.5	79797.3	81383.9	40899.8	65729.2
K02065	64658.7	85086.4	26702.6	55462.5	45898.2	38028.2	71528.9	86121.4	12533.9	4106.21	8801.8	81528.1	8736.72	97121.6	49007.9	49047.9	96952.1	37797.4	37936.1	66912.9	99905.3	58583.3	21548.6	120587	100513	30276.8	17146.7	106072	62833.3	115055	62609.4	82002.7	46895.2	23240.9	101751	111954	87659.1	62244.9	96151.8	36813.3	50122	1104.28	88679.6	45013.9	54016	79760.3	82339.7	40930.8	66144.2
K00426	63987.2	85658.9	26763.6	55462.5	45994.4	38079.7	71545.9	85729.4	12501.4	4109.71	10660.3	81525.1	8946.72	96650.1	48994.9	49120.4	97011.1	37799.9	38115.8	67113.4	99905.3	58666.3	21648.6	120587	100834	30354.3	17302.7	106142	62851.8	115063	62654.4	81338.7	46884.2	23367.4	101563	111995	87731.1	62273.9	96137.3	36892.8	50117.5	1153.78	88693.6	45219.9	55470.5	79619.3	82363.7	40931.8	63662.7
K05807	66502.7	85086.4	26690.8	55456.2	45898.2	38028.2	71528.9	85853.4	12489.6	4099.96	8801.8	81525.1	8735.97	96330.6	48989.2	49047.9	96952.1	37797.4	37926.1	66910.9	99905.3	58580.6	21548.6	120633	100495	30266.8	17146.7	106087	62833.3	115055	62608.9	81356.7	46869.2	23240.9	101626	111954	87659.1	62219.9	96112.3	36813.3	50075	1037.03	88787.6	44995.9	54015	79619.3	82339.7	40890.3	63561.2
K01487	76847.5	32388.3	31455.7	69602.5	34014.2	42964.1	77626.4	87716.8	10156	10298	35174.6	82165.6	11269.2	61395.4	65864.4	22929.1	68094.6	47754.4	51916.2	70649.3	84025.8	65033.2	38691.9	120983	61608.1	48814.2	36503.5	108152	44184.7	86762.8	46604	83495.5	48785.3	51321.2	100362	114528	89407.4	67755.1	98301.9	51916.3	54112.1	15470.4	90829.9	39758.4	63730.3	83948.4	84028.5	45516.9	69360.3
K01676	66503.7	85667.4	26274.5	55456.2	46579.4	38302.2	71611.9	85875.4	12532.6	4137.96	8829.47	81593.8	8781.97	96446.6	49012.2	49196.9	97071.1	37845.4	38174.3	66972.9	99282.3	58580.6	18776.6	120346	100549	30335.5	17614.7	106079	63803.3	115069	58958.9	81342.7	47391.2	23472.9	101628	111955	87777.1	62293.9	96125	37403.3	50093	1093.03	88819.6	41344.9	54036	79701.3	82306.7	40887.9	63561.2
K00241	66013.7	85079.4	26152.6	55462.5	45944.9	38015.2	71528.9	85853.4	12491.9	4109.71	8786.8	81525.1	8727.72	96330.6	48988.9	49096.4	96948.1	37799.9	37931.8	66921.9	99905.3	58583.3	21494.6	120633	100562	30250.8	17014.7	106106	62833.3	115059	62609.4	81338.7	46869.2	23240.9	101626	111954	87659.1	62236.9	96109.8	36816.3	50092	1113.78	88787.6	44988.9	54029.5	79619.3	82339.7	40902.8	63561.2
K01208	74454	40812.5	94144.4	89277.7	70956	91319.4	85293.6	37240.7	19893.8	84169.3	85966.2	25930	40948.2	73200.2	101883	92515.8	50298.5	112813	151691	69843.7	83262.9	52414.7	90494.9	9288.81	17446	110212	105638	25360.8	123144	14844.1	79361.2	29810.9	70078.7	176421	27245.3	31568	24039.5	47138.4	17012.3	191074	40225.4	64612.6	29585.2	78174.9	59280.8	69298.2	54023.7	42364.9	38744.9
K03270	69143.7	39105.4	26052.6	77498.5	47672.2	44249.2	72927.9	87342.4	17472.2	4929.21	16385.8	88833.1	16754.7	61215.6	65826.9	53614.9	73483.1	45252.4	45925.1	69218.9	99480.3	61350.3	23530.6	120536	62065	35107.8	22873.7	106073	62192.3	88332.1	58848.7	84163.7	54307.2	45898.9	102755	113263	90657.4	68402.9	96625.8	70666.3	55581	15208.6	88671.6	38488.9	57741	82172.3	82837.7	42791.1	69832.2
K01607	62026.2	52091.7	30516.1	70087	64662	47068	64288.3	61957.4	14176.3	4487.81	30914.5	92973.2	11083.4	52244.8	67099.9	55847.7	80558	48335.4	44828.9	63769.2	103002	57432.1	27651	113900	56712.6	31584.3	26192.7	118095	62826.3	88980	47973.9	72074.3	56247.4	52151	91527.4	106967	88317.7	60749.7	96817.4	78040.8	38042.3	35272.4	90337.1	42311.7	52018.2	87150.4	86431.9	35340.4	58313.4
K02050	120629	95348	78904	61128	114747	85839.9	80177	47058.3	17597.2	55380.9	77558	37255.2	35984.1	92028.4	59769.6	47678.6	95428.3	76257.5	123110	38425.2	53408.6	40043.3	92827	13174.4	70306.5	135616	108791	35092.2	87482.7	38814.5	74134	34242.9	60593.1	110862	23767.5	28412.9	24496	55774.7	16775.3	146393	29318.8	29058.7	25695.5	58063.5	45197.3	58632.2	42113.4	39470	36892
K20534	44480.9	26189.3	49251.8	72925.7	40477	42572.2	81174.2	70710.7	12111.6	17498	59557	89128.8	17320.7	77264.8	41028.1	49923.7	26761.8	51410.4	86944.1	77036.4	55021.5	58566.1	59568.6	112689	18861	67862.7	44410.8	108448	64548.7	84447.3	51996.6	63701.8	43180.6	64507.2	84460.3	118767	71983.8	65771.5	100634	69431.8	42884.5	18562.4	86302	54265	53213.6	102544	96763.9	42662.7	61956.9
K16363	66938.7	85140.4	26109.6	55927.5	41200.2	38032.2	71511.9	86270.4	12557.9	4098.21	8813.8	81650.1	8736.72	96415.6	48952.9	49191.9	97053.1	37799.4	37987.1	66937.9	98719.3	58583.3	18530.6	120337	100505	30302.8	17173.7	105833	63383.3	115095	58981.4	81505.7	47251.2	23304.9	101626	111954	87705.1	62247.9	96082.8	36841.3	50146	1119.28	88807.6	41444.9	54006	79660.3	82303.7	40220.8	63824.2
K06201	74775.4	52791.5	39461.9	83654.2	57644.2	64467.3	74049.4	80214.6	17646.2	10198.3	26683	90248.7	25835.4	63849.7	69627.6	64443.1	81052.1	65161.1	75562.9	24080.5	115645	56168.4	56896.6	98636.5	57568	46029.9	35458.4	130262	70187.5	79598.1	60283.3	68643.6	39363.9	65098.3	62570.6	99760.6	81638.7	62192	91966.9	85126	44248.1	18635	80835	54227.5	53710.7	73683.9	84769.4	38394.1	43433.6
K07405	66008.7	85108.4	25883.8	55456.2	40922.2	38028.2	71511.9	85853.4	12489.6	4091.96	8801.8	81525.1	8729.97	96330.6	48934.2	49047.9	96946.1	37803.4	37926.1	66910.9	98719.3	58580.6	18225.6	120337	100495	30261.8	17146.7	105833	62833.3	115055	58905.9	81338.7	46827.2	23240.9	101626	111954	87563.1	62184.9	96031.3	36808.3	50075	1024.03	88787.6	41402.9	54005	79619.3	82337.7	40180.3	63561.2
K00338	50815.2	86257.4	26655.8	54261.5	50441	37353.6	69794.4	95595.1	12950.5	3675.71	14096.3	81413.5	8424.02	95768.6	46517.1	47242.1	95425.4	37650.4	36034.1	69581.3	99905.3	59076.1	21752.1	116813	100730	29899.2	16223.7	124628	58224.6	113074	54521.3	79268.3	45065.7	20849.8	97710.1	111907	87410.6	62133.8	96566.4	31647.4	49868.5	1184.78	88581.1	43419.5	54102.3	79548.2	79896	50034.3	64849.6
K17319	70695.2	37606.3	72476.5	116266	78269.6	73543	81667	36892.4	20579.6	50290.7	61863	52022.8	47149.2	65566.8	119594	67288.9	51948.1	124095	233487	46781.7	81365.1	32890.5	135137	11119.2	19039.8	62581.5	109940	18591	110897	8867.84	130830	25234.4	89850	161434	25371.4	46633.7	27971.5	38034.2	12542	193114	41436.8	68764.2	32003.8	76700.8	33215.6	70925.5	42946.3	32010.8	25112.4
K00029	60327.7	84614.4	27098.5	55313.2	50825.2	38017.7	68781.4	85547.4	12452.1	4107.96	8814.47	81427.8	8741.97	96218.6	48352.7	49060.4	96673.6	37522.4	37864.1	66937.9	99880.3	58580.6	21843.6	118936	100551	28870.5	16981.7	106272	63021.3	114827	61362.4	81003.7	46985.2	23228.9	98199.4	111944	87203.1	62233.9	96173	36592.3	50331	1065.03	88661.6	44874.9	54034.5	79578.3	79077.7	41712.9	63483.2
K04764	60258.3	82490.1	27301.3	63253.3	41145.1	38426.7	68679.1	84599.4	16243.1	4122.96	8214.7	89404.1	14540.5	94551.1	45439.9	47760.4	94436	39632.9	39842.6	68131.9	99880.3	58580.6	21262.8	118852	104607	31645.7	15751.2	106099	57801.1	112956	52514.2	81542.6	43926.2	14561.6	98222.2	112426	89495.4	70131.4	95961.1	29674.5	51608	1032.03	88712.1	42745.4	54088	79575.3	79396.9	40907.2	62874.7
K19285	64266	40723.8	29577.2	70089.2	50271.2	46197.2	71662.5	86556.5	13995.1	4827.9	17062.3	81186.9	11554.8	59829.1	65738	54357.8	79138.5	44309.6	45125	69999.6	107554	62006.6	26985.5	118365	59705.2	31288.1	25835.4	106150	62643.9	89538.4	59693.2	81493.4	55898.2	50037.8	98377.8	113660	87606.5	63275	96760.6	72841.7	55081.5	15127.8	89823.3	38652.3	58096.9	82043.6	79953.8	44054.3	64821.6
K02551	60074.7	84791	25924	57957.5	39645	42179.3	68880.3	84492.1	12698.4	4189.86	9203.2	82381.3	8668.47	95573.4	47639.5	49876.7	100944	37453.1	38386.6	67187.4	107185	58670.2	20588.5	118733	100729	30347.8	16217.8	105813	58940.1	114456	52395.8	81026.8	44874.8	16157.7	98197.6	112014	88744.6	62226.4	95925.7	33542.8	49815.8	1041.53	88837.9	39215.3	55472	79650.7	80133.3	40211.5	63146.3
K03976	117578	118368	67306.1	58591.7	90588.4	83815.6	58145.2	38313.2	26095.1	46998.8	71757.5	27711.4	31642.3	86588.8	94005.4	92089.8	128282	79654.7	97059	37925.3	122352	28564.1	67419.9	14060.7	113522	100914	83937.8	41648.9	120198	47545.2	89207.7	42440	85110.1	107352	19518.1	20240.7	42517.7	47585.6	14144.9	123228	29862.5	36600.3	17688.2	55270.1	33289.9	35642.2	35316.2	31186	37580.3
K00337	53415.4	82631.9	27047.2	54265.5	49323.2	37480.1	69402.9	84395.1	12140	3731.71	9743.97	81408.2	9101.02	95632.6	46727.6	46961.6	97356.9	36723.4	36500.3	67202.8	106046	58706.1	22377.1	116540	100246	29339.3	16417.7	106456	58472.2	113105	54099.8	79239.3	44941.7	19880.8	99034.4	111914	87155.6	62019.4	96035.1	31813.4	49499.5	1048.78	88956.1	42616.5	54009.8	79787.2	80134	41582.9	63113.6
K00341	51349.4	82631.9	26210.1	54265.5	49303	37446.6	68840.4	84395.1	12138.5	3731.71	9736.3	81407.5	9101.02	95632.6	46713.1	46950.1	97341.4	36723.4	36488.1	67200.3	106046	58706.1	22377.1	116536	100225	29316.7	16411.7	106456	58472.2	113102	54096.3	79235.3	44941.7	19870.8	97598.1	111913	87155.6	62015.4	96024.4	31813.4	49499.5	1048.78	88956.1	42616.5	54001.3	79787.2	80134	41582.3	63072.6
K00331	53410.4	82631.9	27047.2	54265.5	44327	37480.1	69385.9	84395.1	12140	3723.71	9743.97	81408.2	9095.02	95632.6	46672.6	46961.6	97350.9	36721.4	36497.1	67202.8	106046	58706.1	22377.1	116540	100246	29339.3	16417.7	106210	58472.2	113102	54099.8	79239.3	44899.7	19880.8	99034.4	111914	87059.6	61984.4	95969.1	31808.4	49499.5	1048.78	88956.1	42616.5	54009.8	79787.2	80134	40872.9	63113.6
K00333	53410.4	82631.9	27047.2	54265.5	44347.2	37480.1	69385.9	84395.1	12140	3723.71	9743.97	81408.2	9095.02	95632.6	46672.6	46961.6	97350.9	36721.4	36500.3	67202.8	106046	58706.1	22377.1	116540	100246	29339.3	16417.7	106210	58472.2	113105	54099.8	79239.3	44899.7	19880.8	99034.4	111914	87059.6	61984.4	95960.1	31808.4	49499.5	1035.78	88956.1	42616.5	53999.8	79787.2	80134	40872.9	63113.6
K03077	36560.6	27353.7	46453.3	71296.6	57093.5	56441.7	78788	67753.9	12433.4	12237.5	67138.3	73967.1	17923	70235.7	74381.2	63772.4	40922.2	66806.3	77237	77531.7	28281.9	55303.4	56738	111582	17692	54394.5	47361.5	116114	65828.8	85924.9	44081.1	73704.5	66016.7	72046	74153.5	113496	91010.1	55584.4	96176.7	86918.7	43939.7	28983.6	71871.2	48794.6	52095.8	91419	92949.8	41144.8	62209.3
K00208	55867.7	85086.4	26349.8	55456.2	55846.2	38028.2	71562.9	85704.4	12489.6	4115.96	8801.8	81528.1	8638.97	97103.6	49096.2	49047.9	96964.1	37005.4	37929.1	66462.9	99905.3	58580.6	21548.6	113105	99765	30261.8	17146.7	106555	62165.3	114776	56462.9	81984.7	46979.2	23240.9	99990.1	105976	87851.1	62204.9	95056.3	36823.3	50075	1037.03	88679.6	45013.9	54012	79760.3	82339.7	42310.3	65881.2
K13497	64593.3	90461.6	35768.3	62544.9	52690.8	56492.6	61813.9	68836.8	16265.3	12327	16187.9	66302.7	16481.1	103631	62030.8	70356.5	108011	66011.6	76122.8	74934.9	119313	46737.9	44467.4	98769.2	102796	40230.7	30727.2	88208.1	75081.2	116577	47183.4	77335.5	55583.5	36059.2	65669.2	99345.9	90489.1	39291.8	94166.2	54489.1	38023.6	3261.89	68375.4	52394.8	44192.2	88073.6	86248.1	32745.4	51417.5
K00342	50162.2	82056.9	26116.8	54230.5	49175.2	36955.6	68715.4	84315.1	12138.5	3675.71	8771.3	81402.5	8056.02	95207.6	46350.1	46806.1	95315.4	36697.4	35638.3	66896.3	99905.3	58582.1	21361.1	116501	99687.4	29234.7	16221.7	106307	58042.1	113077	54055.3	79224.3	44886.7	19756.8	97593.1	111892	87155.6	61915.8	96021.4	31647.4	49469.5	1048.78	88475.1	42240.5	53784.3	79642.2	79846	41571.3	63039.6
K00339	50162.2	82056.9	26116.8	54230.5	49155	36955.6	68715.4	84315.1	12138.5	3675.71	8771.3	81402.5	8056.02	95207.6	46350.1	46806.1	95315.4	36697.4	35635.1	66896.3	99905.3	58582.1	21361.1	116501	99687.4	29234.7	16221.7	106307	58042.1	113074	54055.3	79224.3	44886.7	19756.8	97593.1	111892	87155.6	61915.8	96021.4	31647.4	49469.5	1048.78	88475.1	42240.5	53784.3	79642.2	79846	41571.3	63039.6
K00343	50162.2	82056.9	26116.8	54230.5	49155	36955.6	68715.4	84315.1	12138.5	3675.71	8771.3	81402.5	8056.02	95207.6	46350.1	46806.1	95315.4	36697.4	35635.1	66896.3	99905.3	58582.1	21361.1	116501	99687.4	29234.7	16221.7	106307	58042.1	113074	54055.3	79224.3	44886.7	19756.8	97593.1	111892	87155.6	61915.8	96021.4	31647.4	49469.5	1048.78	88475.1	42240.5	53784.3	79642.2	79846	41571.3	63039.6
K02039	122026	162003	74266.3	56502.7	85185.2	72989.7	57760.2	33504.9	22473.8	46995.3	92738.4	25493.9	30389.3	113314	55414.4	87001.8	145693	56556.9	104728	35665.3	123660	27883.1	66399.6	12554.6	157636	104856	85358.9	34950.3	134372	67598.2	73783	24321.6	51818.3	94045.6	17043.6	18280.5	22055.7	44801.4	12572.4	123290	27804.3	37399.4	18172.7	59688.5	31672.7	35027.7	35359.7	32956.3	30247.3
K00330	50019.2	82056.9	26108.8	54230.5	49155	36955.6	68715.4	84315.1	12138.5	3675.71	8771.3	81399.5	8056.02	94434.6	46350.1	46806.1	95315.4	36697.4	35635.1	66896.3	99905.3	58582.1	21361.1	116501	99687.4	29234.7	16221.7	106307	58042.1	113074	54055.3	79224.3	44860.7	19756.8	97593.1	111892	87155.6	61915.8	96021.4	31647.4	49469.5	1048.78	88475.1	42240.5	53784.3	79528.2	79846	41571.3	63039.6
K00340	50019.2	82056.9	26108.8	54230.5	49155	36955.6	68715.4	84315.1	12138.5	3675.71	8771.3	81399.5	8056.02	94434.6	46350.1	46806.1	95315.4	36697.4	35635.1	66896.3	99905.3	58582.1	21361.1	116501	99687.4	29234.7	16221.7	106307	58042.1	113074	54055.3	79224.3	44860.7	19756.8	97593.1	111892	87155.6	61915.8	96021.4	31647.4	49469.5	1048.78	88475.1	42240.5	53784.3	79528.2	79846	41571.3	63039.6
K06041	60391.7	85874.5	26240.4	63859.5	48557.3	40074.2	69035.4	86345.8	16384.4	4129.21	9398.97	77100.1	14590	97365.3	49152.1	49455.4	97628	40464.1	40469.4	67385.9	99616.8	54548.7	19899.7	118752	105207	31204.5	16306.4	106138	63140.4	115073	59619	83270.4	47301	25063.9	88946.8	110618	90347.1	60723.6	93303.5	37586.1	53147.7	1130.28	75031.2	41581.3	47135.9	74898.7	77812.9	40674.1	65294.5
K03149	60857.7	91519.7	27968.7	59598.2	43918.7	44686.1	63940.9	92199.1	18668	8199.01	30845.7	71195.5	18868.7	103133	61967.3	62497.5	103195	56602.9	53959.7	18082.1	107588	61301.1	36227.9	81010.7	96798.6	47068.7	29878.7	87748.2	72655.2	112112	52104.3	88735.6	47928.8	40459.2	69611.1	84459.1	86753.5	49975.8	94531.8	43068.7	56351	13401.2	79887.1	53585.8	50768	92177	86351	40731.8	51156.9
K02527	60234.7	85631.4	25963.6	63717.5	45611.2	39047.2	68803.9	86565.4	16382.9	4129.21	8873.8	77051.1	14548.7	97311.6	49004.9	49315.9	96952.1	39937.4	40119.1	67331.9	98719.3	54415.3	18310.6	118701	104825	30689.8	15011.7	106101	62920.3	115062	58906.4	83885.7	47011.2	23240.9	89135.1	110553	90335.1	60543.9	93252.8	36813.3	52441	1104.28	74987.6	41438.9	47102	74944.3	77656.7	40475.8	67792.2
K00879	60182.8	87279.7	26550.8	58973.8	46733.6	59627.3	65318.1	60941.3	11867.4	5877.5	14367.1	84077.7	10561.6	91517.8	76430	55389.4	109573	39483.6	43593.2	64377.7	121783	49147.5	31638.3	114017	102855	29520.9	18532.3	106901	66770.5	115700	38546.8	82884.9	44813.8	26260.8	80319.3	104087	95299.9	53480	93819.6	37905.6	35163.9	1248.83	78509.5	39031.3	46682.7	80535.6	82305.1	30590.1	58014.4
K01627	59650.7	85631.4	25955.6	63717.5	45611.2	39047.2	68803.9	86148.4	16382.9	4129.21	8873.8	77048.1	14548.7	97311.6	49004.9	49315.9	96952.1	39937.4	40109.1	67329.9	98719.3	54415.3	18310.6	118701	104814	30674.8	15011.7	106101	62920.3	115062	58906.4	83221.7	46985.2	23240.9	88935.1	110553	90335.1	60543.9	93246.8	36813.3	52441	1104.28	74987.6	41420.9	47102	74803.3	77656.7	40475.8	65219.2
K03803	91537.7	47263.2	34334.2	63847.9	53956.2	44371.5	75170.3	64784.2	18650.5	4374.1	29412.7	89290.4	16962.4	55226.3	55657.1	52552.5	85966	42402.3	50900	65955.9	100049	45060.9	32361.9	115557	66938.1	60317.6	43253.7	105600	47891.4	89171.3	44382	79572.4	60443.1	29160.2	82684.8	109193	91204.8	69328.2	96058.6	49153.7	40408.6	1428.03	76694.3	38556.1	45403.6	77014.2	87223.7	31903.8	63682.6
K01139	66418.7	44381.9	27756.7	63592.5	46424.5	40450.3	72494.3	86335.7	16379.8	4291.86	23980	88815.8	15207.5	61952.3	49462.9	50978.8	73526.6	40923.9	40405.6	68711.1	100095	61175.9	22537.6	120668	62402.5	35057.8	22085.6	111489	43496.5	88326.4	56491.5	83297.6	47507.2	26398.9	101965	112675	90164.8	68868.9	96323.8	37598.9	53222.3	11786.4	88030.3	39210.7	59134.5	80345.1	82453.3	41425.1	67050.9
K02231	107668	107822	76172.1	79296.1	80930.9	81211.4	67699.6	38358.6	27118.4	83958.9	56645.5	26419.5	36785.8	78548.7	100915	81145.9	120721	81755.8	98653.5	49679.6	110880	40926.6	71211.3	11442.4	109336	94490.6	80356.4	38460	120256	41980.7	73498.6	35245.2	82100.3	114894	21805.7	19551	43638.8	46872.2	12208.1	139287	36921.3	46737.2	19279.5	67277.2	45139.4	34582.4	38191.5	39769	31460.4
K07259	66238.7	41462.4	34856.5	55495	41726	36908.3	71628.8	84981.7	12478.8	4281.86	20981.8	80810.1	8512.97	57736.8	46559.9	46383.8	71503.6	42777.4	37799.1	127198	98908.7	62770.9	18273.6	127036	64851.5	29849.1	16682.1	116738	36960.5	86795.4	43409.5	81471.1	44277.2	14572.4	114304	123934	87235.8	63442.8	96018.1	30695.9	49743.3	11545.4	87924.8	32219.2	60344	83229.1	82379.3	42349.9	71073.4
K09810	67024.7	44649.2	27441.7	63604.5	51416	40086.3	73079	87217.7	17005	4158.36	15418.7	88821.8	15322.2	59320.3	52317.7	48525	74190.8	43956.7	40526.1	67811.1	103005	60887.4	21398.1	120744	62096.5	35077.3	19259.1	110935	42443.5	88337.1	56000.2	83221.3	47703.4	23135.7	102129	112210	90123.3	68287.9	96588.8	37367.7	52680.3	11055.2	88314.3	38941.9	54369.3	87007.1	82770.3	42014.1	64008.9
K03406	111984	32297.4	72907.3	35510.3	95957.4	53948.3	66452.7	46771.6	25073.1	4180.24	27488.9	51006.7	23869	95738.5	101452	33037.4	51883.9	156920	253896	88344	75799.4	16726.9	111360	13831.2	7950.68	111653	76785.2	33565.7	44021	13720.9	93467.3	32613	76696	76368.9	32114.6	64294.6	25289.4	42882.9	29062.9	93479.4	26690.8	7064.2	27393.9	125208	38203.4	164977	75554.4	39331.2	42827.6
K07148	106858	197196	19022.2	33657.2	51872.5	51370.3	46665.3	33470.6	16293.6	6142.02	5557.5	66070.9	9850.74	164759	45111.6	61217.2	196447	27572.3	60115.1	1385.56	182480	36794.7	27036.4	70602	225824	28445.9	17220.5	3776.08	111614	168833	60123.2	75385.6	45976.8	25808.5	49520.8	74531.8	87495.3	27658	86419.2	42461.1	33446.3	1879.23	53873.9	58407	18188.7	44717.4	63491.9	21825.8	26511.8
K03811	67317.3	37071.8	26342.7	69253.3	46295.9	41514.3	77866.4	84860.6	13573.9	4148.56	14934.3	80375.7	10663.1	57727.8	58257.4	53140.1	73475.4	38657.2	43060	67732.1	101181	61308.6	25150	120986	56970.5	31818	19060.3	106046	60438.7	87036.7	45277	78133.8	53503.5	44057.7	107778	112643	86570.4	60649.2	95100.5	69318.3	53171.6	15071.2	88749.6	40304.4	57229.2	82241.3	87427.7	42077.9	61445.1
K07979	103035	53828.9	86118.5	59261.6	62972.5	91744.2	70517.5	49598.2	17401.7	27103.7	111438	20326	36454.7	55894.9	83039.5	72192.6	59879.8	105355	166744	55412.2	79694	36188.7	119752	11055.2	30178.8	136944	127352	46611.3	89432.8	12489.5	82249.5	30473	54022.2	117801	26615.9	32002.9	19491.8	52157.7	19921.3	142417	28866	36791.9	28001.4	74005.1	43692.9	62945.4	53979.6	38032.7	42814.9
K01438	66764.3	39759.4	24645.5	58148.4	73133.6	41486	76542.5	87483.9	13201.9	8416.26	11407.4	81878	10006.8	61266.6	49524.7	52269	78068.7	39515.7	41920.8	67814.9	108406	61557.6	29105.6	114954	59757.8	33062.3	20673.9	108562	43720.9	88281.9	46776.8	81385.1	47945.4	25524.6	104948	106561	88519.8	63577.6	95872.3	41391.8	50655.8	1237.26	88923.1	35345	59136.5	81245.3	85856.3	45044	64615.4
K07043	124150	71426.1	73397.6	58920.2	91179.6	86812.8	69804.5	36961.2	26025.6	46938.2	96715.4	35498.9	30651	47584.8	92460.7	82779.9	104729	75021.2	107337	38371.6	123075	28413.1	68502.7	29838.7	73624.5	107462	88272.4	60530.6	101468	20702.8	87984.5	39906.5	85682.1	101496	28164.6	31774.9	42512.5	58714.2	14718.6	126090	28183.3	37358.1	16128.2	51036.9	33222.7	41211.4	38599	36757.5	48245.5
K04773	67170.2	39041.9	25951.8	64656.2	47581.7	39979.7	71796.9	86514.4	16443.4	4265.96	10852.3	88943.1	15006	60821.1	49682.2	49173.9	73930.1	40541.4	41033.1	68494.4	99951.3	59280.6	22066.6	120805	61945	34524.3	21099.7	106481	42951.8	88704.6	56834.2	83410.7	47837.2	20354.4	101775	112460	90128.4	68337.9	96199.8	37291.8	52793.5	1923.36	88103.6	38731.9	54650	81210.3	81801.7	40996.6	64161.7
K15635	70516	41552.1	37459.9	56135.3	50046.6	54335.5	69027	61684.1	13222.4	6526.36	42746.7	81486.5	11144	61907.3	48469.4	64393.3	77553.5	43849.2	58266.4	65620.4	113056	49239.6	31456.8	113668	66836.8	52809.5	35156.1	106354	45616.2	89974.6	41340	79836.8	50746.7	24190.6	78250.2	106605	87704.3	61664.9	96922.1	52923	35534.5	2294.86	78316.1	33400.4	42634.5	83793.7	81843.4	34477.5	59910.2
K09704	60603.9	47577.6	33364.5	52198.2	125332	70303.1	58451.6	62625.1	11813.5	4133.7	9219.27	78381.9	14524	55360.4	28906.1	124941	120910	41902.2	54144.9	62249.1	97818.9	46933.5	33556.4	99527.3	57882.2	22933.1	23862.9	105875	80079.7	86750.1	58160.7	61595	57182.3	23587.4	72015.5	103837	76570.5	51751	91775.7	110375	37709.7	2071.1	78455.7	36980.3	41627.4	78194.5	79823.7	30625.4	49169.4
K07335	151145	45527.6	94514.9	56043.1	79690.3	71512.7	90678.2	28930.9	15735.7	53637.8	109584	24940.5	31240.7	51470.7	73339.6	42977.3	54109	57737.9	123675	35384.6	37841.5	31143.2	89873.7	15291.7	30471.9	159708	129920	16947.1	86456.1	8776.39	57651.3	30652.9	84751.5	121842	26513.6	31773.5	18606.4	61182.2	18144.5	134979	30980.8	38920.8	21237.3	56001.5	37658.9	37686	48471.7	31440.6	39987.4
K03154	59152.1	90694.7	25756.1	59180.6	43392.5	43353.7	62819.8	92849.6	18570.9	8233.01	25096.8	70684.5	18203.7	104193	62311.6	65412.7	102143	60813.8	54536.6	17160.5	106010	59352.1	26432.1	81495.9	96397.9	44878.6	22547.4	86769.6	63303	112172	45343.5	90032.1	45800.3	38273.5	69472.5	83132.1	86511	49140.2	94282.5	40151.8	55122	12455.8	79369.3	49219.5	44557.3	89983.7	85902.5	40273.3	49222.8
K08384	91908.7	34754.7	96402.4	67087	63570.7	77451.1	91651.4	38242.6	14955.4	89396	95033.6	23009	36927.7	62101.5	83621.9	64551.1	51270.2	91946.2	130286	60298.2	43959.8	51018.8	104580	12028.6	21753.3	130494	107726	22936.3	99394.5	13526.9	64986.4	26138.1	66991.5	136772	26590.9	30610	22292.1	53341.7	18439.1	151056	37222.6	49333.4	27874.9	70619	56956.4	68568.7	53721.3	39879.7	36942.9
K00949	113294	67972.5	73671.1	64510.6	81102.7	86940.2	66642.7	35718.9	26051.4	47000.3	97356.1	39136.6	31470.8	46230.8	84402	89102.8	102420	76865	105934	38857.8	122399	35735.1	65521.9	29965.5	72078.8	107773	88933.4	38864.3	93261.9	17915.5	57425.2	38459	81675.5	97044.8	37372.7	22918.4	46420.1	55834.7	17264.5	118425	29478.3	37067.1	31724.7	45067.9	41659.2	46570.7	39269.9	33322.6	44196.3
K03787	76654.4	38103.4	26838.6	55213.5	49310.8	38557.5	72271.5	85957.8	12487.2	4120.35	13573.4	80639.9	9253.12	60462.8	48680.9	47790	75280	39712.7	40292.1	67281.5	104974	58733	21222.6	120294	58854.9	34548.8	20205.4	106442	42530.1	87940	51293.6	81909.8	46814.9	22195.2	101923	112178	86490.5	62681.7	96243.5	37150.7	51674.6	1108.21	87988.3	35611.3	54440.3	80075.1	81019.8	41124.7	66121.8
K10119	77630.1	48827.2	84999.3	65628.4	74582.7	71634	62230.7	46707.6	16020.6	61400.3	115017	16022.9	35049.9	57335.3	83830.1	70421.5	58458.6	109521	174257	57932.2	87024.6	42962.3	135027	7209.05	18961.5	85254.6	115997	55640.7	79179.3	14021.2	88576.5	19660.3	47094.8	145675	30360.8	35369.6	21238.6	44331.6	18959.5	117837	30138	81666.6	31818.4	76521.1	47585.8	53840.5	48594.2	42082.1	35725.9
K16153	66697.2	39498.2	24011.5	58851.8	44087.2	45263.5	72025.2	86072.9	15118.8	4820.82	8876.8	81574.4	9090.54	60285.7	50165.4	53624.1	75905.6	37928.6	38320.9	67105.3	107202	58588.1	18853.9	120376	57880	33200	17967.1	105860	44958.8	89420.2	54426.9	82456.3	48674.9	20122.7	101844	112001	90276.2	62534.8	96048.2	40931.4	50397.2	1140.22	88060.4	34661.2	54097.5	79875.8	81484.3	40377.8	66011.5
K17722	66586.7	41845.4	24542.8	55356.2	42470.2	38224.2	72062.9	97137.4	13308.9	4091.96	14225.8	80758.1	9088.97	59939.6	49109.2	48051.9	73412.1	38748.4	38583.1	69576.9	98741.3	59074.6	18126.6	120649	58639	31224.8	16978.7	124154	42032.3	88317.1	52654.2	81406.7	47032.2	20644.9	101743	111977	87388.4	62400.9	96581.3	36827.3	50484	1156.36	88013.6	35375.9	54323	79639.3	81416.7	48654.6	65393.2
K04516	64467.7	38569.4	23890.8	64069.2	41847.2	40190.2	71521.9	85864.4	16368.9	4114.96	8944.8	88809.1	14557	58953.6	48958.2	48139.9	73717.1	39967.4	40125.1	67355.9	98719.3	58580.6	17991.6	120297	61899	33514.8	17372.7	105883	42545.3	88370.1	52322.2	82688.7	47393.2	19899.9	101551	112167	89896.4	68095.9	96028.3	36850.3	52938	1032.36	87873.6	34383.9	54085	79619.3	81445.7	40307.6	63651.2
K03775	66270.7	38233.4	23721.2	63580.2	41218.4	39897	71519.9	86424.9	16363	4129.1	8952.87	88712.9	14969	58805.3	48955.6	48078.8	73370.7	39976	40354	67492.1	98741.3	58580.9	17985.9	120340	61829.4	33476.8	17356.4	106121	41917.3	88325.2	52176.6	82557.7	46919.6	19682.2	101629	112181	89809.8	68070.5	96043	36850.6	52408.5	1033.36	87967.6	34249.9	54274.9	79624.9	81366.7	40199.1	63849.9
K01144	66178.9	37694.4	23986.1	55325.2	45894.2	37823.2	71957.9	87203.4	12486.9	4099.96	9203.8	81205.1	8735.97	60004.6	48986.2	47615.9	73225.1	37909.4	38053.1	67025.9	98719.3	58589.6	17794.6	120954	58275	30776.8	18209.7	106083	41949.4	88317.1	60741.2	82641.7	46869.2	20597.9	102389	111954	87663.4	64018.5	97641.3	36813.3	50075	1020.36	87907.6	35524.9	54259	79619.3	81366.7	41585.6	66216.2
K04084	70553.5	38030.4	24287.4	55424	46159.2	38035	74417.7	85958.9	12575.7	4152.76	8839.2	80765.1	8741.77	58883.6	49244	48326.9	73693.3	38088.6	37962.3	66912.5	98719.3	58583.2	18244.4	121932	57569.6	30376.6	17257.1	106123	42756.1	88342.7	53976.6	81425.1	47543.8	19596.9	104979	111973	87357.6	62310.3	96117.3	37280.5	50139.8	1033.36	87959.4	34225.9	54029.6	79705.5	83704.3	40923.6	63580.2
K21029	54544	35990.6	20281.9	54411.4	46106.6	38906	74238.5	89970.9	13922.7	9446.16	11769.9	86078	11148.2	65823.4	58506.4	62676.2	72973.1	52148.2	50951.8	15152.9	103326	64799.2	24145.6	109671	48873.5	40763.9	20916.4	103365	39684.4	92565.7	40790.4	95784.9	45373.8	23910.2	90746.3	100229	95921.1	68065.6	101340	33608.3	55149.3	1428.76	92106.5	46510.4	52074	104152	90601.1	49621.4	73713.2
K01719	66786.7	37769.4	25016.8	55344.2	46092.7	37858.2	72824.9	87048.4	12742.9	4103.46	8823.8	80853.1	9387.97	59049.6	52198.2	47817.4	73913.1	41417.9	38200.6	67299.9	102510	59239.6	21279.6	120731	57562	31424.8	17390.7	106539	42213.3	88325.1	55905.2	81979.7	47052.2	19754.9	102114	112001	87313.4	62300.9	96472.3	36823.3	50221	1042.86	88239.6	38299.9	54272.5	86866.3	82312.7	41163.6	63847.2
K00588	66008.7	38271.4	23934.8	64045.2	41204.2	39849.2	71511.9	86004.4	16359.9	4114.96	8885.8	88837.1	14548	58862.6	48934.2	48189.9	73326.1	39960.4	40160.1	67350.9	98719.3	58580.6	18189.6	120337	61832	33474.8	17173.7	105898	42453.3	88364.1	52251.2	82688.7	47341.2	19581.9	101626	112162	89951.4	68103.9	96028.3	36841.3	52418	1048.36	87984.6	34292.9	54074	79660.3	81373.7	40178.6	63594.2
K11175	117162	105412	73162.6	61338.8	83993.9	71469.7	52026.2	34843.3	20805.6	46833.4	68012.1	24815.1	29438.2	82833.4	60571.7	86720.2	121777	81311.4	98081	95499.6	123396	28745.1	57538.9	27408.3	119108	87305.3	66064.7	39976.8	114452	42341.4	91430.4	26413.8	51002.1	94525.4	34944.6	32821.7	35137.9	40038.2	13373.5	123353	25965.5	26663.7	17415.1	52648.4	36536.6	39064.6	33807.6	33720.8	37629
K06890	18855.3	15649.1	40928.5	73408.3	17390.2	36065.3	91140.6	92701.3	9946.45	40570	30054.9	88268.1	21822.9	61958	60187	10246.9	14565.2	53422	30143.5	83183	6178.7	77756.2	38104.2	118230	14811.2	41542.8	21825.3	116839	25237.3	83938.5	43622	80328.4	43375	46010.5	103329	114397	89492.1	75786.1	98577.2	44025.9	59374.2	32168.4	93369.6	56347	67716.9	88711.1	89682.2	52379.1	64500.8
K14261	57925.3	43648.1	26018	55318.1	45932.4	37643.3	71635	85707.7	12520.3	4252.36	21195.7	80744.1	8821.47	58577.3	48749.6	47863.8	73401.5	38140.4	37859.1	67000.1	100095	60264.9	21565.8	113495	57727.3	30075.9	18636.6	110673	41765.3	87726.2	49519.8	81273.9	46967.2	23068.1	101011	105962	87099.2	62182.2	95134.9	36754.1	50744.3	11549.9	87806.3	38524.7	54082.5	79661.1	81813	41180.8	63560.9
K01442	92278.9	70338.9	44063.6	64490.2	129040	92263.7	43655.9	33585	32089	11817.6	52900.8	62564.9	29227.5	41020.7	95685.3	143686	121713	76755.6	88512.2	26754.7	122317	24612.1	50052.3	24118.5	63404.7	71911.5	56831.5	57309.9	123315	21186.9	81733.8	36807.4	96383	91869.8	39856.5	33065.1	41294.3	54401.8	14970.6	147404	21968.4	28430.4	39885.3	33169.1	30802.5	50306.3	35081.3	25054.6	40594.9
K09125	60127.8	40582.1	24595.8	63362.3	45402.3	41232.2	72692.6	95575.4	17611.9	4182.86	15591.7	88617.6	14723.5	58241.1	46876.4	56026.3	71792.5	44635.9	41330.8	70144.9	101367	59275.6	32704.8	113190	61636.8	35380.2	15532.2	124545	41292.1	87014	38180.5	83250.1	45966.2	14694.1	99205.2	106947	89936.3	66517.4	93972.1	37427.5	53302	1499.36	88452.1	38906.4	55111.5	80268.8	82684.4	48786	62495.2
K02032	87445.2	109268	64790.2	92094.8	106861	80670.9	52162.8	40503.3	29709.9	22010.3	129262	48031.4	50946.2	66001.4	66346.2	55239.3	82317.3	71479.9	139778	23578.3	67037.4	27576.3	125246	8484.31	84811.1	109184	124508	43183.9	94807	34624.9	97472.3	23428.4	47708	101860	17987.3	23471.8	28911.5	67674.6	14354.6	114691	31427.5	60109.3	20153.5	53140	26614	18783.5	34178.3	32706.2	29463.5
K04762	66013.7	37694.4	24526.8	55325.2	45940.7	37823.2	71528.9	85853.4	12486.9	4103.46	8801.8	80744.1	8735.97	58605.6	48991.2	47664.4	73225.1	37799.9	37921.6	66923.9	99905.3	58580.6	21122.6	120633	57595.5	30236.8	17188.7	106114	41816.3	88317.1	55879.2	81338.7	46869.2	19517.9	101626	111954	87229.4	62237.9	96101.3	36816.3	50078	1042.86	87907.6	37843.9	54028.5	79619.3	81409.7	40888.6	63561.2
K00895	67295.3	37813.6	23753.8	55311.8	40835.6	37657.2	71826.1	86743.4	12486.9	4091.96	10801.2	81032.1	8726.97	58800.6	48693.4	47847.9	73113.5	37782.4	37945.1	66940.9	98719.3	58599.6	23012.8	120263	57669.3	30806.7	17290.7	105865	42404.1	88048.9	53754	82038.1	47852.2	20612.1	101822	112061	87149.8	62306.3	96050.1	38032.5	50304	1020.36	87955.6	34279.9	54621	79860.3	81784.9	40232	66143.2
K00347	66079.7	38282.4	24111.2	55325.2	41584.2	38106.2	71760.9	85875.4	12524.3	4129.96	8981.47	80779.5	8789.3	58663.6	49203.2	47719.3	73342.1	38115.4	38371.8	66965.9	99282.3	58588.6	19898.3	120348	57855.3	30404.2	18735.7	105833	42399.3	88327.1	52225.2	81357.7	47153.2	19909.9	101648	111972	87192.4	62304.9	96050.7	37367	51723	1048.36	87976.6	34199.9	54092	79664.3	81394.7	40189.9	63566.2
K05833	87746.6	38628.9	90523.8	76100.7	62006.3	68125	90337.6	45193.2	22658.2	86112.1	80326.3	38901.4	42921.3	68455.6	74041.7	62321.4	45407.9	83134	111085	61489.7	19610.8	47879.1	89671.8	11184.6	26845.6	130976	106602	42574.1	78714.5	10878.2	58765.5	29612.4	80600.3	137592	28385.2	30594.9	26439	69007.6	18188.5	134220	43862.4	47400.1	23156.3	68980.8	56426.9	49343.9	51996.9	44378.8	39646.4
K13421	61737.7	38293.4	24237.5	55325.2	41320.2	37953.7	69471.4	86147.4	12505.4	4110.96	10883.5	81069.8	8743.97	58958.6	49024.7	47942.4	73322.6	37782.4	38196.1	66962.9	98977.3	58599.6	23680.6	118706	57779	31910.5	18226.7	105787	42927.3	88374.1	54178.7	81508.7	48201.2	20824.9	98216.4	112141	87392.4	62351.9	96119	38744.3	50320	1048.36	87863.6	34296.9	54654.5	79686.3	79522.7	40239.3	63673.2
K01277	66191.1	38370.2	23784.8	55481.6	41153.8	38037.2	71596.7	85945.4	12534.9	4091.96	8804.4	80876.1	8732.97	58812.6	49959	47712.9	73624.7	37815.4	38073.1	66908.9	98744.3	58580.6	18120.4	120475	57556.2	31866	17320.7	105843	42117.5	88859.3	53766.4	81770.3	47128.2	19744.7	101644	111979	87915	62224.6	96045.5	37493.1	50346	1020.36	87928.6	34320.9	54005	79627.3	82345.5	40195.2	63759.2
K10823	86527	36638.1	94851.3	84334.1	104887	79395.3	88714.3	47167.2	19461.1	123616	72182.4	29234.4	46627.7	37944.1	76540.1	53676.9	55366.1	80915.4	122676	57296.9	46715	53505.3	103084	8489.1	22793.1	111069	105169	43554.8	79899.6	11470.1	73449.5	20701	59783.3	121044	25432	26169.9	26915.7	53700.9	16061.4	142292	39725.1	55354.8	28242	69827.6	47373.1	44720.2	49359	54184.8	30976
K00766	66453.3	49357.7	36279.9	62426.4	52954.6	56858.2	61975.8	68845	16331.2	12502.1	28970.5	65491.3	16574.3	65899	62162.8	69243.8	84763.7	66363.1	76209.3	75150.1	120688	48424.9	47891.4	99068.2	60052.4	40346.6	32368.1	92851.9	54033.9	89841.1	44375.5	78033.4	55578.5	35948.2	67352.3	99401.5	90049.8	39376.7	94259.1	55144.8	38229.9	13823.5	67499.1	49624.5	44266.2	88215.4	85822.7	32953.7	53799.2
K00351	66016.7	37748.4	23741.8	55790.2	41139.2	37823.2	71511.9	85853.4	12505.3	4091.96	8819.13	80835.1	8740.3	58614.6	48935.2	47714.3	73326.1	37799.4	37922.8	66908.9	98719.3	58580.6	17805.3	120337	57538.3	30236.8	17170.7	105833	41884.3	88357.1	52231.2	81469.7	46990.2	19573.9	101626	111954	87216.4	62212.9	96026.3	36810	50099	1020.36	87924.6	34292.9	54005	79619.3	81373.7	40178.6	63561.2
K00346	66008.7	37748.4	23740.8	55790.2	41128.2	37823.2	71511.9	85853.4	12501.9	4091.96	8813.8	80835.1	8735.97	58614.6	48934.2	47709.9	73326.1	37799.4	37919.1	66908.9	98719.3	58580.6	17794.6	120337	57528	30236.8	17170.7	105833	41884.3	88357.1	52231.2	81469.7	46990.2	19573.9	101626	111954	87216.4	62212.9	96026.3	36808.3	50099	1020.36	87924.6	34292.9	54005	79619.3	81373.7	40178.6	63561.2
K12585	66372.7	37969.4	23918.5	55325.2	41258.2	37966.7	71571.4	85868.4	12515.4	4110.96	8914.47	80778.8	8752.97	58663.6	48948.7	47690.4	73280.6	37818.4	38086.1	66940.9	98977.3	58580.6	18099.6	120342	57692.5	30285.5	17467.7	105833	42335.3	88322.1	52202.7	81360.7	47088.2	19802.9	101628	111955	87192.4	62222.9	96048	37094.3	50604	1048.36	87923.6	34199.9	54026.5	79660.3	81371.7	40305.3	63610.2
K00041	29939	27211.1	37983.3	74045.1	48105	50733	86828.8	69309.2	18056.5	43993.7	14416.9	94649.4	22709.5	63734.2	49028.6	57076	41963.2	54069.7	35642.2	78766.6	54144.1	61345.3	33291.8	111400	16915	45524.6	22584.8	112677	44670.6	87565.8	30358.4	73378.5	56044	35299.1	83175.3	109104	94028.9	66945.5	95985.1	42342.9	43544.5	8074.97	82471.7	45139.8	57202.6	95386.3	89497.5	39737.4	57490.4
K01089	54901.7	42444.9	27347.2	55071	46795.5	38006.8	69589.3	84771.7	12562.8	4271.36	21360	81139.3	8558.47	63545.8	47285.4	50716.8	73616.1	37719.9	40185.1	67689.1	99171.7	60274.9	20872.1	111715	57702	31791.3	19398.6	110647	38664.5	86938.4	40069.5	81187.6	50855.2	23976.9	97713.2	106350	87478.8	62756.8	95091.8	33510.9	51369.3	11560.9	88093.8	32373.2	54166.5	80345.1	79860.8	41202.6	63901.9
K08289	53959.3	42975.1	25310	55126.1	40318.4	37545.8	68836	85550.7	12472.3	4257.36	21189.7	80604.1	8810.47	58389.8	47980.6	47814.8	72992.5	38075.4	36577.1	66985.6	100070	60264.9	21435.8	111934	57661.3	28588.4	18233.6	110381	41887.8	87774.7	48198.3	80916.9	46702.2	22750.1	97657.4	105951	86392.2	62062.2	95061.9	36396.6	49960.3	11554.9	87785.3	38396.7	54066.5	79579.1	78499	40326.8	63398.9
K00350	66378.7	37694.4	23713.8	55325.2	40933.2	37823.2	71511.9	85853.4	12490.3	4091.96	8807.13	80744.1	8734.3	58605.6	48935.2	47620.3	73219.1	37795.4	37922.8	66908.9	98719.3	58580.6	17805.3	120337	57538.3	30236.8	17146.7	105833	41816.3	88317.1	52176.2	81338.7	46827.2	19517.9	101626	111954	87133.4	62184.9	96026.3	36810	50075	1020.36	87907.6	34199.9	54005	79619.3	81366.7	40178.6	63561.2
K18118	54125.3	35307.9	21377.1	56797.6	36156.8	49712.7	68288.1	85267.8	12426.7	4085.21	7094.2	82408.1	8711.22	57139.1	81096.9	45848.4	74382	58547.6	38092.1	67650.6	99880.3	56459.3	23258.5	112692	57195.3	27587.7	15036.2	108453	36226.6	89264.2	46293.8	96354.9	48691.5	13626.6	98356.2	105938	106661	61090.3	95113.3	29712.5	50236	1050.61	87772.1	35402.4	53947	76104.3	78088.9	40604	66426.7
K00348	66016.7	37694.4	23713.8	55325.2	40933.2	37823.2	71511.9	85853.4	12490.3	4091.96	8807.13	80744.1	8734.3	58605.6	48935.2	47620.3	73219.1	37795.4	37922.8	66908.9	98719.3	58580.6	17805.3	120337	57538.3	30236.8	17146.7	105833	41816.3	88317.1	52176.2	81338.7	46827.2	19517.9	101626	111954	87133.4	62184.9	96026.3	36810	50075	1020.36	87907.6	34199.9	54005	79619.3	81366.7	40178.6	63561.2
K00349	66016.7	37694.4	23713.8	55325.2	40933.2	37823.2	71511.9	85853.4	12490.3	4091.96	8807.13	80744.1	8734.3	58605.6	48935.2	47620.3	73219.1	37795.4	37922.8	66908.9	98719.3	58580.6	17805.3	120337	57538.3	30236.8	17146.7	105833	41816.3	88317.1	52176.2	81338.7	46827.2	19517.9	101626	111954	87133.4	62184.9	96026.3	36810	50075	1020.36	87907.6	34199.9	54005	79619.3	81366.7	40178.6	63561.2
K03269	66342.7	37694.4	23712.8	55325.2	40922.2	37823.2	71511.9	85853.4	12486.9	4091.96	8801.8	80744.1	8729.97	58605.6	48934.2	47615.9	73219.1	37795.4	37919.1	66908.9	98719.3	58580.6	17794.6	120337	57528	30241.8	17146.7	105833	41816.3	88317.1	52176.2	81356.7	46827.2	19517.9	101626	111954	87133.4	62184.9	96041.3	36808.3	50075	1033.36	87907.6	34199.9	54015	79619.3	81366.7	40178.6	63561.2
K19286	57018.3	37982.8	24034.8	55237.8	41740.2	38119.5	69319.1	86900.1	12833.5	4096.76	10166.2	81082.4	8849.27	60024.3	49948.8	47521.9	73277.4	37760.7	38203.6	67050.4	98694.3	58597.6	19444.3	118736	58637	29335.7	20224.2	105767	42335.9	88817.4	60483	82548.1	47094.9	21769.5	97756.4	111968	86891.8	66237.2	97577.1	37004.1	51457.4	1021.76	87818.6	35613.6	54394.5	79541.3	78123.3	40895.8	66372.6
K10764	65134.6	34813.5	31722.3	54822.6	44222.8	40327.1	75959.4	83168.4	12459.4	4086.96	36198.4	80624.9	8585.97	62675.1	45415.6	49554.4	71799.8	37617.4	50175.3	67795.8	99885.3	58674.6	22667.3	113182	61396	42392.8	25022.6	109330	40634.1	85153.4	31150.2	79393.6	48900.4	14957.7	99786.2	106518	86569.8	65567.2	94951.1	31718.2	50719.8	1338.36	89932.1	34208.6	54168.7	80914.8	82793.9	43885.6	61689.7
K09650	66008.7	37694.4	23712.8	55325.2	40922.2	37823.2	71511.9	85853.4	12486.9	4091.96	8801.8	80744.1	8729.97	58605.6	48934.2	47615.9	73219.1	37795.4	37919.1	66908.9	98719.3	58580.6	17794.6	120337	57528	30236.8	17146.7	105833	41816.3	88317.1	52176.2	81338.7	46827.2	19517.9	101626	111954	87133.4	62184.9	96026.3	36808.3	50075	1020.36	87907.6	34199.9	54005	79619.3	81366.7	40178.6	63561.2
K18691	66001.7	37701.4	23712.8	55325.2	40938.2	37836.2	71511.9	85853.4	12486.9	4078.96	8802.8	80744.1	8734.97	58605.6	48940.2	47615.9	73223.1	37795.4	37895.1	66908.9	98719.3	58580.6	17853.6	120337	57487	30247.8	17320.7	105833	41816.3	88317.1	52176.2	81338.7	46827.2	19517.9	101626	111954	87133.4	62186.9	96035.3	36808.3	50075	1033.36	87907.6	34206.9	54015	79619.3	81366.7	40181.6	63561.2
K03634	61056.5	38022.4	23845.9	55418.5	41035.7	37522	68948.7	85679.9	12575.7	4144.76	8020.2	80760.6	8739.27	58899.1	49114.5	48326.9	73640.8	37771.1	37899.8	66932	98719.3	58583.2	18148.4	118700	57442.1	30366.6	16085.6	105782	43152.6	88268.2	53481.1	81313.6	47540.3	18426.9	98202.1	111975	87261.6	62232.8	96029.3	36872.5	50120.8	1045.36	87851.4	34126.9	54014.1	79557.5	79109.8	40192.6	63250.2
K01067	54125.3	35278.4	21373.3	56791.3	36097.1	49725.7	68288.1	85267.8	12382.4	4078.96	7044.7	82408.1	8719.47	57121.1	81084.2	45848.4	74384	58390.6	38088.9	67648.6	98694.3	56456.6	19960.5	112396	57188.3	27594.7	15210.2	108453	36215.1	89260.6	42582.8	96354.9	48673.5	13567.6	98356.2	105938	106661	61067.3	95073.8	29636.5	50189	983.36	87772.1	31714.4	53946	76104.3	78004.9	40566.5	66416.7
K13788	66038.7	41626.4	25308.7	55035.5	37264.5	37267.3	71631.3	84564.7	12465.3	4260.86	21045.5	80725.3	8511.47	56889.3	46618.9	46301.3	71660.6	37879.9	37829.6	66996.6	98908.7	60264.9	18422.6	120334	57615.5	29917.8	18211.6	110461	37070	86829.9	43913.5	80791.6	44274.7	15738.4	101631	111925	87056.8	62094.3	95978.8	31093.9	49738.3	11539.4	87907.8	32305.2	54072	79658.1	81747.3	40321.6	63304.4
K05832	86020.4	38632.9	89797.7	76090.7	61247.6	68074.5	89771.8	45093.2	22546.7	86104.1	76498.9	38859.1	42778.3	68015.3	73633.2	62282.9	45168.6	83076.3	110531	61228.7	19134.8	47862.1	88783.8	10986.1	26440.1	129636	102927	42562.1	77434.2	10890.8	58471.7	29359.4	80115.3	136260	28295.5	30507.6	26383	68461.6	17935.2	134007	43488.4	47357.1	23180.3	68335.8	56115.4	49304.9	51263.2	44219.4	39441.4
K01620	109938	110737	68666	59634.9	77219.3	76497.1	48994.1	34396.6	22267.9	46873.6	61890.3	27381.5	28493.3	72733.4	82274.8	75856.9	126236	75064.8	89475.1	95658.7	122107	28444	74142.4	18104.8	116432	85919.4	72673.7	46994.1	102107	41984.5	80889.3	36525.8	57514.9	89450.2	30874.4	29254.7	41817.7	42409.1	12246.3	108762	27795.2	36668.3	14931	56655.8	35328.8	26098.4	32530.3	32291.6	36695.1
K12524	66263.3	42010.6	25848.4	55022.1	37868.9	37354.8	71835	84586.7	12506.8	4298.86	21214.5	80794	8563.47	56968.3	46547.6	46390.8	71662.5	37945.9	38294.6	67080.6	99471.7	60272.9	20504.8	120187	57913.3	29899.2	19797.6	110461	37707.8	86246.7	43658.8	80749.9	44747.7	16219.6	101638	111928	87004.2	62215.8	96004.2	31258.1	51899.3	11608.4	87979.8	32305.2	54171.5	79744.1	81756.5	40455.6	63273.4
K06076	60089.7	37336.4	24323.8	63516.5	44910.9	38879.2	68354.2	84857.4	16335.9	4122.96	7667.8	88241.9	14451.5	57169.8	47191.9	48045.9	72982.6	39736.9	39895.6	67206.4	99905.3	58571.6	21079.1	118360	60938.7	32883.8	15052.2	106097	41437.3	87281.6	46066.9	80927.7	46455.4	17221.9	97426.4	112140	89365.4	66271.4	94527.3	35973	52375	1020.36	87856.6	36320.7	53804.5	79545.3	79068.2	40167.8	60848.2
K18369	68217.1	44115.9	33211.4	59320.6	48722	57410.1	81963.5	68676.1	14231	40283.1	14432.1	80524.4	15615.5	59115.2	48424.7	56143.9	90922.6	44887.4	47616	16583.1	116313	54601	37893.9	93597.3	53657.4	44628	27191.3	106093	49856.2	81940	41708.7	66330.7	50975.8	33067.2	66642.3	90079.8	79100	59873.7	92328.3	45764.1	37592.8	9145.39	80013.6	41954.4	49926.7	71532.2	86072.5	31551.6	42978.1
K00210	59829.3	41045.6	26179.2	54873.6	46538.9	36837.8	68879.5	84269.7	12440.3	4279.36	20200.9	80618.8	8533.97	56644.8	45594.6	46218.8	71058.5	37861.9	37697.6	67015.1	99188.7	60264.9	18182.8	118463	57417.3	28253.6	16766.1	110873	36656.3	85939.2	41790.8	80266.4	44090.2	14549.6	98185.3	111897	86526.2	62094.2	96066.6	30317.1	49974.3	11544.9	87794.8	31987.2	54046	79617.1	78471.5	41824	62818.4
K19294	126068	40492.3	86212.7	56090.5	68137.8	73107.5	83366.8	28401.5	12878.6	43050.1	102134	18875.1	32029.3	56901.5	78976.4	55349.3	48063	64161.9	134952	36565.7	32261.6	27645	77401.5	16122.6	27640	148907	137959	11281.8	90561.5	12309.6	62986.1	37609.7	69456.1	118324	26942.8	30694.8	16606.8	62350.9	19394.2	164696	30599.8	40614.2	21348.4	60297.1	41143.2	36948.9	41408.3	30469.2	48424.6
K02824	109465	49084.9	76626.7	47346.1	47258.9	52114.3	77630.8	55896.1	14116.1	45118.7	88382.1	45213.4	28606	46392.8	50318	41656.7	74360.5	59379.3	103652	100586	95707.3	48586.7	54636.9	33472.1	78065.4	100477	82834.1	61934.9	60444.2	16616.7	42900.3	36735.8	43200.2	78601.1	70347.9	48939.3	23741.2	76946.1	18858.8	89149.9	44350.1	36077.6	43772.9	43153.2	52476.2	58915.3	43001.5	52450.6	56823.2
K01661	59751.7	70786.4	22479.3	52428.7	6944.66	24262.2	68394.9	83689.4	7351.61	3895.46	8765.3	81156.1	6403.47	93140.1	45150.7	11732.9	78965.6	36462.4	37662.1	66911.4	72890.3	58598.6	17634.6	118656	100241	26703.3	14649.2	105809	32666.8	111932	42325.4	80508.2	34410.2	9819.37	98183.6	111786	86661.1	61448.9	95846.3	8057.79	48451.5	893.53	88218.1	38441.4	55253.5	79515.3	79354.7	39928.8	62697.7
K02552	59751.7	70793.4	22470.3	52428.7	6960.66	24275.2	68378.9	83685.4	7341.61	3895.46	8696.3	81156.1	6412.47	93140.1	45156.7	11732.9	78969.6	36462.4	37622.1	66911.4	72890.3	58598.6	17693.6	118656	100173	26678.3	14823.2	105809	32632.8	111932	42325.4	80508.2	34410.2	9794.37	98183.6	111786	86661.1	61450.9	95841.3	8057.79	48451.5	893.53	88218.1	38448.4	55253.5	79515.3	79354.7	39931.8	62690.7
K00763	129140	58538.9	81223.3	48465.3	80892.4	81100.2	60680.1	34483.3	20844.5	45705.5	95893.5	23404.2	30957.8	37319.4	87670.8	71704.3	97862.3	86886.4	102071	102290	97771.8	31448.3	66720.1	21632.1	78482.4	99624.3	86487.9	48477.1	77740.8	16131.8	61085.9	40595.6	72267.7	89930	35312	32092.4	38612.3	46214.3	12827.6	114632	27315.9	36996	16309.7	48213.5	39037.2	39138	36509.9	35128.6	38614.5
K03289	55929.8	35474.1	23089	54638.8	39228.2	36082.6	71325.6	85934.1	12100.5	3653.46	7972.7	80570.5	8317.77	57727.6	47133.6	46316.6	71797.8	36935.4	35418.4	66880.8	98694.3	58579.4	17215.8	117697	56537.2	27654	14914.2	105821	40207.4	86862.5	47931.4	79044.2	46267.2	17725	100999	111879	85942.4	61830.8	95944.7	34415.6	49456.5	989.86	87705.6	33741	53772.3	79597.2	80148.7	40103	62834.6
K11537	55929.8	35474.1	23089	54638.8	39228.2	36082.6	71325.6	85934.1	12100.5	3653.46	7972.7	80570.5	8317.77	57727.6	47133.6	46316.6	71797.8	36935.4	35418.4	66880.8	98694.3	58579.4	17215.8	117697	56537.2	27654	14914.2	105821	40207.4	86862.5	47931.4	79044.2	46267.2	17725	100999	111879	85942.4	61830.8	95944.7	34415.6	49456.5	989.86	87705.6	33741	53772.3	79597.2	80148.7	40103	62834.6
K10778	65070.4	38463.1	21246.8	55832.9	46883.5	38974.2	72390.3	85873.4	12589.6	4099.96	14691.1	80843.1	8762.64	58664.9	49280.5	48120.3	73373.1	34842.8	38088.4	6775.9	99905.3	58588.2	21735.6	120811	50353.6	34200.8	17248.7	100480	42169.6	88440.8	56190.5	81512.4	47688.2	20505.5	91203.1	100019	87839.7	66187.3	96289.3	37256.6	50506	1033.36	87914.6	37994.9	48033.7	79636	81827.7	39733.6	60299.2
K01182	23355.2	17940.7	36932.6	67300.7	22197.7	29335.2	73729	69972.3	6457.82	16480.1	44043.3	81900.4	19516.9	73098.1	47343.1	35182.9	18827.4	56227.1	91990.6	23323	29386	59659	61004.5	102232	5230.16	44790.6	53268.2	111105	53321.1	78703.6	47051.4	58744.5	29496.5	73318.4	69671.8	105630	68103.1	59432.4	99497.1	65769.6	41316.8	34938.3	85764.7	59180.9	61296.1	102769	95063.1	38519.7	55751.1
K09065	61402.1	35524.9	24730.6	54905.8	42320.2	36704.5	71708.5	84706.1	12571.9	4078.96	9266.2	80639.1	8658.47	57218.3	45960.7	47121.4	71995.9	37649.4	38199.9	66971.6	98694.3	58596.9	18173.3	114542	57735.9	30004.5	16052.5	105828	38086.4	86352.8	38417.5	80839.6	44645	16894.1	101075	106240	86277.8	62181.4	95017.5	32093.8	49681.7	1018.36	87923.7	31508.1	54067.4	79631.3	80510.7	40250.2	63708.5
K13668	60150.8	35671.6	23323.8	55117.8	36464.6	36603.2	68703.6	84428.9	12559.4	4407.46	7785.2	80650.6	8710.97	56992.1	45844.4	46178.9	71351	37512.4	38523.6	66898.4	98694.3	58580.6	17134.8	118634	57937.3	28642.7	15606.2	105775	37206.6	87026.9	43167.5	80309.1	43690.7	11118.1	98182.2	111915	86504.8	62098.8	95901.1	29953.5	49556.5	1009.86	87877.1	31436.9	54068	79541.8	78077.4	40125.5	63024.7
K01804	23033.9	25164.9	34922.5	71663.5	51955.4	50850.7	73778.9	66567.6	11478.4	12214.9	35888.7	73434.8	15812.3	65681.7	72068.7	60895.4	37772.1	58386.7	63829.9	70623.9	22201.7	50607.5	50966.6	112215	12340.6	37370.6	33028.4	114270	56863.8	85524.4	42619.7	72560.2	63440	57022.4	76033.2	111756	90083	49618.7	94188.2	80620.1	40313.5	27792.5	68047.7	47133.8	46524.2	88724.1	91334.1	36773.9	58363.9
K13378	50009.2	34664.9	23127	54093.2	39150.8	36750.6	68681.4	84315.1	12133.5	3653.46	8771.3	80618.5	8043.27	56709.6	46234.4	45346.1	71576.4	36693.4	35624.9	66881.3	98719.3	58579.4	17602.1	116205	56659.9	29209.7	16179.7	105780	37025.1	86332.2	43622.1	79224.3	44776.7	16033.8	97593.1	111892	86534	61826.8	95880.9	31637.4	49455.5	977.86	87595.1	31444.5	53783.3	79528.2	78873	40134.1	63039.6
K00693	59813.3	34575.1	23223.3	54867.3	36097.1	36195.7	68662.1	84255.4	12382.4	4091.96	7780.7	80584.1	8401.47	56578.1	45387.9	45848.4	70703	37469.9	37601.6	66891.9	98694.3	58580.6	17113.8	118549	57180.3	28181.7	14952.2	105772	36215.1	86210.9	41657.5	80252.6	43533.2	10830.6	98170.2	111896	86234.8	61934.3	95873.1	29636.5	49289	987.36	87772.1	31306.4	53955	79534.3	78004.9	40108.5	62740.7
K13043	59955.3	35111.6	23107.8	54902.8	39043.6	36413.2	71407.1	84681.4	12438.9	4078.96	7925.2	80602.1	8440.47	56991.6	45786.4	46545.4	71766.5	37279.4	37659.6	66906.4	98694.3	58580.6	17158.3	113173	57258.3	28422.2	15286.2	105823	37324.6	86314.4	37479.5	80599.6	44440.7	15005.1	101062	105934	86244.8	61947.8	94878.1	31765.5	49518	987.36	87880.1	31374.4	53957	79608.3	80348.4	40128.5	62963.2
K05591	59599.2	33542.4	23147.8	54622.2	35856.2	35967.2	68654.4	84081.9	12205.4	3776.46	7793.8	80517.6	8103.97	56201.1	45193.2	45565.9	70164.6	37440.4	36701.6	66885.4	98694.3	58580.6	17467.6	118526	56485	27917.8	14472.2	105770	35230.8	85709.1	40373.7	80258.7	43487.7	10591.9	98170.6	111891	86029.4	61772.4	95848.3	29745.3	49028.5	964.86	87667.1	31182.9	53842	79526.8	77951.2	40097.1	62530.7
K02843	31085.3	66497.6	24170.2	78352.1	38333.4	43526	59663.3	62853.5	17305.7	3747.01	7286.4	105155	25228.5	92726.6	43601	43180.9	54316.5	39693.9	25747	63611.8	8512.29	47084.9	18568.4	118872	66989	34003.1	13033.1	105976	51184.5	115527	47630.8	77680	31067.5	21814.5	78893.9	110860	95559.1	67780.6	95825.6	37684.1	40647.8	403.28	76626.4	41529.9	41402.6	79657.5	80416.9	30493	58600.2
K01895	71941.3	38993.9	38169.8	55156.8	76127	44462.3	59094.2	61362.8	12762.9	4382.46	43489.7	59896.6	10032.6	56556.6	49010.7	65142.9	74166.7	45410.7	52599.7	64159.6	101558	43219.2	24895.4	101000	64847.4	49078	32578	84610	46295.4	89308.7	42881	82034.4	46313.9	30497.2	65568.2	92074.4	87790.4	42253.3	94335	51687.9	36454.9	1421.86	64150.4	37660.9	36347.2	71053.1	76648.2	34852.5	50883.7
K10118	66807.3	51801.5	81876.4	61070.5	65573.4	67306.4	62639.2	44154.3	15022.8	62172.7	125779	17169.4	33344.9	55449.4	79035.6	67782	49569.9	100429	164307	54810.4	57522.3	40823.5	112522	7563.55	15221.9	77295.1	116709	55334.4	75493.6	11896.8	88501.1	20699.9	48782.6	134209	23965.9	34023.2	20177.8	41056.5	16593.9	114627	27759.5	88436.5	28283.3	70367.3	45752.5	50161.2	41332.3	38203.8	33642.4
K03814	63633.3	34326.8	23879.8	52948.8	41789.6	36508.2	71412.1	84031.1	12382.4	4099.96	8597.7	80592.6	7990.97	56673.6	38028	45848.4	70959.5	17094.8	37607.8	66607.7	99880.3	58580.6	19652.2	119576	57268.8	28226.7	16325.7	102741	35724.6	85944.7	38845.7	75404.8	42507.4	10841.6	100890	111899	72907.4	61914.8	95876.5	30044.5	49188	1000.36	87772.1	35140.4	53980.5	79608.3	80349.9	40799.5	59544.7
K00611	72176.4	89676.1	86038.2	55247.8	60720.5	60541.9	77467.9	49860.8	12536.6	81062	109486	14517.4	30012.9	87707.1	66851.3	51839.6	60421.3	66674.2	90741.9	53166.7	26865.8	44380.4	77150.8	11250.6	62118.4	105360	88437.2	61994.3	99368.7	36827	58851.9	20021.1	54941.1	124852	20966	19659.2	19369.9	46202.8	15162.5	127786	33369.4	57400.7	21501.7	70292.1	47954.9	43807.4	42145.4	52246.2	31893.1
K06409	104436	40076.9	84980.4	46642	63890.8	77395.7	75024.5	32551.2	13915.2	54433.1	96873.6	21840.1	33811.1	58246.6	67028.2	60350.5	55804.8	81389.3	129374	47986.8	45329.3	35631.8	101017	13826.4	25825.9	130771	118068	18330	84246.6	13502.8	60327.6	30122.2	61658.2	109878	22312.3	30031.9	18011.2	47657.7	17298.3	134930	31852.5	28714.2	24615.4	58261.1	47015.6	60438.4	47259.1	29288.4	38394.3
K01926	118936	59717.9	67758.2	50185.5	84458	86311.5	57630.4	25189	18191.6	46798.9	76173.3	18638.9	25075.8	46786.3	92425.4	88350.5	104850	75831.2	103427	34882.3	122770	26223.8	67690.9	13690	67137.5	98869.2	88870.9	18322.1	97506.9	18874.7	81003.2	41432.1	64380.6	97105	19906.3	18479.9	39364.5	41226.4	13629.7	124850	27890.8	26085.5	16566.5	45886.6	31720.9	35183.7	33518.9	24770.9	36593.1
K00560	108643	106918	43631	38137.7	67908.4	59913.3	46850.1	51324.5	22174.4	10257.7	46850.5	44226.1	18598.2	80506.8	73429	80729.1	117620	59719.8	79912.9	24884.9	118539	27393	51127.8	31695	107217	69329.1	57017.7	57583.1	87096.3	43358.9	94149	44533.8	68791.2	60417.3	50868.1	37769.1	36964.7	56820.8	13328.6	68198.1	32826.9	14665.9	35098	37623.5	36440.3	30566.1	26378.8	30654.5	47216
K05343	15516.8	16939.7	36747.5	79559.3	25172.4	29174.9	84701	67963.9	3945.25	45323.2	40704.4	76828.3	19153.3	61455.2	47522.6	33401.3	13034.4	42420.5	48168.4	20028	10165.3	66516.4	42321.4	102278	2239.73	35887.1	39848.7	105686	51052.4	82193.7	38905.2	58349.3	27688.6	81941.3	71201.3	97221.4	68282.6	58739.1	96574.8	89443.7	44732.1	44298.1	84375.1	58043.4	57114.2	91850	87009	42418.4	51908.7
K08138	93568.6	53992.9	21314.3	61760.4	44936.1	63354.4	50892	60882.3	19422.9	5327.22	6690.1	63195.3	9075.24	51563.3	80378.8	55483.4	126487	38963.8	56971.1	63068.5	180083	40858.9	21852.2	99166.1	102949	27229.4	16892.1	82918.4	46402.1	92507.1	36677.6	84936.2	66331.1	13868.9	63092.8	90855.4	97987	34656	90228.5	39806.5	36171	1803.22	62523.1	31649.6	34529.4	66250.6	75182.6	27510.8	44232.7
K03606	55293.4	39037.8	20937.7	58156.7	50651.1	42197.9	60735.9	61317.4	17825.8	5753.88	6454.3	80962.7	9020.31	52415.9	47902.1	58327.7	76937.7	37741.5	38093.1	62535.7	98702.9	44656.1	19501.6	111656	56981.2	29664.7	14829.2	105651	44902.9	87090.6	43426	72825.8	49874.5	15960.8	78373.4	104330	91389.3	53725.7	94643.4	36824.1	34391	1218.08	75979.9	31977.5	41520.3	76220	78268.5	32279.3	56383.2
K02226	106613	61889.1	77802.2	75230.8	81197.8	77669.8	66341.9	24613.8	23997.6	79850.9	88517.7	23233.5	36001.8	46697.3	63439.4	90299.2	92884.2	64888.9	107469	45006.7	111221	39754.5	72017.8	10434.8	66776.8	95880.9	74128.3	21052.1	105286	13853.2	62311.6	19136.5	75945.1	121234	18189.2	17041.9	23164.2	45689.2	11149.6	146340	36838.1	57365.7	19844.7	56323.7	42076.2	35400.4	35694.7	32589.5	25674.8
K08744	112256	52461	91006.6	37411.9	73726.9	73707.4	72801.6	38022.9	13332.9	50745	149806	13933.7	25941.8	53804.1	56462.9	63884.9	45216	72392.5	107795	44594.1	44999.7	33035.6	87554.1	12768	32213.4	131956	117736	45060.7	75968.2	11305.8	49200.8	29803.1	56482.2	110642	18587.1	22307	15269.7	46299.3	15893.9	119555	28670.5	47540.6	19638.1	51687.8	34774.4	47533.5	39063.7	38759.7	35785.2
K01911	54476.7	71003.9	21552.2	54524.7	7228.16	25533.7	60372.9	61248.4	8031.61	5837.46	8500.8	82273.1	7139.47	86771.6	45529.7	11910.9	79247.6	37829.4	37306.8	62921.9	72890.3	49211.6	21482.6	111775	99644	24495.8	14469.2	106385	33852.1	112257	35066.4	72240.2	35247.2	11308.4	78600.6	104425	87067.1	53544.1	94664.3	9685.29	33230.5	962.53	76761.1	39528.4	42818.5	80573.3	81059.7	30561.8	56318.3
K10742	56638.8	33209.6	22493	53877.8	35149.2	35494.1	68139.6	82661.1	12029	3653.46	7374.2	80010	7882.77	54594.6	44707.6	44552.1	69830.8	36506.4	35175.4	66749.3	98719.3	58570.4	17015.8	117237	55608.2	26723	13180.2	105757	34348.9	85054	30938.4	78814.2	43339.7	9340.47	96134.2	111849	85308.4	59851.2	94277.7	28331.6	48936.5	956.86	87574.1	29791.5	53483.8	79520.2	77839.2	39376.5	59634.1
K06973	127802	107722	53163.1	29181.1	79729.7	73014.6	48620.9	51631.5	20189	11173.7	73581.5	17731.9	16846.3	82875.8	73896.5	83663.7	121465	62409.3	94550.3	26018.8	121883	22472.4	52378.5	20171.8	109786	93097.4	76146.7	31481.8	97924.4	45492.2	78663.2	47077.6	74060.6	66925.3	36462	25427	34871.7	38366.2	11907.3	86950.4	31689	5535.8	24623.8	35880.1	31844.7	27721.4	28145.9	31864.4	37536
K20276	34254.1	153667	29516.6	47050.8	21404	10632.9	58550.5	61565.5	2588.81	42297.5	23230.2	59971.1	9548.6	167658	6481.82	18690	87399.2	18317.5	32471.5	69123.9	2645.75	41631	23134.8	75000.4	141477	40644.4	28627.8	85717.1	79594.6	154223	29996.2	50304	12627.5	30067.9	51227.4	88344.1	53225.4	28199.8	88807.1	20388.9	32416.5	6480.91	66655.6	54367.5	45295.7	61254.8	77052.6	26126.7	28829.4
K05776	51142.3	34251.1	20659.3	54822.6	36498.8	36341.2	67854.4	82905.4	12382.4	4078.96	7449.7	80130.9	8293.97	55177.3	43830.6	45848.4	70953.5	36581.4	37485.1	66775.4	98694.3	56065.6	17116.3	110457	56584	27025.7	15256.7	105108	35684.1	85153.4	26904.2	78929.6	43488.4	11106.6	95641.4	105902	85800.8	59225.8	93342.1	29602.2	49828	996.36	87772.1	30149.2	53719.5	76104.3	78004.9	39555.8	60447.7
K18954	15689.6	9397.66	9508.8	76310.2	27638.8	40723	74287.8	88023.5	5209	2320.2	6656.8	99623.4	6863.2	48473.6	75003.3	29181	22045	54431.7	17906.9	3254.94	5	52743.2	17663.1	145911	1584.4	18777	11013.2	198869	16588	84874.9	28653.3	87173.9	43058.7	10732.2	84537.6	108565	107324	73790.2	101184	22343	35254.2	81	100464	32519.6	51951.2	107314	97226.2	36728.6	76413.2
K02557	31283.9	10937.5	27140.8	58416.4	27540.2	31414.5	76519.6	89602.9	11359.5	5802.49	10864.9	90892.4	15580	65901.4	49020	11694.1	20190.9	37560.4	55163.5	76272.5	23377.5	61528.8	40572.6	118603	15275.2	37752.9	22531.3	106789	12736.1	84166.7	37151	80253.6	39720.6	13640.8	99393.8	119548	76076.8	68837.4	97635.3	19993.9	52223.4	1314.95	91276.3	48070.8	59069.7	99162.3	86971.9	44861.1	64747.9
K07003	77080.5	30684.1	88165.3	75672.1	52838.9	62045.3	90025.3	54230.4	12875.9	80352.5	75788.2	16908.8	26692	45341.2	51160.6	38846.7	43039.5	66316.3	87901.8	105714	38261	45171.8	63042.3	44666.4	26314.9	104150	83534.3	97438.1	62480.5	10495.4	41445.2	19567	49703	84448.5	40681.8	35646.7	25321.6	54394.8	17478.8	95243.6	30429.3	32296.5	31472.7	54864.9	57095.2	70080.2	58383.5	37531.2	45780.6
K01685	28458.2	27439.1	37031.7	73991.3	56031	50082.2	77701	69443.4	17946.2	43956.8	13153.5	73653.4	22678.2	63036.7	48649.3	56045	43661	54067	33494	78738.5	55601.6	57174.7	36182	97796.1	16775.9	41516.3	19414.9	90942.7	43652.3	87467.2	32338.5	72912.6	55057.4	31615.6	68867.8	95479.4	94089.7	48203.1	93180.6	40206.7	43328.2	8074.97	68770.9	48704.3	50145.9	85237.1	85118.4	38212.9	45742.4
K10907	100184	100679	73005.5	38985.1	60809.6	62566.8	70239	40131.8	13639.3	44846.7	80320.1	17771.2	27492.7	86338.7	58152.9	48102.6	83190.6	62396.7	86788.6	40667	40853.8	29878.2	87224.8	13975.4	65549.4	118948	101762	40335	81328.6	37215.2	57846.6	27292	60249.6	91536.2	20229.9	22933.5	15740.8	47481.1	15428.5	112042	26928.8	32530	20334.1	57639.5	35949.3	45501.7	44096.2	31415.3	34965.9
K07106	61998.8	40093.2	25913.3	53546.3	47918.4	27779.2	60673.9	74348.9	10945.2	5517.81	13980.9	78814.4	11932.8	53070.8	15684.9	50066.6	73605	23107.3	54206.8	65577.1	109090	47592.3	28033.3	101599	58481.3	26255.8	20637.5	124436	38933.7	81638.2	43970.3	57507.3	20282.3	15765.7	76977.4	104241	62436.4	53603.1	93705.4	39797.1	33973.4	2076.41	78205.2	38831	44467.7	78172.8	80999.2	40643.4	51845.1
K07012	45063.8	65443.5	49002.3	50722.6	23630	44611.5	82535.1	69309.5	5426.64	41799.3	55195.1	60970.3	16938.6	98837.8	41765.6	25658.4	48316.3	40515.3	60232.8	23615.3	19563.1	54524.2	42769.1	75704.3	56155	69016.1	43512.8	83592.4	45076.2	104584	24754.2	67696.4	23724.5	44279.8	48618.8	80546.6	62987.7	44799.4	90465.1	44407.9	39661.8	20339.5	72012	47531.4	38991.2	68468.2	84935.2	33144.2	30608.6
K03642	20537.1	99089.2	24062.8	48619.7	8504.89	4880.93	67681	81622.8	7384.74	2802.7	8772.3	84241.1	10962.9	127664	3291.23	6086.3	52691.5	16603.9	19665	66108.5	2543	58215.7	26239.8	117076	99656.2	25351.8	9614.8	102735	44828.5	131840	34748	63417.3	27074.8	11622.3	95203.9	111995	64553.9	63734.3	94169.3	4414.23	48656.8	95.84	89003.7	50360.4	54072.7	79479.7	79626.6	39300.2	54919.1
K01664	54352	40818.6	25817.9	54847	42197	37590.5	59398.6	59677.8	12503.4	7455	20690.9	80192.2	10197	48761.6	44293.8	46333.7	71544.1	38687.2	39068.5	63316.7	98909.4	49088.9	21113.1	110924	56829.4	25160.3	16032.9	111091	37074.3	85164.7	26760.4	70679.3	44390	16399.1	77657.9	104780	86075	52174.5	93392.5	30257.7	33986.9	11658.4	76247.4	31333.9	43771.1	80433.3	79034	30785.6	53916
K09011	57850.3	35322.6	21774.3	54908.3	39764.1	36725.7	62285.1	61014.9	12438.9	4078.96	8028.2	80610.6	8328.97	50443.1	45881.9	46545.4	72017	37232.9	37715.1	62767.9	98694.3	47144.6	17277.3	113134	57395.8	24781.2	15505.7	105785	37254.1	86388.9	36479	72325.1	44669.2	16217.1	81674.7	104256	86244.8	53893.3	94641.1	32168.5	33844	982.36	75691.1	31564.4	41409.5	79608.3	80348.4	30391.5	56677.2
K02031	80547.2	112416	60690.7	60000.7	101149	86415.3	44901.9	35530.4	20690	26474.5	132525	34552.2	31976	59400.1	47694.2	40543.6	93196	55644.2	89627.7	19764.4	64277.8	30978.7	99413.2	7478.42	73893	103224	93256.7	43795.5	89794.7	34269.4	65504.9	16702.5	43868.6	110948	15410.3	17981.9	20895.5	48468.6	12758.1	105906	27541.1	58777.5	18572.9	41819.1	25556.8	20681.3	35047.8	30721.2	24163.4
K08600	85804.7	42107.8	57835.8	66505.4	69530.3	78722.1	48832.4	35269.7	11749.7	18236.1	80553	23066.8	27549.7	54037.3	90328.3	83588.3	36175.7	90147	126230	35404.5	50880.9	25224	97603.4	10366.3	22930.9	102373	86564.8	33378.8	128637	11678	64935.9	31261.7	63585.4	160272	18435.6	27540.6	14395.8	30692.8	13758.3	184567	31307	50302.1	21677	48963.5	36041.9	51180.3	36391.9	29423.6	35063.1
K01151	105590	111828	57303.4	50931.8	80351.3	68883	48256.8	34587.7	20805.5	46978.9	56389.6	22235.2	29629.8	82252.4	53476.6	78923.1	124300	51343.8	89382.8	35226.3	122163	26295.6	59861.4	10548.9	108935	86102.9	64256.7	35819.1	116774	41293	69018.1	19160.2	52551.5	95734.7	14256.7	15409.5	20917.2	37006.7	10358.1	122850	26759.8	26795.5	17408.1	49204.7	30519	34955.9	31608.1	27727.1	28356.7
K02233	102536	102785	57074.7	63830.9	69818.7	70059.6	48217.6	33784.1	25598.9	46558.9	47071.8	25187.5	30455	72093.4	87276.1	76335.1	116003	73448.2	102001	35224.1	116104	25194.9	63642.6	10208.1	108168	81014.6	74767.2	32979.7	100943	39999.7	74094.4	34946.7	70789.3	80241.2	17176.4	18653	39898.6	38150	10229.6	106578	25958	26553.5	15698.8	53625.3	31380.2	26303.4	29930.5	29185.7	28396.6
K03885	43985.2	32804.9	25024.9	43058	41486.2	20808.4	68114.9	82957.7	6363.85	3494.85	8572.7	75922.8	7792.15	55305.9	8881	40133.8	66364.1	14950.1	37806.4	65567.3	100733	58142.8	17932.9	108730	56516.2	25459.5	15868.3	102697	33805.4	80182.1	30831	62152.2	17181.2	8340.2	95406.4	104529	63780.6	61632.1	94501.1	30903.8	48086.9	957.25	87821.2	34525.7	53930.6	79083.9	77885.3	40222.8	59400.4
K05795	879.4	4148.66	9054.5	67954.4	1348.36	1446.94	94086.5	112390	214.4	1789.5	7145.27	97737	9143	84565.8	769.34	908.7	1286.6	15626.8	28069.4	2713.59	1635.87	68392	26924.1	165704	545	23078.9	8808.73	148405	856.86	135405	1804.2	87934	8754.34	1163.12	84499.7	146253	105132	46401.4	172013	1236.96	52093	338.44	118419	51782.9	56672.8	108619	134101	34313.3	46347.7
K03646	55646.8	27644.6	22561	45808.6	17200.6	25406.9	74116.1	83955.4	7437.39	4240.41	27100.5	81337.9	6435.97	58991.1	38026	12648	57562.7	16805	42232.5	66783.5	73181.1	62478.9	18105.2	118724	56557.5	25984.9	17302	108195	17046.6	84151.3	27311.8	75587.5	40613.9	21198.7	99870.7	114093	72183.6	60404.2	94663.2	14465	49632.8	16719.7	88603.3	33166.2	53844.8	82826.1	80800.6	40400.3	57112.4
K02361	59701.7	22828.9	20237.3	52297.7	6895.16	24018.7	68361.9	83660.4	7329.44	3895.46	7695.3	80375.1	6202.47	55116.1	45154.7	10248.9	55183.6	36462.4	37431.1	66708.9	72890.3	58515.6	17162.6	118656	56905.5	26560.8	14667.2	105782	11597.3	85194.1	35550.7	80508.2	34395.2	5979.37	98173.6	111748	86159.4	61421.9	95829.3	7981.29	48426	902.86	87324.1	31072.4	53853.5	79515.3	78400.7	39913.1	62635.7
K21575	59902.3	35034	22028.5	54212.8	39274.4	36467.6	62006.1	60925.2	8732.54	3968.96	7088.2	80257.1	8339.77	49914.4	45292.6	44504.6	71799.3	37134.4	37452.5	62265.8	98719.3	47088.4	17165.3	113149	56445.2	24253.8	14005.8	105800	36938.4	84668	34291.9	71990.2	24685.7	13960	81445.7	102836	85979.6	53679.8	94354.2	30745.6	33395.4	982.36	75706.1	31304.2	41290.8	79184.7	79967.7	30339.1	56168.1
K17320	63303.1	34647.7	64857.8	82361.4	64118.5	62590	67124	29134.5	17032.6	47958.3	52745.7	40596.8	36511.2	51762.1	87488	47995.5	47972.1	102789	170000	43347.2	77406.1	30400.5	98847.9	9254.2	17329.5	55642.2	88060.3	17944	80994.4	6872.84	91121.2	19682.4	65990	143046	25762.1	38230.3	22548.5	33060.3	11304	136321	38937.8	51579.2	29994.8	62211.8	28746.6	61018.5	37859.3	27050.8	23762.4
K01356	83058.9	41246.9	90272.2	50978.2	63495.6	61083.4	82286	43037.7	16474.7	81408.4	106673	23024.7	35630.1	52256.2	53293.2	68052.5	46619.3	73918.6	93628.6	57067.9	28607.6	42895.7	90838.6	12015	26494.8	117107	93155.4	44480.3	64281.8	10841.4	53539.2	28849.6	54194.3	108636	21611	22621.4	21656.6	54310.1	15219	107123	33697.5	43411.7	22310.3	60661.1	45849.7	44258.6	41009.3	43266.6	35998.6
K02075	59057	43863.3	15955	52537.5	50794.5	37344.7	60135.8	85779.7	12520.3	4263.86	20468	59885.1	8865.47	58526.1	49132.4	47826.3	73526.3	34533.9	36001.8	6374.53	98908.7	56174.9	18500.6	104331	49629.5	27788.2	16830.5	86409.4	42213.5	88319.4	52370	81374.6	47140.2	23225	72926.6	86335	87494.8	42536.2	93151.1	38638.9	50366.1	11566.4	74161.3	35122.1	40906.2	69487.6	74552.3	37680.3	48900.9
K00003	81817.4	86039	75589.1	36532.4	64644.7	55490.5	65092.7	35661.2	11184.7	51178.3	100995	18227.1	25189.7	88080.2	54134.9	54927.1	59860.2	62247.9	91391	38623.4	33653.8	32811	81007.9	11423	65261.8	100145	92945.7	40620.2	91897.3	37581	54351.2	23480.8	52027.2	100307	19318.4	21701.9	15083.4	39223	13713	97905.4	26306.8	37425.9	18262.3	56182.9	39110.6	50673	36433.2	34764.6	32564.9
K09797	22358	19951.2	21326.9	51383.2	32331.4	30827.9	68483.6	85272.9	11546.8	3402.66	8037.2	79493.8	7943.37	57382.8	43915.6	42782.8	25387.8	36416.8	17234.4	66743.2	33878.1	58572.8	16207.3	116036	10567.2	25921	11710.1	105789	32660.2	85611.9	41716.5	78914.6	43654.2	14963.6	97616.2	111801	84556.4	60088.4	95941	29491.5	48140.3	295.66	87556.6	33270	53548.6	79560	77596.6	40036.6	63612.4
K16213	49591.5	50325.5	25159.8	27783.6	122868	71079.3	49284.1	37192.3	12722.8	3742.6	14001.1	61592.4	15720	57386.3	67321.7	127073	110070	42591.5	57059.5	5966.55	92896.4	41017.2	25537.1	62240.5	48495.9	29835.9	19346.9	6142	101420	86351.3	39665.7	70597	57894.1	51856.8	49111.3	80023.2	80553.5	29262.6	89277.8	129772	39049	15394.1	53861.4	39626.5	23454.4	57272.8	64929.7	26710.7	29499.7
K19222	54142.2	35200.4	21565.8	55430.5	36289.4	36307.2	59208.2	59658.4	12464.9	4091.96	8619.8	80345.4	8512.47	48921.3	44710.9	46063.4	71278.6	37062.9	37845.6	62821.4	98719.3	47218.6	17466.1	111038	56788.7	25671.3	13215.2	105755	35680.3	85546.1	26388.9	70910.7	43736.9	10180.9	77571.9	104284	86631.4	52041.9	93115.8	29960.5	33916.5	995.36	75743.1	30404.2	42576	79542.3	79014.7	29690.3	53752.2
K01201	27830.4	41191.3	16406.7	83323.4	74111	56757.3	61097.1	88412.3	19117.4	4895.62	18748.1	58195.3	10735.7	56968.9	41992.5	89074.1	56487.9	17190.3	19348.7	3277.41	74955	45935.2	21864.1	123654	3701.84	26522.4	11930.9	150631	69442.3	87765.5	37143.9	66732.6	54884.8	26605.8	58886.6	80565	82319.4	37083.4	93907.6	62075.4	37722.4	11384.8	74241	35626.1	39827.8	87173.1	93236.4	30908	47186.5
K03500	77016.4	124244	69853.4	42504.5	57224.1	50688.8	57697.2	33062.3	13689.5	45101.7	83583	22102.8	27572.1	116731	47555.6	54787.6	78740.6	59182.2	84397.4	36930.8	26172.4	26388.4	75511	10157.5	110184	97830.2	80274	33917.2	100198	61786.6	61380.4	23579.1	44885.9	91336.5	16312.9	18926.3	16786.2	42783	12532.4	92776.2	27475.8	25760.5	17598.9	63175.2	33275	35906.2	33961.7	33342	28136.1
K08483	53669.9	84706.6	72476.3	74010.8	52255	59108.4	69889	41454.2	18534.9	80520.7	70009.2	34358.2	40533.5	79660.1	63035.8	49333.3	65463.4	72568	83576.5	51263.9	28987.1	47018.4	80722.1	8673.86	63147.9	79375.4	68021	44939.6	95643.3	34749.8	54362.6	20397.8	47775.3	122687	19027.1	20334.6	22646.3	44062.2	11690.9	128496	33342.4	57090.8	20145.9	63739	43718	55447.5	38769.8	39088.1	25751.4
K07816	85431.3	38935.4	70684.5	41997.1	45709.8	54487	75935.6	37091.4	17150.4	64426.3	73404.3	28126.8	29898.5	53230.2	69584.2	49175	47802.6	82279.5	145665	39173.7	59414.1	30058.3	107622	11453	21152.7	116081	121581	25348.3	62529.4	8108.89	76616.6	28284.4	62185.9	72629.4	25342.5	36419.7	18504.4	47382.5	17988.5	75163.8	23013.3	25596.5	21787.8	56036.2	36394.5	66070.1	50362.1	23872.7	38523.9
K11707	58574.7	37702.4	19493.8	52537.2	40622.2	36814.2	59816.9	85580.4	12486.9	4078.96	7557.8	59799.1	8716.97	58608.6	48929.2	47544.9	73236.1	34065.4	35926.1	6710.9	98761.3	54412.6	17768.6	104793	50169.5	27359.8	14837.7	77967.3	41816.3	88327.1	52189.2	81338.7	46827.2	19527.9	72887.1	86335	87133.4	43511.9	93119.3	36826.3	50075	1014.36	74050.6	34197.9	40694	69408.3	74581.7	35933.6	48701.2
K13292	95858.7	82499.3	79761.6	43006.9	58665.3	59858	61318.8	34052.5	15069.1	48695.2	117748	21200.8	28997.4	86301.9	48273.5	46556.4	60225	63087.9	97321	43107.3	28277.1	26991.8	68592.9	11239	71048.1	111385	97220.3	37587.6	83007.8	37054	51069.8	23800.9	47177.3	94413.9	17646.6	20109	16753.6	44124.8	13516.4	97978.8	26415.3	26365.7	16904.2	55830	33473.2	36731.1	33613.3	36269	33951.7
K13963	32736.5	66372	35906.1	43962.5	46199.2	19357.4	64730.8	63878.6	5017.82	4243.4	26713.1	55144.6	11251.6	90887.7	17548.4	48005.3	55640.2	27207.3	42609.4	65642.1	16288.3	43259.7	29971.1	97392.2	57214.1	38743.1	40143.2	81049	51776.1	106218	37438.9	61288	28618.7	26227.2	62546.9	94815.4	63713.5	41811.7	92968.9	44690.6	34293.3	2330.79	64582.6	49062.2	37266.1	71035.3	79703	29000.9	45616.4
K01912	141391	81730.1	40864.1	35924.1	106621	98246.5	32051.8	33650.5	28058.3	11607.4	53756.4	17353.3	11846.4	32889.4	91232.5	107887	156847	56028.8	82042.8	13752.9	219936	15792	41438.4	13604.7	112361	70538.9	48598.9	8584.47	104710	21592.8	72758.2	59457.7	87582.6	47873.7	30649.2	10812	56928.5	26607.3	6386.71	105222	26677.4	4965.53	17503.2	12636.8	22247.5	10602.1	13454.5	19556.9	31522.1
K16211	59880.5	32430.1	21547	51764.5	34317.3	17282.3	61747.3	60017.6	8459.34	3845.56	6848.3	77608.5	8309.77	49252.3	15392	41286.6	61700.4	36369.2	35415	61658.7	92613.3	46699.8	20376.2	113697	56152.2	23571	13076.7	105803	33451.1	80594.4	36829.9	61244.6	19059.3	12053.1	81548.7	102744	77717.4	53350.6	94217.6	27390.9	32345.7	933.36	75557.9	37841.3	41177.6	79221.5	79750.3	29864.6	58092.5
K04488	80805	84915	74998.9	45776.1	48614.5	55884.5	62597.1	35838.8	14816	47055.1	95693.1	27057.2	29029.6	87900.4	53275.8	46530.1	57085.1	64184.2	102345	40423.7	30844	30346.7	65767.3	10808.9	67600.2	107958	82157.3	40694.6	83732.2	35159.9	47150.3	22999.5	51467.9	96747.8	19660.6	23570	17764.5	46747.3	15004.4	92828.2	27751.1	36619.5	20158.7	56510.3	35184	46839.6	41219.9	35166.6	32383.7
K14058	51000.7	34769.9	12062.5	52091.5	36291.9	36280.2	63592.7	82997.4	12455.9	4078.96	6531.97	80380.1	8297.47	55105.8	44777.4	46100.9	71231.1	31687.9	37660.6	5929.9	98719.3	56065.6	17588.1	92490.9	49093.2	28409.5	13928.2	99520.3	36109.8	85661.1	28017.4	79402.7	43984.9	10051.4	79517.2	93384	81334.4	56121.9	91939	29917	49584	1015.36	87813.1	29321.2	47410.5	74491.3	78365.7	38077	48552.7
K00768	100252	101748	56331	57787.9	68371.7	67880.6	45207.4	30345	24552.6	46280.9	44166	24906.5	28158.7	70200.1	80580.9	72572.8	111089	68149.2	87258.9	34395.1	103504	24943.9	55194	9771.36	106802	79827.4	66838.2	32877.7	98802.7	39939.7	63131.4	34019.7	70241.3	78640.7	16785.7	17328.8	38591.6	37226	9936.4	99566.7	25557	25679.5	14051.8	50314.1	30969.2	25303.7	29041.8	28497.7	27737.4
K15727	82448	84718.2	21632.2	44857.6	12725.8	32729.5	49474.2	58554.2	5031.27	3924.8	5635	58574.8	6100.2	85631.1	38184.4	10595.8	127577	16172	57062.4	61868.5	155456	40351.2	22393.8	98517.4	145638	16823.5	14369.4	79529	37263.1	109875	28747.8	67101.2	28317.4	6614.6	61296.6	89201.4	72038.9	33534.6	89840.2	12350.5	33156.8	1483.67	62770.2	40654	34304.4	65744.8	74263.8	26460.9	39791
K02502	74751.4	38477.6	78906.6	44172	63431.2	69851.2	62904.2	39386.7	12074	54013.7	117316	18084.9	26849.3	51918.8	60992.6	60546.1	45786.7	80279.8	129186	45735.2	45628.9	33178.7	93266.8	10839.9	24167.7	105430	89829.9	41799.9	80759.8	12470.3	58947.1	24689.9	47429.5	95215.9	19502	23273.6	16331.8	37293.1	15217.4	128529	26487.7	38867.5	21713.8	55915.8	28160.1	58218.8	41023.1	39206.7	29791.3
K01673	60696	42242.1	20044.6	59627.7	51365	42229.6	61511.6	63368.4	14516.5	40588.1	23808.2	68812.9	20116.7	51937.4	50307.6	49511.8	79475	39830.6	42451.6	7153.65	104590	50361.3	35420.3	82584.4	53927	33332.4	18406.8	87756.1	38403	88263.1	36236	73940.3	32434.1	25034.6	51878.5	79989.3	87170.6	38187.9	90626.2	37157.9	40342	17395.7	66790.3	41725.9	34736.7	76737.8	80233	32513.9	35152.3
K00382	125552	116430	44834.7	27678	73198.9	61966.4	29905.8	10912.8	13788.1	6352.6	35942.7	32899.7	9432.77	54054.6	58572.7	61813.4	163878	37326	62697	66390.1	191340	13050.8	27914.8	37491.8	155030	55389.8	50910.4	38662	77239.1	42435	79361.9	32163.4	38473.4	38423.2	40353	39240.4	32094.5	41765.4	9758.4	62724.1	9959.98	13748.3	18109.4	29288.6	19042.6	18391.7	21128.9	11182.1	41055.6
K02217	82670.1	97081.6	41856.8	59762.5	60045.4	80024	38421.2	58960.8	19942.3	5935.98	45908.6	11826.5	9848.84	63722.1	86383.2	69027.5	119730	37595.8	50748.6	71333.2	131090	19613.5	29031.2	42680.8	114187	57958.5	45218.3	84063.5	80968.1	46790.1	65504.6	48907.8	57581	32827.4	48306.2	21460.9	48745.6	38103.7	10588.7	63296.8	28112	2983.72	29224	22278.1	35768	27938.9	30026	24496	48611.3
K08364	40198.3	34981.2	21891.6	46241.2	39229.7	21161.9	61710.7	61011.7	6441.1	3368.1	7080.8	76040.3	8069.9	50453.9	12164	41810.8	67579.2	15714.1	36747.4	61390.3	98715	46704	14813.7	110070	56406.4	23564.7	13888.8	102446	38021.2	81829.8	34745.7	54683.3	19887.7	14332	80133.2	102895	64330.2	53547.6	94285.8	34688.2	33114.9	895.5	75677.7	33359.7	41347.1	79168.9	80970.6	29746.5	52878.9
K07699	105166	33641.2	79113.4	49222.8	64751.8	63546.1	67288.8	27034.7	12119.3	45507.3	97966.8	14145.9	24961.7	58132.2	70374.1	64795.8	45536.1	64292.6	94950.5	43526.1	24744.7	31745.7	79002.4	12837.4	21899.1	120029	103118	13246.2	86353.2	9042.92	54155.4	27250.9	63852.3	125395	17127.5	22855.7	14922.3	41861.9	13992.1	135734	28925.6	40634.9	18143	49936.6	37824.4	42834.2	37639.6	27191	37114.9
K00864	86676.2	39930.1	70715	59802	59375.7	60962.8	63108.1	47754.6	18339.1	50654.8	93524.3	21546.4	32126.5	45771.7	66863.9	48752.4	40307.8	59130.8	95413.3	41489.4	38978.8	30379.2	85807.1	11393.4	28878.2	104980	86538.5	49351.7	85320.2	11054.3	69717.8	20697.2	54160.4	111977	23236.4	20147.8	20934.7	45769.8	15243.5	128708	29902.8	40275.5	18701.2	55547.3	35633	37943.9	37433.7	44637	33087.6
K01012	85359.6	93827.7	45695.5	53851	62888.9	93377.7	25331.7	19939.6	29284	14871.9	53428.3	37167.3	28580.4	79609.9	110905	82046.3	130429	96429	99098.6	28053.5	98483.9	14687.5	62449.7	9478.3	111717	81058.5	58072.7	17579	91168.8	50664.7	72060.3	53432.4	85086.7	62250.9	12569.8	17125	62698.2	34532.4	10257.4	85292.9	21489.7	6804.29	13618.8	38740.9	23876.9	36428.8	31582.6	14707	35152.8
[truncated: 4,757 more rows]
[truncated: 19 more columns]

## Sheet: KO_KEGG_Pathway_mapped
ko_id	ko_descp	Level1	Level2	Level3
K00001	E1.1.1.1, adh; alcohol dehydrogenase [EC:1.1.1.1]	Metabolism	Carbohydrate metabolism	Glycolysis / Gluconeogenesis
K00001	E1.1.1.1, adh; alcohol dehydrogenase [EC:1.1.1.1]	Metabolism	Carbohydrate metabolism	Pyruvate metabolism
[truncated: 10,015 more rows]

## Sheet: Count_Level2_Pathway
Level2	count	proportion
Protein families: signaling and cellular processes	1680	16.7715
[truncated: 53 more rows]

## Sheet: Count_Level3_Pathway
Level3	count	proportion
[truncated: 420 more rows]

[truncated: 7 more sheets: pathway_enrichment_N_OW, pathway_enrichment_N_OB, pathway_enrichment_OW_OB, oxidative stress _KO, ALDEx2_N vs OW, ALDEx2_N vs OB, ALDEx2_OB vs OW]
