# Supplementary material for: Gut microbiome and fecal metabolite profiles in obese school-aged children from Northern Thailand
Source: Front Microbiol. 2025 Sep 11;16:1657839. doi: 10.3389/fmicb.2025.1657839 (PMC12461226; doi:10.3389/fmicb.2025.1657839)
Supplement: Supplementary file 11 [file Table_7.XLSX]

## Sheet: N_Sig_Cluster
cluster_rank	cluster_X	best_adjusted_pvalue	cluster_Y
1	Pyramidobacter	0	K01577
1	Pyramidobacter	0	K07544
1	Pyramidobacter	0	K12241
1	Pyramidobacter	0	K00205
1	Pyramidobacter	0	K02691
1	Pyramidobacter	0	K18907
1	Pyramidobacter	0	K07653
1	Pyramidobacter	0	K13633
1	Pyramidobacter	0	K16150
1	Pyramidobacter	0	K09133
1	Pyramidobacter	0	K18292
1	Pyramidobacter	0	K10799
1	Pyramidobacter	0	K04100
1	Pyramidobacter	0	K09683
1	Pyramidobacter	0	K09129
1	Pyramidobacter	0	K21344
1	Pyramidobacter	0	K03298
1	Pyramidobacter	0	K15777
1	Pyramidobacter	0	K03304
2	Sellimonas	0	K15201
2	Sellimonas	0	K15363
3	Ezakiella	0	K09860
3	Ezakiella	0	K11210
3	Ezakiella	0	K22292
3	Ezakiella	0	K21637
3	Ezakiella	0	K21512
3	Ezakiella	0	K21218
3	Ezakiella	0	K21217
3	Ezakiella	0	K20954
3	Ezakiella	0	K20542
3	Ezakiella	0	K19516
3	Ezakiella	0	K16346
3	Ezakiella	0	K16077
3	Ezakiella	0	K12982
3	Ezakiella	0	K12252
3	Ezakiella	0	K11912
3	Ezakiella	0	K11211
3	Ezakiella	0	K10942
3	Ezakiella	0	K10941
3	Ezakiella	0	K10109
3	Ezakiella	0	K09938
3	Ezakiella	0	K06198
3	Ezakiella	0	K03314
3	Ezakiella	0	K03195
3	Ezakiella	0	K02079
3	Ezakiella	0	K02024
3	Ezakiella	0	K01136
3	Ezakiella	0	K11750
3	Ezakiella	0	K09909
3	Ezakiella	0	K01682
3	Ezakiella	0	K00247
3	Ezakiella	0	K00246
3	Ezakiella	0	K10238
3	Ezakiella	0	K06222
3	Ezakiella	0	K12052
3	Ezakiella	0	K03201
3	Ezakiella	0	K01364
3	Ezakiella	0	K09161
3	Succinivibrio	0	K09860
3	Succinivibrio	0	K11210
3	Succinivibrio	0	K22292
3	Succinivibrio	0	K21637
3	Succinivibrio	0	K21512
3	Succinivibrio	0	K21218
3	Succinivibrio	0	K21217
3	Succinivibrio	0	K20954
3	Succinivibrio	0	K20542
3	Succinivibrio	0	K19516
3	Succinivibrio	0	K16346
3	Succinivibrio	0	K16077
3	Succinivibrio	0	K12982
3	Succinivibrio	0	K12252
3	Succinivibrio	0	K11912
3	Succinivibrio	0	K11211
3	Succinivibrio	0	K10942
3	Succinivibrio	0	K10941
3	Succinivibrio	0	K10109
3	Succinivibrio	0	K09938
3	Succinivibrio	0	K06198
3	Succinivibrio	0	K03314
3	Succinivibrio	0	K03195
3	Succinivibrio	0	K02079
3	Succinivibrio	0	K02024
3	Succinivibrio	0	K01136
3	Succinivibrio	0	K11750
3	Succinivibrio	0	K09909
3	Succinivibrio	0	K01682
3	Succinivibrio	0	K00247
3	Succinivibrio	0	K00246
3	Succinivibrio	0	K10238
3	Succinivibrio	0	K06222
3	Succinivibrio	0	K12052
3	Succinivibrio	0	K03201
3	Succinivibrio	0	K01364
3	Succinivibrio	0	K09161
3	Extibacter	0	K09860
3	Extibacter	0	K11210
3	Extibacter	0	K22292
3	Extibacter	0	K21637
3	Extibacter	0	K21512
3	Extibacter	0	K21218
3	Extibacter	0	K21217
3	Extibacter	0	K20954
3	Extibacter	0	K20542
3	Extibacter	0	K19516
3	Extibacter	0	K16346
3	Extibacter	0	K16077
3	Extibacter	0	K12982
3	Extibacter	0	K12252
3	Extibacter	0	K11912
3	Extibacter	0	K11211
3	Extibacter	0	K10942
3	Extibacter	0	K10941
3	Extibacter	0	K10109
3	Extibacter	0	K09938
3	Extibacter	0	K06198
3	Extibacter	0	K03314
3	Extibacter	0	K03195
3	Extibacter	0	K02079
3	Extibacter	0	K02024
3	Extibacter	0	K01136
3	Extibacter	0	K11750
3	Extibacter	0	K09909
3	Extibacter	0	K01682
3	Extibacter	0	K00247
3	Extibacter	0	K00246
3	Extibacter	0	K10238
3	Extibacter	0	K06222
3	Extibacter	0	K12052
3	Extibacter	0	K03201
3	Extibacter	0	K01364
3	Extibacter	0	K09161
3	Coprobacillus	0	K09860
3	Coprobacillus	0	K11210
3	Coprobacillus	0	K22292
3	Coprobacillus	0	K21637
3	Coprobacillus	0	K21512
3	Coprobacillus	0	K21218
3	Coprobacillus	0	K21217
3	Coprobacillus	0	K20954
3	Coprobacillus	0	K20542
3	Coprobacillus	0	K19516
3	Coprobacillus	0	K16346
3	Coprobacillus	0	K16077
3	Coprobacillus	0	K12982
3	Coprobacillus	0	K12252
3	Coprobacillus	0	K11912
3	Coprobacillus	0	K11211
3	Coprobacillus	0	K10942
3	Coprobacillus	0	K10941
3	Coprobacillus	0	K10109
3	Coprobacillus	0	K09938
3	Coprobacillus	0	K06198
3	Coprobacillus	0	K03314
3	Coprobacillus	0	K03195
3	Coprobacillus	0	K02079
3	Coprobacillus	0	K02024
3	Coprobacillus	0	K01136
3	Coprobacillus	0	K11750
3	Coprobacillus	0	K09909
3	Coprobacillus	0	K01682
3	Coprobacillus	0	K00247
3	Coprobacillus	0	K00246
3	Coprobacillus	0	K10238
3	Coprobacillus	0	K06222
3	Coprobacillus	0	K12052
3	Coprobacillus	0	K03201
3	Coprobacillus	0	K01364
3	Coprobacillus	0	K09161
3	Porphyromonas	0	K09860
3	Porphyromonas	0	K11210
3	Porphyromonas	0	K22292
3	Porphyromonas	0	K21637
3	Porphyromonas	0	K21512
3	Porphyromonas	0	K21218
3	Porphyromonas	0	K21217
3	Porphyromonas	0	K20954
3	Porphyromonas	0	K20542
3	Porphyromonas	0	K19516
3	Porphyromonas	0	K16346
3	Porphyromonas	0	K16077
3	Porphyromonas	0	K12982
3	Porphyromonas	0	K12252
3	Porphyromonas	0	K11912
3	Porphyromonas	0	K11211
3	Porphyromonas	0	K10942
3	Porphyromonas	0	K10941
3	Porphyromonas	0	K10109
3	Porphyromonas	0	K09938
3	Porphyromonas	0	K06198
3	Porphyromonas	0	K03314
3	Porphyromonas	0	K03195
3	Porphyromonas	0	K02079
3	Porphyromonas	0	K02024
3	Porphyromonas	0	K01136
3	Porphyromonas	0	K11750
3	Porphyromonas	0	K09909
3	Porphyromonas	0	K01682
3	Porphyromonas	0	K00247
3	Porphyromonas	0	K00246
3	Porphyromonas	0	K10238
3	Porphyromonas	0	K06222
3	Porphyromonas	0	K12052
3	Porphyromonas	0	K03201
3	Porphyromonas	0	K01364
3	Porphyromonas	0	K09161
3	Prevotella	0	K09860
3	Prevotella	0	K11210
3	Prevotella	0	K22292
3	Prevotella	0	K21637
3	Prevotella	0	K21512
3	Prevotella	0	K21218
3	Prevotella	0	K21217
3	Prevotella	0	K20954
3	Prevotella	0	K20542
3	Prevotella	0	K19516
3	Prevotella	0	K16346
3	Prevotella	0	K16077
3	Prevotella	0	K12982
3	Prevotella	0	K12252
3	Prevotella	0	K11912
3	Prevotella	0	K11211
3	Prevotella	0	K10942
3	Prevotella	0	K10941
3	Prevotella	0	K10109
3	Prevotella	0	K09938
3	Prevotella	0	K06198
3	Prevotella	0	K03314
3	Prevotella	0	K03195
3	Prevotella	0	K02079
3	Prevotella	0	K02024
3	Prevotella	0	K01136
3	Prevotella	0	K11750
3	Prevotella	0	K09909
3	Prevotella	0	K01682
3	Prevotella	0	K00247
3	Prevotella	0	K00246
3	Prevotella	0	K10238
3	Prevotella	0	K06222
3	Prevotella	0	K12052
3	Prevotella	0	K03201
3	Prevotella	0	K01364
3	Prevotella	0	K09161
3	[Clostridium]_innocuum_group	0	K09860
3	[Clostridium]_innocuum_group	0	K11210
3	[Clostridium]_innocuum_group	0	K22292
3	[Clostridium]_innocuum_group	0	K21637
3	[Clostridium]_innocuum_group	0	K21512
3	[Clostridium]_innocuum_group	0	K21218
3	[Clostridium]_innocuum_group	0	K21217
3	[Clostridium]_innocuum_group	0	K20954
3	[Clostridium]_innocuum_group	0	K20542
3	[Clostridium]_innocuum_group	0	K19516
3	[Clostridium]_innocuum_group	0	K16346
3	[Clostridium]_innocuum_group	0	K16077
3	[Clostridium]_innocuum_group	0	K12982
3	[Clostridium]_innocuum_group	0	K12252
3	[Clostridium]_innocuum_group	0	K11912
3	[Clostridium]_innocuum_group	0	K11211
3	[Clostridium]_innocuum_group	0	K10942
3	[Clostridium]_innocuum_group	0	K10941
3	[Clostridium]_innocuum_group	0	K10109
3	[Clostridium]_innocuum_group	0	K09938
3	[Clostridium]_innocuum_group	0	K06198
3	[Clostridium]_innocuum_group	0	K03314
3	[Clostridium]_innocuum_group	0	K03195
3	[Clostridium]_innocuum_group	0	K02079
3	[Clostridium]_innocuum_group	0	K02024
3	[Clostridium]_innocuum_group	0	K01136
3	[Clostridium]_innocuum_group	0	K11750
3	[Clostridium]_innocuum_group	0	K09909
3	[Clostridium]_innocuum_group	0	K01682
3	[Clostridium]_innocuum_group	0	K00247
3	[Clostridium]_innocuum_group	0	K00246
3	[Clostridium]_innocuum_group	0	K10238
3	[Clostridium]_innocuum_group	0	K06222
3	[Clostridium]_innocuum_group	0	K12052
3	[Clostridium]_innocuum_group	0	K03201
3	[Clostridium]_innocuum_group	0	K01364
3	[Clostridium]_innocuum_group	0	K09161
4	Megamonas	0	K17489
4	Megamonas	0	K03278
4	Megamonas	0	K03275
4	Megamonas	0	K11734
4	Megamonas	0	K13014
4	Megamonas	0	K18303
4	Megamonas	0	K02507
4	Megamonas	0	K18302
4	Megamonas	0	K00619
4	Megamonas	0	K01848
4	Megamonas	0	K01849
5	Phascolarctobacterium	0	K21976
6	Phascolarctobacterium	0	K21975
7	Phascolarctobacterium	0	K21974
8	Phascolarctobacterium	0	K21087
9	Phascolarctobacterium	0	K21021
10	Phascolarctobacterium	0	K20956
11	Phascolarctobacterium	0	K19611
12	Phascolarctobacterium	0	K17938
13	Phascolarctobacterium	0	K17737
14	Phascolarctobacterium	0	K16840
15	Phascolarctobacterium	0	K16839
16	Phascolarctobacterium	0	K15540
17	Phascolarctobacterium	0	K14588
18	Phascolarctobacterium	0	K14057
19	Phascolarctobacterium	0	K13631
20	Phascolarctobacterium	0	K13409
21	Phascolarctobacterium	0	K13408
22	Phascolarctobacterium	0	K12957
23	Phascolarctobacterium	0	K12686
24	Phascolarctobacterium	0	K11911
25	Phascolarctobacterium	0	K11910
26	Phascolarctobacterium	0	K11905
27	Phascolarctobacterium	0	K11106
28	Phascolarctobacterium	0	K10678
29	Phascolarctobacterium	0	K09712
30	Phascolarctobacterium	0	K08994
31	Phascolarctobacterium	0	K08100
32	Phascolarctobacterium	0	K06202
33	Phascolarctobacterium	0	K06169
34	Phascolarctobacterium	0	K06159
35	Phascolarctobacterium	0	K05984
36	Phascolarctobacterium	0	K05526
37	Phascolarctobacterium	0	K04103
38	Phascolarctobacterium	0	K04082
39	Phascolarctobacterium	0	K04044
40	Phascolarctobacterium	0	K03971
41	Phascolarctobacterium	0	K03897
42	Phascolarctobacterium	0	K03835
43	Phascolarctobacterium	0	K03757
44	Phascolarctobacterium	0	K03472
45	Phascolarctobacterium	0	K03288
46	Phascolarctobacterium	0	K03119
47	Phascolarctobacterium	0	K02625
48	Phascolarctobacterium	0	K02623
49	Phascolarctobacterium	0	K02362
50	Phascolarctobacterium	0	K01851
51	Phascolarctobacterium	0	K00892
52	Phascolarctobacterium	0	K00839
53	Phascolarctobacterium	0	K22478
54	Phascolarctobacterium	0	K22105
55	Phascolarctobacterium	0	K21698
56	Phascolarctobacterium	0	K21695
57	Phascolarctobacterium	0	K21135
58	Phascolarctobacterium	0	K20256
59	Phascolarctobacterium	0	K19810
60	Phascolarctobacterium	0	K19803
61	Phascolarctobacterium	0	K19610
62	Phascolarctobacterium	0	K19416
63	Phascolarctobacterium	0	K19303
64	Phascolarctobacterium	0	K19228
65	Phascolarctobacterium	0	K19226
66	Phascolarctobacterium	0	K19162
67	Phascolarctobacterium	0	K19000
68	Phascolarctobacterium	0	K18850
69	Phascolarctobacterium	0	K18590
70	Phascolarctobacterium	0	K18552
71	Phascolarctobacterium	0	K18141
72	Phascolarctobacterium	0	K16842
73	Phascolarctobacterium	0	K16693
74	Phascolarctobacterium	0	K16322
75	Phascolarctobacterium	0	K15974
76	Phascolarctobacterium	0	K15723
77	Phascolarctobacterium	0	K15548
78	Phascolarctobacterium	0	K15536
79	Phascolarctobacterium	0	K15396
80	Phascolarctobacterium	0	K14762
81	Phascolarctobacterium	0	K14159
82	Phascolarctobacterium	0	K14052
83	Phascolarctobacterium	0	K13892
84	Phascolarctobacterium	0	K13635
85	Phascolarctobacterium	0	K13301
86	Phascolarctobacterium	0	K13053
87	Phascolarctobacterium	0	K12963
88	Phascolarctobacterium	0	K12582
89	Phascolarctobacterium	0	K12525
90	Phascolarctobacterium	0	K12149
91	Phascolarctobacterium	0	K12148
92	Phascolarctobacterium	0	K12147
93	Phascolarctobacterium	0	K11929
94	Phascolarctobacterium	0	K11926
95	Phascolarctobacterium	0	K11736
96	Phascolarctobacterium	0	K11474
97	Phascolarctobacterium	0	K11258
98	Phascolarctobacterium	0	K11107
99	Phascolarctobacterium	0	K10748
100	Phascolarctobacterium	0	K10024
101	Phascolarctobacterium	0	K10017
102	Phascolarctobacterium	0	K10016
103	Phascolarctobacterium	0	K10015
104	Phascolarctobacterium	0	K10000
105	Phascolarctobacterium	0	K09999
106	Phascolarctobacterium	0	K09997
107	Phascolarctobacterium	0	K09958
108	Phascolarctobacterium	0	K09920
109	Phascolarctobacterium	0	K09917
110	Phascolarctobacterium	0	K09916
111	Phascolarctobacterium	0	K09911
112	Phascolarctobacterium	0	K09910
113	Phascolarctobacterium	0	K09908
114	Phascolarctobacterium	0	K09907
114	Phascolarctobacterium	0	K09906
114	Phascolarctobacterium	0	K09904
114	Phascolarctobacterium	0	K09901
114	Phascolarctobacterium	0	K09898
114	Phascolarctobacterium	0	K09894
114	Phascolarctobacterium	0	K09893
114	Phascolarctobacterium	0	K09892
114	Phascolarctobacterium	0	K09801
114	Phascolarctobacterium	0	K08993
114	Phascolarctobacterium	0	K08682
114	Phascolarctobacterium	0	K08163
114	Phascolarctobacterium	0	K08160
114	Phascolarctobacterium	0	K07806
114	Phascolarctobacterium	0	K07789
114	Phascolarctobacterium	0	K07788
114	Phascolarctobacterium	0	K07773
114	Phascolarctobacterium	0	K07771
114	Phascolarctobacterium	0	K07751
114	Phascolarctobacterium	0	K07677
114	Phascolarctobacterium	0	K07676
114	Phascolarctobacterium	0	K07661
114	Phascolarctobacterium	0	K07660
114	Phascolarctobacterium	0	K07643
114	Phascolarctobacterium	0	K07639
114	Phascolarctobacterium	0	K07637
114	Phascolarctobacterium	0	K07286
114	Phascolarctobacterium	0	K07285
114	Phascolarctobacterium	0	K07269
114	Phascolarctobacterium	0	K07268
114	Phascolarctobacterium	0	K07237
114	Phascolarctobacterium	0	K07236
114	Phascolarctobacterium	0	K07229
114	Phascolarctobacterium	0	K07225
114	Phascolarctobacterium	0	K07186
114	Phascolarctobacterium	0	K07070
114	Phascolarctobacterium	0	K06957
114	Phascolarctobacterium	0	K06219
114	Phascolarctobacterium	0	K06176
114	Phascolarctobacterium	0	K06149
114	Phascolarctobacterium	0	K06141
114	Phascolarctobacterium	0	K05997
114	Phascolarctobacterium	0	K05839
114	Phascolarctobacterium	0	K05835
114	Phascolarctobacterium	0	K05790
114	Phascolarctobacterium	0	K05594
114	Phascolarctobacterium	0	K05501
114	Phascolarctobacterium	0	K05368
114	Phascolarctobacterium	0	K04775
114	Phascolarctobacterium	0	K04753
114	Phascolarctobacterium	0	K04064
114	Phascolarctobacterium	0	K04062
114	Phascolarctobacterium	0	K03981
114	Phascolarctobacterium	0	K03840
114	Phascolarctobacterium	0	K03837
114	Phascolarctobacterium	0	K03807
114	Phascolarctobacterium	0	K03804
114	Phascolarctobacterium	0	K03777
114	Phascolarctobacterium	0	K03764
114	Phascolarctobacterium	0	K03747
114	Phascolarctobacterium	0	K03690
114	Phascolarctobacterium	0	K03675
114	Phascolarctobacterium	0	K03674
114	Phascolarctobacterium	0	K03645
114	Phascolarctobacterium	0	K03633
114	Phascolarctobacterium	0	K03632
114	Phascolarctobacterium	0	K03576
114	Phascolarctobacterium	0	K03557
114	Phascolarctobacterium	0	K03516
114	Phascolarctobacterium	0	K03366
114	Phascolarctobacterium	0	K03214
114	Phascolarctobacterium	0	K03184
114	Phascolarctobacterium	0	K03181
114	Phascolarctobacterium	0	K02853
114	Phascolarctobacterium	0	K02846
114	Phascolarctobacterium	0	K02742
114	Phascolarctobacterium	0	K02686
114	Phascolarctobacterium	0	K02680
114	Phascolarctobacterium	0	K02505
114	Phascolarctobacterium	0	K02504
114	Phascolarctobacterium	0	K02495
114	Phascolarctobacterium	0	K02485
114	Phascolarctobacterium	0	K02442
114	Phascolarctobacterium	0	K02345
114	Phascolarctobacterium	0	K02344
114	Phascolarctobacterium	0	K01521
114	Phascolarctobacterium	0	K01175
114	Phascolarctobacterium	0	K01146
114	Phascolarctobacterium	0	K00840
114	Phascolarctobacterium	0	K00322
114	Phascolarctobacterium	0	K00032
114	Phascolarctobacterium	0	K00299
114	Phascolarctobacterium	0	K12974
114	Phascolarctobacterium	0	K10013
114	Phascolarctobacterium	0	K07346
114	Phascolarctobacterium	0	K06205
114	Phascolarctobacterium	0	K02403
114	Phascolarctobacterium	0	K02402
114	Phascolarctobacterium	0	K01766
114	Phascolarctobacterium	0	K09475
114	Phascolarctobacterium	0	K11906
114	Phascolarctobacterium	0	K11892
114	Phascolarctobacterium	0	K12975
114	Phascolarctobacterium	0	K11685
114	Phascolarctobacterium	0	K03468
114	Phascolarctobacterium	0	K19229
114	Phascolarctobacterium	0	K19227
114	Phascolarctobacterium	0	K18800
114	Phascolarctobacterium	0	K13634
114	Phascolarctobacterium	0	K12961
114	Phascolarctobacterium	0	K09996
114	Phascolarctobacterium	0	K08070
114	Phascolarctobacterium	0	K07687
114	Phascolarctobacterium	0	K07662
114	Phascolarctobacterium	0	K07640
114	Phascolarctobacterium	0	K14062
114	Phascolarctobacterium	0	K10014
114	Phascolarctobacterium	0	K09476
114	Phascolarctobacterium	0	K07345
114	Phascolarctobacterium	0	K09824
114	Phascolarctobacterium	0	K19230
114	Phascolarctobacterium	0	K05517
114	Phascolarctobacterium	0	K06006
114	Phascolarctobacterium	0	K05874
114	Phascolarctobacterium	0	K15461
114	Phascolarctobacterium	0	K09921
114	Phascolarctobacterium	0	K05804
114	Phascolarctobacterium	0	K06609
114	Phascolarctobacterium	0	K15268
114	Phascolarctobacterium	0	K02682
114	Phascolarctobacterium	0	K07262
115	Bosea	0	K22087
115	Bosea	0	K07666
115	Bosea	0	K21134
115	Bosea	0	K19338
115	Bosea	0	K00523
116	Bosea	0	K22086
116	Bosea	0	K07234
116	Bosea	0	K21062
116	Bosea	0	K07799
116	Bosea	0	K12372
117	Bosea	0	K22085
117	Bosea	0	K07104
117	Bosea	0	K17325
117	Bosea	0	K07140
117	Bosea	0	K04768
118	Bosea	0	K22084
118	Bosea	0	K07077
118	Bosea	0	K17323
118	Bosea	0	K22025
118	Bosea	0	K18306
119	Bosea	0	K21700
119	Bosea	0	K07020
119	Bosea	0	K17322
119	Bosea	0	K21136
119	Bosea	0	K18299
120	Bosea	0	K21645
120	Bosea	0	K04117
120	Bosea	0	K17321
120	Bosea	0	K15783
120	Bosea	0	K14451
121	Bosea	0	K21019
121	Bosea	0	K04102
121	Bosea	0	K16871
121	Bosea	0	K10191
121	Bosea	0	K14446
122	Bosea	0	K20962
122	Bosea	0	K04033
122	Bosea	0	K16653
122	Bosea	0	K09456
122	Bosea	0	K13593
123	Bosea	0	K20807
123	Bosea	0	K03815
123	Bosea	0	K15578
123	Bosea	0	K01432
123	Bosea	0	K11357
124	Bosea	0	K20539
124	Bosea	0	K03464
124	Bosea	0	K15577
124	Bosea	0	K08970
124	Bosea	0	K09965
125	Bosea	0	K19713
125	Bosea	0	K03396
125	Bosea	0	K14727
125	Bosea	0	K10680
125	Bosea	0	K09701
126	Bosea	0	K19597
126	Bosea	0	K03381
126	Bosea	0	K13013
126	Bosea	0	K12368
126	Bosea	0	K07167
127	Bosea	0	K19595
127	Bosea	0	K02613
127	Bosea	0	K12658
127	Bosea	0	K15576
127	Bosea	0	K06954
128	Bosea	0	K19594
128	Bosea	0	K02571
128	Bosea	0	K11957
128	Bosea	0	K00570
128	Bosea	0	K05605
129	Bosea	0	K19191
129	Bosea	0	K02569
129	Bosea	0	K09795
129	Bosea	0	K08989
129	Bosea	0	K15724
130	Bosea	0	K18990
130	Bosea	0	K02228
130	Bosea	0	K09471
130	Bosea	0	K01459
130	Bosea	0	K12371
131	Bosea	0	K18661
131	Bosea	0	K01908
131	Bosea	0	K09386
131	Bosea	0	K03776
131	Bosea	0	K16291
132	Bosea	0	K18359
132	Bosea	0	K01721
132	Bosea	0	K07623
132	Bosea	0	K16299
132	Bosea	0	K22066
133	Bosea	0	K18307
133	Bosea	0	K01720
133	Bosea	0	K07492
133	Bosea	0	K03669
133	Bosea	0	K18902
134	Bosea	0	K18225
134	Bosea	0	K01622
134	Bosea	0	K07401
134	Bosea	0	K13896
134	Bosea	0	K18649
135	Bosea	0	K18199
135	Bosea	0	K01578
135	Bosea	0	K07161
135	Bosea	0	K09565
135	Bosea	0	K13941
136	Bosea	0	K17285
136	Bosea	0	K01556
136	Bosea	0	K05774
136	Bosea	0	K00364
136	Bosea	0	K13797
137	Bosea	0	K17230
137	Bosea	0	K01169
137	Bosea	0	K04090
137	Bosea	0	K07659
137	Bosea	0	K13245
138	Bosea	0	K17229
138	Bosea	0	K00875
138	Bosea	0	K03943
138	Bosea	0	K17226
138	Bosea	0	K07395
139	Bosea	0	K17225
139	Bosea	0	K00596
139	Bosea	0	K03192
139	Bosea	0	K11475
139	Bosea	0	K06125
140	Bosea	0	K17224
140	Bosea	0	K00481
140	Bosea	0	K02234
140	Bosea	0	K00822
140	Bosea	0	K05603
141	Bosea	0	K16514
141	Bosea	0	K00452
141	Bosea	0	K00808
141	Bosea	0	K03670
141	Bosea	0	K03941
142	Bosea	0	K16168
142	Bosea	0	K00365
142	Bosea	0	K00449
142	Bosea	0	K00285
142	Bosea	0	K00410
143	Bosea	0	K16167
143	Bosea	0	K00043
143	Bosea	0	K00448
143	Bosea	0	K09970
143	Bosea	0	K21430
144	Bosea	0	K15269
144	Bosea	0	K20940
144	Bosea	0	K00407
144	Bosea	0	K09969
144	Bosea	0	K02509
145	Bosea	0	K15054
145	Bosea	0	K19776
145	Bosea	0	K09791
145	Bosea	0	K00405
146	Bosea	0	K14581
146	Bosea	0	K10003
146	Bosea	0	K03919
146	Bosea	0	K00404
147	Bosea	0	K14449
147	Bosea	0	K10001
147	Bosea	0	K01782
147	Bosea	0	K00304
148	Bosea	0	K14447
148	Bosea	0	K11708
148	Bosea	0	K06938
148	Bosea	0	K00126
149	Bosea	0	K13876
149	Bosea	0	K07028
149	Bosea	0	K18824
149	Bosea	0	K00114
150	Bosea	0	K13816
150	Bosea	0	K15352
150	Bosea	0	K03428
150	Bosea	0	K00103
151	Bosea	0	K13775
151	Bosea	0	K11605
151	Bosea	0	K22187
151	Bosea	0	K00098
152	Bosea	0	K13490
152	Bosea	0	K01856
152	Bosea	0	K19670
152	Bosea	0	K00039
153	Bosea	0	K13489
153	Bosea	0	K11604
153	Bosea	0	K18981
153	Bosea	0	K11073
154	Bosea	0	K13488
154	Bosea	0	K21757
154	Bosea	0	K17227
154	Bosea	0	K07147
155	Bosea	0	K13487
155	Bosea	0	K19837
155	Bosea	0	K17223
155	Bosea	0	K02043
156	Bosea	0	K13255
156	Bosea	0	K18988
156	Bosea	0	K17222
156	Bosea	0	K00480
157	Bosea	0	K11745
157	Bosea	0	K11743
157	Bosea	0	K16844
157	Bosea	0	K03445
158	Bosea	0	K11080
158	Bosea	0	K11742
158	Bosea	0	K16300
158	Bosea	0	K06136
159	Bosea	0	K11079
159	Bosea	0	K10038
159	Bosea	0	K10025
159	Bosea	0	K18163
160	Bosea	0	K10023
160	Bosea	0	K10004
160	Bosea	0	K09846
160	Bosea	0	K12370
161	Bosea	0	K09982
161	Bosea	0	K10565
161	Bosea	0	K05818
161	Bosea	0	K12369
162	Bosea	0	K09959
162	Bosea	0	K09998
162	Bosea	0	K02624
162	Bosea	0	K09945
163	Bosea	0	K09024
163	Bosea	0	K08997
163	Bosea	0	K02229
163	Bosea	0	K09937
164	Bosea	0	K08691
164	Bosea	0	K11709
164	Bosea	0	K00446
164	Bosea	0	K07232
165	Bosea	0	K08344
165	Bosea	0	K11606
165	Bosea	0	K00387
165	Bosea	0	K06918
166	Bosea	0	K07772
166	Bosea	0	K22131
166	Bosea	0	K10002
166	Bosea	0	K02196
167	Bosea	0	K07807
167	Bosea	0	K22310
167	Bosea	0	K10020
167	Bosea	0	K06145
168	Coprococcus	0	K00884
168	Coprococcus	0	K02771
168	Catenibacterium	0	K00884
168	Catenibacterium	0	K02771
168	Gemmiger	0	K00884
168	Gemmiger	0	K02771
169	Ruminococcus	0	K13853
169	Ruminococcus	0	K15856
169	Ruminococcus	0	K22112
169	Ruminococcus	0	K12216
169	Ruminococcus	0	K06933
169	Ruminococcus	0	K01152
169	Ruminococcus	0	K07494
169	Ruminococcus	0	K06420
169	Ruminococcus	0	K15518
169	Romboutsia	0	K13853
169	Romboutsia	0	K15856
169	Romboutsia	0	K22112
169	Romboutsia	0	K12216
169	Romboutsia	0	K06933
169	Romboutsia	0	K01152
169	Romboutsia	0	K07494
169	Romboutsia	0	K06420
169	Romboutsia	0	K15518
170	Coprobacter	0	K08589
170	Coprobacter	0	K07396
170	Coprobacter	0	K08280
170	Coprobacter	0	K20862
170	Coprobacter	0	K06413
171	Agathobacter	0	K15922
171	Agathobacter	0	K02679
171	Agathobacter	0	K08085
171	Agathobacter	0	K07800
171	Agathobacter	0	K17763
171	Agathobacter	0	K01460
171	Agathobacter	0	K22409
171	Agathobacter	0	K01597
171	Agathobacter	0	K06545
171	Agathobacter	0	K13912
172	DTU089	0	K09143
172	DTU089	0	K21429
172	DTU089	0	K16841
172	DTU089	0	K18829
172	DTU089	0	K03416
172	DTU089	0	K20140
172	DTU089	0	K05937
172	DTU089	0	K06336
172	DTU089	0	K18987
172	DTU089	0	K04618
172	DTU089	0	K17063
172	DTU089	0	K18143
172	DTU089	0	K21163
172	DTU089	0	K08306
172	DTU089	0	K08308
172	UC5-1-2E3	0	K09143
172	UC5-1-2E3	0	K21429
172	UC5-1-2E3	0	K16841
172	UC5-1-2E3	0	K18829
172	UC5-1-2E3	0	K03416
172	UC5-1-2E3	0	K20140
172	UC5-1-2E3	0	K05937
172	UC5-1-2E3	0	K06336
172	UC5-1-2E3	0	K18987
172	UC5-1-2E3	0	K04618
172	UC5-1-2E3	0	K17063
172	UC5-1-2E3	0	K18143
172	UC5-1-2E3	0	K21163
172	UC5-1-2E3	0	K08306
172	UC5-1-2E3	0	K08308
173	Rothia	0	K22336
173	Rothia	0	K22319
173	Rothia	0	K22317
173	Rothia	0	K22297
173	Rothia	0	K21481
173	Rothia	0	K21142
173	Rothia	0	K20861
173	Rothia	0	K20500
173	Rothia	0	K20423
173	Rothia	0	K18917
173	Rothia	0	K18568
173	Rothia	0	K18455
173	Rothia	0	K17883
173	Rothia	0	K16234
173	Rothia	0	K16164
173	Rothia	0	K16045
173	Rothia	0	K15525
173	Rothia	0	K15521
173	Rothia	0	K14339
173	Rothia	0	K14337
173	Rothia	0	K11608
173	Rothia	0	K08987
173	Rothia	0	K05602
173	Rothia	0	K04756
173	Rothia	0	K04561
173	Rothia	0	K03891
173	Rothia	0	K03890
173	Rothia	0	K03889
173	Rothia	0	K03343
173	Rothia	0	K16870
173	Rothia	0	K11602
173	Rothia	0	K11601
173	Rothia	0	K00153
173	Rothia	0	K13671
173	Rothia	0	K09818
173	Rothia	0	K02351
173	Rothia	0	K21691
174	Coprobacillus	0	K21745
174	Porphyromonas	0	K21745
174	Prevotella	0	K21745
174	[Clostridium]_innocuum_group	0	K21745
175	Coprobacillus	0	K10925
175	Porphyromonas	0	K10925
175	Prevotella	0	K10925
175	[Clostridium]_innocuum_group	0	K10925
176	Coprobacillus	0	K12516
176	Coprobacillus	0	K19126
176	Coprobacillus	0	K19125
176	Coprobacillus	0	K19123
176	Coprobacillus	0	K19124
176	Porphyromonas	0	K12516
176	Porphyromonas	0	K19126
176	Porphyromonas	0	K19125
176	Porphyromonas	0	K19123
176	Porphyromonas	0	K19124
176	Prevotella	0	K12516
176	Prevotella	0	K19126
176	Prevotella	0	K19125
176	Prevotella	0	K19123
176	Prevotella	0	K19124
176	[Clostridium]_innocuum_group	0	K12516
176	[Clostridium]_innocuum_group	0	K19126
176	[Clostridium]_innocuum_group	0	K19125
176	[Clostridium]_innocuum_group	0	K19123
176	[Clostridium]_innocuum_group	0	K19124
177	Fusobacterium	0	K07227
177	Fusobacterium	0	K00813
177	Fusobacterium	0	K04754
177	Fusobacterium	0	K07274
177	Fusobacterium	0	K02064
177	Fusobacterium	0	K19975
177	Fusobacterium	0	K07487
177	Fusobacterium	0	K03287
177	Fusobacterium	0	K02850
177	Fusobacterium	0	K01269
177	Fusobacterium	0	K03653
177	Fusobacterium	0	K22212
177	Fusobacterium	0	K06906
177	Fusobacterium	0	K21936
177	Fusobacterium	0	K09802
177	Fusobacterium	0	K07019
177	Fusobacterium	0	K03796
177	Fusobacterium	0	K09858
177	Fusobacterium	0	K09729
177	Fusobacterium	0	K02565
178	Schaalia	0	K20902
178	Schaalia	0	K20901
178	Schaalia	0	K18230
178	Schaalia	0	K16237
178	Schaalia	0	K14956
178	Schaalia	0	K12954
178	Schaalia	0	K11735
178	Schaalia	0	K10227
178	Schaalia	0	K21401
178	Schaalia	0	K08256
178	Schaalia	0	K22311
178	Schaalia	0	K16301
178	Schaalia	0	K03212
178	Schaalia	0	K07224
178	Schaalia	0	K14743
178	Schaalia	0	K21885
178	Schaalia	0	K15733
178	Schaalia	0	K05522
178	Schaalia	0	K00374
178	Schaalia	0	K00373
178	Schaalia	0	K00371
178	Schaalia	0	K20469
178	Schaalia	0	K16019
178	Schaalia	0	K07778
178	Schaalia	0	K01616
178	Schaalia	0	K07693
178	Schaalia	0	K11603
178	Schaalia	0	K00370
178	Schaalia	0	K07465
178	Schaalia	0	K17329
179	TM7x	0	K03490
179	TM7x	0	K03923
179	TM7x	0	K07812
179	TM7x	0	K17762
179	TM7x	0	K17752
179	TM7x	0	K14393
179	TM7x	0	K07094
179	TM7x	0	K01216
179	TM7x	0	K16267
179	TM7x	0	K12984
179	TM7x	0	K07182
179	TM7x	0	K22351
179	TM7x	0	K20977
179	TM7x	0	K20755
179	TM7x	0	K20616
179	TM7x	0	K18966
179	TM7x	0	K18786
179	TM7x	0	K16648
179	TM7x	0	K15862
179	TM7x	0	K15497
179	TM7x	0	K13930
179	TM7x	0	K13688
179	TM7x	0	K12226
179	TM7x	0	K11942
179	TM7x	0	K11264
179	TM7x	0	K09792
179	TM7x	0	K08354
179	TM7x	0	K07803
179	TM7x	0	K07752
179	TM7x	0	K07501
179	TM7x	0	K07394
179	TM7x	0	K06039
179	TM7x	0	K05994
179	TM7x	0	K03886
179	TM7x	0	K03731
179	TM7x	0	K02636
179	TM7x	0	K01555
179	TM7x	0	K01434
179	TM7x	0	K01025
179	TM7x	0	K01016
179	TM7x	0	K00869
179	TM7x	0	K00569
179	TM7x	0	K00508
179	TM7x	0	K00298
179	TM7x	0	K00293
179	TM7x	0	K20757
179	TM7x	0	K15495
179	TM7x	0	K03933
179	TM7x	0	K11356
179	TM7x	0	K07648
179	TM7x	0	K09933
179	TM7x	0	K20967
179	TM7x	0	K07498
179	TM7x	0	K09835
179	TM7x	0	K17713
179	TM7x	0	K09158
179	TM7x	0	K06175
179	TM7x	0	K08324
179	TM7x	0	K14287
179	TM7x	0	K11391
179	TM7x	0	K09913
179	TM7x	0	K06151
179	TM7x	0	K06152
179	TM7x	0	K01400
179	TM7x	0	K19979
179	TM7x	0	K20433
179	Schaalia	0	K03490
179	Schaalia	0	K03923
179	Schaalia	0	K07812
179	Schaalia	0	K17762
179	Schaalia	0	K17752
179	Schaalia	0	K14393
179	Schaalia	0	K07094
179	Schaalia	0	K01216
179	Schaalia	0	K16267
179	Schaalia	0	K12984
179	Schaalia	0	K07182
179	Schaalia	0	K22351
179	Schaalia	0	K20977
179	Schaalia	0	K20755
179	Schaalia	0	K20616
179	Schaalia	0	K18966
179	Schaalia	0	K18786
179	Schaalia	0	K16648
179	Schaalia	0	K15862
179	Schaalia	0	K15497
179	Schaalia	0	K13930
179	Schaalia	0	K13688
179	Schaalia	0	K12226
179	Schaalia	0	K11942
179	Schaalia	0	K11264
179	Schaalia	0	K09792
179	Schaalia	0	K08354
179	Schaalia	0	K07803
179	Schaalia	0	K07752
179	Schaalia	0	K07501
179	Schaalia	0	K07394
179	Schaalia	0	K06039
179	Schaalia	0	K05994
179	Schaalia	0	K03886
179	Schaalia	0	K03731
179	Schaalia	0	K02636
179	Schaalia	0	K01555
179	Schaalia	0	K01434
179	Schaalia	0	K01025
179	Schaalia	0	K01016
179	Schaalia	0	K00869
179	Schaalia	0	K00569
179	Schaalia	0	K00508
179	Schaalia	0	K00298
179	Schaalia	0	K00293
179	Schaalia	0	K20757
179	Schaalia	0	K15495
179	Schaalia	0	K03933
179	Schaalia	0	K11356
179	Schaalia	0	K07648
179	Schaalia	0	K09933
179	Schaalia	0	K20967
179	Schaalia	0	K07498
179	Schaalia	0	K09835
179	Schaalia	0	K17713
179	Schaalia	0	K09158
179	Schaalia	0	K06175
179	Schaalia	0	K08324
179	Schaalia	0	K14287
179	Schaalia	0	K11391
179	Schaalia	0	K09913
179	Schaalia	0	K06151
179	Schaalia	0	K06152
179	Schaalia	0	K01400
179	Schaalia	0	K19979
179	Schaalia	0	K20433
180	Hoylesella	0	K06977
180	Fenollaria	0	K06977
181	[Eubacterium]_ruminantium_group	0	K20509
181	[Eubacterium]_ruminantium_group	0	K21022
181	[Eubacterium]_ruminantium_group	0	K06020
181	[Eubacterium]_ruminantium_group	0	K10953
181	[Eubacterium]_ruminantium_group	0	K10810
182	Anaerobutyricum	0	K02363
182	Anaerobutyricum	0	K04783
182	Anaerobutyricum	0	K06122
182	Anaerobutyricum	0	K08777
182	Anaerobutyricum	0	K08794
182	Anaerobutyricum	0	K18704
182	Anaerobutyricum	0	K00010
182	Anaerobutyricum	0	K00140
183	Eggerthella	0	K00148
183	Eggerthella	0	K11632
183	Eggerthella	0	K16176
183	Eggerthella	0	K22103
183	Eggerthella	0	K21901
183	Eggerthella	0	K00584
183	Eggerthella	0	K04037
183	Eggerthella	0	K14475
183	Eggerthella	0	K21701
183	Eggerthella	0	K21307
183	Eggerthella	0	K07006
183	Eggerthella	0	K02168
183	Eggerthella	0	K02570
183	Eggerthella	0	K03774
183	Eggerthella	0	K20199
183	Eggerthella	0	K19341
183	Eggerthella	0	K09834
183	Eggerthella	0	K04014
183	Eggerthella	0	K02359
183	Eggerthella	0	K21309
183	Eggerthella	0	K14982
183	Eggerthella	0	K18363
183	Eggerthella	0	K16214
183	Eggerthella	0	K18830
183	Lactonifactor	0	K00148
183	Lactonifactor	0	K11632
183	Lactonifactor	0	K16176
183	Lactonifactor	0	K22103
183	Lactonifactor	0	K21901
183	Lactonifactor	0	K00584
183	Lactonifactor	0	K04037
183	Lactonifactor	0	K14475
183	Lactonifactor	0	K21701
183	Lactonifactor	0	K21307
183	Lactonifactor	0	K07006
183	Lactonifactor	0	K02168
183	Lactonifactor	0	K02570
183	Lactonifactor	0	K03774
183	Lactonifactor	0	K20199
183	Lactonifactor	0	K19341
183	Lactonifactor	0	K09834
183	Lactonifactor	0	K04014
183	Lactonifactor	0	K02359
183	Lactonifactor	0	K21309
183	Lactonifactor	0	K14982
183	Lactonifactor	0	K18363
183	Lactonifactor	0	K16214
183	Lactonifactor	0	K18830
183	Acetanaerobacterium	0	K00148
183	Acetanaerobacterium	0	K11632
183	Acetanaerobacterium	0	K16176
183	Acetanaerobacterium	0	K22103
183	Acetanaerobacterium	0	K21901
183	Acetanaerobacterium	0	K00584
183	Acetanaerobacterium	0	K04037
183	Acetanaerobacterium	0	K14475
183	Acetanaerobacterium	0	K21701
183	Acetanaerobacterium	0	K21307
183	Acetanaerobacterium	0	K07006
183	Acetanaerobacterium	0	K02168
183	Acetanaerobacterium	0	K02570
183	Acetanaerobacterium	0	K03774
183	Acetanaerobacterium	0	K20199
183	Acetanaerobacterium	0	K19341
183	Acetanaerobacterium	0	K09834
183	Acetanaerobacterium	0	K04014
183	Acetanaerobacterium	0	K02359
183	Acetanaerobacterium	0	K21309
183	Acetanaerobacterium	0	K14982
183	Acetanaerobacterium	0	K18363
183	Acetanaerobacterium	0	K16214
183	Acetanaerobacterium	0	K18830
184	Oscillibacter	0	K00745
184	Oscillibacter	0	K12988
184	Oscillibacter	0	K04772
184	Oscillibacter	0	K07724
184	Christensenella	0	K00745
184	Christensenella	0	K12988
184	Christensenella	0	K04772
184	Christensenella	0	K07724
185	Eggerthella	0	K07506
185	Eggerthella	0	K00034
185	Eggerthella	0	K08310
185	Eggerthella	0	K03078
185	Eggerthella	0	K12288
185	Eggerthella	0	K10924
185	Eggerthella	0	K03577
185	Eggerthella	0	K18939
185	Eggerthella	0	K19965
185	Eggerthella	0	K18908
185	Eggerthella	0	K14587
185	Eggerthella	0	K18325
185	Eggerthella	0	K08259
185	Lactonifactor	0	K07506
185	Lactonifactor	0	K00034
185	Lactonifactor	0	K08310
185	Lactonifactor	0	K03078
185	Lactonifactor	0	K12288
185	Lactonifactor	0	K10924
185	Lactonifactor	0	K03577
185	Lactonifactor	0	K18939
185	Lactonifactor	0	K19965
185	Lactonifactor	0	K18908
185	Lactonifactor	0	K14587
185	Lactonifactor	0	K18325
185	Lactonifactor	0	K08259
185	Acetanaerobacterium	0	K07506
185	Acetanaerobacterium	0	K00034
185	Acetanaerobacterium	0	K08310
185	Acetanaerobacterium	0	K03078
185	Acetanaerobacterium	0	K12288
185	Acetanaerobacterium	0	K10924
185	Acetanaerobacterium	0	K03577
185	Acetanaerobacterium	0	K18939
185	Acetanaerobacterium	0	K19965
185	Acetanaerobacterium	0	K18908
185	Acetanaerobacterium	0	K14587
185	Acetanaerobacterium	0	K18325
185	Acetanaerobacterium	0	K08259
185	Acutalibacter	0	K07506
185	Acutalibacter	0	K00034
185	Acutalibacter	0	K08310
185	Acutalibacter	0	K03078
185	Acutalibacter	0	K12288
185	Acutalibacter	0	K10924
185	Acutalibacter	0	K03577
185	Acutalibacter	0	K18939
185	Acutalibacter	0	K19965
185	Acutalibacter	0	K18908
185	Acutalibacter	0	K14587
185	Acutalibacter	0	K18325
185	Acutalibacter	0	K08259
185	Alistipes	0	K07506
185	Alistipes	0	K00034
185	Alistipes	0	K08310
185	Alistipes	0	K03078
185	Alistipes	0	K12288
185	Alistipes	0	K10924
185	Alistipes	0	K03577
185	Alistipes	0	K18939
185	Alistipes	0	K19965
185	Alistipes	0	K18908
185	Alistipes	0	K14587
185	Alistipes	0	K18325
185	Alistipes	0	K08259
185	Ruthenibacterium	0	K07506
185	Ruthenibacterium	0	K00034
185	Ruthenibacterium	0	K08310
185	Ruthenibacterium	0	K03078
185	Ruthenibacterium	0	K12288
185	Ruthenibacterium	0	K10924
185	Ruthenibacterium	0	K03577
185	Ruthenibacterium	0	K18939
185	Ruthenibacterium	0	K19965
185	Ruthenibacterium	0	K18908
185	Ruthenibacterium	0	K14587
185	Ruthenibacterium	0	K18325
185	Ruthenibacterium	0	K08259
185	Holdemania	0	K07506
185	Holdemania	0	K00034
185	Holdemania	0	K08310
185	Holdemania	0	K03078
185	Holdemania	0	K12288
185	Holdemania	0	K10924
185	Holdemania	0	K03577
185	Holdemania	0	K18939
185	Holdemania	0	K19965
185	Holdemania	0	K18908
185	Holdemania	0	K14587
185	Holdemania	0	K18325
185	Holdemania	0	K08259
186	Bacteroides	0	K15520
186	Bacteroides	0	K18119
186	Bacteroides	0	K07048
186	Bacteroides	0	K06714
186	Bacteroides	0	K13921
186	Bacteroides	0	K21563
186	Bacteroides	0	K21898
186	Bacteroides	0	K16843
186	Bacteroides	0	K17238
186	Bacteroides	0	K17237
186	Bacteroides	0	K08094
186	Bacteroides	0	K02591
186	Bacteroides	0	K14083
186	Bacteroides	0	K02855
186	Bacteroides	0	K17315
186	Bacteroides	0	K08093
186	Bacteroides	0	K16905
186	Bacteroides	0	K22349
186	Bacteroides	0	K16906
186	Bacteroides	0	K07540
186	Bacteroides	0	K19563
186	Bacteroides	0	K18282
186	Bacteroides	0	K07782
186	Bacteroides	0	K11938
186	Segatella	0	K15520
186	Segatella	0	K18119
186	Segatella	0	K07048
186	Segatella	0	K06714
186	Segatella	0	K13921
186	Segatella	0	K21563
186	Segatella	0	K21898
186	Segatella	0	K16843
186	Segatella	0	K17238
186	Segatella	0	K17237
186	Segatella	0	K08094
186	Segatella	0	K02591
186	Segatella	0	K14083
186	Segatella	0	K02855
186	Segatella	0	K17315
186	Segatella	0	K08093
186	Segatella	0	K16905
186	Segatella	0	K22349
186	Segatella	0	K16906
186	Segatella	0	K07540
186	Segatella	0	K19563
186	Segatella	0	K18282
186	Segatella	0	K07782
186	Segatella	0	K11938
186	Faecalicatena	0	K15520
186	Faecalicatena	0	K18119
186	Faecalicatena	0	K07048
186	Faecalicatena	0	K06714
186	Faecalicatena	0	K13921
186	Faecalicatena	0	K21563
186	Faecalicatena	0	K21898
186	Faecalicatena	0	K16843
186	Faecalicatena	0	K17238
186	Faecalicatena	0	K17237
186	Faecalicatena	0	K08094
186	Faecalicatena	0	K02591
186	Faecalicatena	0	K14083
186	Faecalicatena	0	K02855
186	Faecalicatena	0	K17315
186	Faecalicatena	0	K08093
186	Faecalicatena	0	K16905
186	Faecalicatena	0	K22349
186	Faecalicatena	0	K16906
186	Faecalicatena	0	K07540
186	Faecalicatena	0	K19563
186	Faecalicatena	0	K18282
186	Faecalicatena	0	K07782
186	Faecalicatena	0	K11938
187	Bacteroides	0	K13929
187	Bacteroides	0	K16958
187	Bacteroides	0	K08161
187	Bacteroides	0	K22205
187	Bacteroides	0	K17468
187	Bacteroides	0	K16169
187	Bacteroides	0	K11337
187	Bacteroides	0	K05910
187	Bacteroides	0	K10237
187	Bacteroides	0	K07784
187	Segatella	0	K13929
187	Segatella	0	K16958
187	Segatella	0	K08161
187	Segatella	0	K22205
187	Segatella	0	K17468
187	Segatella	0	K16169
187	Segatella	0	K11337
187	Segatella	0	K05910
187	Segatella	0	K10237
187	Segatella	0	K07784
187	Faecalicatena	0	K13929
187	Faecalicatena	0	K16958
187	Faecalicatena	0	K08161
187	Faecalicatena	0	K22205
187	Faecalicatena	0	K17468
187	Faecalicatena	0	K16169
187	Faecalicatena	0	K11337
187	Faecalicatena	0	K05910
187	Faecalicatena	0	K10237
187	Faecalicatena	0	K07784
187	Bifidobacterium	0	K13929
187	Bifidobacterium	0	K16958
187	Bifidobacterium	0	K08161
187	Bifidobacterium	0	K22205
187	Bifidobacterium	0	K17468
187	Bifidobacterium	0	K16169
187	Bifidobacterium	0	K11337
187	Bifidobacterium	0	K05910
187	Bifidobacterium	0	K10237
187	Bifidobacterium	0	K07784
187	Blautia	0	K13929
187	Blautia	0	K16958
187	Blautia	0	K08161
187	Blautia	0	K22205
187	Blautia	0	K17468
187	Blautia	0	K16169
187	Blautia	0	K11337
187	Blautia	0	K05910
187	Blautia	0	K10237
187	Blautia	0	K07784
187	[Ruminococcus]_gnavus_group	0	K13929
187	[Ruminococcus]_gnavus_group	0	K16958
187	[Ruminococcus]_gnavus_group	0	K08161
187	[Ruminococcus]_gnavus_group	0	K22205
187	[Ruminococcus]_gnavus_group	0	K17468
187	[Ruminococcus]_gnavus_group	0	K16169
187	[Ruminococcus]_gnavus_group	0	K11337
187	[Ruminococcus]_gnavus_group	0	K05910
187	[Ruminococcus]_gnavus_group	0	K10237
187	[Ruminococcus]_gnavus_group	0	K07784
187	Enterocloster	0	K13929
187	Enterocloster	0	K16958
187	Enterocloster	0	K08161
187	Enterocloster	0	K22205
187	Enterocloster	0	K17468
187	Enterocloster	0	K16169
187	Enterocloster	0	K11337
187	Enterocloster	0	K05910
187	Enterocloster	0	K10237
187	Enterocloster	0	K07784
187	Flavonifractor	0	K13929
187	Flavonifractor	0	K16958
187	Flavonifractor	0	K08161
187	Flavonifractor	0	K22205
187	Flavonifractor	0	K17468
187	Flavonifractor	0	K16169
187	Flavonifractor	0	K11337
187	Flavonifractor	0	K05910
187	Flavonifractor	0	K10237
187	Flavonifractor	0	K07784
187	Dielma	0	K13929
187	Dielma	0	K16958
187	Dielma	0	K08161
187	Dielma	0	K22205
187	Dielma	0	K17468
187	Dielma	0	K16169
187	Dielma	0	K11337
187	Dielma	0	K05910
187	Dielma	0	K10237
187	Dielma	0	K07784
187	Eisenbergiella	0	K13929
187	Eisenbergiella	0	K16958
187	Eisenbergiella	0	K08161
187	Eisenbergiella	0	K22205
187	Eisenbergiella	0	K17468
187	Eisenbergiella	0	K16169
187	Eisenbergiella	0	K11337
187	Eisenbergiella	0	K05910
187	Eisenbergiella	0	K10237
187	Eisenbergiella	0	K07784
187	Hungatella	0	K13929
187	Hungatella	0	K16958
187	Hungatella	0	K08161
187	Hungatella	0	K22205
187	Hungatella	0	K17468
187	Hungatella	0	K16169
187	Hungatella	0	K11337
187	Hungatella	0	K05910
187	Hungatella	0	K10237
187	Hungatella	0	K07784
188	Terrisporobacter	0	K11635
189	Senegalimassilia	0	K01498
189	Senegalimassilia	0	K08930
189	Senegalimassilia	0	K15899
190	Fenollaria	0	K08723
190	Fenollaria	0	K21562
190	Fenollaria	0	K00933
190	Fenollaria	0	K00934
190	Fenollaria	0	K07311
190	Fenollaria	0	K18195
190	Fenollaria	0	K09931
190	Fenollaria	0	K13796
190	Fenollaria	0	K08357
190	Fenollaria	0	K09803
191	[Bacteroides]_pectinophilus_group	0	K13533
191	[Bacteroides]_pectinophilus_group	0	K02491
191	[Bacteroides]_pectinophilus_group	0	K02668
191	[Bacteroides]_pectinophilus_group	0	K20486
191	[Bacteroides]_pectinophilus_group	0	K19114
191	[Bacteroides]_pectinophilus_group	0	K19116
191	[Bacteroides]_pectinophilus_group	0	K13500
191	[Bacteroides]_pectinophilus_group	0	K12055
191	[Bacteroides]_pectinophilus_group	0	K11637
191	[Bacteroides]_pectinophilus_group	0	K21298
191	[Bacteroides]_pectinophilus_group	0	K10780
191	[Bacteroides]_pectinophilus_group	0	K16869
191	[Bacteroides]_pectinophilus_group	0	K07999
191	[Bacteroides]_pectinophilus_group	0	K06160
191	[Bacteroides]_pectinophilus_group	0	K18925
191	[Bacteroides]_pectinophilus_group	0	K15328
191	[Bacteroides]_pectinophilus_group	0	K22133
191	[Bacteroides]_pectinophilus_group	0	K16188
191	[Bacteroides]_pectinophilus_group	0	K15654
191	[Bacteroides]_pectinophilus_group	0	K08984
191	[Bacteroides]_pectinophilus_group	0	K01463
191	[Bacteroides]_pectinophilus_group	0	K13614
191	[Bacteroides]_pectinophilus_group	0	K13611
192	Hydrogenoanaerobacterium	0	K21972
192	Hydrogenoanaerobacterium	0	K21089
192	Hydrogenoanaerobacterium	0	K19072
192	Hydrogenoanaerobacterium	0	K18997
192	Hydrogenoanaerobacterium	0	K12683
192	Hydrogenoanaerobacterium	0	K12682
192	Hydrogenoanaerobacterium	0	K12681
192	Hydrogenoanaerobacterium	0	K07536
192	Hydrogenoanaerobacterium	0	K05831
192	Hydrogenoanaerobacterium	0	K05828
192	Hydrogenoanaerobacterium	0	K05826
192	Hydrogenoanaerobacterium	0	K05789
192	Hydrogenoanaerobacterium	0	K03918
192	Hydrogenoanaerobacterium	0	K18140
192	Hydrogenoanaerobacterium	0	K18129
192	Hydrogenoanaerobacterium	0	K12285
192	Hydrogenoanaerobacterium	0	K02247
192	Hydrogenoanaerobacterium	0	K18135
192	Hydrogenoanaerobacterium	0	K18457
192	Hydrogenoanaerobacterium	0	K09700
192	Cloacibacillus	0	K21972
192	Cloacibacillus	0	K21089
192	Cloacibacillus	0	K19072
192	Cloacibacillus	0	K18997
192	Cloacibacillus	0	K12683
192	Cloacibacillus	0	K12682
192	Cloacibacillus	0	K12681
192	Cloacibacillus	0	K07536
192	Cloacibacillus	0	K05831
192	Cloacibacillus	0	K05828
192	Cloacibacillus	0	K05826
192	Cloacibacillus	0	K05789
192	Cloacibacillus	0	K03918
192	Cloacibacillus	0	K18140
192	Cloacibacillus	0	K18129
192	Cloacibacillus	0	K12285
192	Cloacibacillus	0	K02247
192	Cloacibacillus	0	K18135
192	Cloacibacillus	0	K18457
192	Cloacibacillus	0	K09700
192	Tractidigestivibacter	0	K21972
192	Tractidigestivibacter	0	K21089
192	Tractidigestivibacter	0	K19072
192	Tractidigestivibacter	0	K18997
192	Tractidigestivibacter	0	K12683
192	Tractidigestivibacter	0	K12682
192	Tractidigestivibacter	0	K12681
192	Tractidigestivibacter	0	K07536
192	Tractidigestivibacter	0	K05831
192	Tractidigestivibacter	0	K05828
192	Tractidigestivibacter	0	K05826
192	Tractidigestivibacter	0	K05789
192	Tractidigestivibacter	0	K03918
192	Tractidigestivibacter	0	K18140
192	Tractidigestivibacter	0	K18129
192	Tractidigestivibacter	0	K12285
192	Tractidigestivibacter	0	K02247
192	Tractidigestivibacter	0	K18135
192	Tractidigestivibacter	0	K18457
192	Tractidigestivibacter	0	K09700
192	Candidatus_Soleaferrea	0	K21972
192	Candidatus_Soleaferrea	0	K21089
192	Candidatus_Soleaferrea	0	K19072
192	Candidatus_Soleaferrea	0	K18997
192	Candidatus_Soleaferrea	0	K12683
192	Candidatus_Soleaferrea	0	K12682
192	Candidatus_Soleaferrea	0	K12681
192	Candidatus_Soleaferrea	0	K07536
192	Candidatus_Soleaferrea	0	K05831
192	Candidatus_Soleaferrea	0	K05828
192	Candidatus_Soleaferrea	0	K05826
192	Candidatus_Soleaferrea	0	K05789
192	Candidatus_Soleaferrea	0	K03918
192	Candidatus_Soleaferrea	0	K18140
192	Candidatus_Soleaferrea	0	K18129
192	Candidatus_Soleaferrea	0	K12285
192	Candidatus_Soleaferrea	0	K02247
192	Candidatus_Soleaferrea	0	K18135
192	Candidatus_Soleaferrea	0	K18457
192	Candidatus_Soleaferrea	0	K09700
193	Asaccharobacter	9.03391e-218	K01577
193	Asaccharobacter	9.03391e-218	K07544
193	Asaccharobacter	9.03391e-218	K12241
193	Asaccharobacter	9.03391e-218	K00205
193	Asaccharobacter	9.03391e-218	K02691
194	Dialister	9.03391e-218	K16260
194	Dialister	9.03391e-218	K18903
194	Dialister	9.03391e-218	K17981
194	Dialister	9.03391e-218	K21349
194	Dialister	9.03391e-218	K02480
194	Dialister	9.03391e-218	K17816
194	Dialister	9.03391e-218	K03756
194	Dialister	9.03391e-218	K07326
195	Sphingomonas	9.03391e-218	K22479
195	Sphingomonas	9.03391e-218	K18096
195	Sphingomonas	9.03391e-218	K12129
195	Sphingomonas	9.03391e-218	K07116
195	Sphingomonas	9.03391e-218	K02452
195	Sphingomonas	9.03391e-218	K08964
195	Sphingomonas	9.03391e-218	K09948
195	Sphingomonas	9.03391e-218	K16090
195	Sphingomonas	9.03391e-218	K00472
195	Sphingomonas	9.03391e-218	K15918
196	Sphingomonas	9.03391e-218	K22303
196	Sphingomonas	9.03391e-218	K16240
196	Sphingomonas	9.03391e-218	K12127
196	Sphingomonas	9.03391e-218	K05886
196	Sphingomonas	9.03391e-218	K01974
196	Sphingomonas	9.03391e-218	K06991
196	Sphingomonas	9.03391e-218	K06443
196	Sphingomonas	9.03391e-218	K14335
196	Sphingomonas	9.03391e-218	K00154
196	Sphingomonas	9.03391e-218	K07290
197	Sphingomonas	9.03391e-218	K21822
197	Sphingomonas	9.03391e-218	K14414
197	Sphingomonas	9.03391e-218	K11089
197	Sphingomonas	9.03391e-218	K04110
197	Sphingomonas	9.03391e-218	K01569
197	Sphingomonas	9.03391e-218	K03829
197	Sphingomonas	9.03391e-218	K03535
197	Sphingomonas	9.03391e-218	K07336
197	Sphingomonas	9.03391e-218	K22185
197	Sphingomonas	9.03391e-218	K07136
198	Sphingomonas	9.03391e-218	K20976
198	Sphingomonas	9.03391e-218	K12661
198	Sphingomonas	9.03391e-218	K11003
198	Sphingomonas	9.03391e-218	K03391
198	Sphingomonas	9.03391e-218	K00450
198	Sphingomonas	9.03391e-218	K08365
198	Sphingomonas	9.03391e-218	K18587
198	Sphingomonas	9.03391e-218	K07233
198	Sphingomonas	9.03391e-218	K20527
198	Sphingomonas	9.03391e-218	K07215
199	Sphingomonas	9.03391e-218	K20431
199	Sphingomonas	9.03391e-218	K12303
199	Sphingomonas	9.03391e-218	K10253
199	Sphingomonas	9.03391e-218	K03203
199	Sphingomonas	9.03391e-218	K00255
199	Sphingomonas	9.03391e-218	K15746
199	Sphingomonas	9.03391e-218	K18586
199	Sphingomonas	9.03391e-218	K07064
199	Sphingomonas	9.03391e-218	K01796
199	Sphingomonas	9.03391e-218	K01637
200	Sphingomonas	9.03391e-218	K18703
200	Sphingomonas	9.03391e-218	K12130
200	Sphingomonas	9.03391e-218	K08193
200	Sphingomonas	9.03391e-218	K02458
200	Sphingomonas	9.03391e-218	K08967
200	Sphingomonas	9.03391e-218	K12979
200	Sphingomonas	9.03391e-218	K18298
200	Sphingomonas	9.03391e-218	K19231
200	Sphingomonas	9.03391e-218	K01283
200	Sphingomonas	9.03391e-218	K19813
200	Sphingomonas	9.03391e-218	K12301
200	Sphingomonas	9.03391e-218	K09020
200	Sphingomonas	9.03391e-218	K03198
200	Sphingomonas	9.03391e-218	K09880
200	Sphingomonas	9.03391e-218	K13877
200	Sphingomonas	9.03391e-218	K18337
200	Sphingomonas	9.03391e-218	K06134
200	Sphingomonas	9.03391e-218	K14266
200	Sphingomonas	9.03391e-218	K00529
201	Zag_111	9.03391e-218	K20847
201	Butyribacter	9.03391e-218	K20847
202	Defluviitaleaceae_UCG-011	9.03391e-218	K02659
202	Defluviitaleaceae_UCG-011	9.03391e-218	K21592
202	Defluviitaleaceae_UCG-011	9.03391e-218	K08068
202	Defluviitaleaceae_UCG-011	9.03391e-218	K20846
202	Defluviitaleaceae_UCG-011	9.03391e-218	K19668
202	Defluviitaleaceae_UCG-011	9.03391e-218	K16247
202	Defluviitaleaceae_UCG-011	9.03391e-218	K15354
202	Defluviitaleaceae_UCG-011	9.03391e-218	K07108
202	Defluviitaleaceae_UCG-011	9.03391e-218	K12056
202	[Eubacterium]_xylanophilum_group	9.03391e-218	K02659
202	[Eubacterium]_xylanophilum_group	9.03391e-218	K21592
202	[Eubacterium]_xylanophilum_group	9.03391e-218	K08068
202	[Eubacterium]_xylanophilum_group	9.03391e-218	K20846
202	[Eubacterium]_xylanophilum_group	9.03391e-218	K19668
202	[Eubacterium]_xylanophilum_group	9.03391e-218	K16247
202	[Eubacterium]_xylanophilum_group	9.03391e-218	K15354
202	[Eubacterium]_xylanophilum_group	9.03391e-218	K07108
202	[Eubacterium]_xylanophilum_group	9.03391e-218	K12056
202	Frisingicoccus	9.03391e-218	K02659
202	Frisingicoccus	9.03391e-218	K21592
202	Frisingicoccus	9.03391e-218	K08068
202	Frisingicoccus	9.03391e-218	K20846
202	Frisingicoccus	9.03391e-218	K19668
202	Frisingicoccus	9.03391e-218	K16247
202	Frisingicoccus	9.03391e-218	K15354
202	Frisingicoccus	9.03391e-218	K07108
202	Frisingicoccus	9.03391e-218	K12056
203	Intestinibacter	9.03391e-218	K20971
203	Intestinibacter	9.03391e-218	K06882
203	Intestinibacter	9.03391e-218	K18647
203	Intestinibacter	9.03391e-218	K07339
203	Intestinibacter	9.03391e-218	K18646
203	Intestinibacter	9.03391e-218	K07453
203	Intestinibacter	9.03391e-218	K16651
203	Intestinibacter	9.03391e-218	K01342
203	Intestinibacter	9.03391e-218	K13275
203	Intestinibacter	9.03391e-218	K05739
203	Intestinibacter	9.03391e-218	K05967
203	Intestinibacter	9.03391e-218	K07400
203	Intestinibacter	9.03391e-218	K04480
203	Intestinibacter	9.03391e-218	K22083
204	Anaerotruncus	9.03391e-218	K07485
204	Anaerotruncus	9.03391e-218	K00918
204	Anaerotruncus	9.03391e-218	K16875
204	Anaerotruncus	9.03391e-218	K15558
204	Anaerotruncus	9.03391e-218	K03603
204	Anaerotruncus	9.03391e-218	K05841
204	Anaerotruncus	9.03391e-218	K08313
204	Anaerotruncus	9.03391e-218	K12065
204	Anaerotruncus	9.03391e-218	K11731
204	Anaerotruncus	9.03391e-218	K10036
204	Anaerotruncus	9.03391e-218	K21825
204	Anaerotruncus	9.03391e-218	K00701
204	Anaerotruncus	9.03391e-218	K18784
204	Anaerotruncus	9.03391e-218	K10552
204	Anaerotruncus	9.03391e-218	K15868
204	GCA-900066755	9.03391e-218	K07485
204	GCA-900066755	9.03391e-218	K00918
204	GCA-900066755	9.03391e-218	K16875
204	GCA-900066755	9.03391e-218	K15558
204	GCA-900066755	9.03391e-218	K03603
204	GCA-900066755	9.03391e-218	K05841
204	GCA-900066755	9.03391e-218	K08313
204	GCA-900066755	9.03391e-218	K12065
204	GCA-900066755	9.03391e-218	K11731
204	GCA-900066755	9.03391e-218	K10036
204	GCA-900066755	9.03391e-218	K21825
204	GCA-900066755	9.03391e-218	K00701
204	GCA-900066755	9.03391e-218	K18784
204	GCA-900066755	9.03391e-218	K10552
204	GCA-900066755	9.03391e-218	K15868
205	Leyella	1.42862e-213	K03146
205	Leyella	1.42862e-213	K05685
205	Leyella	1.42862e-213	K18221
205	Leyella	1.42862e-213	K09144
205	Leyella	1.42862e-213	K08152
205	Leyella	1.42862e-213	K12991
206	Erysipelotrichaceae_UCG-003	1.42862e-213	K20707
207	Erysipelotrichaceae_UCG-003	1.42862e-213	K18481
208	Erysipelotrichaceae_UCG-003	1.42862e-213	K15429
209	Erysipelotrichaceae_UCG-003	1.42862e-213	K12528
210	Erysipelotrichaceae_UCG-003	1.42862e-213	K07641
211	Erysipelotrichaceae_UCG-003	1.42862e-213	K07476
212	Erysipelotrichaceae_UCG-003	1.42862e-213	K07158
213	Erysipelotrichaceae_UCG-003	1.42862e-213	K05887
214	Erysipelotrichaceae_UCG-003	1.42862e-213	K05784
214	Erysipelotrichaceae_UCG-003	1.42862e-213	K05597
214	Erysipelotrichaceae_UCG-003	1.42862e-213	K03717
214	Erysipelotrichaceae_UCG-003	1.42862e-213	K12955
214	Erysipelotrichaceae_UCG-003	1.42862e-213	K01635
214	Erysipelotrichaceae_UCG-003	1.42862e-213	K17364
214	Erysipelotrichaceae_UCG-003	1.42862e-213	K09689
214	Erysipelotrichaceae_UCG-003	1.42862e-213	K02545
214	Erysipelotrichaceae_UCG-003	1.42862e-213	K18149
215	Enterocloster	1.42862e-213	K18531
215	Flavonifractor	1.42862e-213	K18531
215	Dielma	1.42862e-213	K18531
215	Eisenbergiella	1.42862e-213	K18531
215	Hungatella	1.42862e-213	K18531
216	Enterocloster	1.42862e-213	K17249
216	Flavonifractor	1.42862e-213	K17249
216	Dielma	1.42862e-213	K17249
216	Eisenbergiella	1.42862e-213	K17249
216	Hungatella	1.42862e-213	K17249
217	Enterocloster	1.42862e-213	K16701
217	Flavonifractor	1.42862e-213	K16701
217	Dielma	1.42862e-213	K16701
217	Eisenbergiella	1.42862e-213	K16701
217	Hungatella	1.42862e-213	K16701
218	Enterocloster	1.42862e-213	K15765
218	Flavonifractor	1.42862e-213	K15765
218	Dielma	1.42862e-213	K15765
218	Eisenbergiella	1.42862e-213	K15765
218	Hungatella	1.42862e-213	K15765
219	Enterocloster	1.42862e-213	K10986
219	Flavonifractor	1.42862e-213	K10986
219	Dielma	1.42862e-213	K10986
219	Eisenbergiella	1.42862e-213	K10986
219	Hungatella	1.42862e-213	K10986
220	Enterocloster	1.42862e-213	K04766
220	Enterocloster	1.42862e-213	K01994
220	Enterocloster	1.42862e-213	K17465
220	Enterocloster	1.42862e-213	K17464
220	Enterocloster	1.42862e-213	K17463
220	Enterocloster	1.42862e-213	K15632
220	Enterocloster	1.42862e-213	K10984
220	Flavonifractor	1.42862e-213	K04766
220	Flavonifractor	1.42862e-213	K01994
220	Flavonifractor	1.42862e-213	K17465
220	Flavonifractor	1.42862e-213	K17464
220	Flavonifractor	1.42862e-213	K17463
220	Flavonifractor	1.42862e-213	K15632
220	Flavonifractor	1.42862e-213	K10984
220	Dielma	1.42862e-213	K04766
220	Dielma	1.42862e-213	K01994
220	Dielma	1.42862e-213	K17465
220	Dielma	1.42862e-213	K17464
220	Dielma	1.42862e-213	K17463
220	Dielma	1.42862e-213	K15632
220	Dielma	1.42862e-213	K10984
220	Eisenbergiella	1.42862e-213	K04766
220	Eisenbergiella	1.42862e-213	K01994
220	Eisenbergiella	1.42862e-213	K17465
220	Eisenbergiella	1.42862e-213	K17464
220	Eisenbergiella	1.42862e-213	K17463
220	Eisenbergiella	1.42862e-213	K15632
220	Eisenbergiella	1.42862e-213	K10984
220	Hungatella	1.42862e-213	K04766
220	Hungatella	1.42862e-213	K01994
220	Hungatella	1.42862e-213	K17465
220	Hungatella	1.42862e-213	K17464
220	Hungatella	1.42862e-213	K17463
220	Hungatella	1.42862e-213	K15632
220	Hungatella	1.42862e-213	K10984
221	Acutalibacter	2.39228e-41	K00683
221	Acutalibacter	2.39228e-41	K15527
221	Acutalibacter	2.39228e-41	K00568
221	Acutalibacter	2.39228e-41	K12140
221	Acutalibacter	2.39228e-41	K01589
221	Acutalibacter	2.39228e-41	K00556
221	Acutalibacter	2.39228e-41	K07397
221	Acutalibacter	2.39228e-41	K07283
221	Acutalibacter	2.39228e-41	K13735
221	Acutalibacter	2.39228e-41	K14949
221	Acutalibacter	2.39228e-41	K07081
221	Acutalibacter	2.39228e-41	K01194
221	Acutalibacter	2.39228e-41	K03668
221	Acutalibacter	2.39228e-41	K07707
221	Acutalibacter	2.39228e-41	K11934
221	Acutalibacter	2.39228e-41	K07109
221	Acutalibacter	2.39228e-41	K03379
221	Acutalibacter	2.39228e-41	K00720
221	Acutalibacter	2.39228e-41	K11782
221	Acutalibacter	2.39228e-41	K11784
221	Acutalibacter	2.39228e-41	K11785
221	Acutalibacter	2.39228e-41	K11783
221	Acutalibacter	2.39228e-41	K18285
221	Acutalibacter	2.39228e-41	K09979
221	Alistipes	2.39228e-41	K00683
221	Alistipes	2.39228e-41	K15527
221	Alistipes	2.39228e-41	K00568
221	Alistipes	2.39228e-41	K12140
221	Alistipes	2.39228e-41	K01589
221	Alistipes	2.39228e-41	K00556
221	Alistipes	2.39228e-41	K07397
221	Alistipes	2.39228e-41	K07283
221	Alistipes	2.39228e-41	K13735
221	Alistipes	2.39228e-41	K14949
221	Alistipes	2.39228e-41	K07081
221	Alistipes	2.39228e-41	K01194
221	Alistipes	2.39228e-41	K03668
221	Alistipes	2.39228e-41	K07707
221	Alistipes	2.39228e-41	K11934
221	Alistipes	2.39228e-41	K07109
221	Alistipes	2.39228e-41	K03379
221	Alistipes	2.39228e-41	K00720
221	Alistipes	2.39228e-41	K11782
221	Alistipes	2.39228e-41	K11784
221	Alistipes	2.39228e-41	K11785
221	Alistipes	2.39228e-41	K11783
221	Alistipes	2.39228e-41	K18285
221	Alistipes	2.39228e-41	K09979
221	Ruthenibacterium	2.39228e-41	K00683
221	Ruthenibacterium	2.39228e-41	K15527
221	Ruthenibacterium	2.39228e-41	K00568
221	Ruthenibacterium	2.39228e-41	K12140
221	Ruthenibacterium	2.39228e-41	K01589
221	Ruthenibacterium	2.39228e-41	K00556
221	Ruthenibacterium	2.39228e-41	K07397
221	Ruthenibacterium	2.39228e-41	K07283
221	Ruthenibacterium	2.39228e-41	K13735
221	Ruthenibacterium	2.39228e-41	K14949
221	Ruthenibacterium	2.39228e-41	K07081
221	Ruthenibacterium	2.39228e-41	K01194
221	Ruthenibacterium	2.39228e-41	K03668
221	Ruthenibacterium	2.39228e-41	K07707
221	Ruthenibacterium	2.39228e-41	K11934
221	Ruthenibacterium	2.39228e-41	K07109
221	Ruthenibacterium	2.39228e-41	K03379
221	Ruthenibacterium	2.39228e-41	K00720
221	Ruthenibacterium	2.39228e-41	K11782
221	Ruthenibacterium	2.39228e-41	K11784
221	Ruthenibacterium	2.39228e-41	K11785
221	Ruthenibacterium	2.39228e-41	K11783
221	Ruthenibacterium	2.39228e-41	K18285
221	Ruthenibacterium	2.39228e-41	K09979
221	Holdemania	2.39228e-41	K00683
221	Holdemania	2.39228e-41	K15527
221	Holdemania	2.39228e-41	K00568
221	Holdemania	2.39228e-41	K12140
221	Holdemania	2.39228e-41	K01589
221	Holdemania	2.39228e-41	K00556
221	Holdemania	2.39228e-41	K07397
221	Holdemania	2.39228e-41	K07283
221	Holdemania	2.39228e-41	K13735
221	Holdemania	2.39228e-41	K14949
221	Holdemania	2.39228e-41	K07081
221	Holdemania	2.39228e-41	K01194
221	Holdemania	2.39228e-41	K03668
221	Holdemania	2.39228e-41	K07707
221	Holdemania	2.39228e-41	K11934
221	Holdemania	2.39228e-41	K07109
221	Holdemania	2.39228e-41	K03379
221	Holdemania	2.39228e-41	K00720
221	Holdemania	2.39228e-41	K11782
221	Holdemania	2.39228e-41	K11784
221	Holdemania	2.39228e-41	K11785
221	Holdemania	2.39228e-41	K11783
221	Holdemania	2.39228e-41	K18285
221	Holdemania	2.39228e-41	K09979
222	Anaerostipes	4.90331e-41	K00054
222	Anaerostipes	4.90331e-41	K07125
222	Anaerostipes	4.90331e-41	K21488
222	Anaerostipes	4.90331e-41	K02466
222	Anaerostipes	4.90331e-41	K05962
222	Anaerostipes	4.90331e-41	K07991
222	Anaerostipes	4.90331e-41	K15551
222	Anaerostipes	4.90331e-41	K02781
222	Anaerostipes	4.90331e-41	K02783
222	Anaerostipes	4.90331e-41	K02782
223	Erysipelotrichaceae_UCG-003	7.77489e-41	K06718
224	Erysipelotrichaceae_UCG-003	7.77489e-41	K06994
225	Erysipelotrichaceae_UCG-003	5.97716e-30	K01004
226	NK4A214_group	1.9889e-25	K13280
226	NK4A214_group	1.9889e-25	K15780
226	NK4A214_group	1.9889e-25	K18446
226	UCG-002	1.9889e-25	K13280
226	UCG-002	1.9889e-25	K15780
226	UCG-002	1.9889e-25	K18446
226	UCG-005	1.9889e-25	K13280
226	UCG-005	1.9889e-25	K15780
226	UCG-005	1.9889e-25	K18446
227	Bifidobacterium	2.03065e-24	K20859
227	Bifidobacterium	2.03065e-24	K04342
227	Bifidobacterium	2.03065e-24	K00999
227	Bifidobacterium	2.03065e-24	K17640
227	Bifidobacterium	2.03065e-24	K18334
227	Bifidobacterium	2.03065e-24	K12554
227	Bifidobacterium	2.03065e-24	K22322
227	Bifidobacterium	2.03065e-24	K18205
227	Bifidobacterium	2.03065e-24	K18333
227	Bifidobacterium	2.03065e-24	K07503
227	Bifidobacterium	2.03065e-24	K16235
227	Bifidobacterium	2.03065e-24	K21688
227	Bifidobacterium	2.03065e-24	K07768
227	Bifidobacterium	2.03065e-24	K02438
227	Bifidobacterium	2.03065e-24	K14215
227	Bifidobacterium	2.03065e-24	K21273
227	Bifidobacterium	2.03065e-24	K16148
227	Bifidobacterium	2.03065e-24	K22306
227	Bifidobacterium	2.03065e-24	K11533
227	Bifidobacterium	2.03065e-24	K18567
227	Bifidobacterium	2.03065e-24	K11732
227	Bifidobacterium	2.03065e-24	K13570
227	Bifidobacterium	2.03065e-24	K09009
227	Bifidobacterium	2.03065e-24	K08776
227	Bifidobacterium	2.03065e-24	K07243
227	Bifidobacterium	2.03065e-24	K07442
227	Bifidobacterium	2.03065e-24	K20814
227	Bifidobacterium	2.03065e-24	K13571
227	Bifidobacterium	2.03065e-24	K13527
227	Bifidobacterium	2.03065e-24	K07177
227	Bifidobacterium	2.03065e-24	K03727
227	Bifidobacterium	2.03065e-24	K11263
227	Bifidobacterium	2.03065e-24	K01389
227	Bifidobacterium	2.03065e-24	K06191
227	Bifidobacterium	2.03065e-24	K18955
227	Bifidobacterium	2.03065e-24	K13288
227	Blautia	2.03065e-24	K20859
227	Blautia	2.03065e-24	K04342
227	Blautia	2.03065e-24	K00999
227	Blautia	2.03065e-24	K17640
227	Blautia	2.03065e-24	K18334
227	Blautia	2.03065e-24	K12554
227	Blautia	2.03065e-24	K22322
227	Blautia	2.03065e-24	K18205
227	Blautia	2.03065e-24	K18333
227	Blautia	2.03065e-24	K07503
227	Blautia	2.03065e-24	K16235
227	Blautia	2.03065e-24	K21688
227	Blautia	2.03065e-24	K07768
227	Blautia	2.03065e-24	K02438
227	Blautia	2.03065e-24	K14215
227	Blautia	2.03065e-24	K21273
227	Blautia	2.03065e-24	K16148
227	Blautia	2.03065e-24	K22306
227	Blautia	2.03065e-24	K11533
227	Blautia	2.03065e-24	K18567
227	Blautia	2.03065e-24	K11732
227	Blautia	2.03065e-24	K13570
227	Blautia	2.03065e-24	K09009
227	Blautia	2.03065e-24	K08776
227	Blautia	2.03065e-24	K07243
227	Blautia	2.03065e-24	K07442
227	Blautia	2.03065e-24	K20814
227	Blautia	2.03065e-24	K13571
227	Blautia	2.03065e-24	K13527
227	Blautia	2.03065e-24	K07177
227	Blautia	2.03065e-24	K03727
227	Blautia	2.03065e-24	K11263
227	Blautia	2.03065e-24	K01389
[truncated: 24,796 more rows]

## Sheet: OW_Sig_Cluster
cluster_rank	cluster_X	best_adjusted_pvalue	cluster_Y
1	Dialister	0	K17816
1	Dialister	0	K03756
1	Dialister	0	K07326
1	Dialister	0	K02841
1	Dialister	0	K15045
1	Dialister	0	K14459
1	Dialister	0	K12430
1	Dialister	0	K16929
1	Dialister	0	K15579
1	Dialister	0	K03720
1	Dialister	0	K21104
1	Dialister	0	K18809
2	Elusimicrobium	0	K05587
2	Elusimicrobium	0	K22099
2	Elusimicrobium	0	K19312
2	Elusimicrobium	0	K18915
2	Elusimicrobium	0	K17999
2	Elusimicrobium	0	K16080
2	Elusimicrobium	0	K15502
2	Elusimicrobium	0	K15475
2	Elusimicrobium	0	K15314
2	Elusimicrobium	0	K13328
2	Elusimicrobium	0	K12234
2	Elusimicrobium	0	K19114
2	Elusimicrobium	0	K13500
2	Elusimicrobium	0	K19116
2	Elusimicrobium	0	K13726
2	Elusimicrobium	0	K13005
2	Elusimicrobium	0	K01405
2	Elusimicrobium	0	K21023
2	Elusimicrobium	0	K02682
3	Coprobacillus	0	K03793
3	Coprobacillus	0	K21745
3	Coprobacillus	0	K10925
3	Coprobacillus	0	K12516
3	Coprobacillus	0	K20478
3	Coprobacillus	0	K19425
3	Coprobacillus	0	K21298
3	Coprobacillus	0	K10780
3	Coprobacillus	0	K07999
3	Coprobacillus	0	K16869
3	Coprobacillus	0	K09968
3	Coprobacillus	0	K22457
3	Porphyromonas	0	K03793
3	Porphyromonas	0	K21745
3	Porphyromonas	0	K10925
3	Porphyromonas	0	K12516
3	Porphyromonas	0	K20478
3	Porphyromonas	0	K19425
3	Porphyromonas	0	K21298
3	Porphyromonas	0	K10780
3	Porphyromonas	0	K07999
3	Porphyromonas	0	K16869
3	Porphyromonas	0	K09968
3	Porphyromonas	0	K22457
3	Parolsenella	0	K03793
3	Parolsenella	0	K21745
3	Parolsenella	0	K10925
3	Parolsenella	0	K12516
3	Parolsenella	0	K20478
3	Parolsenella	0	K19425
3	Parolsenella	0	K21298
3	Parolsenella	0	K10780
3	Parolsenella	0	K07999
3	Parolsenella	0	K16869
3	Parolsenella	0	K09968
3	Parolsenella	0	K22457
3	Lachnospiraceae_NK3A20_group	0	K03793
3	Lachnospiraceae_NK3A20_group	0	K21745
3	Lachnospiraceae_NK3A20_group	0	K10925
3	Lachnospiraceae_NK3A20_group	0	K12516
3	Lachnospiraceae_NK3A20_group	0	K20478
3	Lachnospiraceae_NK3A20_group	0	K19425
3	Lachnospiraceae_NK3A20_group	0	K21298
3	Lachnospiraceae_NK3A20_group	0	K10780
3	Lachnospiraceae_NK3A20_group	0	K07999
3	Lachnospiraceae_NK3A20_group	0	K16869
3	Lachnospiraceae_NK3A20_group	0	K09968
3	Lachnospiraceae_NK3A20_group	0	K22457
3	Gabonibacter	0	K03793
3	Gabonibacter	0	K21745
3	Gabonibacter	0	K10925
3	Gabonibacter	0	K12516
3	Gabonibacter	0	K20478
3	Gabonibacter	0	K19425
3	Gabonibacter	0	K21298
3	Gabonibacter	0	K10780
3	Gabonibacter	0	K07999
3	Gabonibacter	0	K16869
3	Gabonibacter	0	K09968
3	Gabonibacter	0	K22457
4	Parolsenella	0	K18457
4	Parolsenella	0	K12513
4	Lachnospiraceae_NK3A20_group	0	K18457
4	Lachnospiraceae_NK3A20_group	0	K12513
4	Gabonibacter	0	K18457
4	Gabonibacter	0	K12513
5	Defluviitaleaceae_UCG-011	0	K22451
5	Defluviitaleaceae_UCG-011	0	K21962
5	Defluviitaleaceae_UCG-011	0	K21690
5	Defluviitaleaceae_UCG-011	0	K21689
5	Defluviitaleaceae_UCG-011	0	K21567
5	Defluviitaleaceae_UCG-011	0	K20978
5	Defluviitaleaceae_UCG-011	0	K19622
5	Defluviitaleaceae_UCG-011	0	K18002
5	Defluviitaleaceae_UCG-011	0	K16557
5	Defluviitaleaceae_UCG-011	0	K16043
5	Defluviitaleaceae_UCG-011	0	K15980
5	Defluviitaleaceae_UCG-011	0	K14165
5	Defluviitaleaceae_UCG-011	0	K11890
5	Defluviitaleaceae_UCG-011	0	K10843
5	Defluviitaleaceae_UCG-011	0	K08642
5	Defluviitaleaceae_UCG-011	0	K04459
5	Defluviitaleaceae_UCG-011	0	K02383
5	Defluviitaleaceae_UCG-011	0	K01947
5	Defluviitaleaceae_UCG-011	0	K00122
5	Defluviitaleaceae_UCG-011	0	K14127
5	Defluviitaleaceae_UCG-011	0	K14164
5	Defluviitaleaceae_UCG-011	0	K13687
5	Defluviitaleaceae_UCG-011	0	K07288
5	Brachyspira	0	K22451
5	Brachyspira	0	K21962
5	Brachyspira	0	K21690
5	Brachyspira	0	K21689
5	Brachyspira	0	K21567
5	Brachyspira	0	K20978
5	Brachyspira	0	K19622
5	Brachyspira	0	K18002
5	Brachyspira	0	K16557
5	Brachyspira	0	K16043
5	Brachyspira	0	K15980
5	Brachyspira	0	K14165
5	Brachyspira	0	K11890
5	Brachyspira	0	K10843
5	Brachyspira	0	K08642
5	Brachyspira	0	K04459
5	Brachyspira	0	K02383
5	Brachyspira	0	K01947
5	Brachyspira	0	K00122
5	Brachyspira	0	K14127
5	Brachyspira	0	K14164
5	Brachyspira	0	K13687
5	Brachyspira	0	K07288
6	UC5-1-2E3	0	K22226
6	Lactonifactor	0	K22226
7	UC5-1-2E3	0	K21555
7	Lactonifactor	0	K21555
8	UC5-1-2E3	0	K19578
8	Lactonifactor	0	K19578
9	UC5-1-2E3	0	K19085
9	Lactonifactor	0	K19085
10	UC5-1-2E3	0	K18123
10	Lactonifactor	0	K18123
11	UC5-1-2E3	0	K15836
11	Lactonifactor	0	K15836
12	UC5-1-2E3	0	K15834
12	Lactonifactor	0	K15834
13	UC5-1-2E3	0	K14128
13	Lactonifactor	0	K14128
14	UC5-1-2E3	0	K14126
14	Lactonifactor	0	K14126
15	UC5-1-2E3	0	K11779
15	Lactonifactor	0	K11779
16	UC5-1-2E3	0	K11181
16	Lactonifactor	0	K11181
17	UC5-1-2E3	0	K11180
17	Lactonifactor	0	K11180
18	UC5-1-2E3	0	K09776
18	Lactonifactor	0	K09776
19	UC5-1-2E3	0	K09388
19	Lactonifactor	0	K09388
20	UC5-1-2E3	0	K09122
20	Lactonifactor	0	K09122
21	UC5-1-2E3	0	K08221
21	Lactonifactor	0	K08221
22	UC5-1-2E3	0	K08097
22	Lactonifactor	0	K08097
23	UC5-1-2E3	0	K07673
23	Lactonifactor	0	K07673
24	UC5-1-2E3	0	K07669
24	Lactonifactor	0	K07669
25	UC5-1-2E3	0	K07063
25	Lactonifactor	0	K07063
26	UC5-1-2E3	0	K07041
26	Lactonifactor	0	K07041
27	UC5-1-2E3	0	K06425
27	Lactonifactor	0	K06425
28	UC5-1-2E3	0	K06299
28	Lactonifactor	0	K06299
29	UC5-1-2E3	0	K05580
29	Lactonifactor	0	K05580
30	UC5-1-2E3	0	K05578
30	Lactonifactor	0	K05578
31	UC5-1-2E3	0	K05575
31	Lactonifactor	0	K05575
32	UC5-1-2E3	0	K04073
32	Lactonifactor	0	K04073
33	UC5-1-2E3	0	K03403
33	Lactonifactor	0	K03403
34	UC5-1-2E3	0	K02347
34	UC5-1-2E3	0	K02239
34	UC5-1-2E3	0	K01371
34	UC5-1-2E3	0	K01365
34	UC5-1-2E3	0	K00442
34	UC5-1-2E3	0	K07642
34	UC5-1-2E3	0	K07241
34	UC5-1-2E3	0	K11923
34	UC5-1-2E3	0	K05830
34	UC5-1-2E3	0	K02672
34	UC5-1-2E3	0	K08982
34	UC5-1-2E3	0	K07710
34	UC5-1-2E3	0	K02550
34	UC5-1-2E3	0	K02490
34	UC5-1-2E3	0	K22103
34	UC5-1-2E3	0	K21901
34	UC5-1-2E3	0	K04037
34	UC5-1-2E3	0	K00584
34	UC5-1-2E3	0	K08482
34	UC5-1-2E3	0	K16176
34	UC5-1-2E3	0	K16435
34	UC5-1-2E3	0	K15976
34	UC5-1-2E3	0	K13770
34	UC5-1-2E3	0	K12071
34	UC5-1-2E3	0	K13795
34	Lactonifactor	0	K02347
34	Lactonifactor	0	K02239
34	Lactonifactor	0	K01371
34	Lactonifactor	0	K01365
34	Lactonifactor	0	K00442
34	Lactonifactor	0	K07642
34	Lactonifactor	0	K07241
34	Lactonifactor	0	K11923
34	Lactonifactor	0	K05830
34	Lactonifactor	0	K02672
34	Lactonifactor	0	K08982
34	Lactonifactor	0	K07710
34	Lactonifactor	0	K02550
34	Lactonifactor	0	K02490
34	Lactonifactor	0	K22103
34	Lactonifactor	0	K21901
34	Lactonifactor	0	K04037
34	Lactonifactor	0	K00584
34	Lactonifactor	0	K08482
34	Lactonifactor	0	K16176
34	Lactonifactor	0	K16435
34	Lactonifactor	0	K15976
34	Lactonifactor	0	K13770
34	Lactonifactor	0	K12071
34	Lactonifactor	0	K13795
35	Rothia	0	K22336
36	Rothia	0	K22319
37	Rothia	0	K22317
38	Rothia	0	K22297
39	Rothia	0	K21481
40	Rothia	0	K21142
41	Rothia	0	K20861
42	Rothia	0	K20500
43	Rothia	0	K20423
44	Rothia	0	K18917
45	Rothia	0	K18568
46	Rothia	0	K18455
46	Rothia	0	K17883
46	Rothia	0	K16234
46	Rothia	0	K16164
46	Rothia	0	K16045
46	Rothia	0	K15525
46	Rothia	0	K15521
46	Rothia	0	K14339
46	Rothia	0	K14337
46	Rothia	0	K11608
46	Rothia	0	K08987
46	Rothia	0	K05602
46	Rothia	0	K04756
46	Rothia	0	K04561
46	Rothia	0	K03891
46	Rothia	0	K03890
46	Rothia	0	K03889
46	Rothia	0	K03343
46	Rothia	0	K13671
46	Rothia	0	K02351
46	Rothia	0	K06236
47	Arcanobacterium	0	K21153
47	Arcanobacterium	0	K16146
47	Arcanobacterium	0	K16138
47	Arcanobacterium	0	K14192
47	Arcanobacterium	0	K13734
47	Arcanobacterium	0	K09134
47	Arcanobacterium	0	K05991
47	Arcanobacterium	0	K10714
47	Arcanobacterium	0	K05710
48	Romboutsia	0	K15518
48	Romboutsia	0	K22112
48	Romboutsia	0	K12216
48	Romboutsia	0	K06933
48	Romboutsia	0	K01152
48	Romboutsia	0	K07494
49	Schaalia	0	K20902
49	Schaalia	0	K20901
49	Schaalia	0	K18230
49	Schaalia	0	K16237
49	Schaalia	0	K14956
49	Schaalia	0	K12954
49	Schaalia	0	K10227
49	Schaalia	0	K11735
49	Schaalia	0	K05576
49	Schaalia	0	K21401
50	[Eubacterium]_ruminantium_group	0	K10953
50	[Eubacterium]_ruminantium_group	0	K10810
51	Coprobacter	0	K07396
52	Christensenella	0	K00854
52	Christensenella	0	K04772
52	Christensenella	0	K07724
52	Christensenella	0	K00745
52	Christensenella	0	K12988
52	Christensenella	0	K20257
52	Christensenella	0	K00862
52	Christensenella	0	K08697
53	[Eubacterium]_xylanophilum_group	0	K09143
53	[Eubacterium]_xylanophilum_group	0	K01577
53	[Eubacterium]_xylanophilum_group	0	K07544
53	[Eubacterium]_xylanophilum_group	0	K12241
53	[Eubacterium]_xylanophilum_group	0	K02691
53	[Eubacterium]_xylanophilum_group	0	K00205
53	[Eubacterium]_xylanophilum_group	0	K15201
53	[Eubacterium]_xylanophilum_group	0	K15363
53	Lachnospiraceae_AC2044_group	0	K09143
53	Lachnospiraceae_AC2044_group	0	K01577
53	Lachnospiraceae_AC2044_group	0	K07544
53	Lachnospiraceae_AC2044_group	0	K12241
53	Lachnospiraceae_AC2044_group	0	K02691
53	Lachnospiraceae_AC2044_group	0	K00205
53	Lachnospiraceae_AC2044_group	0	K15201
53	Lachnospiraceae_AC2044_group	0	K15363
53	Sellimonas	0	K09143
53	Sellimonas	0	K01577
53	Sellimonas	0	K07544
53	Sellimonas	0	K12241
53	Sellimonas	0	K02691
53	Sellimonas	0	K00205
53	Sellimonas	0	K15201
53	Sellimonas	0	K15363
53	Asaccharobacter	0	K09143
53	Asaccharobacter	0	K01577
53	Asaccharobacter	0	K07544
53	Asaccharobacter	0	K12241
53	Asaccharobacter	0	K02691
53	Asaccharobacter	0	K00205
53	Asaccharobacter	0	K15201
53	Asaccharobacter	0	K15363
54	[Eubacterium]_xylanophilum_group	0	K02659
54	[Eubacterium]_xylanophilum_group	0	K07715
54	[Eubacterium]_xylanophilum_group	0	K01085
54	[Eubacterium]_xylanophilum_group	0	K16875
54	[Eubacterium]_xylanophilum_group	0	K15558
54	[Eubacterium]_xylanophilum_group	0	K03603
54	[Eubacterium]_xylanophilum_group	0	K05841
54	[Eubacterium]_xylanophilum_group	0	K20846
54	[Eubacterium]_xylanophilum_group	0	K19668
54	[Eubacterium]_xylanophilum_group	0	K16247
54	[Eubacterium]_xylanophilum_group	0	K15354
54	[Eubacterium]_xylanophilum_group	0	K07108
54	[Eubacterium]_xylanophilum_group	0	K12056
55	Erysipelotrichaceae_UCG-003	0	K06994
55	Erysipelotrichaceae_UCG-003	0	K06899
55	Erysipelotrichaceae_UCG-003	0	K04691
55	Erysipelotrichaceae_UCG-003	0	K07039
55	Erysipelotrichaceae_UCG-003	0	K00663
55	Erysipelotrichaceae_UCG-003	0	K01004
55	Erysipelotrichaceae_UCG-003	0	K19046
55	Erysipelotrichaceae_UCG-003	0	K20707
55	Erysipelotrichaceae_UCG-003	0	K12528
55	Erysipelotrichaceae_UCG-003	0	K07158
55	Erysipelotrichaceae_UCG-003	0	K05597
55	Erysipelotrichaceae_UCG-003	0	K09689
55	Erysipelotrichaceae_UCG-003	0	K01635
55	Erysipelotrichaceae_UCG-003	0	K15429
55	Erysipelotrichaceae_UCG-003	0	K07476
55	Erysipelotrichaceae_UCG-003	0	K05784
55	Erysipelotrichaceae_UCG-003	0	K12955
55	Erysipelotrichaceae_UCG-003	0	K02545
55	Erysipelotrichaceae_UCG-003	0	K17364
55	Erysipelotrichaceae_UCG-003	0	K18481
55	Erysipelotrichaceae_UCG-003	0	K07641
55	Erysipelotrichaceae_UCG-003	0	K05887
55	Erysipelotrichaceae_UCG-003	0	K03717
55	Erysipelotrichaceae_UCG-003	0	K18149
55	Erysipelotrichaceae_UCG-003	0	K06718
56	Dielma	0	K13007
56	Dielma	0	K11686
56	Dielma	0	K15632
56	Dielma	0	K18531
56	Dielma	0	K17249
56	Dielma	0	K16701
56	Dielma	0	K15765
56	Dielma	0	K10986
56	Dielma	0	K04766
56	Dielma	0	K01994
56	Dielma	0	K17465
56	Dielma	0	K17464
56	Dielma	0	K10984
56	Dielma	0	K17463
57	Akkermansia	0	K18095
57	Akkermansia	0	K11744
57	Akkermansia	0	K07239
57	Akkermansia	0	K06045
57	Akkermansia	0	K19234
58	Akkermansia	0	K18094
58	Akkermansia	0	K10800
58	Akkermansia	0	K07051
58	Akkermansia	0	K16703
58	Akkermansia	0	K00835
59	Akkermansia	0	K12944
59	Akkermansia	0	K09932
59	Akkermansia	0	K15719
59	Akkermansia	0	K01128
60	Akkermansia	0	K17811
60	Akkermansia	0	K10277
60	Akkermansia	0	K21007
60	Akkermansia	0	K01134
61	Holdemania	0	K18939
61	Holdemania	0	K03577
61	Holdemania	0	K19965
61	Holdemania	0	K18908
61	Holdemania	0	K14587
61	Holdemania	0	K18325
61	Holdemania	0	K08259
61	Holdemania	0	K03078
61	Holdemania	0	K08310
61	Holdemania	0	K10623
61	Holdemania	0	K04021
61	Holdemania	0	K05714
61	Holdemania	0	K10036
61	Holdemania	0	K00701
61	Holdemania	0	K18784
61	Holdemania	0	K15868
61	Holdemania	0	K10552
61	Holdemania	0	K21825
61	GCA-900066755	0	K18939
61	GCA-900066755	0	K03577
61	GCA-900066755	0	K19965
61	GCA-900066755	0	K18908
61	GCA-900066755	0	K14587
61	GCA-900066755	0	K18325
61	GCA-900066755	0	K08259
61	GCA-900066755	0	K03078
61	GCA-900066755	0	K08310
61	GCA-900066755	0	K10623
61	GCA-900066755	0	K04021
61	GCA-900066755	0	K05714
61	GCA-900066755	0	K10036
61	GCA-900066755	0	K00701
61	GCA-900066755	0	K18784
61	GCA-900066755	0	K15868
61	GCA-900066755	0	K10552
61	GCA-900066755	0	K21825
62	DTU089	0	K05937
62	DTU089	0	K06336
62	DTU089	0	K22391
62	DTU089	0	K17063
62	DTU089	0	K18143
62	DTU089	0	K21163
62	DTU089	0	K08306
62	DTU089	0	K08308
63	Eggerthella	0	K07074
63	Eggerthella	0	K00034
63	Eggerthella	0	K11731
63	Eggerthella	0	K02168
63	Eggerthella	0	K02570
63	Eggerthella	0	K03774
63	Eggerthella	0	K16214
63	Eggerthella	0	K18830
63	Eggerthella	0	K20199
63	Eggerthella	0	K18363
63	Eggerthella	0	K04014
63	Eggerthella	0	K21309
63	Eggerthella	0	K09834
63	Eggerthella	0	K19341
63	Eggerthella	0	K14982
63	Eggerthella	0	K02359
64	Intestinibacter	0	K07400
64	Intestinibacter	0	K07453
64	Intestinibacter	0	K04480
64	Intestinibacter	0	K22083
64	Intestinibacter	0	K07505
64	Intestinibacter	0	K08693
65	Faecalicatena	0	K07540
65	Faecalicatena	0	K19563
65	Faecalicatena	0	K18282
65	Faecalicatena	0	K07782
65	Faecalicatena	0	K11938
66	TM7x	0	K07812
66	TM7x	0	K09835
66	TM7x	0	K20967
66	TM7x	0	K01216
66	TM7x	0	K19071
66	TM7x	0	K08996
66	TM7x	0	K06151
66	TM7x	0	K06152
66	TM7x	0	K17713
66	TM7x	0	K06175
66	TM7x	0	K08324
66	TM7x	0	K14287
66	TM7x	0	K09158
66	TM7x	0	K09913
66	TM7x	0	K16906
66	TM7x	0	K17762
66	TM7x	0	K17752
66	TM7x	0	K14393
66	TM7x	0	K07094
66	TM7x	0	K22351
66	TM7x	0	K20977
66	TM7x	0	K20755
66	TM7x	0	K20616
66	TM7x	0	K18966
66	TM7x	0	K18786
66	TM7x	0	K16648
66	TM7x	0	K15862
66	TM7x	0	K15497
66	TM7x	0	K13930
66	TM7x	0	K13688
66	TM7x	0	K12226
66	TM7x	0	K11942
66	TM7x	0	K11264
66	TM7x	0	K09792
66	TM7x	0	K08354
66	TM7x	0	K07803
66	TM7x	0	K07752
66	TM7x	0	K07501
66	TM7x	0	K07394
66	TM7x	0	K06039
66	TM7x	0	K05994
66	TM7x	0	K03886
66	TM7x	0	K03731
66	TM7x	0	K02636
66	TM7x	0	K01555
66	TM7x	0	K01434
66	TM7x	0	K01025
66	TM7x	0	K01016
66	TM7x	0	K00869
66	TM7x	0	K00569
66	TM7x	0	K00508
66	TM7x	0	K00298
66	TM7x	0	K00293
66	TM7x	0	K20757
66	TM7x	0	K15495
66	TM7x	0	K03933
66	TM7x	0	K20433
66	TM7x	0	K19979
66	TM7x	0	K11356
66	TM7x	0	K07648
66	TM7x	0	K09933
66	TM7x	0	K07498
66	TM7x	0	K07182
66	TM7x	0	K16267
67	Fusobacterium	0	K03796
67	Fusobacterium	0	K02063
67	Fusobacterium	0	K02064
67	Fusobacterium	0	K03399
67	Fusobacterium	0	K00813
67	Fusobacterium	0	K21936
67	Fusobacterium	0	K22212
67	Fusobacterium	0	K19975
67	Fusobacterium	0	K02565
67	Fusobacterium	0	K07487
67	Fusobacterium	0	K09802
67	Fusobacterium	0	K07019
67	Fusobacterium	0	K06906
67	Fusobacterium	0	K02850
67	Fusobacterium	0	K03287
67	Fusobacterium	0	K01269
67	Fusobacterium	0	K00841
67	Fusobacterium	0	K02446
67	Fusobacterium	0	K01846
67	Fusobacterium	0	K04835
67	Fusobacterium	0	K19268
68	Megamonas	0	K01906
68	Megamonas	0	K17489
68	Megamonas	0	K03275
68	Megamonas	0	K03278
68	Megamonas	0	K11734
68	Megamonas	0	K13014
69	Tractidigestivibacter	0	K19664
69	Tractidigestivibacter	0	K10906
69	Tractidigestivibacter	0	K01539
69	Tractidigestivibacter	0	K05829
69	Tractidigestivibacter	0	K00305
69	Tractidigestivibacter	0	K04093
69	Tractidigestivibacter	0	K14187
69	Tractidigestivibacter	0	K03586
70	Massiliprevotella	0	K21680
70	Senegalimassilia	0	K21680
70	Slackia	0	K21680
71	Senegalimassilia	0	K08351
71	Senegalimassilia	0	K19186
71	Senegalimassilia	0	K01498
71	Senegalimassilia	0	K08930
71	Senegalimassilia	0	K15899
71	Slackia	0	K08351
71	Slackia	0	K19186
71	Slackia	0	K01498
71	Slackia	0	K08930
71	Slackia	0	K15899
72	Fenollaria	0	K18195
72	Prevotella	0	K18195
73	Anaerobutyricum	0	K02363
73	Anaerobutyricum	0	K04783
73	Anaerobutyricum	0	K17315
73	Anaerobutyricum	0	K08794
73	Anaerobutyricum	0	K06122
73	Anaerobutyricum	0	K08777
74	Butyribacter	0	K20847
75	[Eubacterium]_eligens_group	0	K22087
75	Bosea	0	K22087
76	[Eubacterium]_eligens_group	0	K22086
76	Bosea	0	K22086
77	[Eubacterium]_eligens_group	0	K22085
77	Bosea	0	K22085
78	[Eubacterium]_eligens_group	0	K22084
78	Bosea	0	K22084
79	[Eubacterium]_eligens_group	0	K21700
79	Bosea	0	K21700
80	[Eubacterium]_eligens_group	0	K21645
80	Bosea	0	K21645
81	[Eubacterium]_eligens_group	0	K21019
81	Bosea	0	K21019
82	[Eubacterium]_eligens_group	0	K20962
82	Bosea	0	K20962
83	[Eubacterium]_eligens_group	0	K20807
83	Bosea	0	K20807
84	[Eubacterium]_eligens_group	0	K20539
84	Bosea	0	K20539
85	[Eubacterium]_eligens_group	0	K19713
85	Bosea	0	K19713
86	[Eubacterium]_eligens_group	0	K19597
86	Bosea	0	K19597
87	[Eubacterium]_eligens_group	0	K19595
87	Bosea	0	K19595
88	[Eubacterium]_eligens_group	0	K19594
88	Bosea	0	K19594
89	[Eubacterium]_eligens_group	0	K19191
89	Bosea	0	K19191
90	[Eubacterium]_eligens_group	0	K18990
90	Bosea	0	K18990
91	[Eubacterium]_eligens_group	0	K18661
91	Bosea	0	K18661
92	[Eubacterium]_eligens_group	0	K18359
92	Bosea	0	K18359
93	[Eubacterium]_eligens_group	0	K18307
93	Bosea	0	K18307
94	[Eubacterium]_eligens_group	0	K18225
94	Bosea	0	K18225
95	[Eubacterium]_eligens_group	0	K18199
95	Bosea	0	K18199
96	[Eubacterium]_eligens_group	0	K17285
96	Bosea	0	K17285
97	[Eubacterium]_eligens_group	0	K17230
97	Bosea	0	K17230
98	[Eubacterium]_eligens_group	0	K17229
98	Bosea	0	K17229
99	[Eubacterium]_eligens_group	0	K17225
99	Bosea	0	K17225
100	[Eubacterium]_eligens_group	0	K17224
100	Bosea	0	K17224
101	[Eubacterium]_eligens_group	0	K16514
101	Bosea	0	K16514
102	[Eubacterium]_eligens_group	0	K16168
102	Bosea	0	K16168
103	[Eubacterium]_eligens_group	0	K16167
103	Bosea	0	K16167
104	[Eubacterium]_eligens_group	0	K15269
104	Bosea	0	K15269
105	[Eubacterium]_eligens_group	0	K15054
105	Bosea	0	K15054
106	[Eubacterium]_eligens_group	0	K14581
106	Bosea	0	K14581
107	[Eubacterium]_eligens_group	0	K14449
107	Bosea	0	K14449
108	[Eubacterium]_eligens_group	0	K14447
108	Bosea	0	K14447
109	[Eubacterium]_eligens_group	0	K13876
109	Bosea	0	K13876
110	[Eubacterium]_eligens_group	0	K13816
110	Bosea	0	K13816
111	[Eubacterium]_eligens_group	0	K13775
111	Bosea	0	K13775
112	[Eubacterium]_eligens_group	0	K13490
112	Bosea	0	K13490
113	[Eubacterium]_eligens_group	0	K13489
113	Bosea	0	K13489
114	[Eubacterium]_eligens_group	0	K13488
114	Bosea	0	K13488
115	[Eubacterium]_eligens_group	0	K13487
115	Bosea	0	K13487
116	[Eubacterium]_eligens_group	0	K13255
116	Bosea	0	K13255
117	[Eubacterium]_eligens_group	0	K11745
117	Bosea	0	K11745
118	[Eubacterium]_eligens_group	0	K11080
118	Bosea	0	K11080
119	[Eubacterium]_eligens_group	0	K11079
119	Bosea	0	K11079
120	[Eubacterium]_eligens_group	0	K10023
120	Bosea	0	K10023
121	[Eubacterium]_eligens_group	0	K09982
121	Bosea	0	K09982
122	[Eubacterium]_eligens_group	0	K09959
122	Bosea	0	K09959
123	[Eubacterium]_eligens_group	0	K09024
123	Bosea	0	K09024
124	[Eubacterium]_eligens_group	0	K08691
124	Bosea	0	K08691
125	[Eubacterium]_eligens_group	0	K08344
125	Bosea	0	K08344
126	[Eubacterium]_eligens_group	0	K07807
126	Bosea	0	K07807
127	[Eubacterium]_eligens_group	0	K07772
127	Bosea	0	K07772
128	[Eubacterium]_eligens_group	0	K07666
128	Bosea	0	K07666
129	[Eubacterium]_eligens_group	0	K07234
129	Bosea	0	K07234
130	[Eubacterium]_eligens_group	0	K07104
130	Bosea	0	K07104
131	[Eubacterium]_eligens_group	0	K07077
131	Bosea	0	K07077
132	[Eubacterium]_eligens_group	0	K07020
132	Bosea	0	K07020
133	[Eubacterium]_eligens_group	0	K04117
133	Bosea	0	K04117
134	[Eubacterium]_eligens_group	0	K04102
134	Bosea	0	K04102
135	[Eubacterium]_eligens_group	0	K04033
135	Bosea	0	K04033
136	[Eubacterium]_eligens_group	0	K03815
136	Bosea	0	K03815
137	[Eubacterium]_eligens_group	0	K03464
137	Bosea	0	K03464
138	[Eubacterium]_eligens_group	0	K03396
138	Bosea	0	K03396
139	[Eubacterium]_eligens_group	0	K03381
139	Bosea	0	K03381
140	[Eubacterium]_eligens_group	0	K02613
140	Bosea	0	K02613
141	[Eubacterium]_eligens_group	0	K02571
141	Bosea	0	K02571
142	[Eubacterium]_eligens_group	0	K02569
142	Bosea	0	K02569
143	[Eubacterium]_eligens_group	0	K02228
143	Bosea	0	K02228
144	[Eubacterium]_eligens_group	0	K01908
144	Bosea	0	K01908
145	[Eubacterium]_eligens_group	0	K01721
145	Bosea	0	K01721
146	[Eubacterium]_eligens_group	0	K01720
146	Bosea	0	K01720
147	[Eubacterium]_eligens_group	0	K01622
147	Bosea	0	K01622
148	[Eubacterium]_eligens_group	0	K01578
148	Bosea	0	K01578
149	[Eubacterium]_eligens_group	0	K01556
149	Bosea	0	K01556
150	[Eubacterium]_eligens_group	0	K01169
150	Bosea	0	K01169
151	[Eubacterium]_eligens_group	0	K00875
151	Bosea	0	K00875
152	[Eubacterium]_eligens_group	0	K00596
152	Bosea	0	K00596
153	[Eubacterium]_eligens_group	0	K00481
153	Bosea	0	K00481
154	[Eubacterium]_eligens_group	0	K00452
154	Bosea	0	K00452
155	[Eubacterium]_eligens_group	0	K00365
155	Bosea	0	K00365
156	[Eubacterium]_eligens_group	0	K00043
156	Bosea	0	K00043
157	[Eubacterium]_eligens_group	0	K20940
157	Bosea	0	K20940
158	[Eubacterium]_eligens_group	0	K19776
158	Bosea	0	K19776
159	[Eubacterium]_eligens_group	0	K10003
159	Bosea	0	K10003
160	[Eubacterium]_eligens_group	0	K10001
160	Bosea	0	K10001
161	[Eubacterium]_eligens_group	0	K15352
161	Bosea	0	K15352
162	[Eubacterium]_eligens_group	0	K11605
162	Bosea	0	K11605
163	[Eubacterium]_eligens_group	0	K01856
163	Bosea	0	K01856
164	[Eubacterium]_eligens_group	0	K11604
164	Bosea	0	K11604
165	[Eubacterium]_eligens_group	0	K10004
165	Bosea	0	K10004
166	[Eubacterium]_eligens_group	0	K22310
166	Bosea	0	K22310
167	[Eubacterium]_eligens_group	0	K22131
167	Bosea	0	K22131
168	[Eubacterium]_eligens_group	0	K21134
168	Bosea	0	K21134
169	[Eubacterium]_eligens_group	0	K21062
169	Bosea	0	K21062
170	[Eubacterium]_eligens_group	0	K17325
170	Bosea	0	K17325
171	[Eubacterium]_eligens_group	0	K17323
171	Bosea	0	K17323
172	[Eubacterium]_eligens_group	0	K17322
172	Bosea	0	K17322
173	[Eubacterium]_eligens_group	0	K17321
173	Bosea	0	K17321
174	[Eubacterium]_eligens_group	0	K16871
174	Bosea	0	K16871
175	[Eubacterium]_eligens_group	0	K16653
175	Bosea	0	K16653
176	[Eubacterium]_eligens_group	0	K15578
176	Bosea	0	K15578
177	[Eubacterium]_eligens_group	0	K15577
177	Bosea	0	K15577
178	[Eubacterium]_eligens_group	0	K14727
178	Bosea	0	K14727
179	[Eubacterium]_eligens_group	0	K13013
179	Bosea	0	K13013
180	[Eubacterium]_eligens_group	0	K12658
180	Bosea	0	K12658
181	[Eubacterium]_eligens_group	0	K11957
181	Bosea	0	K11957
182	[Eubacterium]_eligens_group	0	K09795
182	Bosea	0	K09795
183	[Eubacterium]_eligens_group	0	K09471
183	Bosea	0	K09471
184	[Eubacterium]_eligens_group	0	K09386
184	Bosea	0	K09386
185	[Eubacterium]_eligens_group	0	K07623
185	Bosea	0	K07623
186	[Eubacterium]_eligens_group	0	K07492
186	Bosea	0	K07492
187	[Eubacterium]_eligens_group	0	K07401
187	Bosea	0	K07401
188	[Eubacterium]_eligens_group	0	K07161
188	Bosea	0	K07161
189	[Eubacterium]_eligens_group	0	K05774
189	Bosea	0	K05774
190	[Eubacterium]_eligens_group	0	K04090
190	Bosea	0	K04090
191	[Eubacterium]_eligens_group	0	K03943
191	Bosea	0	K03943
192	[Eubacterium]_eligens_group	0	K03192
192	Bosea	0	K03192
193	[Eubacterium]_eligens_group	0	K02234
193	Bosea	0	K02234
194	[Eubacterium]_eligens_group	0	K00808
194	Bosea	0	K00808
195	[Eubacterium]_eligens_group	0	K00449
195	Bosea	0	K00449
196	[Eubacterium]_eligens_group	0	K00448
196	Bosea	0	K00448
197	[Eubacterium]_eligens_group	0	K00407
197	Bosea	0	K00407
198	[Eubacterium]_eligens_group	0	K00405
198	Bosea	0	K00405
199	[Eubacterium]_eligens_group	0	K00404
199	Bosea	0	K00404
200	[Eubacterium]_eligens_group	0	K00304
200	Bosea	0	K00304
201	[Eubacterium]_eligens_group	0	K00126
201	Bosea	0	K00126
202	[Eubacterium]_eligens_group	0	K00114
202	Bosea	0	K00114
203	[Eubacterium]_eligens_group	0	K00103
203	Bosea	0	K00103
204	[Eubacterium]_eligens_group	0	K00098
204	Bosea	0	K00098
205	[Eubacterium]_eligens_group	0	K00039
205	Bosea	0	K00039
206	[Eubacterium]_eligens_group	0	K11073
206	Bosea	0	K11073
207	[Eubacterium]_eligens_group	0	K07147
207	Bosea	0	K07147
208	[Eubacterium]_eligens_group	0	K02043
208	Bosea	0	K02043
209	[Eubacterium]_eligens_group	0	K00480
209	Bosea	0	K00480
210	[Eubacterium]_eligens_group	0	K07486
210	Bosea	0	K07486
211	[Eubacterium]_eligens_group	0	K04768
211	Bosea	0	K04768
212	[Eubacterium]_eligens_group	0	K18306
212	Bosea	0	K18306
213	[Eubacterium]_eligens_group	0	K18299
213	Bosea	0	K18299
214	[Eubacterium]_eligens_group	0	K14451
214	Bosea	0	K14451
215	[Eubacterium]_eligens_group	0	K14446
215	[Eubacterium]_eligens_group	0	K13593
215	[Eubacterium]_eligens_group	0	K11357
215	[Eubacterium]_eligens_group	0	K09965
215	[Eubacterium]_eligens_group	0	K09701
215	[Eubacterium]_eligens_group	0	K07167
215	[Eubacterium]_eligens_group	0	K06954
215	[Eubacterium]_eligens_group	0	K05605
215	[Eubacterium]_eligens_group	0	K22066
215	[Eubacterium]_eligens_group	0	K18902
215	[Eubacterium]_eligens_group	0	K18649
215	[Eubacterium]_eligens_group	0	K13941
215	[Eubacterium]_eligens_group	0	K13797
215	[Eubacterium]_eligens_group	0	K13245
215	[Eubacterium]_eligens_group	0	K07395
215	[Eubacterium]_eligens_group	0	K06125
215	[Eubacterium]_eligens_group	0	K05603
215	[Eubacterium]_eligens_group	0	K03941
215	[Eubacterium]_eligens_group	0	K00410
215	[Eubacterium]_eligens_group	0	K21430
215	[Eubacterium]_eligens_group	0	K19337
215	[Eubacterium]_eligens_group	0	K01455
215	[Eubacterium]_eligens_group	0	K11075
215	[Eubacterium]_eligens_group	0	K22187
215	[Eubacterium]_eligens_group	0	K19670
215	[Eubacterium]_eligens_group	0	K18981
215	[Eubacterium]_eligens_group	0	K17227
215	[Eubacterium]_eligens_group	0	K17223
215	[Eubacterium]_eligens_group	0	K17222
215	[Eubacterium]_eligens_group	0	K16844
215	[Eubacterium]_eligens_group	0	K16300
215	[Eubacterium]_eligens_group	0	K10025
215	[Eubacterium]_eligens_group	0	K09846
215	[Eubacterium]_eligens_group	0	K05818
215	[Eubacterium]_eligens_group	0	K02624
215	[Eubacterium]_eligens_group	0	K02229
215	[Eubacterium]_eligens_group	0	K00446
215	[Eubacterium]_eligens_group	0	K00387
215	[Eubacterium]_eligens_group	0	K10020
215	[Eubacterium]_eligens_group	0	K10002
215	[Eubacterium]_eligens_group	0	K22025
215	[Eubacterium]_eligens_group	0	K21136
215	[Eubacterium]_eligens_group	0	K15783
215	[Eubacterium]_eligens_group	0	K10191
215	[Eubacterium]_eligens_group	0	K09456
215	[Eubacterium]_eligens_group	0	K01432
215	[Eubacterium]_eligens_group	0	K08970
215	[Eubacterium]_eligens_group	0	K15576
215	[Eubacterium]_eligens_group	0	K00570
215	[Eubacterium]_eligens_group	0	K08989
215	[Eubacterium]_eligens_group	0	K01459
215	[Eubacterium]_eligens_group	0	K16299
215	[Eubacterium]_eligens_group	0	K09565
215	[Eubacterium]_eligens_group	0	K09826
215	[Eubacterium]_eligens_group	0	K10111
215	[Eubacterium]_eligens_group	0	K17226
215	[Eubacterium]_eligens_group	0	K11475
215	[Eubacterium]_eligens_group	0	K00822
215	[Eubacterium]_eligens_group	0	K09969
215	[Eubacterium]_eligens_group	0	K09970
215	Bosea	0	K14446
215	Bosea	0	K13593
215	Bosea	0	K11357
215	Bosea	0	K09965
215	Bosea	0	K09701
215	Bosea	0	K07167
215	Bosea	0	K06954
215	Bosea	0	K05605
215	Bosea	0	K22066
215	Bosea	0	K18902
215	Bosea	0	K18649
215	Bosea	0	K13941
215	Bosea	0	K13797
215	Bosea	0	K13245
215	Bosea	0	K07395
215	Bosea	0	K06125
215	Bosea	0	K05603
215	Bosea	0	K03941
215	Bosea	0	K00410
215	Bosea	0	K21430
215	Bosea	0	K19337
215	Bosea	0	K01455
215	Bosea	0	K11075
215	Bosea	0	K22187
215	Bosea	0	K19670
215	Bosea	0	K18981
215	Bosea	0	K17227
215	Bosea	0	K17223
215	Bosea	0	K17222
215	Bosea	0	K16844
215	Bosea	0	K16300
215	Bosea	0	K10025
215	Bosea	0	K09846
215	Bosea	0	K05818
215	Bosea	0	K02624
215	Bosea	0	K02229
215	Bosea	0	K00446
215	Bosea	0	K00387
215	Bosea	0	K10020
215	Bosea	0	K10002
215	Bosea	0	K22025
215	Bosea	0	K21136
215	Bosea	0	K15783
215	Bosea	0	K10191
215	Bosea	0	K09456
215	Bosea	0	K01432
215	Bosea	0	K08970
215	Bosea	0	K15576
215	Bosea	0	K00570
215	Bosea	0	K08989
215	Bosea	0	K01459
215	Bosea	0	K16299
215	Bosea	0	K09565
215	Bosea	0	K09826
215	Bosea	0	K10111
215	Bosea	0	K17226
215	Bosea	0	K11475
215	Bosea	0	K00822
215	Bosea	0	K09969
215	Bosea	0	K09970
216	Sphingomonas	0	K22479
217	Sphingomonas	0	K22303
218	Sphingomonas	0	K21822
219	Sphingomonas	0	K20976
220	Sphingomonas	0	K20431
221	Sphingomonas	0	K19813
222	Sphingomonas	0	K18703
223	Sphingomonas	0	K18096
224	Sphingomonas	0	K16240
225	Sphingomonas	0	K14414
226	Sphingomonas	0	K12661
227	Sphingomonas	0	K12303
228	Sphingomonas	0	K12301
229	Sphingomonas	0	K12130
230	Sphingomonas	0	K12129
231	Sphingomonas	0	K12127
232	Sphingomonas	0	K11089
233	Sphingomonas	0	K11003
234	Sphingomonas	0	K10253
235	Sphingomonas	0	K09020
236	Sphingomonas	0	K08193
237	Sphingomonas	0	K07116
238	Sphingomonas	0	K05886
239	Sphingomonas	0	K04110
240	Sphingomonas	0	K03391
241	Sphingomonas	0	K03203
242	Sphingomonas	0	K03198
243	Sphingomonas	0	K02458
244	Sphingomonas	0	K02452
245	Sphingomonas	0	K01974
246	Sphingomonas	0	K01569
247	Sphingomonas	0	K00450
248	Sphingomonas	0	K00255
249	Sphingomonas	0	K09880
250	Sphingomonas	0	K08967
251	Sphingomonas	0	K08964
252	Sphingomonas	0	K06991
253	Sphingomonas	0	K03829
254	Sphingomonas	0	K02459
255	Sphingomonas	0	K15746
256	Sphingomonas	0	K13877
257	Sphingomonas	0	K12979
258	Sphingomonas	0	K09948
259	Sphingomonas	0	K06443
260	Sphingomonas	0	K03535
261	Sphingomonas	0	K18587
262	Sphingomonas	0	K18586
263	Sphingomonas	0	K18337
264	Sphingomonas	0	K18298
265	Sphingomonas	0	K16090
266	Sphingomonas	0	K14335
267	Sphingomonas	0	K07336
268	Sphingomonas	0	K07233
269	Sphingomonas	0	K07064
270	Sphingomonas	0	K06134
271	Sphingomonas	0	K01283
272	Sphingomonas	0	K15918
273	Sphingomonas	0	K07290
274	Sphingomonas	0	K07136
275	Sphingomonas	0	K07215
276	Sphingomonas	0	K01637
277	Sphingomonas	0	K00529
278	Sphingomonas	0	K21303
279	Sphingomonas	0	K20529
279	Sphingomonas	0	K19231
279	Sphingomonas	0	K00472
279	Sphingomonas	0	K00154
279	Sphingomonas	0	K22185
279	Sphingomonas	0	K20527
279	Sphingomonas	0	K20532
279	Sphingomonas	0	K20528
279	Sphingomonas	0	K20533
279	Sphingomonas	0	K01796
279	Sphingomonas	0	K14266
279	Sphingomonas	0	K14986
280	Pyramidobacter	0	K09133
280	Pyramidobacter	0	K18292
280	Pyramidobacter	0	K10799
280	Pyramidobacter	0	K09683
280	Pyramidobacter	0	K04100
280	Pyramidobacter	0	K20274
280	Pyramidobacter	0	K01364
280	Pyramidobacter	0	K09129
280	CAG-873	0	K09133
280	CAG-873	0	K18292
280	CAG-873	0	K10799
280	CAG-873	0	K09683
280	CAG-873	0	K04100
280	CAG-873	0	K20274
280	CAG-873	0	K01364
280	CAG-873	0	K09129
280	Aminicella	0	K09133
280	Aminicella	0	K18292
280	Aminicella	0	K10799
280	Aminicella	0	K09683
280	Aminicella	0	K04100
280	Aminicella	0	K20274
280	Aminicella	0	K01364
280	Aminicella	0	K09129
281	Candidatus_Soleaferrea	0	K11635
281	Terrisporobacter	0	K11635
282	[Eubacterium]_ventriosum_group	2.62916e-139	K14194
282	[Eubacterium]_ventriosum_group	2.62916e-139	K19091
282	[Eubacterium]_ventriosum_group	2.62916e-139	K01593
282	[Eubacterium]_ventriosum_group	2.62916e-139	K05365
282	[Eubacterium]_ventriosum_group	2.62916e-139	K15524
282	[Eubacterium]_ventriosum_group	2.62916e-139	K00441
282	[Eubacterium]_ventriosum_group	2.62916e-139	K20306
282	[Eubacterium]_ventriosum_group	2.62916e-139	K01219
283	Bifidobacterium	2.62916e-139	K06191
283	Bifidobacterium	2.62916e-139	K18955
283	Bifidobacterium	2.62916e-139	K13288
283	Fusicatenibacter	2.62916e-139	K06191
283	Fusicatenibacter	2.62916e-139	K18955
283	Fusicatenibacter	2.62916e-139	K13288
284	Agathobaculum	2.62916e-139	K00824
284	Agathobaculum	2.62916e-139	K11062
284	Agathobaculum	2.62916e-139	K18344
284	Agathobaculum	2.62916e-139	K01305
284	Agathobaculum	2.62916e-139	K00354
284	Agathobaculum	2.62916e-139	K06606
284	Agathobaculum	2.62916e-139	K16918
284	Agathobaculum	2.62916e-139	K20946
285	Agathobacter	2.62916e-139	K01460
285	Agathobacter	2.62916e-139	K22409
285	Agathobacter	2.62916e-139	K08085
285	Agathobacter	2.62916e-139	K06545
285	Agathobacter	2.62916e-139	K13912
285	Agathobacter	2.62916e-139	K17763
285	Agathobacter	2.62916e-139	K01597
286	Howardella	2.62916e-139	K00884
286	Howardella	2.62916e-139	K02771
286	Catenibacterium	2.62916e-139	K00884
286	Catenibacterium	2.62916e-139	K02771
286	Marvinbryantia	2.62916e-139	K00884
286	Marvinbryantia	2.62916e-139	K02771
287	Alistipes	1.53488e-26	K19005
287	Alistipes	1.53488e-26	K11934
287	Alistipes	1.53488e-26	K07397
287	Alistipes	1.53488e-26	K07283
287	Alistipes	1.53488e-26	K00720
287	Alistipes	1.53488e-26	K03379
287	Alistipes	1.53488e-26	K07109
287	Alistipes	1.53488e-26	K11782
287	Alistipes	1.53488e-26	K11784
287	Alistipes	1.53488e-26	K18285
287	Alistipes	1.53488e-26	K11785
287	Alistipes	1.53488e-26	K09979
287	Alistipes	1.53488e-26	K11783
288	Bifidobacterium	4.01601e-21	K16148
288	Fusicatenibacter	4.01601e-21	K16148
289	Eisenbergiella	9.28352e-21	K08161
289	Eisenbergiella	9.28352e-21	K13929
289	Eisenbergiella	9.28352e-21	K10241
289	Eisenbergiella	9.28352e-21	K04844
289	Eisenbergiella	9.28352e-21	K16169
289	Eisenbergiella	9.28352e-21	K17312
289	Eisenbergiella	9.28352e-21	K07784
289	Eisenbergiella	9.28352e-21	K11337
289	Eisenbergiella	9.28352e-21	K10237
289	Eisenbergiella	9.28352e-21	K05910
289	Hungatella	9.28352e-21	K08161
289	Hungatella	9.28352e-21	K13929
289	Hungatella	9.28352e-21	K10241
289	Hungatella	9.28352e-21	K04844
289	Hungatella	9.28352e-21	K16169
289	Hungatella	9.28352e-21	K17312
289	Hungatella	9.28352e-21	K07784
289	Hungatella	9.28352e-21	K11337
289	Hungatella	9.28352e-21	K10237
289	Hungatella	9.28352e-21	K05910
290	Holdemanella	1.29794e-20	K02450
291	UCG-005	2.93873e-20	K00196
291	UCG-005	2.93873e-20	K07321
291	UCG-005	2.93873e-20	K14138
291	UCG-005	2.93873e-20	K00197
291	UCG-005	2.93873e-20	K00194
291	UCG-005	2.93873e-20	K01250
291	UCG-005	2.93873e-20	K04027
291	UCG-005	2.93873e-20	K16881
291	UCG-005	2.93873e-20	K18814
291	UCG-005	2.93873e-20	K07454
291	UCG-005	2.93873e-20	K18446
291	UCG-005	2.93873e-20	K03519
291	UCG-005	2.93873e-20	K04032
291	UCG-005	2.93873e-20	K04026
291	UCG-005	2.93873e-20	K04019
291	UCG-005	2.93873e-20	K03735
291	UCG-005	2.93873e-20	K03736
291	UCG-005	2.93873e-20	K12555
291	UCG-005	2.93873e-20	K07651
291	UCG-005	2.93873e-20	K01236
291	UCG-005	2.93873e-20	K00897
291	UCG-005	2.93873e-20	K19299
291	Christensenellaceae_R-7_group	2.93873e-20	K00196
291	Christensenellaceae_R-7_group	2.93873e-20	K07321
291	Christensenellaceae_R-7_group	2.93873e-20	K14138
291	Christensenellaceae_R-7_group	2.93873e-20	K00197
291	Christensenellaceae_R-7_group	2.93873e-20	K00194
291	Christensenellaceae_R-7_group	2.93873e-20	K01250
291	Christensenellaceae_R-7_group	2.93873e-20	K04027
291	Christensenellaceae_R-7_group	2.93873e-20	K16881
291	Christensenellaceae_R-7_group	2.93873e-20	K18814
291	Christensenellaceae_R-7_group	2.93873e-20	K07454
291	Christensenellaceae_R-7_group	2.93873e-20	K18446
291	Christensenellaceae_R-7_group	2.93873e-20	K03519
291	Christensenellaceae_R-7_group	2.93873e-20	K04032
291	Christensenellaceae_R-7_group	2.93873e-20	K04026
291	Christensenellaceae_R-7_group	2.93873e-20	K04019
291	Christensenellaceae_R-7_group	2.93873e-20	K03735
291	Christensenellaceae_R-7_group	2.93873e-20	K03736
291	Christensenellaceae_R-7_group	2.93873e-20	K12555
291	Christensenellaceae_R-7_group	2.93873e-20	K07651
291	Christensenellaceae_R-7_group	2.93873e-20	K01236
291	Christensenellaceae_R-7_group	2.93873e-20	K00897
291	Christensenellaceae_R-7_group	2.93873e-20	K19299
292	Rothia	5.3219e-19	K03304
293	Rothia	5.3219e-19	K12238
293	Rothia	5.3219e-19	K02364
293	Rothia	5.3219e-19	K00116
293	Rothia	5.3219e-19	K01252
294	Rothia	5.3219e-19	K03153
295	Bifidobacterium	1.95456e-18	K13570
295	Fusicatenibacter	1.95456e-18	K13570
296	Bifidobacterium	1.95456e-18	K11732
296	Bifidobacterium	1.95456e-18	K11533
296	Bifidobacterium	1.95456e-18	K20814
296	Bifidobacterium	1.95456e-18	K13571
296	Bifidobacterium	1.95456e-18	K13527
296	Bifidobacterium	1.95456e-18	K07177
296	Bifidobacterium	1.95456e-18	K03727
296	Bifidobacterium	1.95456e-18	K01389
296	Bifidobacterium	1.95456e-18	K11263
296	Bifidobacterium	1.95456e-18	K07442
296	Bifidobacterium	1.95456e-18	K22306
296	Bifidobacterium	1.95456e-18	K09009
296	Fusicatenibacter	1.95456e-18	K11732
296	Fusicatenibacter	1.95456e-18	K11533
296	Fusicatenibacter	1.95456e-18	K20814
296	Fusicatenibacter	1.95456e-18	K13571
296	Fusicatenibacter	1.95456e-18	K13527
296	Fusicatenibacter	1.95456e-18	K07177
296	Fusicatenibacter	1.95456e-18	K03727
296	Fusicatenibacter	1.95456e-18	K01389
296	Fusicatenibacter	1.95456e-18	K11263
296	Fusicatenibacter	1.95456e-18	K07442
296	Fusicatenibacter	1.95456e-18	K22306
296	Fusicatenibacter	1.95456e-18	K09009
297	Collinsella	1.95456e-18	K03489
297	Collinsella	1.95456e-18	K13017
297	Collinsella	1.95456e-18	K14091
297	Collinsella	1.95456e-18	K22015
297	Collinsella	1.95456e-18	K02786
297	Collinsella	1.95456e-18	K12143
297	Collinsella	1.95456e-18	K20449
297	Collinsella	1.95456e-18	K08315
297	Collinsella	1.95456e-18	K15830
297	Collinsella	1.95456e-18	K15511
297	Collinsella	1.95456e-18	K12136
297	Collinsella	1.95456e-18	K12138
297	Collinsella	1.95456e-18	K11924
298	Bacteroides	8.4586e-17	K02806
298	Bacteroides	8.4586e-17	K07272
298	Bacteroides	8.4586e-17	K01698
298	Bacteroides	8.4586e-17	K02492
298	Bacteroides	8.4586e-17	K13730
298	Bacteroides	8.4586e-17	K03146
298	Bacteroides	8.4586e-17	K21681
298	Bacteroides	8.4586e-17	K05964
298	Bacteroides	8.4586e-17	K06931
298	Bacteroides	8.4586e-17	K09144
298	Bacteroides	8.4586e-17	K08152
298	Bacteroides	8.4586e-17	K12991
298	Leyella	8.4586e-17	K02806
298	Leyella	8.4586e-17	K07272
298	Leyella	8.4586e-17	K01698
298	Leyella	8.4586e-17	K02492
298	Leyella	8.4586e-17	K13730
298	Leyella	8.4586e-17	K03146
298	Leyella	8.4586e-17	K21681
298	Leyella	8.4586e-17	K05964
298	Leyella	8.4586e-17	K06931
298	Leyella	8.4586e-17	K09144
298	Leyella	8.4586e-17	K08152
298	Leyella	8.4586e-17	K12991
299	Bifidobacterium	9.6981e-16	K08776
299	Fusicatenibacter	9.6981e-16	K08776
300	Bifidobacterium	9.6981e-16	K02438
300	Bifidobacterium	9.6981e-16	K14215
300	Bifidobacterium	9.6981e-16	K21273
300	Fusicatenibacter	9.6981e-16	K02438
300	Fusicatenibacter	9.6981e-16	K14215
300	Fusicatenibacter	9.6981e-16	K21273
301	Anaerostipes	3.15482e-15	K02782
301	Anaerostipes	3.15482e-15	K02466
301	Anaerostipes	3.15482e-15	K05962
301	Anaerostipes	3.15482e-15	K07991
301	Anaerostipes	3.15482e-15	K15551
302	Bifidobacterium	7.10943e-15	K16235
302	Fusicatenibacter	7.10943e-15	K16235
303	Rothia	9.63892e-15	K16870
303	Rothia	9.63892e-15	K11602
303	Rothia	9.63892e-15	K11601
303	Rothia	9.63892e-15	K09818
303	Rothia	9.63892e-15	K00153
304	[Eubacterium]_eligens_group	9.63892e-15	K03428
304	[Eubacterium]_eligens_group	9.63892e-15	K19715
304	[Eubacterium]_eligens_group	9.63892e-15	K04343
304	Bosea	9.63892e-15	K03428
304	Bosea	9.63892e-15	K19715
304	Bosea	9.63892e-15	K04343
305	Odoribacter	1.71332e-14	K10122
305	Odoribacter	1.71332e-14	K07275
305	Odoribacter	1.71332e-14	K12976
305	Odoribacter	1.71332e-14	K03651
305	Odoribacter	1.71332e-14	K15866
305	Odoribacter	1.71332e-14	K01031
305	Odoribacter	1.71332e-14	K01027
305	Odoribacter	1.71332e-14	K01032
305	Odoribacter	1.71332e-14	K07337
305	Odoribacter	1.71332e-14	K09859
305	Odoribacter	1.71332e-14	K20036
305	Odoribacter	1.71332e-14	K03841
305	Odoribacter	1.71332e-14	K04748
305	Odoribacter	1.71332e-14	K09740
306	Bifidobacterium	2.44297e-14	K06999
306	Fusicatenibacter	2.44297e-14	K06999
307	Dorea	5.14642e-14	K10037
307	Dorea	5.14642e-14	K06951
307	Dorea	5.14642e-14	K14080
308	Bifidobacterium	4.69939e-13	K17067
308	Fusicatenibacter	4.69939e-13	K17067
309	Segatella	4.74572e-13	K06215
309	Segatella	4.74572e-13	K05338
309	Segatella	4.74572e-13	K10297
309	Segatella	4.74572e-13	K07000
309	Segatella	4.74572e-13	K19304
309	Segatella	4.74572e-13	K08087
309	Segatella	4.74572e-13	K21963
309	Segatella	4.74572e-13	K22300
309	Segatella	4.74572e-13	K05380
309	Segatella	4.74572e-13	K05379
309	Segatella	4.74572e-13	K05378
309	Segatella	4.74572e-13	K02630
309	Segatella	4.74572e-13	K02290
309	Segatella	4.74572e-13	K02286
309	Segatella	4.74572e-13	K03749
309	Segatella	4.74572e-13	K02096
309	Ruthenibacterium	4.74572e-13	K06215
309	Ruthenibacterium	4.74572e-13	K05338
309	Ruthenibacterium	4.74572e-13	K10297
309	Ruthenibacterium	4.74572e-13	K07000
309	Ruthenibacterium	4.74572e-13	K19304
309	Ruthenibacterium	4.74572e-13	K08087
309	Ruthenibacterium	4.74572e-13	K21963
309	Ruthenibacterium	4.74572e-13	K22300
309	Ruthenibacterium	4.74572e-13	K05380
309	Ruthenibacterium	4.74572e-13	K05379
309	Ruthenibacterium	4.74572e-13	K05378
309	Ruthenibacterium	4.74572e-13	K02630
309	Ruthenibacterium	4.74572e-13	K02290
309	Ruthenibacterium	4.74572e-13	K02286
309	Ruthenibacterium	4.74572e-13	K03749
309	Ruthenibacterium	4.74572e-13	K02096
310	Lachnospiraceae_UCG-004	6.2776e-13	K00689
310	Lachnospiraceae_UCG-004	6.2776e-13	K19505
310	Lachnospiraceae_UCG-004	6.2776e-13	K12940
310	Lachnospiraceae_UCG-004	6.2776e-13	K01630
310	Lachnospiraceae_UCG-004	6.2776e-13	K10537
310	Lachnospiraceae_UCG-004	6.2776e-13	K10539
311	Caproiciproducens	1.14349e-12	K21064
311	Caproiciproducens	1.14349e-12	K03223
311	Caproiciproducens	1.14349e-12	K18253
311	Caproiciproducens	1.14349e-12	K17472
311	Caproiciproducens	1.14349e-12	K11619
311	Caproiciproducens	1.14349e-12	K05917
311	Caproiciproducens	1.14349e-12	K00686
311	Caproiciproducens	1.14349e-12	K22510
311	Caproiciproducens	1.14349e-12	K03228
311	Caproiciproducens	1.14349e-12	K03229
312	Bifidobacterium	1.32822e-12	K07503
312	Fusicatenibacter	1.32822e-12	K07503
313	Faecalimonas	2.38934e-12	K20609
313	Faecalimonas	2.38934e-12	K17467
313	Faecalimonas	2.38934e-12	K10910
313	Faecalimonas	2.38934e-12	K13665
314	Bifidobacterium	6.3653e-12	K07768
314	Bifidobacterium	6.3653e-12	K07243
314	Fusicatenibacter	6.3653e-12	K07768
314	Fusicatenibacter	6.3653e-12	K07243
315	UCG-003	1.71346e-11	K01058
315	UCG-003	1.71346e-11	K06879
315	UCG-003	1.71346e-11	K08164
315	UCG-003	1.71346e-11	K08159
315	UCG-003	1.71346e-11	K16091
315	UCG-003	1.71346e-11	K13714
315	UCG-003	1.71346e-11	K13731
315	UCG-003	1.71346e-11	K17950
315	UCG-003	1.71346e-11	K11891
316	Eisenbergiella	3.27072e-11	K01220
316	Eisenbergiella	3.27072e-11	K00526
316	Eisenbergiella	3.27072e-11	K04940
316	Eisenbergiella	3.27072e-11	K00520
316	Eisenbergiella	3.27072e-11	K00004
316	Eisenbergiella	3.27072e-11	K15855
316	Eisenbergiella	3.27072e-11	K04750
316	Eisenbergiella	3.27072e-11	K22205
316	Eisenbergiella	3.27072e-11	K01799
316	Eisenbergiella	3.27072e-11	K01623
316	Eisenbergiella	3.27072e-11	K22348
316	Hungatella	3.27072e-11	K01220
316	Hungatella	3.27072e-11	K00526
316	Hungatella	3.27072e-11	K04940
316	Hungatella	3.27072e-11	K00520
316	Hungatella	3.27072e-11	K00004
316	Hungatella	3.27072e-11	K15855
316	Hungatella	3.27072e-11	K04750
316	Hungatella	3.27072e-11	K22205
316	Hungatella	3.27072e-11	K01799
316	Hungatella	3.27072e-11	K01623
316	Hungatella	3.27072e-11	K22348
317	Faecalibacterium	6.62439e-11	K03117
317	Faecalibacterium	6.62439e-11	K22293
317	Faecalibacterium	6.62439e-11	K03738
317	Faecalibacterium	6.62439e-11	K08640
317	Faecalibacterium	6.62439e-11	K02379
317	Faecalibacterium	6.62439e-11	K19515
317	Faecalibacterium	6.62439e-11	K02352
317	Faecalibacterium	6.62439e-11	K21696
317	Faecalibacterium	6.62439e-11	K13069
317	Faecalibacterium	6.62439e-11	K04794
317	Faecalibacterium	6.62439e-11	K03425
318	Lachnospiraceae_UCG-010	6.66068e-11	K01090
318	Lachnospiraceae_UCG-010	6.66068e-11	K05311
318	Lachnospiraceae_UCG-010	6.66068e-11	K09764
318	Lachnospiraceae_UCG-010	6.66068e-11	K19976
318	Lachnospiraceae_UCG-010	6.66068e-11	K05823
318	Lachnospiraceae_UCG-010	6.66068e-11	K20627
318	Lachnospiraceae_UCG-010	6.66068e-11	K20626
318	Lachnospiraceae_UCG-010	6.66068e-11	K05571
318	Lachnospiraceae_UCG-010	6.66068e-11	K09798
318	Lachnospiraceae_UCG-010	6.66068e-11	K06311
318	Lachnospiraceae_UCG-010	6.66068e-11	K13733
318	Lachnospiraceae_UCG-010	6.66068e-11	K14195
318	Lachnospiraceae_UCG-010	6.66068e-11	K05772
318	Lachnospiraceae_UCG-010	6.66068e-11	K09994
319	Clostridium	9.27389e-11	K21480
319	Clostridium	9.27389e-11	K15519
320	Blautia	3.70794e-10	K09251
320	Blautia	3.70794e-10	K13663
320	Blautia	3.70794e-10	K10562
320	Blautia	3.70794e-10	K10561
320	Blautia	3.70794e-10	K10555
320	Blautia	3.70794e-10	K07469
320	Blautia	3.70794e-10	K06937
320	Blautia	3.70794e-10	K22232
320	Blautia	3.70794e-10	K15023
320	Blautia	3.70794e-10	K03191
320	Blautia	3.70794e-10	K01777
320	Blautia	3.70794e-10	K06309
321	Caproiciproducens	4.69855e-10	K00933
321	Caproiciproducens	4.69855e-10	K00934
322	Enterocloster	9.8217e-10	K01668
322	Enterocloster	9.8217e-10	K13607
322	Enterocloster	9.8217e-10	K10985
322	Enterocloster	9.8217e-10	K08323
322	Enterocloster	9.8217e-10	K03974
323	Bifidobacterium	1.38711e-09	K11788
323	Bifidobacterium	1.38711e-09	K02532
323	Bifidobacterium	1.38711e-09	K21688
323	Bifidobacterium	1.38711e-09	K18567
323	Bifidobacterium	1.38711e-09	K02074
323	Bifidobacterium	1.38711e-09	K07230
323	Fusicatenibacter	1.38711e-09	K11788
323	Fusicatenibacter	1.38711e-09	K02532
323	Fusicatenibacter	1.38711e-09	K21688
323	Fusicatenibacter	1.38711e-09	K18567
323	Fusicatenibacter	1.38711e-09	K02074
323	Fusicatenibacter	1.38711e-09	K07230
324	Flavonifractor	2.36859e-09	K16841
324	Flavonifractor	2.36859e-09	K19814
324	Flavonifractor	2.36859e-09	K17735
324	Flavonifractor	2.36859e-09	K20765
324	Flavonifractor	2.36859e-09	K11624
324	Flavonifractor	2.36859e-09	K17490
324	Flavonifractor	2.36859e-09	K03404
324	Flavonifractor	2.36859e-09	K03405
324	Flavonifractor	2.36859e-09	K21559
324	Flavonifractor	2.36859e-09	K00692
325	Agathobaculum	6.51703e-09	K12554
325	Agathobaculum	6.51703e-09	K22322
325	Agathobaculum	6.51703e-09	K18205
325	Agathobaculum	6.51703e-09	K18333
325	Bifidobacterium	6.51703e-09	K12554
325	Bifidobacterium	6.51703e-09	K22322
325	Bifidobacterium	6.51703e-09	K18205
325	Bifidobacterium	6.51703e-09	K18333
325	Fusicatenibacter	6.51703e-09	K12554
325	Fusicatenibacter	6.51703e-09	K22322
325	Fusicatenibacter	6.51703e-09	K18205
325	Fusicatenibacter	6.51703e-09	K18333
326	Bacteroides	1.11517e-08	K18650
326	Bacteroides	1.11517e-08	K03465
326	Bacteroides	1.11517e-08	K08681
326	Bacteroides	1.11517e-08	K03503
326	Bacteroides	1.11517e-08	K05794
326	Leyella	1.11517e-08	K18650
326	Leyella	1.11517e-08	K03465
326	Leyella	1.11517e-08	K08681
326	Leyella	1.11517e-08	K03503
326	Leyella	1.11517e-08	K05794
326	Segatella	1.11517e-08	K18650
326	Segatella	1.11517e-08	K03465
326	Segatella	1.11517e-08	K08681
326	Segatella	1.11517e-08	K03503
326	Segatella	1.11517e-08	K05794
326	Ruthenibacterium	1.11517e-08	K18650
326	Ruthenibacterium	1.11517e-08	K03465
326	Ruthenibacterium	1.11517e-08	K08681
326	Ruthenibacterium	1.11517e-08	K03503
326	Ruthenibacterium	1.11517e-08	K05794
327	Akkermansia	1.22792e-08	K14682
327	Akkermansia	1.22792e-08	K08219
327	Akkermansia	1.22792e-08	K06077
327	Akkermansia	1.22792e-08	K19236
328	Bacteroides	1.54693e-08	K07404
328	Bacteroides	1.54693e-08	K07301
328	Bacteroides	1.54693e-08	K02371
328	Leyella	1.54693e-08	K07404
328	Leyella	1.54693e-08	K07301
328	Leyella	1.54693e-08	K02371
329	Bacteroides	1.58126e-08	K19171
329	Bacteroides	1.58126e-08	K01584
329	Bacteroides	1.58126e-08	K05386
329	Bacteroides	1.58126e-08	K07679
329	Bacteroides	1.58126e-08	K20955
329	Bacteroides	1.58126e-08	K02489
329	Leyella	1.58126e-08	K19171
329	Leyella	1.58126e-08	K01584
329	Leyella	1.58126e-08	K05386
329	Leyella	1.58126e-08	K07679
329	Leyella	1.58126e-08	K20955
329	Leyella	1.58126e-08	K02489
329	Segatella	1.58126e-08	K19171
329	Segatella	1.58126e-08	K01584
329	Segatella	1.58126e-08	K05386
329	Segatella	1.58126e-08	K07679
329	Segatella	1.58126e-08	K20955
329	Segatella	1.58126e-08	K02489
329	Ruthenibacterium	1.58126e-08	K19171
329	Ruthenibacterium	1.58126e-08	K01584
329	Ruthenibacterium	1.58126e-08	K05386
329	Ruthenibacterium	1.58126e-08	K07679
329	Ruthenibacterium	1.58126e-08	K20955
329	Ruthenibacterium	1.58126e-08	K02489
330	Faecalibacterium	2.14545e-08	K06919
330	Faecalibacterium	2.14545e-08	K03753
330	Faecalibacterium	2.14545e-08	K02424
330	Faecalibacterium	2.14545e-08	K03750
330	Faecalibacterium	2.14545e-08	K16960
330	Faecalibacterium	2.14545e-08	K10010
331	Parabacteroides	3.98063e-08	K13016
331	Parabacteroides	3.98063e-08	K01337
331	Parabacteroides	3.98063e-08	K13641
331	Parabacteroides	3.98063e-08	K17218
331	Parabacteroides	3.98063e-08	K00318
331	Parabacteroides	3.98063e-08	K00863
331	Parabacteroides	3.98063e-08	K08321
331	Parabacteroides	3.98063e-08	K01816
332	Agathobaculum	4.00254e-08	K20859
332	Agathobaculum	4.00254e-08	K08168
332	Bifidobacterium	4.00254e-08	K20859
332	Bifidobacterium	4.00254e-08	K08168
332	Fusicatenibacter	4.00254e-08	K20859
332	Fusicatenibacter	4.00254e-08	K08168
333	Collinsella	5.76539e-08	K18926
333	Collinsella	5.76539e-08	K08352
333	Collinsella	5.76539e-08	K06212
333	Collinsella	5.76539e-08	K09005
333	Collinsella	5.76539e-08	K18918
333	Collinsella	5.76539e-08	K09767
333	Collinsella	5.76539e-08	K15773
334	Bacteroides	7.12558e-08	K01818
334	Bacteroides	7.12558e-08	K01548
334	Bacteroides	7.12558e-08	K01546
334	Bacteroides	7.12558e-08	K01547
334	Bacteroides	7.12558e-08	K03801
334	Bacteroides	7.12558e-08	K18139
334	Bacteroides	7.12558e-08	K18300
334	Bacteroides	7.12558e-08	K12343
334	Bacteroides	7.12558e-08	K01965
334	Bacteroides	7.12558e-08	K01573
334	Bacteroides	7.12558e-08	K02481
334	Bacteroides	7.12558e-08	K01966
334	Bacteroides	7.12558e-08	K02169
334	Bacteroides	7.12558e-08	K00833
334	Bacteroides	7.12558e-08	K01935
334	Leyella	7.12558e-08	K01818
334	Leyella	7.12558e-08	K01548
334	Leyella	7.12558e-08	K01546
334	Leyella	7.12558e-08	K01547
334	Leyella	7.12558e-08	K03801
334	Leyella	7.12558e-08	K18139
334	Leyella	7.12558e-08	K18300
334	Leyella	7.12558e-08	K12343
334	Leyella	7.12558e-08	K01965
334	Leyella	7.12558e-08	K01573
334	Leyella	7.12558e-08	K02481
334	Leyella	7.12558e-08	K01966
334	Leyella	7.12558e-08	K02169
334	Leyella	7.12558e-08	K00833
334	Leyella	7.12558e-08	K01935
334	Segatella	7.12558e-08	K01818
334	Segatella	7.12558e-08	K01548
334	Segatella	7.12558e-08	K01546
334	Segatella	7.12558e-08	K01547
334	Segatella	7.12558e-08	K03801
334	Segatella	7.12558e-08	K18139
334	Segatella	7.12558e-08	K18300
334	Segatella	7.12558e-08	K12343
334	Segatella	7.12558e-08	K01965
334	Segatella	7.12558e-08	K01573
334	Segatella	7.12558e-08	K02481
334	Segatella	7.12558e-08	K01966
334	Segatella	7.12558e-08	K02169
334	Segatella	7.12558e-08	K00833
334	Segatella	7.12558e-08	K01935
334	Ruthenibacterium	7.12558e-08	K01818
334	Ruthenibacterium	7.12558e-08	K01548
334	Ruthenibacterium	7.12558e-08	K01546
334	Ruthenibacterium	7.12558e-08	K01547
334	Ruthenibacterium	7.12558e-08	K03801
334	Ruthenibacterium	7.12558e-08	K18139
334	Ruthenibacterium	7.12558e-08	K18300
334	Ruthenibacterium	7.12558e-08	K12343
334	Ruthenibacterium	7.12558e-08	K01965
334	Ruthenibacterium	7.12558e-08	K01573
334	Ruthenibacterium	7.12558e-08	K02481
334	Ruthenibacterium	7.12558e-08	K01966
334	Ruthenibacterium	7.12558e-08	K02169
334	Ruthenibacterium	7.12558e-08	K00833
334	Ruthenibacterium	7.12558e-08	K01935
335	Bacteroides	2.03775e-07	K01192
335	Bacteroides	2.03775e-07	K18815
335	Bacteroides	2.03775e-07	K18138
335	Leyella	2.03775e-07	K01192
335	Leyella	2.03775e-07	K18815
335	Leyella	2.03775e-07	K18138
335	Segatella	2.03775e-07	K01192
335	Segatella	2.03775e-07	K18815
335	Segatella	2.03775e-07	K18138
335	Ruthenibacterium	2.03775e-07	K01192
335	Ruthenibacterium	2.03775e-07	K18815
335	Ruthenibacterium	2.03775e-07	K18138
336	Segatella	2.06223e-07	K21470
336	Ruthenibacterium	2.06223e-07	K21470
337	Eisenbergiella	3.30072e-07	K01709
337	Eisenbergiella	3.30072e-07	K02232
337	Eisenbergiella	3.30072e-07	K02231
337	Eisenbergiella	3.30072e-07	K02227
337	Eisenbergiella	3.30072e-07	K02224
337	Eisenbergiella	3.30072e-07	K19271
337	Eisenbergiella	3.30072e-07	K02233
337	Eisenbergiella	3.30072e-07	K00768
337	Eisenbergiella	3.30072e-07	K03778
337	Eisenbergiella	3.30072e-07	K07646
337	Eisenbergiella	3.30072e-07	K03394
337	Eisenbergiella	3.30072e-07	K02190
337	Eisenbergiella	3.30072e-07	K05936
337	Eisenbergiella	3.30072e-07	K00595
337	Eisenbergiella	3.30072e-07	K02188
337	Eisenbergiella	3.30072e-07	K06042
337	Hungatella	3.30072e-07	K01709
337	Hungatella	3.30072e-07	K02232
337	Hungatella	3.30072e-07	K02231
337	Hungatella	3.30072e-07	K02227
337	Hungatella	3.30072e-07	K02224
337	Hungatella	3.30072e-07	K19271
337	Hungatella	3.30072e-07	K02233
337	Hungatella	3.30072e-07	K00768
337	Hungatella	3.30072e-07	K03778
337	Hungatella	3.30072e-07	K07646
337	Hungatella	3.30072e-07	K03394
337	Hungatella	3.30072e-07	K02190
337	Hungatella	3.30072e-07	K05936
337	Hungatella	3.30072e-07	K00595
337	Hungatella	3.30072e-07	K02188
337	Hungatella	3.30072e-07	K06042
337	Bacteroides	3.30072e-07	K01709
337	Bacteroides	3.30072e-07	K02232
337	Bacteroides	3.30072e-07	K02231
337	Bacteroides	3.30072e-07	K02227
337	Bacteroides	3.30072e-07	K02224
337	Bacteroides	3.30072e-07	K19271
337	Bacteroides	3.30072e-07	K02233
337	Bacteroides	3.30072e-07	K00768
337	Bacteroides	3.30072e-07	K03778
337	Bacteroides	3.30072e-07	K07646
337	Bacteroides	3.30072e-07	K03394
337	Bacteroides	3.30072e-07	K02190
337	Bacteroides	3.30072e-07	K05936
337	Bacteroides	3.30072e-07	K00595
337	Bacteroides	3.30072e-07	K02188
337	Bacteroides	3.30072e-07	K06042
337	Leyella	3.30072e-07	K01709
337	Leyella	3.30072e-07	K02232
337	Leyella	3.30072e-07	K02231
337	Leyella	3.30072e-07	K02227
337	Leyella	3.30072e-07	K02224
337	Leyella	3.30072e-07	K19271
337	Leyella	3.30072e-07	K02233
337	Leyella	3.30072e-07	K00768
337	Leyella	3.30072e-07	K03778
337	Leyella	3.30072e-07	K07646
337	Leyella	3.30072e-07	K03394
337	Leyella	3.30072e-07	K02190
337	Leyella	3.30072e-07	K05936
337	Leyella	3.30072e-07	K00595
337	Leyella	3.30072e-07	K02188
337	Leyella	3.30072e-07	K06042
337	Segatella	3.30072e-07	K01709
337	Segatella	3.30072e-07	K02232
337	Segatella	3.30072e-07	K02231
337	Segatella	3.30072e-07	K02227
337	Segatella	3.30072e-07	K02224
337	Segatella	3.30072e-07	K19271
337	Segatella	3.30072e-07	K02233
337	Segatella	3.30072e-07	K00768
337	Segatella	3.30072e-07	K03778
337	Segatella	3.30072e-07	K07646
337	Segatella	3.30072e-07	K03394
337	Segatella	3.30072e-07	K02190
337	Segatella	3.30072e-07	K05936
337	Segatella	3.30072e-07	K00595
337	Segatella	3.30072e-07	K02188
337	Segatella	3.30072e-07	K06042
337	Ruthenibacterium	3.30072e-07	K01709
337	Ruthenibacterium	3.30072e-07	K02232
337	Ruthenibacterium	3.30072e-07	K02231
337	Ruthenibacterium	3.30072e-07	K02227
337	Ruthenibacterium	3.30072e-07	K02224
337	Ruthenibacterium	3.30072e-07	K19271
337	Ruthenibacterium	3.30072e-07	K02233
337	Ruthenibacterium	3.30072e-07	K00768
337	Ruthenibacterium	3.30072e-07	K03778
337	Ruthenibacterium	3.30072e-07	K07646
337	Ruthenibacterium	3.30072e-07	K03394
337	Ruthenibacterium	3.30072e-07	K02190
337	Ruthenibacterium	3.30072e-07	K05936
337	Ruthenibacterium	3.30072e-07	K00595
337	Ruthenibacterium	3.30072e-07	K02188
337	Ruthenibacterium	3.30072e-07	K06042
338	Acutalibacter	3.30072e-07	K07102
338	Acutalibacter	3.30072e-07	K07340
338	Acutalibacter	3.30072e-07	K11904
338	Acutalibacter	3.30072e-07	K16193
338	Acutalibacter	3.30072e-07	K15509
338	Acutalibacter	3.30072e-07	K01909
338	Acutalibacter	3.30072e-07	K03656
338	Acutalibacter	3.30072e-07	K00288
339	Bifidobacterium	3.50579e-07	K00851
339	Bifidobacterium	3.50579e-07	K00982
339	Bifidobacterium	3.50579e-07	K01354
339	Bifidobacterium	3.50579e-07	K00990
339	Bifidobacterium	3.50579e-07	K05838
339	Bifidobacterium	3.50579e-07	K10805
339	Bifidobacterium	3.50579e-07	K19577
339	Bifidobacterium	3.50579e-07	K00324
339	Bifidobacterium	3.50579e-07	K00325
340	Bacteroides	5.20767e-07	K11105
340	Bacteroides	5.20767e-07	K01012
340	Bacteroides	5.20767e-07	K10716
340	Bacteroides	5.20767e-07	K01442
340	Bacteroides	5.20767e-07	K18785
340	Bacteroides	5.20767e-07	K04720
340	Bacteroides	5.20767e-07	K00048
340	Bacteroides	5.20767e-07	K09790
340	Bacteroides	5.20767e-07	K03741
340	Bacteroides	5.20767e-07	K10947
340	Bacteroides	5.20767e-07	K00616
340	Leyella	5.20767e-07	K11105
340	Leyella	5.20767e-07	K01012
340	Leyella	5.20767e-07	K10716
340	Leyella	5.20767e-07	K01442
340	Leyella	5.20767e-07	K18785
340	Leyella	5.20767e-07	K04720
340	Leyella	5.20767e-07	K00048
340	Leyella	5.20767e-07	K09790
340	Leyella	5.20767e-07	K03741
340	Leyella	5.20767e-07	K10947
340	Leyella	5.20767e-07	K00616
340	Segatella	5.20767e-07	K11105
340	Segatella	5.20767e-07	K01012
340	Segatella	5.20767e-07	K10716
340	Segatella	5.20767e-07	K01442
340	Segatella	5.20767e-07	K18785
340	Segatella	5.20767e-07	K04720
340	Segatella	5.20767e-07	K00048
340	Segatella	5.20767e-07	K09790
340	Segatella	5.20767e-07	K03741
340	Segatella	5.20767e-07	K10947
340	Segatella	5.20767e-07	K00616
340	Ruthenibacterium	5.20767e-07	K11105
340	Ruthenibacterium	5.20767e-07	K01012
340	Ruthenibacterium	5.20767e-07	K10716
340	Ruthenibacterium	5.20767e-07	K01442
340	Ruthenibacterium	5.20767e-07	K18785
340	Ruthenibacterium	5.20767e-07	K04720
340	Ruthenibacterium	5.20767e-07	K00048
340	Ruthenibacterium	5.20767e-07	K09790
340	Ruthenibacterium	5.20767e-07	K03741
340	Ruthenibacterium	5.20767e-07	K10947
340	Ruthenibacterium	5.20767e-07	K00616
341	Faecalibacterium	5.20767e-07	K20344
341	Faecalibacterium	5.20767e-07	K20345
342	Bosea	8.31065e-07	K01574
342	Bosea	8.31065e-07	K10565
342	Bosea	8.31065e-07	K01782
342	Bosea	8.31065e-07	K18163
342	Bosea	8.31065e-07	K01469
342	Bosea	8.31065e-07	K07684
342	Bosea	8.31065e-07	K00217
342	Bosea	8.31065e-07	K01617
343	Agathobaculum	1.0566e-06	K00042
343	Agathobaculum	1.0566e-06	K16962
343	Bifidobacterium	1.0566e-06	K00042
343	Bifidobacterium	1.0566e-06	K16962
343	Fusicatenibacter	1.0566e-06	K00042
343	Fusicatenibacter	1.0566e-06	K16962
344	UCG-009	1.32105e-06	K11060
344	UCG-009	1.32105e-06	K03580
344	UCG-009	1.32105e-06	K02674
344	UCG-009	1.32105e-06	K13101
344	UCG-009	1.32105e-06	K21832
344	UCG-009	1.32105e-06	K22299
344	UCG-009	1.32105e-06	K18425
344	UCG-009	1.32105e-06	K19694
345	Catenibacterium	1.58267e-06	K19223
345	Marvinbryantia	1.58267e-06	K19223
346	Ruthenibacterium	1.77067e-06	K06075
347	Segatella	2.16708e-06	K00702
347	Segatella	2.16708e-06	K00008
347	Segatella	2.16708e-06	K02557
347	Segatella	2.16708e-06	K21449
347	Segatella	2.16708e-06	K01181
347	Segatella	2.16708e-06	K06890
347	Segatella	2.16708e-06	K06901
347	Segatella	2.16708e-06	K07484
347	Segatella	2.16708e-06	K00390
347	Segatella	2.16708e-06	K00040
347	Segatella	2.16708e-06	K19157
347	Segatella	2.16708e-06	K02617
347	Segatella	2.16708e-06	K08279
347	Segatella	2.16708e-06	K01182
347	Segatella	2.16708e-06	K05343
347	Ruthenibacterium	2.16708e-06	K00702
347	Ruthenibacterium	2.16708e-06	K00008
347	Ruthenibacterium	2.16708e-06	K02557
347	Ruthenibacterium	2.16708e-06	K21449
347	Ruthenibacterium	2.16708e-06	K01181
347	Ruthenibacterium	2.16708e-06	K06890
347	Ruthenibacterium	2.16708e-06	K06901
347	Ruthenibacterium	2.16708e-06	K07484
347	Ruthenibacterium	2.16708e-06	K00390
347	Ruthenibacterium	2.16708e-06	K00040
347	Ruthenibacterium	2.16708e-06	K19157
347	Ruthenibacterium	2.16708e-06	K02617
347	Ruthenibacterium	2.16708e-06	K08279
347	Ruthenibacterium	2.16708e-06	K01182
347	Ruthenibacterium	2.16708e-06	K05343
348	Bacteroides	2.16708e-06	K07458
348	Bacteroides	2.16708e-06	K19353
348	Bacteroides	2.16708e-06	K03640
348	Bacteroides	2.16708e-06	K03549
348	Leyella	2.16708e-06	K07458
348	Leyella	2.16708e-06	K19353
348	Leyella	2.16708e-06	K03640
348	Leyella	2.16708e-06	K03549
348	Segatella	2.16708e-06	K07458
348	Segatella	2.16708e-06	K19353
348	Segatella	2.16708e-06	K03640
348	Segatella	2.16708e-06	K03549
348	Ruthenibacterium	2.16708e-06	K07458
348	Ruthenibacterium	2.16708e-06	K19353
348	Ruthenibacterium	2.16708e-06	K03640
348	Ruthenibacterium	2.16708e-06	K03549
349	Bacteroides	2.56758e-06	K19997
349	Bacteroides	2.56758e-06	K09758
349	Bacteroides	2.56758e-06	K19068
349	Bacteroides	2.56758e-06	K17716
349	Bacteroides	2.56758e-06	K02805
349	Bacteroides	2.56758e-06	K01961
349	Bacteroides	2.56758e-06	K08678
349	Bacteroides	2.56758e-06	K00076
349	Bacteroides	2.56758e-06	K21749
349	Bacteroides	2.56758e-06	K13652
349	Bacteroides	2.56758e-06	K03430
349	Leyella	2.56758e-06	K19997
349	Leyella	2.56758e-06	K09758
349	Leyella	2.56758e-06	K19068
349	Leyella	2.56758e-06	K17716
349	Leyella	2.56758e-06	K02805
349	Leyella	2.56758e-06	K01961
349	Leyella	2.56758e-06	K08678
349	Leyella	2.56758e-06	K00076
349	Leyella	2.56758e-06	K21749
349	Leyella	2.56758e-06	K13652
349	Leyella	2.56758e-06	K03430
349	Segatella	2.56758e-06	K19997
349	Segatella	2.56758e-06	K09758
349	Segatella	2.56758e-06	K19068
349	Segatella	2.56758e-06	K17716
349	Segatella	2.56758e-06	K02805
349	Segatella	2.56758e-06	K01961
349	Segatella	2.56758e-06	K08678
349	Segatella	2.56758e-06	K00076
349	Segatella	2.56758e-06	K21749
349	Segatella	2.56758e-06	K13652
349	Segatella	2.56758e-06	K03430
349	Ruthenibacterium	2.56758e-06	K19997
349	Ruthenibacterium	2.56758e-06	K09758
349	Ruthenibacterium	2.56758e-06	K19068
349	Ruthenibacterium	2.56758e-06	K17716
349	Ruthenibacterium	2.56758e-06	K02805
349	Ruthenibacterium	2.56758e-06	K01961
349	Ruthenibacterium	2.56758e-06	K08678
349	Ruthenibacterium	2.56758e-06	K00076
349	Ruthenibacterium	2.56758e-06	K21749
349	Ruthenibacterium	2.56758e-06	K13652
349	Ruthenibacterium	2.56758e-06	K03430
350	Faecalibacterium	2.56758e-06	K07862
350	Faecalibacterium	2.56758e-06	K03299
350	Faecalibacterium	2.56758e-06	K01266
351	Bacteroides	2.59566e-06	K03502
351	Bacteroides	2.59566e-06	K00561
351	Leyella	2.59566e-06	K03502
351	Leyella	2.59566e-06	K00561
351	Segatella	2.59566e-06	K03502
351	Segatella	2.59566e-06	K00561
351	Ruthenibacterium	2.59566e-06	K03502
351	Ruthenibacterium	2.59566e-06	K00561
352	[Eubacterium]_eligens_group	2.70712e-06	K02844
352	[Eubacterium]_eligens_group	2.70712e-06	K03732
352	[Eubacterium]_eligens_group	2.70712e-06	K04568
352	[Eubacterium]_eligens_group	2.70712e-06	K02553
352	[Eubacterium]_eligens_group	2.70712e-06	K15724
352	[Eubacterium]_eligens_group	2.70712e-06	K05805
352	[Eubacterium]_eligens_group	2.70712e-06	K00285
352	[Eubacterium]_eligens_group	2.70712e-06	K19338
352	[Eubacterium]_eligens_group	2.70712e-06	K07799
352	[Eubacterium]_eligens_group	2.70712e-06	K07140
352	[Eubacterium]_eligens_group	2.70712e-06	K10680
352	[Eubacterium]_eligens_group	2.70712e-06	K12368
352	[Eubacterium]_eligens_group	2.70712e-06	K06138
352	[Eubacterium]_eligens_group	2.70712e-06	K03669
352	[Eubacterium]_eligens_group	2.70712e-06	K03670
352	[Eubacterium]_eligens_group	2.70712e-06	K07659
352	[Eubacterium]_eligens_group	2.70712e-06	K21757
352	[Eubacterium]_eligens_group	2.70712e-06	K19837
352	[Eubacterium]_eligens_group	2.70712e-06	K18988
352	[Eubacterium]_eligens_group	2.70712e-06	K11743
352	[Eubacterium]_eligens_group	2.70712e-06	K11742
352	[Eubacterium]_eligens_group	2.70712e-06	K10038
352	[Eubacterium]_eligens_group	2.70712e-06	K09998
352	[Eubacterium]_eligens_group	2.70712e-06	K08997
352	[Eubacterium]_eligens_group	2.70712e-06	K11606
352	[Eubacterium]_eligens_group	2.70712e-06	K06136
352	[Eubacterium]_eligens_group	2.70712e-06	K12370
352	[Eubacterium]_eligens_group	2.70712e-06	K12369
352	[Eubacterium]_eligens_group	2.70712e-06	K09945
352	[Eubacterium]_eligens_group	2.70712e-06	K09937
352	[Eubacterium]_eligens_group	2.70712e-06	K07232
352	[Eubacterium]_eligens_group	2.70712e-06	K06918
352	[Eubacterium]_eligens_group	2.70712e-06	K06145
352	[Eubacterium]_eligens_group	2.70712e-06	K02196
352	[Eubacterium]_eligens_group	2.70712e-06	K00523
352	[Eubacterium]_eligens_group	2.70712e-06	K06137
352	[Eubacterium]_eligens_group	2.70712e-06	K12372
352	[Eubacterium]_eligens_group	2.70712e-06	K16291
352	[Eubacterium]_eligens_group	2.70712e-06	K09791
352	[Eubacterium]_eligens_group	2.70712e-06	K03919
352	[Eubacterium]_eligens_group	2.70712e-06	K06938
352	[Eubacterium]_eligens_group	2.70712e-06	K11074
352	[Eubacterium]_eligens_group	2.70712e-06	K07261
352	[Eubacterium]_eligens_group	2.70712e-06	K06189
352	[Eubacterium]_eligens_group	2.70712e-06	K03806
352	[Eubacterium]_eligens_group	2.70712e-06	K03611
352	[Eubacterium]_eligens_group	2.70712e-06	K02498
[truncated: 4,649 more rows]

## Sheet: OB_Sig_Cluster
cluster_rank	cluster_X	best_adjusted_pvalue	cluster_Y
1	Pyramidobacter	0	K18292
1	Pyramidobacter	0	K10799
1	Pyramidobacter	0	K09683
1	Pyramidobacter	0	K04100
1	Pyramidobacter	0	K22457
1	Pyramidobacter	0	K09133
2	Asaccharobacter	0	K12241
2	Asaccharobacter	0	K00205
2	Asaccharobacter	0	K02691
2	Asaccharobacter	0	K09129
2	Asaccharobacter	0	K17250
2	Asaccharobacter	0	K19551
3	[Eubacterium]_xylanophilum_group	0	K08068
3	[Eubacterium]_xylanophilum_group	0	K20846
3	[Eubacterium]_xylanophilum_group	0	K19668
3	[Eubacterium]_xylanophilum_group	0	K16247
3	[Eubacterium]_xylanophilum_group	0	K15354
3	[Eubacterium]_xylanophilum_group	0	K12056
3	[Eubacterium]_xylanophilum_group	0	K02659
3	[Eubacterium]_xylanophilum_group	0	K07108
4	Dialister	0	K17816
4	Dialister	0	K07326
4	Dialister	0	K12513
4	Dialister	0	K03756
4	Lachnospiraceae_NK3A20_group	0	K17816
4	Lachnospiraceae_NK3A20_group	0	K07326
4	Lachnospiraceae_NK3A20_group	0	K12513
4	Lachnospiraceae_NK3A20_group	0	K03756
4	Parolsenella	0	K17816
4	Parolsenella	0	K07326
4	Parolsenella	0	K12513
4	Parolsenella	0	K03756
5	Tractidigestivibacter	0	K13573
5	Tractidigestivibacter	0	K19664
5	Tractidigestivibacter	0	K01539
5	Tractidigestivibacter	0	K10906
5	Tractidigestivibacter	0	K08313
5	Tractidigestivibacter	0	K01563
5	Tractidigestivibacter	0	K05829
5	Tractidigestivibacter	0	K01120
5	Tractidigestivibacter	0	K04093
5	Tractidigestivibacter	0	K06946
5	Tractidigestivibacter	0	K11913
6	Fenollaria	0	K09931
6	Fenollaria	0	K18195
7	Prevotellaceae_Ga6A1_group	0	K16531
8	GCA-900066575	0	K00505
9	Christensenella	0	K21972
9	Cloacibacillus	0	K21972
10	Christensenella	0	K21089
10	Cloacibacillus	0	K21089
11	Christensenella	0	K19072
11	Cloacibacillus	0	K19072
12	Christensenella	0	K18997
12	Cloacibacillus	0	K18997
13	Christensenella	0	K12683
13	Cloacibacillus	0	K12683
14	Christensenella	0	K12682
14	Cloacibacillus	0	K12682
15	Christensenella	0	K12681
15	Christensenella	0	K07536
15	Christensenella	0	K05831
15	Christensenella	0	K05828
15	Christensenella	0	K05826
15	Christensenella	0	K05789
15	Christensenella	0	K03918
15	Christensenella	0	K18140
15	Christensenella	0	K18129
15	Christensenella	0	K12285
15	Christensenella	0	K02247
15	Christensenella	0	K11923
15	Christensenella	0	K05830
15	Christensenella	0	K02672
15	Christensenella	0	K20257
15	Christensenella	0	K08697
15	Christensenella	0	K00862
15	Christensenella	0	K12988
15	Christensenella	0	K00745
15	Christensenella	0	K16176
15	Christensenella	0	K22318
15	Christensenella	0	K21970
15	Christensenella	0	K20011
15	Christensenella	0	K18295
15	Christensenella	0	K18145
15	Christensenella	0	K18076
15	Christensenella	0	K16919
15	Christensenella	0	K11442
15	Christensenella	0	K11022
15	Christensenella	0	K09744
15	Christensenella	0	K07589
15	Christensenella	0	K02848
15	Christensenella	0	K02670
15	Christensenella	0	K00650
15	Christensenella	0	K00188
15	Christensenella	0	K19418
15	Christensenella	0	K18236
15	Christensenella	0	K12430
15	Christensenella	0	K21006
15	Christensenella	0	K19167
15	Christensenella	0	K15579
15	Christensenella	0	K00187
15	Christensenella	0	K16929
15	Christensenella	0	K03462
15	Christensenella	0	K10389
15	Christensenella	0	K07097
15	Christensenella	0	K15045
15	Christensenella	0	K05827
15	Christensenella	0	K02459
15	Christensenella	0	K14459
15	Cloacibacillus	0	K12681
15	Cloacibacillus	0	K07536
15	Cloacibacillus	0	K05831
15	Cloacibacillus	0	K05828
15	Cloacibacillus	0	K05826
15	Cloacibacillus	0	K05789
15	Cloacibacillus	0	K03918
15	Cloacibacillus	0	K18140
15	Cloacibacillus	0	K18129
15	Cloacibacillus	0	K12285
15	Cloacibacillus	0	K02247
15	Cloacibacillus	0	K11923
15	Cloacibacillus	0	K05830
15	Cloacibacillus	0	K02672
15	Cloacibacillus	0	K20257
15	Cloacibacillus	0	K08697
15	Cloacibacillus	0	K00862
15	Cloacibacillus	0	K12988
15	Cloacibacillus	0	K00745
15	Cloacibacillus	0	K16176
15	Cloacibacillus	0	K22318
15	Cloacibacillus	0	K21970
15	Cloacibacillus	0	K20011
15	Cloacibacillus	0	K18295
15	Cloacibacillus	0	K18145
15	Cloacibacillus	0	K18076
15	Cloacibacillus	0	K16919
15	Cloacibacillus	0	K11442
15	Cloacibacillus	0	K11022
15	Cloacibacillus	0	K09744
15	Cloacibacillus	0	K07589
15	Cloacibacillus	0	K02848
15	Cloacibacillus	0	K02670
15	Cloacibacillus	0	K00650
15	Cloacibacillus	0	K00188
15	Cloacibacillus	0	K19418
15	Cloacibacillus	0	K18236
15	Cloacibacillus	0	K12430
15	Cloacibacillus	0	K21006
15	Cloacibacillus	0	K19167
15	Cloacibacillus	0	K15579
15	Cloacibacillus	0	K00187
15	Cloacibacillus	0	K16929
15	Cloacibacillus	0	K03462
15	Cloacibacillus	0	K10389
15	Cloacibacillus	0	K07097
15	Cloacibacillus	0	K15045
15	Cloacibacillus	0	K05827
15	Cloacibacillus	0	K02459
15	Cloacibacillus	0	K14459
16	TM7x	0	K07498
16	TM7x	0	K09933
16	TM7x	0	K07678
16	TM7x	0	K20757
16	TM7x	0	K15495
16	TM7x	0	K03933
16	TM7x	0	K14393
16	TM7x	0	K07648
16	TM7x	0	K07182
16	TM7x	0	K16267
16	TM7x	0	K01400
16	TM7x	0	K07812
16	TM7x	0	K20967
16	TM7x	0	K19071
16	TM7x	0	K19223
16	TM7x	0	K22351
16	TM7x	0	K20977
16	TM7x	0	K20755
16	TM7x	0	K20616
16	TM7x	0	K18966
16	TM7x	0	K18786
16	TM7x	0	K16648
16	TM7x	0	K15862
16	TM7x	0	K15497
16	TM7x	0	K13930
16	TM7x	0	K13688
16	TM7x	0	K12226
16	TM7x	0	K11942
16	TM7x	0	K11264
16	TM7x	0	K09792
16	TM7x	0	K08354
16	TM7x	0	K07803
16	TM7x	0	K07752
16	TM7x	0	K07501
16	TM7x	0	K07394
16	TM7x	0	K06039
16	TM7x	0	K05994
16	TM7x	0	K03886
16	TM7x	0	K03731
16	TM7x	0	K02636
16	TM7x	0	K01555
16	TM7x	0	K01434
16	TM7x	0	K01025
16	TM7x	0	K01016
16	TM7x	0	K00869
16	TM7x	0	K00569
16	TM7x	0	K00508
16	TM7x	0	K00298
16	TM7x	0	K00293
16	TM7x	0	K17762
16	TM7x	0	K17752
16	TM7x	0	K07094
16	TM7x	0	K20433
16	TM7x	0	K19979
16	TM7x	0	K11356
16	TM7x	0	K03490
16	TM7x	0	K01014
16	TM7x	0	K01216
16	TM7x	0	K05996
16	TM7x	0	K08941
17	Prevotellaceae_NK3B31_group	0	K18784
17	Prevotellaceae_NK3B31_group	0	K15868
17	Prevotellaceae_NK3B31_group	0	K18531
17	Prevotellaceae_NK3B31_group	0	K17249
17	Prevotellaceae_NK3B31_group	0	K16701
17	Prevotellaceae_NK3B31_group	0	K15765
17	Prevotellaceae_NK3B31_group	0	K10986
17	Prevotellaceae_NK3B31_group	0	K04766
17	Prevotellaceae_NK3B31_group	0	K01994
17	Prevotellaceae_NK3B31_group	0	K21825
17	Prevotellaceae_NK3B31_group	0	K00701
17	Prevotellaceae_NK3B31_group	0	K21084
17	Prevotellaceae_NK3B31_group	0	K17463
17	Prevotellaceae_NK3B31_group	0	K10984
17	Prevotellaceae_NK3B31_group	0	K08838
17	Prevotellaceae_NK3B31_group	0	K01364
17	Succiniclasticum	0	K18784
17	Succiniclasticum	0	K15868
17	Succiniclasticum	0	K18531
17	Succiniclasticum	0	K17249
17	Succiniclasticum	0	K16701
17	Succiniclasticum	0	K15765
17	Succiniclasticum	0	K10986
17	Succiniclasticum	0	K04766
17	Succiniclasticum	0	K01994
17	Succiniclasticum	0	K21825
17	Succiniclasticum	0	K00701
17	Succiniclasticum	0	K21084
17	Succiniclasticum	0	K17463
17	Succiniclasticum	0	K10984
17	Succiniclasticum	0	K08838
17	Succiniclasticum	0	K01364
17	GCA-900066755	0	K18784
17	GCA-900066755	0	K15868
17	GCA-900066755	0	K18531
17	GCA-900066755	0	K17249
17	GCA-900066755	0	K16701
17	GCA-900066755	0	K15765
17	GCA-900066755	0	K10986
17	GCA-900066755	0	K04766
17	GCA-900066755	0	K01994
17	GCA-900066755	0	K21825
17	GCA-900066755	0	K00701
17	GCA-900066755	0	K21084
17	GCA-900066755	0	K17463
17	GCA-900066755	0	K10984
17	GCA-900066755	0	K08838
17	GCA-900066755	0	K01364
17	Dielma	0	K18784
17	Dielma	0	K15868
17	Dielma	0	K18531
17	Dielma	0	K17249
17	Dielma	0	K16701
17	Dielma	0	K15765
17	Dielma	0	K10986
17	Dielma	0	K04766
17	Dielma	0	K01994
17	Dielma	0	K21825
17	Dielma	0	K00701
17	Dielma	0	K21084
17	Dielma	0	K17463
17	Dielma	0	K10984
17	Dielma	0	K08838
17	Dielma	0	K01364
17	Prevotellaceae_UCG-001	0	K18784
17	Prevotellaceae_UCG-001	0	K15868
17	Prevotellaceae_UCG-001	0	K18531
17	Prevotellaceae_UCG-001	0	K17249
17	Prevotellaceae_UCG-001	0	K16701
17	Prevotellaceae_UCG-001	0	K15765
17	Prevotellaceae_UCG-001	0	K10986
17	Prevotellaceae_UCG-001	0	K04766
17	Prevotellaceae_UCG-001	0	K01994
17	Prevotellaceae_UCG-001	0	K21825
17	Prevotellaceae_UCG-001	0	K00701
17	Prevotellaceae_UCG-001	0	K21084
17	Prevotellaceae_UCG-001	0	K17463
17	Prevotellaceae_UCG-001	0	K10984
17	Prevotellaceae_UCG-001	0	K08838
17	Prevotellaceae_UCG-001	0	K01364
17	CAG-873	0	K18784
17	CAG-873	0	K15868
17	CAG-873	0	K18531
17	CAG-873	0	K17249
17	CAG-873	0	K16701
17	CAG-873	0	K15765
17	CAG-873	0	K10986
17	CAG-873	0	K04766
17	CAG-873	0	K01994
17	CAG-873	0	K21825
17	CAG-873	0	K00701
17	CAG-873	0	K21084
17	CAG-873	0	K17463
17	CAG-873	0	K10984
17	CAG-873	0	K08838
17	CAG-873	0	K01364
17	Catenisphaera	0	K18784
17	Catenisphaera	0	K15868
17	Catenisphaera	0	K18531
17	Catenisphaera	0	K17249
17	Catenisphaera	0	K16701
17	Catenisphaera	0	K15765
17	Catenisphaera	0	K10986
17	Catenisphaera	0	K04766
17	Catenisphaera	0	K01994
17	Catenisphaera	0	K21825
17	Catenisphaera	0	K00701
17	Catenisphaera	0	K21084
17	Catenisphaera	0	K17463
17	Catenisphaera	0	K10984
17	Catenisphaera	0	K08838
17	Catenisphaera	0	K01364
18	Leyella	0	K15125
18	Leyella	0	K06931
18	Leyella	0	K13730
18	Leyella	0	K05964
18	Leyella	0	K12997
18	Leyella	0	K09144
18	Leyella	0	K08152
18	Leyella	0	K12991
18	Leyella	0	K07319
18	Leyella	0	K03146
19	Bosea	0	K22087
20	Bosea	0	K22086
21	Bosea	0	K22085
22	Bosea	0	K22084
23	Bosea	0	K21700
24	Bosea	0	K21645
25	Bosea	0	K21019
26	Bosea	0	K20962
27	Bosea	0	K20807
28	Bosea	0	K20539
29	Bosea	0	K19713
30	Bosea	0	K19597
31	Bosea	0	K19595
32	Bosea	0	K19594
33	Bosea	0	K19191
34	Bosea	0	K18990
35	Bosea	0	K18661
36	Bosea	0	K18359
37	Bosea	0	K18307
38	Bosea	0	K18225
39	Bosea	0	K18199
40	Bosea	0	K17285
41	Bosea	0	K17230
42	Bosea	0	K17229
43	Bosea	0	K17225
44	Bosea	0	K17224
45	Bosea	0	K16514
46	Bosea	0	K16168
47	Bosea	0	K16167
48	Bosea	0	K15269
49	Bosea	0	K15054
50	Bosea	0	K14581
51	Bosea	0	K14449
52	Bosea	0	K14447
53	Bosea	0	K13876
54	Bosea	0	K13816
55	Bosea	0	K13775
56	Bosea	0	K13490
57	Bosea	0	K13489
58	Bosea	0	K13488
59	Bosea	0	K13487
60	Bosea	0	K13255
61	Bosea	0	K11745
62	Bosea	0	K11080
63	Bosea	0	K11079
64	Bosea	0	K10023
65	Bosea	0	K09982
66	Bosea	0	K09959
67	Bosea	0	K09024
68	Bosea	0	K08691
69	Bosea	0	K08344
70	Bosea	0	K07807
71	Bosea	0	K07772
72	Bosea	0	K07666
73	Bosea	0	K07234
74	Bosea	0	K07104
75	Bosea	0	K07077
76	Bosea	0	K07020
77	Bosea	0	K04117
78	Bosea	0	K04102
79	Bosea	0	K04033
80	Bosea	0	K03815
81	Bosea	0	K03464
82	Bosea	0	K03396
83	Bosea	0	K03381
84	Bosea	0	K02613
85	Bosea	0	K02571
86	Bosea	0	K02569
87	Bosea	0	K02228
88	Bosea	0	K01908
89	Bosea	0	K01721
90	Bosea	0	K01720
91	Bosea	0	K01622
92	Bosea	0	K01578
93	Bosea	0	K01556
94	Bosea	0	K01169
95	Bosea	0	K00875
96	Bosea	0	K00596
97	Bosea	0	K00481
98	Bosea	0	K00452
99	Bosea	0	K00365
100	Bosea	0	K00043
101	Bosea	0	K07684
102	Bosea	0	K01617
103	Bosea	0	K00217
104	Bosea	0	K11708
105	Bosea	0	K07028
106	Bosea	0	K10565
107	Bosea	0	K01574
108	Bosea	0	K13007
109	Bosea	0	K22187
110	Bosea	0	K19670
111	Bosea	0	K18981
112	Bosea	0	K17227
112	Bosea	0	K17223
112	Bosea	0	K17222
112	Bosea	0	K16844
112	Bosea	0	K16300
112	Bosea	0	K10025
112	Bosea	0	K09846
112	Bosea	0	K05818
112	Bosea	0	K02624
112	Bosea	0	K02229
112	Bosea	0	K00446
112	Bosea	0	K00387
112	Bosea	0	K03776
112	Bosea	0	K21159
112	Bosea	0	K19746
112	Bosea	0	K17850
112	Bosea	0	K15067
112	Bosea	0	K13623
112	Bosea	0	K13622
112	Bosea	0	K09990
112	Bosea	0	K09984
112	Bosea	0	K09983
112	Bosea	0	K09023
112	Bosea	0	K09021
112	Bosea	0	K05712
112	Bosea	0	K08195
113	Bifidobacterium	0	K02077
113	Bifidobacterium	0	K07230
113	Bifidobacterium	0	K08168
113	Bifidobacterium	0	K18955
113	Bifidobacterium	0	K20814
113	Bifidobacterium	0	K13571
113	Bifidobacterium	0	K13527
113	Bifidobacterium	0	K07177
113	Bifidobacterium	0	K03727
113	Bifidobacterium	0	K01389
113	Bifidobacterium	0	K11263
113	Bifidobacterium	0	K07503
113	Bifidobacterium	0	K08776
113	Bifidobacterium	0	K11732
113	Bifidobacterium	0	K13570
113	Bifidobacterium	0	K06048
113	Bifidobacterium	0	K11533
113	Bifidobacterium	0	K22306
113	Bifidobacterium	0	K16148
113	Bifidobacterium	0	K07768
113	Bifidobacterium	0	K21688
113	Bifidobacterium	0	K17067
113	Bifidobacterium	0	K20859
113	Bifidobacterium	0	K09009
113	Bifidobacterium	0	K07442
114	Terrisporobacter	0	K11635
115	Extibacter	0	K08996
116	Elusimicrobium	0	K22099
117	Elusimicrobium	0	K19312
118	Elusimicrobium	0	K18915
119	Elusimicrobium	0	K17999
119	Elusimicrobium	0	K16080
119	Elusimicrobium	0	K15502
119	Elusimicrobium	0	K15475
119	Elusimicrobium	0	K15314
119	Elusimicrobium	0	K13328
119	Elusimicrobium	0	K12234
119	Elusimicrobium	0	K09942
119	Elusimicrobium	0	K05587
119	Elusimicrobium	0	K13726
119	Elusimicrobium	0	K13005
119	Elusimicrobium	0	K01405
120	Senegalimassilia	0	K11201
120	Senegalimassilia	0	K07074
120	Senegalimassilia	0	K03855
120	Senegalimassilia	0	K01498
120	Senegalimassilia	0	K19186
120	Senegalimassilia	0	K08930
120	Senegalimassilia	0	K15899
120	Senegalimassilia	0	K08159
120	Senegalimassilia	0	K00836
120	Senegalimassilia	0	K14949
121	[Eubacterium]_ruminantium_group	0	K11734
121	[Eubacterium]_ruminantium_group	0	K13014
121	[Eubacterium]_ruminantium_group	0	K16014
121	[Eubacterium]_ruminantium_group	0	K17489
121	[Eubacterium]_ruminantium_group	0	K03275
121	[Eubacterium]_ruminantium_group	0	K03278
121	[Eubacterium]_ruminantium_group	0	K03319
121	[Eubacterium]_ruminantium_group	0	K18939
121	Megamonas	0	K11734
121	Megamonas	0	K13014
121	Megamonas	0	K16014
121	Megamonas	0	K17489
121	Megamonas	0	K03275
121	Megamonas	0	K03278
121	Megamonas	0	K03319
121	Megamonas	0	K18939
122	Eggerthella	0	K20199
123	Eggerthella	0	K19341
123	Eggerthella	0	K09834
123	Eggerthella	0	K04014
123	Eggerthella	0	K02359
123	Eggerthella	0	K21309
123	Eggerthella	0	K18363
123	Eggerthella	0	K11740
123	Eggerthella	0	K14982
124	Fusobacterium	0	K19975
124	Fusobacterium	0	K06906
124	Fusobacterium	0	K07487
125	[Eubacterium]_ventriosum_group	0	K16091
125	[Eubacterium]_ventriosum_group	0	K00441
125	[Eubacterium]_ventriosum_group	0	K13276
125	[Eubacterium]_ventriosum_group	0	K20306
125	[Eubacterium]_ventriosum_group	0	K01219
125	[Eubacterium]_ventriosum_group	0	K09994
125	[Eubacterium]_ventriosum_group	0	K13714
125	[Eubacterium]_ventriosum_group	0	K13731
125	[Eubacterium]_ventriosum_group	0	K03973
125	[Eubacterium]_ventriosum_group	0	K08164
125	[Eubacterium]_ventriosum_group	0	K13274
125	[Eubacterium]_ventriosum_group	0	K20627
125	[Eubacterium]_ventriosum_group	0	K06311
125	[Eubacterium]_ventriosum_group	0	K20626
125	[Eubacterium]_ventriosum_group	0	K13733
125	[Eubacterium]_ventriosum_group	0	K14195
125	Incertae_Sedis	0	K16091
125	Incertae_Sedis	0	K00441
125	Incertae_Sedis	0	K13276
125	Incertae_Sedis	0	K20306
125	Incertae_Sedis	0	K01219
125	Incertae_Sedis	0	K09994
125	Incertae_Sedis	0	K13714
125	Incertae_Sedis	0	K13731
125	Incertae_Sedis	0	K03973
125	Incertae_Sedis	0	K08164
125	Incertae_Sedis	0	K13274
125	Incertae_Sedis	0	K20627
125	Incertae_Sedis	0	K06311
125	Incertae_Sedis	0	K20626
125	Incertae_Sedis	0	K13733
125	Incertae_Sedis	0	K14195
125	Lachnospiraceae_UCG-010	0	K16091
125	Lachnospiraceae_UCG-010	0	K00441
125	Lachnospiraceae_UCG-010	0	K13276
125	Lachnospiraceae_UCG-010	0	K20306
125	Lachnospiraceae_UCG-010	0	K01219
125	Lachnospiraceae_UCG-010	0	K09994
125	Lachnospiraceae_UCG-010	0	K13714
125	Lachnospiraceae_UCG-010	0	K13731
125	Lachnospiraceae_UCG-010	0	K03973
125	Lachnospiraceae_UCG-010	0	K08164
125	Lachnospiraceae_UCG-010	0	K13274
125	Lachnospiraceae_UCG-010	0	K20627
125	Lachnospiraceae_UCG-010	0	K06311
125	Lachnospiraceae_UCG-010	0	K20626
125	Lachnospiraceae_UCG-010	0	K13733
125	Lachnospiraceae_UCG-010	0	K14195
126	Coprobacter	0	K21960
126	Coprobacter	0	K20486
126	Coprobacter	0	K19617
126	Defluviitaleaceae_UCG-011	0	K21960
126	Defluviitaleaceae_UCG-011	0	K20486
126	Defluviitaleaceae_UCG-011	0	K19617
126	Gabonibacter	0	K21960
126	Gabonibacter	0	K20486
126	Gabonibacter	0	K19617
126	[Eubacterium]_siraeum_group	0	K21960
126	[Eubacterium]_siraeum_group	0	K20486
126	[Eubacterium]_siraeum_group	0	K19617
126	Fournierella	0	K21960
126	Fournierella	0	K20486
126	Fournierella	0	K19617
126	Paludicola	0	K21960
126	Paludicola	0	K20486
126	Paludicola	0	K19617
126	Butyribacter	0	K21960
126	Butyribacter	0	K20486
126	Butyribacter	0	K19617
127	[Eubacterium]_siraeum_group	0	K21399
127	[Eubacterium]_siraeum_group	0	K21400
127	[Eubacterium]_siraeum_group	0	K21619
127	[Eubacterium]_siraeum_group	0	K20847
127	Fournierella	0	K21399
127	Fournierella	0	K21400
127	Fournierella	0	K21619
127	Fournierella	0	K20847
127	Paludicola	0	K21399
127	Paludicola	0	K21400
127	Paludicola	0	K21619
127	Paludicola	0	K20847
127	Butyribacter	0	K21399
127	Butyribacter	0	K21400
127	Butyribacter	0	K21619
127	Butyribacter	0	K20847
128	Anaerotruncus	0	K14988
128	Anaerotruncus	0	K02674
128	Anaerotruncus	0	K19694
128	Anaerotruncus	0	K21832
128	Anaerotruncus	0	K13101
128	Anaerotruncus	0	K08693
128	Anaerotruncus	0	K22299
128	Anaerotruncus	0	K07004
128	Anaerotruncus	0	K13735
128	UCG-009	0	K14988
128	UCG-009	0	K02674
128	UCG-009	0	K19694
128	UCG-009	0	K21832
128	UCG-009	0	K13101
128	UCG-009	0	K08693
128	UCG-009	0	K22299
128	UCG-009	0	K07004
128	UCG-009	0	K13735
129	Intestinimonas	0	K00245
129	Intestinimonas	0	K18325
129	Intestinimonas	0	K10924
129	Intestinimonas	0	K03078
129	Intestinimonas	0	K19965
129	Intestinimonas	0	K18908
129	Intestinimonas	0	K08259
129	Intestinimonas	0	K14587
129	Intestinimonas	0	K19504
129	Intestinimonas	0	K03758
129	Intestinimonas	0	K08358
129	Holdemania	0	K00245
129	Holdemania	0	K18325
129	Holdemania	0	K10924
129	Holdemania	0	K03078
129	Holdemania	0	K19965
129	Holdemania	0	K18908
129	Holdemania	0	K08259
129	Holdemania	0	K14587
129	Holdemania	0	K19504
129	Holdemania	0	K03758
129	Holdemania	0	K08358
130	Succinivibrio	0	K22511
131	Succinivibrio	0	K22487
132	Succinivibrio	0	K22486
133	Succinivibrio	0	K22270
134	Succinivibrio	0	K20881
135	Succinivibrio	0	K20801
136	Succinivibrio	0	K19967
137	Succinivibrio	0	K19775
138	Succinivibrio	0	K19580
139	Succinivibrio	0	K18984
140	Succinivibrio	0	K18983
141	Succinivibrio	0	K18765
142	Succinivibrio	0	K18555
143	Succinivibrio	0	K18326
144	Succinivibrio	0	K18324
145	Succinivibrio	0	K18321
146	Succinivibrio	0	K18316
147	Succinivibrio	0	K18297
148	Succinivibrio	0	K18227
149	Succinivibrio	0	K17743
150	Succinivibrio	0	K17736
151	Succinivibrio	0	K17207
152	Succinivibrio	0	K17206
153	Succinivibrio	0	K16696
154	Succinivibrio	0	K16424
155	Succinivibrio	0	K15545
156	Succinivibrio	0	K15431
157	Succinivibrio	0	K15353
158	Succinivibrio	0	K15346
159	Succinivibrio	0	K15345
160	Succinivibrio	0	K15344
161	Succinivibrio	0	K14979
162	Succinivibrio	0	K14974
163	Succinivibrio	0	K13985
164	Succinivibrio	0	K13918
165	Succinivibrio	0	K13693
166	Succinivibrio	0	K13650
167	Succinivibrio	0	K13308
168	Succinivibrio	0	K13287
169	Succinivibrio	0	K13285
170	Succinivibrio	0	K13060
171	Succinivibrio	0	K12981
172	Succinivibrio	0	K12973
173	Succinivibrio	0	K12945
174	Succinivibrio	0	K12289
175	Succinivibrio	0	K11925
176	Succinivibrio	0	K11922
177	Succinivibrio	0	K10019
178	Succinivibrio	0	K09912
179	Succinivibrio	0	K09896
180	Succinivibrio	0	K09890
181	Succinivibrio	0	K08320
182	Succinivibrio	0	K08227
183	Succinivibrio	0	K08173
184	Succinivibrio	0	K08172
185	Succinivibrio	0	K08170
186	Succinivibrio	0	K08162
187	Succinivibrio	0	K08154
188	Succinivibrio	0	K07811
189	Succinivibrio	0	K07810
190	Succinivibrio	0	K07790
191	Succinivibrio	0	K07689
192	Succinivibrio	0	K07664
193	Succinivibrio	0	K07490
194	Succinivibrio	0	K07312
195	Succinivibrio	0	K07026
196	Succinivibrio	0	K06866
197	Succinivibrio	0	K06858
198	Succinivibrio	0	K06197
199	Succinivibrio	0	K06144
200	Succinivibrio	0	K06074
201	Succinivibrio	0	K06073
202	Succinivibrio	0	K05811
203	Succinivibrio	0	K04101
204	Succinivibrio	0	K04099
205	Succinivibrio	0	K04081
206	Succinivibrio	0	K04067
207	Succinivibrio	0	K04058
208	Succinivibrio	0	K03863
209	Succinivibrio	0	K03712
210	Succinivibrio	0	K03482
211	Succinivibrio	0	K03459
212	Succinivibrio	0	K03227
213	Succinivibrio	0	K03222
214	Succinivibrio	0	K03221
215	Succinivibrio	0	K03220
216	Succinivibrio	0	K02681
217	Succinivibrio	0	K02562
218	Succinivibrio	0	K02464
219	Succinivibrio	0	K02430
220	Succinivibrio	0	K02423
221	Succinivibrio	0	K01781
222	Succinivibrio	0	K01407
223	Succinivibrio	0	K00494
224	Succinivibrio	0	K22512
225	Succinivibrio	0	K22509
226	Succinivibrio	0	K22508
227	Succinivibrio	0	K22507
228	Succinivibrio	0	K22506
229	Succinivibrio	0	K22505
230	Succinivibrio	0	K22504
231	Succinivibrio	0	K22488
232	Succinivibrio	0	K21712
233	Succinivibrio	0	K19734
234	Succinivibrio	0	K17205
235	Succinivibrio	0	K15368
236	Succinivibrio	0	K13637
237	Succinivibrio	0	K13085
238	Succinivibrio	0	K13021
239	Succinivibrio	0	K12299
240	Succinivibrio	0	K12151
241	Succinivibrio	0	K10018
242	Succinivibrio	0	K09470
243	Succinivibrio	0	K07644
244	Succinivibrio	0	K05877
245	Succinivibrio	0	K07642
246	Succinivibrio	0	K07241
247	Succinivibrio	0	K22041
248	Succinivibrio	0	K08194
249	Succinivibrio	0	K03230
250	Succinivibrio	0	K03226
251	Succinivibrio	0	K03225
252	Succinivibrio	0	K03603
253	Succinivibrio	0	K09161
254	Succinivibrio	0	K22292
255	Succinivibrio	0	K21637
256	Succinivibrio	0	K21512
257	Succinivibrio	0	K21218
258	Succinivibrio	0	K21217
259	Succinivibrio	0	K20954
260	Succinivibrio	0	K20542
261	Succinivibrio	0	K19516
262	Succinivibrio	0	K16346
263	Succinivibrio	0	K16077
264	Succinivibrio	0	K12982
265	Succinivibrio	0	K12252
266	Succinivibrio	0	K11912
267	Succinivibrio	0	K11211
268	Succinivibrio	0	K10942
269	Succinivibrio	0	K10941
270	Succinivibrio	0	K10109
271	Succinivibrio	0	K09938
272	Succinivibrio	0	K06198
273	Succinivibrio	0	K03314
274	Succinivibrio	0	K03195
274	Succinivibrio	0	K02079
274	Succinivibrio	0	K02024
274	Succinivibrio	0	K01136
274	Succinivibrio	0	K11750
274	Succinivibrio	0	K09909
274	Succinivibrio	0	K01682
274	Succinivibrio	0	K00247
274	Succinivibrio	0	K00246
274	Succinivibrio	0	K13795
274	Succinivibrio	0	K12071
274	Succinivibrio	0	K09880
274	Succinivibrio	0	K08967
274	Succinivibrio	0	K08964
274	Succinivibrio	0	K06991
274	Succinivibrio	0	K21303
274	Succinivibrio	0	K03829
275	DTU089	0	K07172
275	DTU089	0	K14051
275	DTU089	0	K04618
275	DTU089	0	K05937
275	DTU089	0	K06336
276	Hungatella	0	K19563
276	Hungatella	0	K18282
276	Hungatella	0	K11938
276	Hungatella	0	K01820
276	Hungatella	0	K07782
276	Hungatella	0	K11337
276	Hungatella	0	K05910
276	Hungatella	0	K10237
276	Hungatella	0	K07784
276	Faecalicatena	0	K19563
276	Faecalicatena	0	K18282
276	Faecalicatena	0	K11938
276	Faecalicatena	0	K01820
276	Faecalicatena	0	K07782
276	Faecalicatena	0	K11337
276	Faecalicatena	0	K05910
276	Faecalicatena	0	K10237
276	Faecalicatena	0	K07784
276	Acetanaerobacterium	0	K19563
276	Acetanaerobacterium	0	K18282
276	Acetanaerobacterium	0	K11938
276	Acetanaerobacterium	0	K01820
276	Acetanaerobacterium	0	K07782
276	Acetanaerobacterium	0	K11337
276	Acetanaerobacterium	0	K05910
276	Acetanaerobacterium	0	K10237
276	Acetanaerobacterium	0	K07784
277	Aureimonas	0	K22217
277	Aureimonas	0	K21911
277	Aureimonas	0	K21833
277	Aureimonas	0	K21620
277	Aureimonas	0	K21603
277	Aureimonas	0	K21137
277	Aureimonas	0	K20263
277	Aureimonas	0	K19687
277	Aureimonas	0	K19686
277	Aureimonas	0	K18459
277	Aureimonas	0	K17317
277	Aureimonas	0	K17210
277	Aureimonas	0	K14596
277	Aureimonas	0	K13874
277	Aureimonas	0	K13786
277	Aureimonas	0	K13772
277	Aureimonas	0	K13609
277	Aureimonas	0	K12989
277	Aureimonas	0	K12448
277	Aureimonas	0	K10713
277	Aureimonas	0	K10564
277	Aureimonas	0	K10554
277	Aureimonas	0	K10553
277	Aureimonas	0	K10236
277	Aureimonas	0	K10235
277	Aureimonas	0	K10229
277	Aureimonas	0	K10228
277	Aureimonas	0	K09154
277	Aureimonas	0	K08261
277	Aureimonas	0	K07823
277	Aureimonas	0	K07222
277	Aureimonas	0	K06913
277	Aureimonas	0	K06876
277	Aureimonas	0	K06445
277	Aureimonas	0	K05779
277	Aureimonas	0	K05778
277	Aureimonas	0	K03477
277	Aureimonas	0	K01907
277	Aureimonas	0	K01825
277	Aureimonas	0	K01477
277	Aureimonas	0	K01115
277	Aureimonas	0	K00672
277	Aureimonas	0	K00493
277	Aureimonas	0	K00479
277	Aureimonas	0	K00476
277	Aureimonas	0	K00202
277	Aureimonas	0	K00201
277	Aureimonas	0	K00200
277	Aureimonas	0	K08482
277	Aureimonas	0	K10714
277	Aureimonas	0	K03493
277	Aureimonas	0	K18925
277	Aureimonas	0	K15328
277	Aureimonas	0	K16239
277	Aureimonas	0	K20468
277	Aureimonas	0	K00021
277	Aureimonas	0	K06977
277	Aureimonas	0	K15746
277	Aureimonas	0	K13877
277	Aureimonas	0	K12979
277	Aureimonas	0	K09948
277	Aureimonas	0	K22185
277	Aureimonas	0	K06443
277	Hoylesella	0	K22217
277	Hoylesella	0	K21911
277	Hoylesella	0	K21833
277	Hoylesella	0	K21620
277	Hoylesella	0	K21603
277	Hoylesella	0	K21137
277	Hoylesella	0	K20263
277	Hoylesella	0	K19687
277	Hoylesella	0	K19686
277	Hoylesella	0	K18459
277	Hoylesella	0	K17317
277	Hoylesella	0	K17210
277	Hoylesella	0	K14596
277	Hoylesella	0	K13874
277	Hoylesella	0	K13786
277	Hoylesella	0	K13772
277	Hoylesella	0	K13609
277	Hoylesella	0	K12989
277	Hoylesella	0	K12448
277	Hoylesella	0	K10713
277	Hoylesella	0	K10564
277	Hoylesella	0	K10554
277	Hoylesella	0	K10553
277	Hoylesella	0	K10236
277	Hoylesella	0	K10235
277	Hoylesella	0	K10229
277	Hoylesella	0	K10228
277	Hoylesella	0	K09154
277	Hoylesella	0	K08261
277	Hoylesella	0	K07823
277	Hoylesella	0	K07222
277	Hoylesella	0	K06913
277	Hoylesella	0	K06876
277	Hoylesella	0	K06445
277	Hoylesella	0	K05779
277	Hoylesella	0	K05778
277	Hoylesella	0	K03477
277	Hoylesella	0	K01907
277	Hoylesella	0	K01825
277	Hoylesella	0	K01477
277	Hoylesella	0	K01115
277	Hoylesella	0	K00672
277	Hoylesella	0	K00493
277	Hoylesella	0	K00479
277	Hoylesella	0	K00476
277	Hoylesella	0	K00202
277	Hoylesella	0	K00201
277	Hoylesella	0	K00200
277	Hoylesella	0	K08482
277	Hoylesella	0	K10714
277	Hoylesella	0	K03493
277	Hoylesella	0	K18925
277	Hoylesella	0	K15328
277	Hoylesella	0	K16239
277	Hoylesella	0	K20468
277	Hoylesella	0	K00021
277	Hoylesella	0	K06977
277	Hoylesella	0	K15746
277	Hoylesella	0	K13877
277	Hoylesella	0	K12979
277	Hoylesella	0	K09948
277	Hoylesella	0	K22185
277	Hoylesella	0	K06443
277	Candidatus_Soleaferrea	0	K22217
277	Candidatus_Soleaferrea	0	K21911
277	Candidatus_Soleaferrea	0	K21833
277	Candidatus_Soleaferrea	0	K21620
277	Candidatus_Soleaferrea	0	K21603
277	Candidatus_Soleaferrea	0	K21137
277	Candidatus_Soleaferrea	0	K20263
277	Candidatus_Soleaferrea	0	K19687
277	Candidatus_Soleaferrea	0	K19686
277	Candidatus_Soleaferrea	0	K18459
277	Candidatus_Soleaferrea	0	K17317
277	Candidatus_Soleaferrea	0	K17210
277	Candidatus_Soleaferrea	0	K14596
277	Candidatus_Soleaferrea	0	K13874
277	Candidatus_Soleaferrea	0	K13786
277	Candidatus_Soleaferrea	0	K13772
277	Candidatus_Soleaferrea	0	K13609
277	Candidatus_Soleaferrea	0	K12989
277	Candidatus_Soleaferrea	0	K12448
277	Candidatus_Soleaferrea	0	K10713
277	Candidatus_Soleaferrea	0	K10564
277	Candidatus_Soleaferrea	0	K10554
277	Candidatus_Soleaferrea	0	K10553
277	Candidatus_Soleaferrea	0	K10236
277	Candidatus_Soleaferrea	0	K10235
277	Candidatus_Soleaferrea	0	K10229
277	Candidatus_Soleaferrea	0	K10228
277	Candidatus_Soleaferrea	0	K09154
277	Candidatus_Soleaferrea	0	K08261
277	Candidatus_Soleaferrea	0	K07823
277	Candidatus_Soleaferrea	0	K07222
277	Candidatus_Soleaferrea	0	K06913
277	Candidatus_Soleaferrea	0	K06876
277	Candidatus_Soleaferrea	0	K06445
277	Candidatus_Soleaferrea	0	K05779
277	Candidatus_Soleaferrea	0	K05778
277	Candidatus_Soleaferrea	0	K03477
277	Candidatus_Soleaferrea	0	K01907
277	Candidatus_Soleaferrea	0	K01825
277	Candidatus_Soleaferrea	0	K01477
277	Candidatus_Soleaferrea	0	K01115
277	Candidatus_Soleaferrea	0	K00672
277	Candidatus_Soleaferrea	0	K00493
277	Candidatus_Soleaferrea	0	K00479
277	Candidatus_Soleaferrea	0	K00476
277	Candidatus_Soleaferrea	0	K00202
277	Candidatus_Soleaferrea	0	K00201
277	Candidatus_Soleaferrea	0	K00200
277	Candidatus_Soleaferrea	0	K08482
277	Candidatus_Soleaferrea	0	K10714
277	Candidatus_Soleaferrea	0	K03493
277	Candidatus_Soleaferrea	0	K18925
277	Candidatus_Soleaferrea	0	K15328
277	Candidatus_Soleaferrea	0	K16239
277	Candidatus_Soleaferrea	0	K20468
277	Candidatus_Soleaferrea	0	K00021
277	Candidatus_Soleaferrea	0	K06977
277	Candidatus_Soleaferrea	0	K15746
277	Candidatus_Soleaferrea	0	K13877
277	Candidatus_Soleaferrea	0	K12979
277	Candidatus_Soleaferrea	0	K09948
277	Candidatus_Soleaferrea	0	K22185
277	Candidatus_Soleaferrea	0	K06443
278	Hungatella	0	K17468
278	Hungatella	0	K10552
279	Brevundimonas	0	K10227
280	Brevundimonas	0	K22073
281	Brevundimonas	0	K22042
282	Brevundimonas	0	K18336
283	Brevundimonas	0	K18288
284	Brevundimonas	0	K16872
285	Brevundimonas	0	K16566
286	Brevundimonas	0	K13854
287	Brevundimonas	0	K13591
288	Brevundimonas	0	K13586
289	Brevundimonas	0	K12536
290	Brevundimonas	0	K10107
291	Brevundimonas	0	K07266
292	Brevundimonas	0	K07265
293	Brevundimonas	0	K07096
294	Brevundimonas	0	K06214
295	Brevundimonas	0	K05561
296	Brevundimonas	0	K05559
297	Brevundimonas	0	K05296
298	Brevundimonas	0	K01050
299	Brevundimonas	0	K00218
300	Brevundimonas	0	K20326
301	Brevundimonas	0	K16556
302	Brevundimonas	0	K06118
303	Brevundimonas	0	K05563
304	Brevundimonas	0	K15408
305	Brevundimonas	0	K04782
306	Brevundimonas	0	K18587
307	Brevundimonas	0	K18586
307	Brevundimonas	0	K18337
307	Brevundimonas	0	K18298
307	Brevundimonas	0	K16090
307	Brevundimonas	0	K14335
307	Brevundimonas	0	K07336
307	Brevundimonas	0	K07233
307	Brevundimonas	0	K07064
307	Brevundimonas	0	K06134
307	Brevundimonas	0	K01283
307	Brevundimonas	0	K02554
307	Brevundimonas	0	K07215
307	Brevundimonas	0	K01637
307	Brevundimonas	0	K09981
307	Brevundimonas	0	K01796
307	Brevundimonas	0	K14266
307	Brevundimonas	0	K14986
308	Anaerobutyricum	0	K13919
308	Anaerobutyricum	0	K07474
308	Anaerobutyricum	0	K17315
308	Anaerobutyricum	0	K08794
308	Anaerobutyricum	0	K06122
308	Anaerobutyricum	0	K08777
309	Agathobaculum	0	K06606
309	Agathobaculum	0	K06608
309	Agathobaculum	0	K02799
309	Agathobaculum	0	K02800
309	Agathobaculum	0	K00354
309	Agathobaculum	0	K16918
309	Agathobaculum	0	K20946
310	Rothia	0	K22336
311	Rothia	0	K22319
312	Rothia	0	K22317
313	Rothia	0	K22297
314	Rothia	0	K21481
315	Rothia	0	K21142
316	Rothia	0	K20861
317	Rothia	0	K20500
318	Rothia	0	K20423
319	Rothia	0	K18917
320	Rothia	0	K18568
321	Rothia	0	K18455
321	Rothia	0	K17883
321	Rothia	0	K16234
321	Rothia	0	K16164
321	Rothia	0	K16045
321	Rothia	0	K15525
321	Rothia	0	K15521
321	Rothia	0	K14339
321	Rothia	0	K14337
321	Rothia	0	K11608
321	Rothia	0	K08987
321	Rothia	0	K05602
321	Rothia	0	K04756
321	Rothia	0	K04561
321	Rothia	0	K03891
321	Rothia	0	K03890
321	Rothia	0	K03889
321	Rothia	0	K03343
321	Rothia	0	K16870
321	Rothia	0	K11602
321	Rothia	0	K11601
321	Rothia	0	K00153
321	Rothia	0	K13671
321	Rothia	0	K06236
321	Rothia	0	K20938
321	Rothia	0	K21691
322	Erysipelotrichaceae_UCG-003	0	K20707
323	Erysipelotrichaceae_UCG-003	0	K18481
324	Erysipelotrichaceae_UCG-003	0	K15429
325	Erysipelotrichaceae_UCG-003	0	K12528
326	Erysipelotrichaceae_UCG-003	0	K07641
327	Erysipelotrichaceae_UCG-003	0	K07476
328	Erysipelotrichaceae_UCG-003	0	K07158
328	Erysipelotrichaceae_UCG-003	0	K05887
328	Erysipelotrichaceae_UCG-003	0	K05784
328	Erysipelotrichaceae_UCG-003	0	K05597
328	Erysipelotrichaceae_UCG-003	0	K03717
328	Erysipelotrichaceae_UCG-003	0	K17364
328	Erysipelotrichaceae_UCG-003	0	K02545
328	Erysipelotrichaceae_UCG-003	0	K18149
329	Cetobacterium	6.24119e-116	K22108
330	Cetobacterium	6.24119e-116	K17884
331	Cetobacterium	6.24119e-116	K11626
332	Cetobacterium	6.24119e-116	K09763
333	Cetobacterium	6.24119e-116	K01884
333	Cetobacterium	6.24119e-116	K01535
333	Cetobacterium	6.24119e-116	K15976
333	Cetobacterium	6.24119e-116	K01577
333	Cetobacterium	6.24119e-116	K13770
334	Coprobacter	6.24119e-116	K07396
334	Defluviitaleaceae_UCG-011	6.24119e-116	K07396
334	Gabonibacter	6.24119e-116	K07396
335	[Clostridium]_innocuum_group	6.24119e-116	K08589
335	[Clostridium]_innocuum_group	6.24119e-116	K03793
335	[Clostridium]_innocuum_group	6.24119e-116	K21298
335	[Clostridium]_innocuum_group	6.24119e-116	K10780
335	[Clostridium]_innocuum_group	6.24119e-116	K07999
335	[Clostridium]_innocuum_group	6.24119e-116	K22135
335	[Clostridium]_innocuum_group	6.24119e-116	K20415
335	[Clostridium]_innocuum_group	6.24119e-116	K15546
335	[Clostridium]_innocuum_group	6.24119e-116	K13934
335	[Clostridium]_innocuum_group	6.24119e-116	K13931
335	[Clostridium]_innocuum_group	6.24119e-116	K10977
335	[Clostridium]_innocuum_group	6.24119e-116	K07685
335	[Clostridium]_innocuum_group	6.24119e-116	K16869
335	[Clostridium]_innocuum_group	6.24119e-116	K04496
335	CAG-352	6.24119e-116	K08589
335	CAG-352	6.24119e-116	K03793
335	CAG-352	6.24119e-116	K21298
335	CAG-352	6.24119e-116	K10780
335	CAG-352	6.24119e-116	K07999
335	CAG-352	6.24119e-116	K22135
335	CAG-352	6.24119e-116	K20415
335	CAG-352	6.24119e-116	K15546
335	CAG-352	6.24119e-116	K13934
335	CAG-352	6.24119e-116	K13931
335	CAG-352	6.24119e-116	K10977
335	CAG-352	6.24119e-116	K07685
335	CAG-352	6.24119e-116	K16869
335	CAG-352	6.24119e-116	K04496
335	Hydrogenoanaerobacterium	6.24119e-116	K08589
335	Hydrogenoanaerobacterium	6.24119e-116	K03793
335	Hydrogenoanaerobacterium	6.24119e-116	K21298
335	Hydrogenoanaerobacterium	6.24119e-116	K10780
335	Hydrogenoanaerobacterium	6.24119e-116	K07999
335	Hydrogenoanaerobacterium	6.24119e-116	K22135
335	Hydrogenoanaerobacterium	6.24119e-116	K20415
335	Hydrogenoanaerobacterium	6.24119e-116	K15546
335	Hydrogenoanaerobacterium	6.24119e-116	K13934
335	Hydrogenoanaerobacterium	6.24119e-116	K13931
335	Hydrogenoanaerobacterium	6.24119e-116	K10977
335	Hydrogenoanaerobacterium	6.24119e-116	K07685
335	Hydrogenoanaerobacterium	6.24119e-116	K16869
335	Hydrogenoanaerobacterium	6.24119e-116	K04496
336	Sellimonas	6.24119e-116	K15201
336	Sellimonas	6.24119e-116	K15363
336	UC5-1-2E3	6.24119e-116	K15201
336	UC5-1-2E3	6.24119e-116	K15363
337	Coprobacillus	6.24119e-116	K18967
337	Coprobacillus	6.24119e-116	K17910
337	Coprobacillus	6.24119e-116	K10925
337	Coprobacillus	6.24119e-116	K18135
337	Coprobacillus	6.24119e-116	K21745
338	Zag_111	6.24119e-116	K17245
338	Zag_111	6.24119e-116	K16792
338	Zag_111	6.24119e-116	K15226
338	Zag_111	6.24119e-116	K13273
338	Zag_111	6.24119e-116	K11329
338	Zag_111	6.24119e-116	K09799
338	Zag_111	6.24119e-116	K09139
338	Zag_111	6.24119e-116	K17997
338	Zag_111	6.24119e-116	K10697
338	Zag_111	6.24119e-116	K02479
338	Zag_111	6.24119e-116	K07746
338	Zag_111	6.24119e-116	K16169
338	Zag_111	6.24119e-116	K19114
338	Zag_111	6.24119e-116	K13500
338	Zag_111	6.24119e-116	K22133
338	Zag_111	6.24119e-116	K16188
338	Zag_111	6.24119e-116	K15654
338	Zag_111	6.24119e-116	K08984
338	Zag_111	6.24119e-116	K01463
338	Zag_111	6.24119e-116	K07228
338	Zag_111	6.24119e-116	K03794
338	Zag_111	6.24119e-116	K06423
338	Zag_111	6.24119e-116	K13611
338	Zag_111	6.24119e-116	K11004
338	Zag_111	6.24119e-116	K13614
339	Schaalia	6.24119e-116	K11735
339	Schaalia	6.24119e-116	K17329
339	Schaalia	6.24119e-116	K20902
339	Schaalia	6.24119e-116	K20901
339	Schaalia	6.24119e-116	K18230
339	Schaalia	6.24119e-116	K16237
339	Schaalia	6.24119e-116	K14956
339	Schaalia	6.24119e-116	K12954
339	Schaalia	6.24119e-116	K21401
339	Schaalia	6.24119e-116	K05576
339	Schaalia	6.24119e-116	K08256
339	Schaalia	6.24119e-116	K22311
340	Intestinibacter	1.11373e-113	K07400
340	Intestinibacter	1.11373e-113	K07453
340	Intestinibacter	1.11373e-113	K04480
340	Intestinibacter	1.11373e-113	K22083
341	Catenibacterium	1.11373e-113	K00884
341	Catenibacterium	1.11373e-113	K02771
341	Catenibacterium	1.11373e-113	K01502
341	Catenibacterium	1.11373e-113	K06022
341	Catenibacterium	1.11373e-113	K10834
342	[Eubacterium]_ruminantium_group	1.11373e-113	K21022
342	[Eubacterium]_ruminantium_group	1.11373e-113	K10953
342	[Eubacterium]_ruminantium_group	1.11373e-113	K10810
342	[Eubacterium]_ruminantium_group	1.11373e-113	K03652
342	[Eubacterium]_ruminantium_group	1.11373e-113	K02076
342	[Eubacterium]_ruminantium_group	1.11373e-113	K15921
342	[Eubacterium]_ruminantium_group	1.11373e-113	K02591
342	[Eubacterium]_ruminantium_group	1.11373e-113	K21993
342	[Eubacterium]_ruminantium_group	1.11373e-113	K00109
342	[Eubacterium]_ruminantium_group	1.11373e-113	K15534
342	[Eubacterium]_ruminantium_group	1.11373e-113	K18119
343	Romboutsia	1.11373e-113	K07692
343	Romboutsia	1.11373e-113	K13853
343	Romboutsia	1.11373e-113	K15518
343	Romboutsia	1.11373e-113	K22112
343	Romboutsia	1.11373e-113	K12216
343	Romboutsia	1.11373e-113	K06933
343	Romboutsia	1.11373e-113	K01152
343	Romboutsia	1.11373e-113	K07494
343	Romboutsia	1.11373e-113	K16922
343	Romboutsia	1.11373e-113	K06420
344	Agathobacter	1.11373e-113	K15922
344	Agathobacter	1.11373e-113	K01597
344	Agathobacter	1.11373e-113	K17763
344	Agathobacter	1.11373e-113	K17462
344	Agathobacter	1.11373e-113	K01460
344	Agathobacter	1.11373e-113	K22409
344	Agathobacter	1.11373e-113	K06545
344	Agathobacter	1.11373e-113	K13912
345	Rikenellaceae_RC9_gut_group	6.02782e-14	K09568
346	Rothia	6.02782e-14	K00363
347	Akkermansia	1.41865e-11	K18095
347	Akkermansia	1.41865e-11	K18094
347	Akkermansia	1.41865e-11	K17811
347	Akkermansia	1.41865e-11	K12944
347	Akkermansia	1.41865e-11	K11744
347	Akkermansia	1.41865e-11	K09928
347	Akkermansia	1.41865e-11	K07239
347	Akkermansia	1.41865e-11	K10277
347	Akkermansia	1.41865e-11	K15719
347	Akkermansia	1.41865e-11	K07051
347	Akkermansia	1.41865e-11	K10800
347	Akkermansia	1.41865e-11	K06045
347	Akkermansia	1.41865e-11	K01134
347	Akkermansia	1.41865e-11	K09932
347	Akkermansia	1.41865e-11	K16703
347	Akkermansia	1.41865e-11	K01128
347	Akkermansia	1.41865e-11	K21007
347	Akkermansia	1.41865e-11	K00835
347	Akkermansia	1.41865e-11	K19234
348	Faecalibacterium	2.24007e-11	K06989
348	Faecalibacterium	2.24007e-11	K20344
348	Faecalibacterium	2.24007e-11	K10193
348	Faecalibacterium	2.24007e-11	K00244
348	Faecalibacterium	2.24007e-11	K10194
348	Faecalibacterium	2.24007e-11	K13818
348	Blautia	2.24007e-11	K06989
348	Blautia	2.24007e-11	K20344
348	Blautia	2.24007e-11	K10193
348	Blautia	2.24007e-11	K00244
348	Blautia	2.24007e-11	K10194
348	Blautia	2.24007e-11	K13818
349	UCG-002	2.45388e-11	K03666
349	UCG-002	2.45388e-11	K00984
349	UCG-002	2.45388e-11	K07651
349	UCG-002	2.45388e-11	K12555
349	UCG-002	2.45388e-11	K00897
349	UCG-002	2.45388e-11	K19299
349	NK4A214_group	2.45388e-11	K03666
349	NK4A214_group	2.45388e-11	K00984
349	NK4A214_group	2.45388e-11	K07651
349	NK4A214_group	2.45388e-11	K12555
349	NK4A214_group	2.45388e-11	K00897
349	NK4A214_group	2.45388e-11	K19299
349	UCG-005	2.45388e-11	K03666
349	UCG-005	2.45388e-11	K00984
349	UCG-005	2.45388e-11	K07651
349	UCG-005	2.45388e-11	K12555
349	UCG-005	2.45388e-11	K00897
349	UCG-005	2.45388e-11	K19299
349	Christensenellaceae_R-7_group	2.45388e-11	K03666
349	Christensenellaceae_R-7_group	2.45388e-11	K00984
349	Christensenellaceae_R-7_group	2.45388e-11	K07651
349	Christensenellaceae_R-7_group	2.45388e-11	K12555
349	Christensenellaceae_R-7_group	2.45388e-11	K00897
349	Christensenellaceae_R-7_group	2.45388e-11	K19299
350	Erysipelotrichaceae_UCG-003	2.72249e-11	K06718
351	Harryflintia	6.68461e-11	K13929
351	Harryflintia	6.68461e-11	K07540
351	Anaerotruncus	6.68461e-11	K13929
351	Anaerotruncus	6.68461e-11	K07540
351	UCG-009	6.68461e-11	K13929
351	UCG-009	6.68461e-11	K07540
352	Bifidobacterium	1.17337e-10	K13288
352	Bifidobacterium	1.17337e-10	K07243
352	Bifidobacterium	1.17337e-10	K19577
352	Bifidobacterium	1.17337e-10	K06999
352	Bifidobacterium	1.17337e-10	K01354
352	Bifidobacterium	1.17337e-10	K06191
352	Bifidobacterium	1.17337e-10	K18567
352	Bifidobacterium	1.17337e-10	K16235
352	Bifidobacterium	1.17337e-10	K10805
353	Faecalibacterium	1.17337e-10	K16960
353	Faecalibacterium	1.17337e-10	K10010
353	Faecalibacterium	1.17337e-10	K20345
353	Faecalibacterium	1.17337e-10	K04794
353	Faecalibacterium	1.17337e-10	K03425
353	Faecalibacterium	1.17337e-10	K03738
353	Faecalibacterium	1.17337e-10	K08640
353	Faecalibacterium	1.17337e-10	K02379
353	Faecalibacterium	1.17337e-10	K18471
353	Faecalibacterium	1.17337e-10	K19515
353	Faecalibacterium	1.17337e-10	K02352
353	Faecalibacterium	1.17337e-10	K13069
353	Faecalibacterium	1.17337e-10	K21696
353	Faecalibacterium	1.17337e-10	K07171
353	Faecalibacterium	1.17337e-10	K02441
354	Odoribacter	4.1904e-10	K00957
354	Odoribacter	4.1904e-10	K01241
354	Odoribacter	4.1904e-10	K01082
354	Odoribacter	4.1904e-10	K00860
354	Odoribacter	4.1904e-10	K21557
354	Odoribacter	4.1904e-10	K09474
354	Odoribacter	4.1904e-10	K13695
354	Odoribacter	4.1904e-10	K01155
354	Odoribacter	4.1904e-10	K03474
354	Odoribacter	4.1904e-10	K03558
354	Odoribacter	4.1904e-10	K03473
354	Odoribacter	4.1904e-10	K03113
354	Odoribacter	4.1904e-10	K04564
354	Odoribacter	4.1904e-10	K14989
354	Odoribacter	4.1904e-10	K10026
354	Odoribacter	4.1904e-10	K08641
354	Odoribacter	4.1904e-10	K06885
354	Odoribacter	4.1904e-10	K00683
354	Odoribacter	4.1904e-10	K15527
354	Odoribacter	4.1904e-10	K18866
354	Odoribacter	4.1904e-10	K09137
354	Odoribacter	4.1904e-10	K14665
354	Odoribacter	4.1904e-10	K15524
354	Odoribacter	4.1904e-10	K08651
354	Odoribacter	4.1904e-10	K03668
354	Odoribacter	4.1904e-10	K05595
354	Odoribacter	4.1904e-10	K03827
354	Odoribacter	4.1904e-10	K07129
354	Odoribacter	4.1904e-10	K01912
354	Odoribacter	4.1904e-10	K03442
354	Odoribacter	4.1904e-10	K01163
354	Odoribacter	4.1904e-10	K02655
354	Odoribacter	4.1904e-10	K04748
354	Odoribacter	4.1904e-10	K09740
354	Odoribacter	4.1904e-10	K09859
354	Odoribacter	4.1904e-10	K12976
354	Odoribacter	4.1904e-10	K01032
354	Odoribacter	4.1904e-10	K01027
354	Odoribacter	4.1904e-10	K01031
355	Fusobacterium	2.10853e-09	K18006
355	Fusobacterium	2.10853e-09	K03796
355	Fusobacterium	2.10853e-09	K03287
355	Fusobacterium	2.10853e-09	K22212
355	Fusobacterium	2.10853e-09	K02850
355	Fusobacterium	2.10853e-09	K03653
355	Fusobacterium	2.10853e-09	K01269
356	Collinsella	3.81306e-09	K13252
356	Collinsella	3.81306e-09	K19509
356	Collinsella	3.81306e-09	K06212
356	Collinsella	3.81306e-09	K00219
356	Collinsella	3.81306e-09	K12140
356	Collinsella	3.81306e-09	K01060
356	Collinsella	3.81306e-09	K12138
356	Collinsella	3.81306e-09	K07704
356	Collinsella	3.81306e-09	K15773
356	Collinsella	3.81306e-09	K19510
356	Collinsella	3.81306e-09	K19507
356	Collinsella	3.81306e-09	K13017
356	Collinsella	3.81306e-09	K12143
356	Collinsella	3.81306e-09	K12136
356	Collinsella	3.81306e-09	K02787
356	Collinsella	3.81306e-09	K02788
356	Collinsella	3.81306e-09	K11924
356	Collinsella	3.81306e-09	K02786
356	Collinsella	3.81306e-09	K15830
356	Collinsella	3.81306e-09	K08315
356	Collinsella	3.81306e-09	K01819
356	Collinsella	3.81306e-09	K14091
356	Collinsella	3.81306e-09	K18918
356	Collinsella	3.81306e-09	K08352
356	Collinsella	3.81306e-09	K22015
356	Howardella	3.81306e-09	K13252
356	Howardella	3.81306e-09	K19509
356	Howardella	3.81306e-09	K06212
356	Howardella	3.81306e-09	K00219
356	Howardella	3.81306e-09	K12140
356	Howardella	3.81306e-09	K01060
356	Howardella	3.81306e-09	K12138
356	Howardella	3.81306e-09	K07704
356	Howardella	3.81306e-09	K15773
356	Howardella	3.81306e-09	K19510
356	Howardella	3.81306e-09	K19507
356	Howardella	3.81306e-09	K13017
356	Howardella	3.81306e-09	K12143
356	Howardella	3.81306e-09	K12136
356	Howardella	3.81306e-09	K02787
356	Howardella	3.81306e-09	K02788
356	Howardella	3.81306e-09	K11924
356	Howardella	3.81306e-09	K02786
356	Howardella	3.81306e-09	K15830
356	Howardella	3.81306e-09	K08315
356	Howardella	3.81306e-09	K01819
356	Howardella	3.81306e-09	K14091
356	Howardella	3.81306e-09	K18918
356	Howardella	3.81306e-09	K08352
356	Howardella	3.81306e-09	K22015
357	Dorea	3.81306e-09	K00983
357	Dorea	3.81306e-09	K06951
357	Dorea	3.81306e-09	K14080
357	Dorea	3.81306e-09	K18888
357	Dorea	3.81306e-09	K18887
358	Faecalibacterium	9.10779e-09	K03571
358	Faecalibacterium	9.10779e-09	K06934
358	Faecalibacterium	9.10779e-09	K02099
358	Faecalibacterium	9.10779e-09	K11529
358	Faecalibacterium	9.10779e-09	K01266
358	Faecalibacterium	9.10779e-09	K00547
358	Faecalibacterium	9.10779e-09	K09759
358	Faecalibacterium	9.10779e-09	K07793
359	Segatella	9.16568e-09	K05795
359	Segatella	9.16568e-09	K03749
359	Segatella	9.16568e-09	K05380
359	Segatella	9.16568e-09	K05379
359	Segatella	9.16568e-09	K05378
359	Segatella	9.16568e-09	K02630
359	Segatella	9.16568e-09	K02290
359	Segatella	9.16568e-09	K02286
359	Segatella	9.16568e-09	K22300
359	Segatella	9.16568e-09	K02096
359	Segatella	9.16568e-09	K07165
359	Segatella	9.16568e-09	K08087
359	Segatella	9.16568e-09	K21963
360	Mediterraneibacter	1.98198e-08	K00068
360	Mediterraneibacter	1.98198e-08	K11063
360	Mediterraneibacter	1.98198e-08	K01905
360	Mediterraneibacter	1.98198e-08	K03475
360	Mediterraneibacter	1.98198e-08	K02822
361	Clostridium	3.45493e-08	K17236
361	Clostridium	3.45493e-08	K06896
361	Clostridium	3.45493e-08	K20107
361	Clostridium	3.45493e-08	K20108
361	Clostridium	3.45493e-08	K18344
361	Clostridium	3.45493e-08	K07650
361	Clostridium	3.45493e-08	K07770
361	Clostridium	3.45493e-08	K07496
361	Clostridium	3.45493e-08	K02798
361	Clostridium	3.45493e-08	K13281
361	Clostridium	3.45493e-08	K06436
361	Clostridium	3.45493e-08	K03802
361	Clostridium	3.45493e-08	K08151
361	Clostridium	3.45493e-08	K13282
361	Clostridium	3.45493e-08	K08153
361	Clostridium	3.45493e-08	K05873
361	Clostridium	3.45493e-08	K21480
361	Clostridium	3.45493e-08	K15519
361	Clostridium	3.45493e-08	K14194
361	Clostridium	3.45493e-08	K21900
362	Alistipes	3.51363e-08	K03098
362	Alistipes	3.51363e-08	K03379
362	Alistipes	3.51363e-08	K11783
362	Alistipes	3.51363e-08	K11785
362	Alistipes	3.51363e-08	K09979
362	Alistipes	3.51363e-08	K07109
362	Alistipes	3.51363e-08	K07283
363	Flavonifractor	4.14106e-08	K07696
363	Flavonifractor	4.14106e-08	K19814
363	Flavonifractor	4.14106e-08	K00692
363	Flavonifractor	4.14106e-08	K11624
363	Flavonifractor	4.14106e-08	K17490
363	Flavonifractor	4.14106e-08	K17735
363	Flavonifractor	4.14106e-08	K20765
364	Faecalibacterium	7.50356e-08	K05337
364	Faecalibacterium	7.50356e-08	K06919
364	Faecalibacterium	7.50356e-08	K03753
364	Blautia	7.50356e-08	K05337
364	Blautia	7.50356e-08	K06919
364	Blautia	7.50356e-08	K03753
365	Lachnospiraceae_UCG-004	8.17208e-08	K10537
365	Lachnospiraceae_UCG-004	8.17208e-08	K10539
366	Butyricimonas	8.78436e-08	K12567
366	Caproiciproducens	8.78436e-08	K12567
367	Enterocloster	2.32542e-07	K08323
367	Enterocloster	2.32542e-07	K07306
367	Enterocloster	2.32542e-07	K01668
367	Lachnospira	2.32542e-07	K08323
367	Lachnospira	2.32542e-07	K07306
367	Lachnospira	2.32542e-07	K01668
368	Parabacteroides	2.36443e-07	K22213
368	Parabacteroides	2.36443e-07	K07231
368	Parabacteroides	2.36443e-07	K01795
368	Parabacteroides	2.36443e-07	K08321
368	Parabacteroides	2.36443e-07	K21065
368	Parabacteroides	2.36443e-07	K13016
368	Parabacteroides	2.36443e-07	K01337
368	Parabacteroides	2.36443e-07	K00318
368	Acutalibacter	2.36443e-07	K22213
368	Acutalibacter	2.36443e-07	K07231
368	Acutalibacter	2.36443e-07	K01795
368	Acutalibacter	2.36443e-07	K08321
368	Acutalibacter	2.36443e-07	K21065
368	Acutalibacter	2.36443e-07	K13016
368	Acutalibacter	2.36443e-07	K01337
368	Acutalibacter	2.36443e-07	K00318
369	Monoglobus	4.60014e-07	K18697
369	Monoglobus	4.60014e-07	K18198
369	Monoglobus	4.60014e-07	K06312
370	Bifidobacterium	6.13125e-07	K03293
370	Bifidobacterium	6.13125e-07	K18353
370	Bifidobacterium	6.13125e-07	K05882
370	Bifidobacterium	6.13125e-07	K17640
370	Bifidobacterium	6.13125e-07	K04342
370	Bifidobacterium	6.13125e-07	K00999
371	Bifidobacterium	6.13125e-07	K11788
371	Bifidobacterium	6.13125e-07	K21273
371	Bifidobacterium	6.13125e-07	K02438
371	Bifidobacterium	6.13125e-07	K14215
372	Blautia	6.13125e-07	K22341
372	Blautia	6.13125e-07	K07469
372	Blautia	6.13125e-07	K06937
373	Lachnospiraceae_UCG-004	6.22905e-07	K02385
373	Lachnospiraceae_UCG-004	6.22905e-07	K00131
373	Lachnospiraceae_UCG-004	6.22905e-07	K01941
373	Lachnospiraceae_UCG-004	6.22905e-07	K18491
373	Lachnospiraceae_UCG-004	6.22905e-07	K10819
373	Lachnospiraceae_UCG-004	6.22905e-07	K18986
373	Enterocloster	6.22905e-07	K02385
373	Enterocloster	6.22905e-07	K00131
373	Enterocloster	6.22905e-07	K01941
373	Enterocloster	6.22905e-07	K18491
373	Enterocloster	6.22905e-07	K10819
373	Enterocloster	6.22905e-07	K18986
373	Lachnospira	6.22905e-07	K02385
373	Lachnospira	6.22905e-07	K00131
373	Lachnospira	6.22905e-07	K01941
373	Lachnospira	6.22905e-07	K18491
373	Lachnospira	6.22905e-07	K10819
373	Lachnospira	6.22905e-07	K18986
374	Family_XIII_AD3011_group	6.6066e-07	K18014
374	Family_XIII_AD3011_group	6.6066e-07	K01838
374	Family_XIII_AD3011_group	6.6066e-07	K18814
374	Family_XIII_AD3011_group	6.6066e-07	K12960
374	Family_XIII_AD3011_group	6.6066e-07	K02510
374	Family_XIII_AD3011_group	6.6066e-07	K06317
374	Family_XIII_AD3011_group	6.6066e-07	K01118
374	Family_XIII_AD3011_group	6.6066e-07	K06374
374	Family_XIII_AD3011_group	6.6066e-07	K01628
374	Family_XIII_AD3011_group	6.6066e-07	K07590
374	Family_XIII_AD3011_group	6.6066e-07	K00590
374	Family_XIII_AD3011_group	6.6066e-07	K18348
374	UCG-003	6.6066e-07	K18014
374	UCG-003	6.6066e-07	K01838
374	UCG-003	6.6066e-07	K18814
374	UCG-003	6.6066e-07	K12960
374	UCG-003	6.6066e-07	K02510
374	UCG-003	6.6066e-07	K06317
374	UCG-003	6.6066e-07	K01118
374	UCG-003	6.6066e-07	K06374
374	UCG-003	6.6066e-07	K01628
374	UCG-003	6.6066e-07	K07590
374	UCG-003	6.6066e-07	K00590
374	UCG-003	6.6066e-07	K18348
374	UCG-002	6.6066e-07	K18014
374	UCG-002	6.6066e-07	K01838
374	UCG-002	6.6066e-07	K18814
374	UCG-002	6.6066e-07	K12960
374	UCG-002	6.6066e-07	K02510
374	UCG-002	6.6066e-07	K06317
374	UCG-002	6.6066e-07	K01118
374	UCG-002	6.6066e-07	K06374
374	UCG-002	6.6066e-07	K01628
374	UCG-002	6.6066e-07	K07590
374	UCG-002	6.6066e-07	K00590
374	UCG-002	6.6066e-07	K18348
374	NK4A214_group	6.6066e-07	K18014
374	NK4A214_group	6.6066e-07	K01838
374	NK4A214_group	6.6066e-07	K18814
374	NK4A214_group	6.6066e-07	K12960
374	NK4A214_group	6.6066e-07	K02510
374	NK4A214_group	6.6066e-07	K06317
374	NK4A214_group	6.6066e-07	K01118
374	NK4A214_group	6.6066e-07	K06374
374	NK4A214_group	6.6066e-07	K01628
374	NK4A214_group	6.6066e-07	K07590
374	NK4A214_group	6.6066e-07	K00590
374	NK4A214_group	6.6066e-07	K18348
374	UCG-005	6.6066e-07	K18014
374	UCG-005	6.6066e-07	K01838
374	UCG-005	6.6066e-07	K18814
374	UCG-005	6.6066e-07	K12960
374	UCG-005	6.6066e-07	K02510
374	UCG-005	6.6066e-07	K06317
374	UCG-005	6.6066e-07	K01118
374	UCG-005	6.6066e-07	K06374
374	UCG-005	6.6066e-07	K01628
374	UCG-005	6.6066e-07	K07590
374	UCG-005	6.6066e-07	K00590
374	UCG-005	6.6066e-07	K18348
374	Christensenellaceae_R-7_group	6.6066e-07	K18014
374	Christensenellaceae_R-7_group	6.6066e-07	K01838
374	Christensenellaceae_R-7_group	6.6066e-07	K18814
374	Christensenellaceae_R-7_group	6.6066e-07	K12960
374	Christensenellaceae_R-7_group	6.6066e-07	K02510
374	Christensenellaceae_R-7_group	6.6066e-07	K06317
374	Christensenellaceae_R-7_group	6.6066e-07	K01118
374	Christensenellaceae_R-7_group	6.6066e-07	K06374
374	Christensenellaceae_R-7_group	6.6066e-07	K01628
374	Christensenellaceae_R-7_group	6.6066e-07	K07590
374	Christensenellaceae_R-7_group	6.6066e-07	K00590
374	Christensenellaceae_R-7_group	6.6066e-07	K18348
375	Segatella	6.87579e-07	K07484
375	Segatella	6.87579e-07	K00390
375	Segatella	6.87579e-07	K01181
375	Segatella	6.87579e-07	K00008
376	Segatella	6.87579e-07	K00091
376	Segatella	6.87579e-07	K07149
376	Segatella	6.87579e-07	K05788
376	Segatella	6.87579e-07	K16139
376	Segatella	6.87579e-07	K08279
376	Segatella	6.87579e-07	K00561
377	Family_XIII_AD3011_group	9.65306e-07	K03207
377	Family_XIII_AD3011_group	9.65306e-07	K09960
377	Family_XIII_AD3011_group	9.65306e-07	K02585
377	Family_XIII_AD3011_group	9.65306e-07	K12529
377	Family_XIII_AD3011_group	9.65306e-07	K02596
378	Collinsella	1.43318e-06	K03684
378	Collinsella	1.43318e-06	K03724
378	Collinsella	1.43318e-06	K06218
378	Collinsella	1.43318e-06	K16210
378	Collinsella	1.43318e-06	K08972
378	Collinsella	1.43318e-06	K18926
378	Collinsella	1.43318e-06	K03489
378	Collinsella	1.43318e-06	K01595
378	Collinsella	1.43318e-06	K08372
378	Collinsella	1.43318e-06	K10007
378	Collinsella	1.43318e-06	K10006
378	Collinsella	1.43318e-06	K13787
378	Collinsella	1.43318e-06	K10008
378	Collinsella	1.43318e-06	K10005
378	Collinsella	1.43318e-06	K01210
379	Faecalibacterium	1.43318e-06	K08282
379	Faecalibacterium	1.43318e-06	K00880
379	Faecalibacterium	1.43318e-06	K10560
379	Faecalibacterium	1.43318e-06	K10562
379	Faecalibacterium	1.43318e-06	K10561
379	Faecalibacterium	1.43318e-06	K05303
379	Faecalibacterium	1.43318e-06	K10555
379	Blautia	1.43318e-06	K08282
379	Blautia	1.43318e-06	K00880
379	Blautia	1.43318e-06	K10560
379	Blautia	1.43318e-06	K10562
379	Blautia	1.43318e-06	K10561
379	Blautia	1.43318e-06	K05303
379	Blautia	1.43318e-06	K10555
380	Butyricimonas	1.54792e-06	K07451
380	Butyricimonas	1.54792e-06	K15780
380	Butyricimonas	1.54792e-06	K21468
380	Butyricimonas	1.54792e-06	K09612
380	Butyricimonas	1.54792e-06	K19702
380	Butyricimonas	1.54792e-06	K06313
380	Butyricimonas	1.54792e-06	K01596
380	Butyricimonas	1.54792e-06	K06296
380	Butyricimonas	1.54792e-06	K16881
380	Butyricimonas	1.54792e-06	K08963
380	Butyricimonas	1.54792e-06	K19701
380	Butyricimonas	1.54792e-06	K07130
380	Butyricimonas	1.54792e-06	K13582
380	Butyricimonas	1.54792e-06	K03708
380	Butyricimonas	1.54792e-06	K06297
380	Caproiciproducens	1.54792e-06	K07451
380	Caproiciproducens	1.54792e-06	K15780
380	Caproiciproducens	1.54792e-06	K21468
380	Caproiciproducens	1.54792e-06	K09612
380	Caproiciproducens	1.54792e-06	K19702
380	Caproiciproducens	1.54792e-06	K06313
380	Caproiciproducens	1.54792e-06	K01596
380	Caproiciproducens	1.54792e-06	K06296
380	Caproiciproducens	1.54792e-06	K16881
380	Caproiciproducens	1.54792e-06	K08963
380	Caproiciproducens	1.54792e-06	K19701
380	Caproiciproducens	1.54792e-06	K07130
380	Caproiciproducens	1.54792e-06	K13582
380	Caproiciproducens	1.54792e-06	K03708
380	Caproiciproducens	1.54792e-06	K06297
380	Family_XIII_AD3011_group	1.54792e-06	K07451
380	Family_XIII_AD3011_group	1.54792e-06	K15780
380	Family_XIII_AD3011_group	1.54792e-06	K21468
380	Family_XIII_AD3011_group	1.54792e-06	K09612
380	Family_XIII_AD3011_group	1.54792e-06	K19702
380	Family_XIII_AD3011_group	1.54792e-06	K06313
380	Family_XIII_AD3011_group	1.54792e-06	K01596
380	Family_XIII_AD3011_group	1.54792e-06	K06296
380	Family_XIII_AD3011_group	1.54792e-06	K16881
380	Family_XIII_AD3011_group	1.54792e-06	K08963
380	Family_XIII_AD3011_group	1.54792e-06	K19701
380	Family_XIII_AD3011_group	1.54792e-06	K07130
380	Family_XIII_AD3011_group	1.54792e-06	K13582
380	Family_XIII_AD3011_group	1.54792e-06	K03708
380	Family_XIII_AD3011_group	1.54792e-06	K06297
380	UCG-003	1.54792e-06	K07451
380	UCG-003	1.54792e-06	K15780
380	UCG-003	1.54792e-06	K21468
380	UCG-003	1.54792e-06	K09612
380	UCG-003	1.54792e-06	K19702
380	UCG-003	1.54792e-06	K06313
380	UCG-003	1.54792e-06	K01596
380	UCG-003	1.54792e-06	K06296
380	UCG-003	1.54792e-06	K16881
380	UCG-003	1.54792e-06	K08963
380	UCG-003	1.54792e-06	K19701
380	UCG-003	1.54792e-06	K07130
380	UCG-003	1.54792e-06	K13582
380	UCG-003	1.54792e-06	K03708
380	UCG-003	1.54792e-06	K06297
380	UCG-002	1.54792e-06	K07451
380	UCG-002	1.54792e-06	K15780
380	UCG-002	1.54792e-06	K21468
380	UCG-002	1.54792e-06	K09612
380	UCG-002	1.54792e-06	K19702
380	UCG-002	1.54792e-06	K06313
380	UCG-002	1.54792e-06	K01596
380	UCG-002	1.54792e-06	K06296
380	UCG-002	1.54792e-06	K16881
380	UCG-002	1.54792e-06	K08963
380	UCG-002	1.54792e-06	K19701
380	UCG-002	1.54792e-06	K07130
380	UCG-002	1.54792e-06	K13582
380	UCG-002	1.54792e-06	K03708
380	UCG-002	1.54792e-06	K06297
380	NK4A214_group	1.54792e-06	K07451
380	NK4A214_group	1.54792e-06	K15780
380	NK4A214_group	1.54792e-06	K21468
380	NK4A214_group	1.54792e-06	K09612
380	NK4A214_group	1.54792e-06	K19702
380	NK4A214_group	1.54792e-06	K06313
380	NK4A214_group	1.54792e-06	K01596
380	NK4A214_group	1.54792e-06	K06296
380	NK4A214_group	1.54792e-06	K16881
380	NK4A214_group	1.54792e-06	K08963
380	NK4A214_group	1.54792e-06	K19701
380	NK4A214_group	1.54792e-06	K07130
380	NK4A214_group	1.54792e-06	K13582
380	NK4A214_group	1.54792e-06	K03708
380	NK4A214_group	1.54792e-06	K06297
380	UCG-005	1.54792e-06	K07451
380	UCG-005	1.54792e-06	K15780
380	UCG-005	1.54792e-06	K21468
380	UCG-005	1.54792e-06	K09612
380	UCG-005	1.54792e-06	K19702
380	UCG-005	1.54792e-06	K06313
380	UCG-005	1.54792e-06	K01596
380	UCG-005	1.54792e-06	K06296
380	UCG-005	1.54792e-06	K16881
380	UCG-005	1.54792e-06	K08963
380	UCG-005	1.54792e-06	K19701
380	UCG-005	1.54792e-06	K07130
380	UCG-005	1.54792e-06	K13582
380	UCG-005	1.54792e-06	K03708
380	UCG-005	1.54792e-06	K06297
380	Christensenellaceae_R-7_group	1.54792e-06	K07451
380	Christensenellaceae_R-7_group	1.54792e-06	K15780
380	Christensenellaceae_R-7_group	1.54792e-06	K21468
380	Christensenellaceae_R-7_group	1.54792e-06	K09612
380	Christensenellaceae_R-7_group	1.54792e-06	K19702
380	Christensenellaceae_R-7_group	1.54792e-06	K06313
380	Christensenellaceae_R-7_group	1.54792e-06	K01596
380	Christensenellaceae_R-7_group	1.54792e-06	K06296
380	Christensenellaceae_R-7_group	1.54792e-06	K16881
380	Christensenellaceae_R-7_group	1.54792e-06	K08963
380	Christensenellaceae_R-7_group	1.54792e-06	K19701
380	Christensenellaceae_R-7_group	1.54792e-06	K07130
380	Christensenellaceae_R-7_group	1.54792e-06	K13582
380	Christensenellaceae_R-7_group	1.54792e-06	K03708
380	Christensenellaceae_R-7_group	1.54792e-06	K06297
381	Butyricimonas	1.58414e-06	K11741
381	Butyricimonas	1.58414e-06	K07291
381	Caproiciproducens	1.58414e-06	K11741
381	Caproiciproducens	1.58414e-06	K07291
382	Family_XIII_AD3011_group	1.65789e-06	K05352
382	Family_XIII_AD3011_group	1.65789e-06	K15736
382	Family_XIII_AD3011_group	1.65789e-06	K05844
382	Family_XIII_AD3011_group	1.65789e-06	K14940
382	Family_XIII_AD3011_group	1.65789e-06	K15924
382	Family_XIII_AD3011_group	1.65789e-06	K00608
382	Family_XIII_AD3011_group	1.65789e-06	K10212
382	Family_XIII_AD3011_group	1.65789e-06	K13638
382	UCG-003	1.65789e-06	K05352
382	UCG-003	1.65789e-06	K15736
382	UCG-003	1.65789e-06	K05844
382	UCG-003	1.65789e-06	K14940
382	UCG-003	1.65789e-06	K15924
382	UCG-003	1.65789e-06	K00608
382	UCG-003	1.65789e-06	K10212
382	UCG-003	1.65789e-06	K13638
382	UCG-002	1.65789e-06	K05352
382	UCG-002	1.65789e-06	K15736
382	UCG-002	1.65789e-06	K05844
382	UCG-002	1.65789e-06	K14940
382	UCG-002	1.65789e-06	K15924
382	UCG-002	1.65789e-06	K00608
382	UCG-002	1.65789e-06	K10212
382	UCG-002	1.65789e-06	K13638
382	NK4A214_group	1.65789e-06	K05352
382	NK4A214_group	1.65789e-06	K15736
382	NK4A214_group	1.65789e-06	K05844
382	NK4A214_group	1.65789e-06	K14940
382	NK4A214_group	1.65789e-06	K15924
382	NK4A214_group	1.65789e-06	K00608
382	NK4A214_group	1.65789e-06	K10212
382	NK4A214_group	1.65789e-06	K13638
382	UCG-005	1.65789e-06	K05352
382	UCG-005	1.65789e-06	K15736
382	UCG-005	1.65789e-06	K05844
382	UCG-005	1.65789e-06	K14940
382	UCG-005	1.65789e-06	K15924
382	UCG-005	1.65789e-06	K00608
382	UCG-005	1.65789e-06	K10212
382	UCG-005	1.65789e-06	K13638
382	Christensenellaceae_R-7_group	1.65789e-06	K05352
382	Christensenellaceae_R-7_group	1.65789e-06	K15736
382	Christensenellaceae_R-7_group	1.65789e-06	K05844
382	Christensenellaceae_R-7_group	1.65789e-06	K14940
382	Christensenellaceae_R-7_group	1.65789e-06	K15924
382	Christensenellaceae_R-7_group	1.65789e-06	K00608
382	Christensenellaceae_R-7_group	1.65789e-06	K10212
382	Christensenellaceae_R-7_group	1.65789e-06	K13638
383	UCG-003	2.93644e-06	K08485
383	UCG-003	2.93644e-06	K00118
383	UCG-003	2.93644e-06	K18372
383	UCG-003	2.93644e-06	K15652
383	UCG-003	2.93644e-06	K10234
383	UCG-003	2.93644e-06	K22222
383	UCG-003	2.93644e-06	K21105
383	UCG-003	2.93644e-06	K12816
383	UCG-003	2.93644e-06	K08083
383	UCG-003	2.93644e-06	K10811
383	UCG-002	2.93644e-06	K08485
383	UCG-002	2.93644e-06	K00118
383	UCG-002	2.93644e-06	K18372
383	UCG-002	2.93644e-06	K15652
383	UCG-002	2.93644e-06	K10234
383	UCG-002	2.93644e-06	K22222
383	UCG-002	2.93644e-06	K21105
383	UCG-002	2.93644e-06	K12816
383	UCG-002	2.93644e-06	K08083
383	UCG-002	2.93644e-06	K10811
383	NK4A214_group	2.93644e-06	K08485
383	NK4A214_group	2.93644e-06	K00118
383	NK4A214_group	2.93644e-06	K18372
383	NK4A214_group	2.93644e-06	K15652
383	NK4A214_group	2.93644e-06	K10234
383	NK4A214_group	2.93644e-06	K22222
383	NK4A214_group	2.93644e-06	K21105
383	NK4A214_group	2.93644e-06	K12816
383	NK4A214_group	2.93644e-06	K08083
383	NK4A214_group	2.93644e-06	K10811
383	UCG-005	2.93644e-06	K08485
383	UCG-005	2.93644e-06	K00118
383	UCG-005	2.93644e-06	K18372
383	UCG-005	2.93644e-06	K15652
383	UCG-005	2.93644e-06	K10234
383	UCG-005	2.93644e-06	K22222
383	UCG-005	2.93644e-06	K21105
383	UCG-005	2.93644e-06	K12816
383	UCG-005	2.93644e-06	K08083
383	UCG-005	2.93644e-06	K10811
383	Christensenellaceae_R-7_group	2.93644e-06	K08485
383	Christensenellaceae_R-7_group	2.93644e-06	K00118
383	Christensenellaceae_R-7_group	2.93644e-06	K18372
383	Christensenellaceae_R-7_group	2.93644e-06	K15652
383	Christensenellaceae_R-7_group	2.93644e-06	K10234
383	Christensenellaceae_R-7_group	2.93644e-06	K22222
383	Christensenellaceae_R-7_group	2.93644e-06	K21105
383	Christensenellaceae_R-7_group	2.93644e-06	K12816
383	Christensenellaceae_R-7_group	2.93644e-06	K08083
383	Christensenellaceae_R-7_group	2.93644e-06	K10811
384	Bacteroides	3.08964e-06	K03818
384	Bacteroides	3.08964e-06	K01178
384	Bacteroides	3.08964e-06	K19997
384	Bacteroides	3.08964e-06	K13821
384	Bacteroides	3.08964e-06	K02001
384	Bacteroides	3.08964e-06	K02000
384	Bacteroides	3.08964e-06	K01590
385	Bacteroides	4.38922e-06	K09939
385	Bacteroides	4.38922e-06	K03444
385	Bacteroides	4.38922e-06	K00294
385	Bacteroides	4.38922e-06	K06978
385	Bacteroides	4.38922e-06	K03594
385	Bacteroides	4.38922e-06	K08169
386	Incertae_Sedis	5.42234e-06	K00957
386	Incertae_Sedis	5.42234e-06	K01241
386	Incertae_Sedis	5.42234e-06	K01082
386	Incertae_Sedis	5.42234e-06	K00860
386	Incertae_Sedis	5.42234e-06	K21557
386	Incertae_Sedis	5.42234e-06	K09474
386	Lachnospiraceae_UCG-010	5.42234e-06	K00957
386	Lachnospiraceae_UCG-010	5.42234e-06	K01241
386	Lachnospiraceae_UCG-010	5.42234e-06	K01082
386	Lachnospiraceae_UCG-010	5.42234e-06	K00860
386	Lachnospiraceae_UCG-010	5.42234e-06	K21557
386	Lachnospiraceae_UCG-010	5.42234e-06	K09474
387	UCG-002	6.22379e-06	K09964
387	UCG-002	6.22379e-06	K16329
387	UCG-002	6.22379e-06	K01551
387	NK4A214_group	6.22379e-06	K09964
387	NK4A214_group	6.22379e-06	K16329
387	NK4A214_group	6.22379e-06	K01551
388	UCG-002	6.60698e-06	K02566
388	UCG-002	6.60698e-06	K18331
388	UCG-002	6.60698e-06	K18330
388	UCG-002	6.60698e-06	K09769
388	UCG-002	6.60698e-06	K01916
388	UCG-002	6.60698e-06	K01615
388	UCG-002	6.60698e-06	K17733
388	UCG-002	6.60698e-06	K06015
388	NK4A214_group	6.60698e-06	K02566
388	NK4A214_group	6.60698e-06	K18331
388	NK4A214_group	6.60698e-06	K18330
388	NK4A214_group	6.60698e-06	K09769
388	NK4A214_group	6.60698e-06	K01916
388	NK4A214_group	6.60698e-06	K01615
388	NK4A214_group	6.60698e-06	K17733
388	NK4A214_group	6.60698e-06	K06015
389	Segatella	6.64583e-06	K06921
389	Segatella	6.64583e-06	K07455
390	Segatella	7.81646e-06	K05343
[truncated: 3,488 more rows]

## Sheet: N_Strong_Cluster
X_features	Y_features	association	p.values	q.values	Group	cluster_rank	KO_rank
Segatella	K07133	0.812152	0	1.8e-05	N	340	7
Segatella	K01990	-0.729802	5e-06	0.000926	N	371	9
Segatella	K01992	-0.765413	1e-06	0.000217	N	371	10
Segatella	K12132	0.828622	0	6e-06	N	307	12
Segatella	K01154	0.849989	0	1e-06	N	307	13
Segatella	K03832	0.825061	0	8e-06	N	340	14
Segatella	K03427	0.763187	1e-06	0.000239	N	307	23
Segatella	K03086	0.834409	0	4e-06	N	307	24
Segatella	K06142	0.736924	3e-06	0.000711	N	452	34
Segatella	K01176	0.898064	0	0	N	307	36
Segatella	K03773	0.750278	2e-06	0.00042	N	452	38
Segatella	K06921	0.927888	0	0	N	266	43
Segatella	K00615	-0.733808	4e-06	0.000799	N	488	56
Segatella	K01153	0.751614	2e-06	0.000398	N	792	63
Segatella	K01209	0.821945	0	1e-05	N	372	64
Segatella	K03292	0.752504	2e-06	0.000383	N	785	67
Segatella	K21571	0.805475	0	2.7e-05	N	340	71
Segatella	K03499	-0.726241	6e-06	0.001054	N	371	73
Segatella	K13993	0.829958	0	6e-06	N	307	76
Segatella	K07273	0.869575	0	0	N	340	80
Segatella	K07154	0.838861	0	3e-06	N	340	82
Segatella	K01179	0.735144	4e-06	0.000758	N	372	96
Segatella	K03772	0.763632	1e-06	0.000234	N	452	105
Segatella	K01372	0.743601	2e-06	0.000547	N	452	108
Segatella	K03324	0.717783	8e-06	0.00132	N	1150	123
Segatella	K02035	-0.714667	9e-06	0.001463	N	1175	130
Segatella	K02316	0.751169	2e-06	0.000405	N	641	143
Segatella	K06113	0.895838	0	0	N	266	148
Segatella	K03531	0.779657	0	0.00011	N	641	152
Segatella	K00859	0.705319	1.3e-05	0.001969	N	641	180
Segatella	K02025	-0.769419	1e-06	0.00018	N	603	182
Segatella	K05989	0.797908	0	4.2e-05	N	372	183
Segatella	K02026	-0.781883	0	9.8e-05	N	603	206
Segatella	K01129	0.712887	1e-05	0.001554	N	641	207
Segatella	K02028	-0.815713	0	1.4e-05	N	488	215
Segatella	K00784	0.704874	1.4e-05	0.001997	N	1293	216
Segatella	K02027	-0.761852	1e-06	0.000254	N	603	233
Segatella	K08998	0.774761	1e-06	0.00014	N	663	262
Segatella	K03453	0.75651	1e-06	0.000323	N	680	290
Segatella	K03320	0.839751	0	3e-06	N	342	505
Segatella	K08307	0.7712	1e-06	0.000166	N	680	551
Segatella	K01218	0.711997	1e-05	0.001593	N	1201	552
Segatella	K07075	0.919875	0	0	N	266	584
Segatella	K00661	-0.78856	0	7e-05	N	371	595
Segatella	K07484	0.854885	0	1e-06	N	280	625
Segatella	K07079	-0.864233	0	0	N	317	631
Segatella	K21574	0.711997	1e-05	0.001593	N	530	636
Segatella	K07386	0.825061	0	8e-06	N	452	642
Segatella	K20866	0.804585	0	2.8e-05	N	338	647
Segatella	K21573	0.794347	0	5.1e-05	N	340	654
Segatella	K01198	0.853995	0	1e-06	N	372	663
Segatella	K21449	0.825506	0	8e-06	N	280	667
Segatella	K03543	0.703094	1.5e-05	0.002098	N	463	668
Segatella	K00009	0.829068	0	6e-06	N	441	688
Segatella	K05499	0.744492	2e-06	0.000529	N	340	690
Segatella	K01443	-0.709326	1.1e-05	0.001734	N	1236	706
Segatella	K03534	0.823726	0	9e-06	N	463	710
Segatella	K03525	-0.834854	0	4e-06	N	371	715
Segatella	K02034	-0.807256	0	2.4e-05	N	440	725
Segatella	K07720	-0.78767	0	7.3e-05	N	603	729
Segatella	K07214	0.791231	0	6e-05	N	280	734
Segatella	K07316	0.931449	0	0	N	266	743
Segatella	K04486	-0.85444	0	1e-06	N	371	752
Segatella	K04751	0.891832	0	0	N	266	754
Segatella	K01181	0.960383	0	0	N	245	768
Segatella	K02619	-0.755175	1e-06	0.000343	N	371	772
Segatella	K06213	-0.80414	0	2.9e-05	N	317	775
Segatella	K10947	-0.828622	0	6e-06	N	317	777
Segatella	K03823	-0.768529	1e-06	0.000188	N	371	790
Segatella	K07000	0.913198	0	0	N	280	792
Segatella	K01156	0.88649	0	0	N	266	794
Segatella	K19157	0.921211	0	0	N	248	795
Segatella	K02033	-0.806811	0	2.5e-05	N	440	796
Segatella	K17318	-0.711997	1e-05	0.001593	N	603	804
Segatella	K02038	-0.793902	0	5.2e-05	N	371	820
Segatella	K07718	-0.766303	1e-06	0.000208	N	603	822
Segatella	K02036	-0.788115	0	7.1e-05	N	371	826
Segatella	K03218	-0.846873	0	2e-06	N	371	827
Segatella	K03925	-0.774761	1e-06	0.00014	N	371	830
Segatella	K01734	-0.874471	0	0	N	317	832
Segatella	K07729	-0.745827	2e-06	0.0005	N	440	833
Segatella	K10117	-0.748498	2e-06	0.000448	N	593	846
Segatella	K02049	-0.75562	1e-06	0.000336	N	488	850
Segatella	K07646	-0.851324	0	1e-06	N	371	874
Segatella	K01208	-0.703094	1.5e-05	0.002098	N	593	882
Segatella	K02050	-0.774761	1e-06	0.00014	N	488	885
Segatella	K17319	-0.712887	1e-05	0.001554	N	603	891
Segatella	K03976	-0.844202	0	2e-06	N	371	896
Segatella	K02039	-0.784554	0	8.5e-05	N	371	907
Segatella	K02231	-0.838415	0	3e-06	N	371	917
Segatella	K07043	-0.824171	0	8e-06	N	317	925
Segatella	K00949	-0.760071	1e-06	0.000274	N	317	932
Segatella	K10119	-0.701758	1.6e-05	0.002185	N	593	934
Segatella	K11175	-0.836635	0	4e-06	N	371	944
Segatella	K06890	0.818829	0	1.2e-05	N	280	945
Segatella	K01442	-0.852215	0	1e-06	N	375	947
Segatella	K02032	-0.813933	0	1.6e-05	N	377	949
Segatella	K10823	-0.719564	7e-06	0.001257	N	1130	956
Segatella	K00041	0.720899	7e-06	0.001257	N	1125	961
Segatella	K01620	-0.850434	0	1e-06	N	371	977
Segatella	K00763	-0.78945	0	6.6e-05	N	317	986
Segatella	K01804	0.724015	6e-06	0.001142	N	1001	993
Segatella	K02843	0.743601	2e-06	0.000547	N	441	998
Segatella	K10118	-0.714667	9e-06	0.001463	N	593	1000
Segatella	K01926	-0.815713	0	1.4e-05	N	317	1004
Segatella	K00560	-0.809481	0	2.1e-05	N	371	1005
Segatella	K02226	-0.862453	0	0	N	317	1009
Segatella	K01911	0.712887	1e-05	0.001554	N	680	1011
Segatella	K06973	-0.80503	0	2.8e-05	N	371	1013
Segatella	K18954	0.759626	1e-06	0.00028	N	280	1016
Segatella	K02557	0.832629	0	5e-06	N	280	1017
Segatella	K01685	0.764968	1e-06	0.000221	N	530	1019
Segatella	K10907	-0.7071	1.3e-05	0.001858	N	1269	1020
Segatella	K02031	-0.85177	0	1e-06	N	377	1026
Segatella	K08600	-0.733363	4e-06	0.000812	N	603	1027
Segatella	K01151	-0.833964	0	4e-06	N	371	1028
Segatella	K02233	-0.821055	0	1e-05	N	371	1029
Segatella	K05795	0.968395	0	0	N	240	1031
Segatella	K03646	0.759181	1e-06	0.000286	N	452	1032
Segatella	K02361	0.78856	0	7e-05	N	452	1033
Segatella	K17320	-0.729802	5e-06	0.000926	N	603	1035
Segatella	K09797	0.768084	1e-06	0.000192	N	280	1039
Segatella	K01912	-0.797018	0	4.4e-05	N	317	1049
Segatella	K00768	-0.81972	0	1.1e-05	N	371	1053
Segatella	K00382	-0.751614	2e-06	0.000398	N	769	1057
Segatella	K00864	-0.72446	6e-06	0.001124	N	997	1061
Segatella	K01012	-0.716448	8e-06	0.001381	N	449	1062
Segatella	K01224	0.827732	0	7e-06	N	280	1065
Segatella	K02617	0.866904	0	0	N	342	1067
Segatella	K01077	-0.754285	1e-06	0.000355	N	769	1068
Segatella	K09680	0.78678	0	7.6e-05	N	280	1069
Segatella	K03442	-0.807701	0	2.4e-05	N	317	1070
Segatella	K03465	0.857111	0	1e-06	N	342	1071
Segatella	K00852	-0.754285	1e-06	0.000355	N	440	1075
Segatella	K01274	0.797463	0	4.3e-05	N	280	1077
Segatella	K03929	0.809481	0	2.1e-05	N	280	1079
Segatella	K07053	-0.736479	3e-06	0.000724	N	899	1081
Segatella	K07497	-0.712442	1e-05	0.001577	N	549	1082
Segatella	K07301	-0.812152	0	1.8e-05	N	317	1085
Segatella	K04720	-0.774761	1e-06	0.00014	N	317	1087
Segatella	K02190	-0.806811	0	2.5e-05	N	371	1090
Segatella	K03827	-0.729802	5e-06	0.000926	N	237	1092
Segatella	K07458	0.806811	0	2.5e-05	N	340	1095
Segatella	K15634	0.87091	0	0	N	280	1096
Segatella	K19955	-0.773425	1e-06	0.000149	N	440	1097
Segatella	K02851	-0.816604	0	1.4e-05	N	317	1102
Segatella	K07138	-0.848208	0	1e-06	N	371	1104
Segatella	K07667	-0.75473	1e-06	0.00035	N	762	1106
Segatella	K01813	0.784109	0	8.7e-05	N	530	1108
Segatella	K00782	0.770755	1e-06	0.00017	N	463	1113
Segatella	K15581	-0.711551	1e-05	0.001614	N	762	1114
Segatella	K18928	0.770755	1e-06	0.00017	N	463	1115
Segatella	K18929	0.770755	1e-06	0.00017	N	463	1116
Segatella	K00702	0.864233	0	0	N	342	1117
Segatella	K03710	-0.777432	0	0.000123	N	440	1119
Segatella	K00008	0.768529	1e-06	0.000188	N	280	1121
Segatella	K00077	-0.761407	1e-06	0.000259	N	371	1123
Segatella	K01744	0.710661	1.1e-05	0.001656	N	638	1124
Segatella	K16345	0.787225	0	7.5e-05	N	463	1125
Segatella	K08681	0.876252	0	0	N	280	1127
Segatella	K02371	-0.810372	0	2e-05	N	317	1131
Segatella	K06215	0.878478	0	0	N	280	1132
Segatella	K02232	-0.803695	0	3e-05	N	371	1133
Segatella	K01163	-0.8215	0	1e-05	N	317	1134
Segatella	K09117	-0.773871	1e-06	0.000146	N	371	1137
Segatella	K00432	0.745382	2e-06	0.000509	N	340	1138
Segatella	K15640	0.874026	0	0	N	280	1139
Segatella	K02227	-0.784999	0	8.4e-05	N	371	1142
Segatella	K00040	0.818384	0	1.2e-05	N	342	1143
Segatella	K05801	0.81972	0	1.1e-05	N	280	1144
Segatella	K02224	-0.775651	0	0.000134	N	371	1145
Segatella	K03640	0.876252	0	0	N	280	1147
Segatella	K00684	0.767639	1e-06	0.000196	N	441	1148
Segatella	K01858	0.783664	0	8.9e-05	N	530	1154
Segatella	K14445	0.794347	0	5.1e-05	N	441	1156
Segatella	K01639	-0.744492	2e-06	0.000529	N	840	1164
Segatella	K07727	-0.85355	0	1e-06	N	317	1168
Segatella	K19353	0.890496	0	0	N	280	1169
Segatella	K18831	0.77298	1e-06	0.000153	N	340	1173
Segatella	K19271	-0.732918	4e-06	0.000825	N	449	1175
Segatella	K05802	0.808146	0	2.3e-05	N	441	1179
Segatella	K01439	-0.821945	0	1e-05	N	468	1181
Segatella	K01708	0.784109	0	8.7e-05	N	530	1187
Segatella	K19221	-0.703984	1.4e-05	0.002053	N	762	1189
Segatella	K01999	-0.742266	3e-06	0.000578	N	861	1192
Segatella	K03503	0.886935	0	0	N	280	1193
Segatella	K02188	-0.800134	0	3.7e-05	N	371	1196
Segatella	K00616	-0.849989	0	1e-06	N	317	1197
Segatella	K08156	0.753394	2e-06	0.000368	N	530	1198
Segatella	K01415	0.921211	0	0	N	276	1200
Segatella	K02117	-0.827732	0	7e-06	N	317	1201
Segatella	K02775	0.797463	0	4.3e-05	N	530	1202
Segatella	K03694	0.834854	0	4e-06	N	280	1203
Segatella	K06891	0.833964	0	4e-06	N	280	1206
Segatella	K00537	-0.794792	0	4.9e-05	N	371	1207
Segatella	K06042	-0.798798	0	4e-05	N	371	1208
Segatella	K02856	0.792121	0	5.7e-05	N	530	1210
Segatella	K01998	-0.7071	1.3e-05	0.001858	N	861	1211
Segatella	K02123	-0.827732	0	7e-06	N	317	1212
Segatella	K00595	-0.794792	0	4.9e-05	N	371	1215
Segatella	K02118	-0.824616	0	8e-06	N	317	1216
Segatella	K10439	-0.781438	0	0.0001	N	440	1217
Segatella	K01095	0.78767	0	7.3e-05	N	340	1219
Segatella	K03116	-0.722235	7e-06	0.001214	N	769	1222
Segatella	K05800	0.871356	0	0	N	280	1223
Segatella	K05936	-0.801024	0	3.5e-05	N	371	1225
Segatella	K05946	-0.763187	1e-06	0.000239	N	371	1227
Segatella	K03118	-0.710216	1.1e-05	0.001681	N	769	1231
Segatella	K07213	0.871801	0	0	N	280	1232
Segatella	K03549	0.91943	0	0	N	280	1233
Segatella	K01193	-0.789895	0	6.5e-05	N	593	1235
Segatella	K03303	0.780548	0	0.000105	N	638	1241
Segatella	K00929	-0.813933	0	1.6e-05	N	467	1243
Segatella	K03579	0.812597	0	1.8e-05	N	441	1244
Segatella	K00634	-0.801914	0	3.3e-05	N	467	1246
Segatella	K00048	-0.797908	0	4.2e-05	N	317	1252
Segatella	K09702	0.724905	6e-06	0.001106	N	463	1257
Segatella	K21470	0.887826	0	0	N	280	1259
Segatella	K00045	0.796127	0	4.6e-05	N	441	1260
Segatella	K01235	0.80325	0	3.1e-05	N	530	1276
Segatella	K07149	0.709771	1.1e-05	0.001707	N	390	1277
Segatella	K21063	0.86824	0	0	N	338	1279
Segatella	K07491	-0.708881	1.2e-05	0.001758	N	440	1281
Segatella	K03973	-0.82239	0	9e-06	N	467	1282
Segatella	K02120	-0.817939	0	1.3e-05	N	317	1289
Segatella	K02124	-0.818829	0	1.2e-05	N	317	1291
Segatella	K01961	-0.807701	0	2.4e-05	N	237	1294
Segatella	K01191	-0.854885	0	1e-06	N	317	1297
Segatella	K00283	-0.711551	1e-05	0.001614	N	1209	1300
Segatella	K18197	0.87002	0	0	N	338	1310
Segatella	K10440	-0.829513	0	6e-06	N	440	1314
Segatella	K03394	-0.808146	0	2.3e-05	N	371	1315
Segatella	K00390	0.915424	0	0	N	248	1319
Segatella	K05788	0.845538	0	2e-06	N	390	1321
Segatella	K00111	-0.806811	0	2.5e-05	N	440	1322
Segatella	K07089	-0.745827	2e-06	0.0005	N	549	1324
Segatella	K16139	0.848654	0	1e-06	N	390	1325
Segatella	K19304	0.921211	0	0	N	280	1326
Segatella	K15532	-0.759626	1e-06	0.00028	N	320	1335
Segatella	K03778	-0.860227	0	1e-06	N	317	1336
Segatella	K00091	0.971956	0	0	N	232	1337
Segatella	K17624	0.866014	0	0	N	280	1339
Segatella	K00647	0.879368	0	0	N	276	1341
Segatella	K07165	0.929223	0	0	N	273	1342
Segatella	K03386	-0.726686	5e-06	0.001037	N	449	1344
Segatella	K11105	-0.790341	0	6.3e-05	N	320	1352
Segatella	K05338	0.946584	0	0	N	248	1360
Segatella	K01092	-0.744046	2e-06	0.000538	N	449	1371
Segatella	K18332	-0.716893	8e-06	0.00136	N	440	1374
Segatella	K01101	0.912308	0	0	N	287	1381
Segatella	K08279	0.953261	0	0	N	248	1385
Segatella	K00180	-0.800579	0	3.6e-05	N	317	1391
Segatella	K00179	-0.800579	0	3.6e-05	N	317	1392
Segatella	K11927	-0.7712	1e-06	0.000166	N	449	1393
Segatella	K05794	0.975072	0	0	N	232	1394
Segatella	K02481	-0.743156	3e-06	0.000557	N	237	1399
Segatella	K00633	-0.776541	0	0.000129	N	317	1400
Segatella	K00901	-0.816159	0	1.4e-05	N	317	1403
Segatella	K01560	-0.719119	8e-06	0.001261	N	440	1405
Segatella	K07452	0.924327	0	0	N	268	1410
Segatella	K00023	0.925217	0	0	N	276	1411
Segatella	K03749	0.986195	0	0	N	232	1412
Segatella	K22300	0.978634	0	0	N	232	1415
Segatella	K02096	0.98553	0	0	N	232	1416
Segatella	K02286	0.98553	0	0	N	232	1417
Segatella	K02290	0.98553	0	0	N	232	1418
Segatella	K02630	0.98553	0	0	N	232	1419
Segatella	K05378	0.98553	0	0	N	232	1420
Segatella	K05379	0.98553	0	0	N	232	1421
Segatella	K05380	0.98553	0	0	N	232	1422
Segatella	K19166	0.891387	0	0	N	280	1424
Segatella	K03704	-0.708881	1.2e-05	0.001758	N	1202	1425
Segatella	K07404	-0.764523	1e-06	0.000226	N	317	1426
Segatella	K02805	-0.793902	0	5.2e-05	N	371	1429
Segatella	K02121	-0.823281	0	9e-06	N	317	1430
Segatella	K01195	-0.748498	2e-06	0.000448	N	655	1432
Segatella	K01246	-0.825952	0	7e-06	N	449	1435
Segatella	K07736	-0.744937	2e-06	0.000519	N	603	1438
Segatella	K00561	0.954596	0	0	N	247	1439
Segatella	K08087	0.979724	0	0	N	232	1440
Segatella	K21963	0.979724	0	0	N	232	1441
Segatella	K09790	-0.780102	0	0.000107	N	237	1447
Segatella	K07443	-0.862453	0	0	N	317	1451
Segatella	K18650	0.961273	0	0	N	240	1455
Segatella	K03484	-0.725351	6e-06	0.001088	N	593	1457
Segatella	K00887	-0.817049	0	1.3e-05	N	317	1459
Segatella	K10297	0.975072	0	0	N	232	1462
Segatella	K02017	-0.776096	0	0.000131	N	655	1473
Segatella	K07455	0.949254	0	0	N	248	1476
Segatella	K10441	-0.779212	0	0.000112	N	440	1477
Segatella	K08641	-0.712442	1e-05	0.001577	N	769	1479
Segatella	K01745	-0.808146	0	2.3e-05	N	512	1481
Segatella	K13566	-0.758291	1e-06	0.000298	N	317	1482
Segatella	K01259	0.930114	0	0	N	268	1487
Segatella	K01271	-0.871801	0	0	N	259	1488
Segatella	K09691	-0.714667	9e-06	0.001463	N	622	1490
Segatella	K05386	0.967692	0	0	N	239	1498
Segatella	K01546	-0.734253	4e-06	0.000785	N	449	1504
Segatella	K07304	-0.805475	0	2.7e-05	N	237	1505
Segatella	K06911	-0.74004	3e-06	0.00063	N	449	1506
Segatella	K18785	-0.753394	2e-06	0.000368	N	317	1509
Segatella	K01155	-0.72357	6e-06	0.00116	N	339	1512
Segatella	K01547	-0.730692	5e-06	0.000897	N	449	1514
Segatella	K01712	-0.740485	3e-06	0.000621	N	512	1523
Segatella	K03741	-0.734253	4e-06	0.000785	N	237	1526
Segatella	K19802	-0.871356	0	0	N	317	1527
Segatella	K01468	-0.740485	3e-06	0.000621	N	512	1528
Segatella	K02010	-0.881149	0	0	N	327	1530
Segatella	K01548	-0.752504	2e-06	0.000383	N	449	1531
Segatella	K00603	-0.708435	1.2e-05	0.001783	N	512	1534
Segatella	K19171	0.947029	0	0	N	239	1535
Segatella	K01192	-0.791676	0	5.9e-05	N	237	1545
Segatella	K01834	-0.817049	0	1.3e-05	N	259	1546
Segatella	K01584	0.959493	0	0	N	239	1548
Segatella	K08678	-0.75473	1e-06	0.00035	N	449	1549
Segatella	K07679	0.965832	0	0	N	239	1550
Segatella	K20955	0.969474	0	0	N	239	1551
Segatella	K02489	0.969474	0	0	N	239	1552
Segatella	K06897	-0.792566	0	5.6e-05	N	317	1561
Segatella	K20265	-0.732918	4e-06	0.000825	N	449	1562
Segatella	K01965	-0.715558	9e-06	0.001423	N	237	1566
Segatella	K07010	-0.793457	0	5.3e-05	N	468	1571
Segatella	K01082	-0.705765	1.3e-05	0.001945	N	339	1573
Segatella	K00128	-0.813933	0	1.6e-05	N	317	1578
Segatella	K07045	-0.716448	8e-06	0.001381	N	518	1593
Segatella	K02011	-0.730247	5e-06	0.000912	N	944	1608
Segatella	K13652	-0.817939	0	1.3e-05	N	259	1610
Segatella	K02122	-0.763632	1e-06	0.000234	N	440	1616
Segatella	K02119	-0.763632	1e-06	0.000234	N	440	1620
Segatella	K06926	-0.724905	6e-06	0.001106	N	320	1621
Segatella	K01805	-0.758291	1e-06	0.000298	N	237	1626
Segatella	K03286	-0.770309	1e-06	0.000173	N	259	1630
Segatella	K09693	-0.770755	1e-06	0.00017	N	622	1638
Segatella	K03313	-0.817049	0	1.3e-05	N	317	1640
Segatella	K01580	-0.712442	1e-05	0.001577	N	449	1643
Segatella	K00666	-0.777877	0	0.00012	N	237	1644
Segatella	K19068	-0.890496	0	0	N	317	1656
Segatella	K09793	-0.720899	7e-06	0.001257	N	449	1664
Segatella	K12952	-0.727131	5e-06	0.00102	N	975	1666
Segatella	K02614	-0.766303	1e-06	0.000208	N	237	1667
Segatella	K17716	-0.847318	0	2e-06	N	259	1671
Segatella	K01709	-0.814378	0	1.6e-05	N	317	1672
Segatella	K21739	-0.799688	0	3.8e-05	N	259	1674
Segatella	K03430	-0.766303	1e-06	0.000208	N	259	1675
Segatella	K19997	-0.756065	1e-06	0.00033	N	259	1679
Segatella	K01070	-0.780993	0	0.000103	N	237	1683
Segatella	K18815	-0.726241	6e-06	0.001054	N	237	1691
Segatella	K01654	-0.728021	5e-06	0.00099	N	622	1692
Segatella	K18300	-0.757846	1e-06	0.000304	N	237	1695
Segatella	K21472	-0.774761	1e-06	0.00014	N	603	1697
Segatella	K18138	-0.713777	9e-06	0.001509	N	237	1699
Segatella	K01057	-0.824171	0	8e-06	N	259	1700
Segatella	K18930	-0.764078	1e-06	0.000231	N	651	1706
Segatella	K12343	-0.737369	3e-06	0.000699	N	237	1710
Segatella	K06885	-0.765858	1e-06	0.000213	N	339	1713
Segatella	K00033	-0.806366	0	2.6e-05	N	259	1717
Segatella	K01297	-0.849099	0	1e-06	N	259	1721
Segatella	K18331	-0.727131	5e-06	0.00102	N	440	1727
Segatella	K02472	-0.856221	0	1e-06	N	259	1735
Segatella	K01299	-0.770309	1e-06	0.000173	N	468	1739
Segatella	K03387	-0.786334	0	7.8e-05	N	517	1746
Segatella	K00036	-0.821945	0	1e-05	N	259	1747
Segatella	K01667	-0.705319	1.3e-05	0.001969	N	1027	1753
Segatella	K13653	-0.802359	0	3.3e-05	N	468	1757
Segatella	K01843	-0.817494	0	1.3e-05	N	263	1762
Segatella	K05306	-0.810817	0	2e-05	N	259	1764
Segatella	K01470	-0.875362	0	0	N	317	1765
Segatella	K15669	-0.826397	0	7e-06	N	317	1768
Segatella	K00978	-0.712887	1e-05	0.001554	N	1019	1769
Segatella	K02160	-0.711997	1e-05	0.001593	N	1202	1776
Segatella	K06079	-0.733363	4e-06	0.000812	N	517	1777
Segatella	K02100	-0.728021	5e-06	0.00099	N	237	1779
Segatella	K07175	-0.768529	1e-06	0.000188	N	237	1782
Segatella	K05770	-0.784109	0	8.7e-05	N	622	1784
Segatella	K01634	-0.814378	0	1.6e-05	N	259	1786
Segatella	K07387	-0.795237	0	4.8e-05	N	259	1789
Segatella	K08314	-0.813043	0	1.7e-05	N	259	1790
Segatella	K18581	-0.726686	5e-06	0.001037	N	549	1797
Segatella	K07078	-0.798798	0	4e-05	N	259	1801
Segatella	K18234	-0.841531	0	2e-06	N	259	1802
Segatella	K01599	-0.797463	0	4.3e-05	N	317	1807
Segatella	K18330	-0.747607	2e-06	0.000465	N	440	1809
Segatella	K04047	-0.764968	1e-06	0.000221	N	317	1810
Segatella	K13010	-0.753839	2e-06	0.000362	N	771	1829
Segatella	K02081	-0.863788	0	0	N	317	1834
Segatella	K08217	-0.761852	1e-06	0.000254	N	570	1835
Segatella	K02651	-0.807701	0	2.4e-05	N	259	1841
Segatella	K09758	-0.786334	0	7.8e-05	N	259	1842
Segatella	K03892	-0.789895	0	6.5e-05	N	468	1850
Segatella	K05568	-0.781438	0	0.0001	N	468	1853
Segatella	K03385	-0.733363	4e-06	0.000812	N	237	1854
Segatella	K09181	-0.769419	1e-06	0.00018	N	259	1863
Segatella	K15876	-0.711106	1.1e-05	0.001632	N	237	1876
Segatella	K01807	-0.812597	0	1.8e-05	N	259	1880
Segatella	K05815	-0.781883	0	9.8e-05	N	509	1885
Segatella	K00123	-0.753839	2e-06	0.000362	N	440	1888
Segatella	K14415	-0.765413	1e-06	0.000217	N	468	1897
Segatella	K01841	-0.767639	1e-06	0.000196	N	259	1907
Segatella	K03594	-0.78767	0	7.3e-05	N	259	1908
Segatella	K11645	-0.764078	1e-06	0.000231	N	259	1916
Segatella	K05814	-0.82061	0	1.1e-05	N	468	1917
Segatella	K08961	-0.733808	4e-06	0.000799	N	263	1922
Segatella	K08679	-0.776096	0	0.000131	N	259	1924
Segatella	K07220	-0.867349	0	0	N	316	1932
Segatella	K17810	-0.795682	0	4.7e-05	N	569	1934
Segatella	K03975	-0.801914	0	3.3e-05	N	343	1935
Segatella	K08169	-0.776096	0	0.000131	N	259	1941
Segatella	K03931	-0.779212	0	0.000112	N	343	1942
Segatella	K01436	-0.816159	0	1.4e-05	N	468	1951
Segatella	K02445	-0.770309	1e-06	0.000173	N	685	1953
Segatella	K01433	-0.807256	0	2.4e-05	N	517	1955
Segatella	K22227	-0.789895	0	6.5e-05	N	468	1956
Segatella	K01183	-0.847318	0	2e-06	N	263	1962
Segatella	K03568	-0.88471	0	0	N	316	1966
Segatella	K09153	-0.714667	9e-06	0.001463	N	509	1971
Segatella	K03592	-0.890942	0	0	N	316	1977
Segatella	K08325	-0.739595	3e-06	0.000641	N	259	1981
Segatella	K16044	-0.809481	0	2.1e-05	N	259	1987
Segatella	K01751	-0.793457	0	5.3e-05	N	440	1991
Segatella	K09692	-0.700423	1.6e-05	0.002279	N	1371	1995
Segatella	K17240	-0.73826	3e-06	0.000673	N	622	2000
Segatella	K02002	-0.701313	1.6e-05	0.002215	N	259	2010
Segatella	K05520	-0.789005	0	6.8e-05	N	259	2011
Segatella	K16926	-0.850879	0	1e-06	N	382	2014
Segatella	K02808	-0.809927	0	2.1e-05	N	509	2019
Segatella	K03930	-0.753394	2e-06	0.000368	N	771	2032
Segatella	K02171	-0.703094	1.5e-05	0.002098	N	468	2035
Segatella	K17680	-0.825506	0	8e-06	N	263	2044
Segatella	K09807	-0.803695	0	3e-05	N	316	2049
Segatella	K01256	-0.744492	2e-06	0.000529	N	259	2060
Segatella	K07289	-0.795682	0	4.7e-05	N	259	2062
Segatella	K18431	-0.711997	1e-05	0.001593	N	622	2078
Segatella	K20461	-0.703539	1.4e-05	0.002072	N	771	2087
Segatella	K21009	-0.762297	1e-06	0.000249	N	509	2093
Segatella	K10797	-0.705765	1.3e-05	0.001945	N	1280	2094
Segatella	K15894	-0.81972	0	1.1e-05	N	316	2095
Segatella	K20038	-0.793457	0	5.3e-05	N	440	2097
Segatella	K05813	-0.777432	0	0.000123	N	509	2098
Segatella	K01239	-0.768529	1e-06	0.000188	N	260	2099
Segatella	K05340	-0.797018	0	4.4e-05	N	343	2110
Segatella	K06996	-0.744937	2e-06	0.000519	N	259	2126
Segatella	K11381	-0.827287	0	7e-06	N	317	2127
Segatella	K02000	-0.70621	1.3e-05	0.001915	N	259	2131
Segatella	K07118	-0.810817	0	2e-05	N	259	2134
Segatella	K21749	-0.753394	2e-06	0.000368	N	259	2140
Segatella	K19052	-0.749388	2e-06	0.000433	N	263	2142
Segatella	K09924	-0.774316	1e-06	0.000143	N	259	2154
Segatella	K22130	-0.712887	1e-05	0.001554	N	259	2163
Segatella	K10563	-0.852215	0	1e-06	N	263	2195
Segatella	K02796	-0.734253	4e-06	0.000785	N	468	2202
Segatella	K02795	-0.749388	2e-06	0.000433	N	468	2203
Segatella	K12137	-0.790786	0	6.2e-05	N	468	2220
Segatella	K07406	-0.761852	1e-06	0.000254	N	664	2222
Segatella	K12990	-0.737814	3e-06	0.000686	N	890	2228
Segatella	K07223	-0.750723	2e-06	0.000413	N	259	2231
Segatella	K00844	-0.730247	5e-06	0.000912	N	259	2251
Segatella	K00020	-0.724015	6e-06	0.001142	N	468	2255
Segatella	K12141	-0.800579	0	3.6e-05	N	468	2263
Segatella	K01684	-0.781883	0	9.8e-05	N	631	2311
Segatella	K11748	-0.749388	2e-06	0.000433	N	263	2321
Segatella	K19510	-0.714667	9e-06	0.001463	N	1174	2331
Segatella	K01133	-0.831293	0	5e-06	N	263	2335
Segatella	K10914	-0.75651	1e-06	0.000323	N	382	2369
Segatella	K19429	-0.749833	2e-06	0.000428	N	420	2374
Segatella	K02839	-0.837525	0	3e-06	N	420	2376
Segatella	K02650	-0.777432	0	0.000123	N	647	2379
Segatella	K02793	-0.751614	2e-06	0.000398	N	468	2381
Segatella	K13677	-0.739595	3e-06	0.000641	N	509	2389
Segatella	K04031	-0.717783	8e-06	0.00132	N	825	2399
Segatella	K05785	-0.740122	3e-06	0.000629	N	420	2400
Segatella	K04028	-0.746272	2e-06	0.000491	N	440	2404
Segatella	K01250	-0.7071	1.3e-05	0.001858	N	518	2410
Segatella	K12941	-0.705319	1.3e-05	0.001969	N	1202	2417
Segatella	K02473	-0.767639	1e-06	0.000196	N	468	2423
Segatella	K07069	-0.72446	6e-06	0.001124	N	509	2424
Segatella	K05565	-0.809927	0	2.1e-05	N	468	2435
Segatella	K01305	-0.749388	2e-06	0.000433	N	784	2442
Segatella	K03186	-0.781438	0	0.0001	N	468	2443
Segatella	K05567	-0.787225	0	7.5e-05	N	468	2446
Segatella	K03182	-0.776541	0	0.000129	N	468	2449
Segatella	K05569	-0.785444	0	8.2e-05	N	468	2452
Segatella	K05570	-0.785444	0	8.2e-05	N	468	2453
Segatella	K05566	-0.781883	0	9.8e-05	N	468	2459
Segatella	K09935	-0.862453	0	0	N	260	2466
Segatella	K21395	-0.81972	0	1.1e-05	N	468	2467
Segatella	K09992	-0.749694	2e-06	0.000429	N	343	2472
Segatella	K00853	-0.768974	1e-06	0.000184	N	343	2477
Segatella	K09684	-0.773425	1e-06	0.000149	N	664	2478
Segatella	K10709	-0.775206	0	0.000137	N	605	2479
Segatella	K03830	-0.809481	0	2.1e-05	N	259	2489
Segatella	K10974	-0.737814	3e-06	0.000686	N	468	2492
Segatella	K05593	-0.760962	1e-06	0.000264	N	736	2494
Segatella	K00574	-0.7071	1.3e-05	0.001858	N	1268	2508
Segatella	K06877	-0.705319	1.3e-05	0.001969	N	468	2510
Segatella	K04029	-0.727131	5e-06	0.00102	N	825	2523
Segatella	K04027	-0.767193	1e-06	0.0002	N	518	2526
Segatella	K05879	-0.802804	0	3.2e-05	N	420	2539
Segatella	K05878	-0.782773	0	9.4e-05	N	420	2540
Segatella	K19147	0.840641	0	3e-06	N	260	2544
Segatella	K21065	-0.75651	1e-06	0.000323	N	259	2546
Segatella	K05820	-0.799243	0	3.9e-05	N	440	2547
Segatella	K13922	-0.747162	2e-06	0.000473	N	825	2552
Segatella	K15552	-0.733808	4e-06	0.000799	N	664	2553
Segatella	K18345	-0.773871	1e-06	0.000146	N	468	2559
Segatella	K03491	-0.755175	1e-06	0.000343	N	760	2568
Segatella	K16203	-0.789895	0	6.5e-05	N	518	2570
Segatella	K06978	-0.789895	0	6.5e-05	N	532	2588
Segatella	K19050	-0.764523	1e-06	0.000226	N	263	2593
Segatella	K07704	-0.747607	2e-06	0.000465	N	260	2614
Segatella	K11689	-0.752504	2e-06	0.000383	N	784	2625
Segatella	K07014	0.914534	0	0	N	260	2629
Segatella	K21279	-0.731887	4e-06	0.000857	N	263	2635
Segatella	K06714	-0.756955	1e-06	0.000317	N	186	2637
Segatella	K03325	-0.748498	2e-06	0.000448	N	263	2650
Segatella	K00772	-0.731137	4e-06	0.000882	N	468	2655
Segatella	K06974	0.938895	0	0	N	260	2656
Segatella	K02818	-0.787225	0	7.5e-05	N	605	2675
Segatella	K02819	-0.787225	0	7.5e-05	N	605	2676
Segatella	K13051	-0.753839	2e-06	0.000362	N	361	2680
Segatella	K19506	-0.716448	8e-06	0.001381	N	661	2683
Segatella	K07397	-0.700868	1.6e-05	0.002249	N	1362	2688
Segatella	K10546	-0.798798	0	4e-05	N	524	2699
Segatella	K20429	-0.804585	0	2.8e-05	N	263	2700
Segatella	K03079	-0.739595	3e-06	0.000641	N	878	2701
Segatella	K00015	-0.706655	1.3e-05	0.001886	N	532	2707
Segatella	K03492	-0.714826	9e-06	0.001457	N	605	2709
Segatella	K07074	-0.712887	1e-05	0.001554	N	468	2715
Segatella	K21055	-0.733667	4e-06	0.000803	N	263	2721
Segatella	K10547	-0.80503	0	2.8e-05	N	524	2729
Segatella	K19509	-0.77507	0	0.000138	N	661	2745
Segatella	K01494	-0.720899	7e-06	0.001257	N	468	2751
Segatella	K02334	-0.712442	1e-05	0.001577	N	549	2768
Segatella	K10548	-0.800134	0	3.7e-05	N	524	2777
Segatella	K11249	-0.709771	1.1e-05	0.001707	N	579	2783
Segatella	K09707	-0.724015	6e-06	0.001142	N	664	2796
Segatella	K18866	-0.729802	5e-06	0.000926	N	518	2802
Segatella	K07467	-0.748943	2e-06	0.00044	N	655	2806
Segatella	K21394	-0.741376	3e-06	0.000599	N	864	2842
Segatella	K18148	-0.807256	0	2.4e-05	N	518	2843
Segatella	K06888	-0.804585	0	2.8e-05	N	402	2849
Segatella	K02822	-0.746272	2e-06	0.000491	N	605	2853
Segatella	K04940	-0.750723	2e-06	0.000413	N	402	2854
Segatella	K09116	-0.793457	0	5.3e-05	N	440	2859
Segatella	K06990	-0.702203	1.5e-05	0.002156	N	1114	2877
Segatella	K03457	-0.714667	9e-06	0.001463	N	468	2885
Segatella	K00121	-0.713332	1e-05	0.001532	N	462	2901
Segatella	K17316	-0.793902	0	5.2e-05	N	579	2918
Segatella	K15921	-0.720454	7e-06	0.001257	N	1128	2931
Segatella	K09472	-0.716448	8e-06	0.001381	N	1158	2941
Segatella	K01466	-0.765858	1e-06	0.000213	N	402	2946
Segatella	K05571	-0.761407	1e-06	0.000259	N	468	2949
Segatella	K18910	-0.72268	6e-06	0.001196	N	921	2951
Segatella	K09927	-0.807701	0	2.4e-05	N	514	2958
Segatella	K20885	-0.778767	0	0.000115	N	343	2973
Segatella	K00520	-0.703539	1.4e-05	0.002072	N	356	2979
Segatella	K09764	-0.728467	5e-06	0.000974	N	468	2982
Segatella	K17242	-0.749388	2e-06	0.000433	N	579	2995
Segatella	K06976	-0.805475	0	2.7e-05	N	522	3012
Segatella	K09141	-0.717783	8e-06	0.00132	N	1114	3031
Segatella	K10560	-0.72877	5e-06	0.000964	N	356	3061
Segatella	K09004	-0.733445	4e-06	0.00081	N	921	3067
Segatella	K04030	-0.752949	2e-06	0.000375	N	573	3079
Segatella	K18675	-0.792121	0	5.7e-05	N	522	3082
Segatella	K03093	-0.722235	7e-06	0.001214	N	1029	3088
Segatella	K00880	-0.731583	4e-06	0.000867	N	356	3105
Segatella	K02798	-0.748943	2e-06	0.00044	N	382	3106
Segatella	K04750	-0.743932	2e-06	0.000541	N	846	3109
Segatella	K00984	-0.800134	0	3.7e-05	N	522	3115
Segatella	K09703	-0.823726	0	9e-06	N	462	3120
Segatella	K00127	-0.747245	2e-06	0.000472	N	605	3142
Segatella	K05303	-0.76394	1e-06	0.000232	N	356	3144
Segatella	K10555	-0.759043	1e-06	0.000288	N	356	3149
Segatella	K08094	-0.782328	0	9.6e-05	N	186	3159
Segatella	K02241	-0.732473	4e-06	0.000838	N	932	3167
Segatella	K00004	-0.728346	5e-06	0.000978	N	402	3180
Segatella	K10543	-0.731583	4e-06	0.000867	N	937	3184
Segatella	K13483	-0.749471	2e-06	0.000433	N	514	3187
Segatella	K11688	-0.730247	5e-06	0.000912	N	943	3195
Segatella	K10559	-0.809126	0	2.2e-05	N	402	3204
Segatella	K16843	-0.711997	1e-05	0.001593	N	186	3222
Segatella	K22205	-0.706691	1.3e-05	0.001883	N	187	3227
Segatella	K11534	-0.798798	0	4e-05	N	402	3247
Segatella	K07048	-0.804675	0	2.8e-05	N	186	3255
Segatella	K00362	-0.715112	9e-06	0.001443	N	514	3267
Segatella	K01623	-0.791444	0	6e-05	N	402	3277
Segatella	K10122	-0.72033	7e-06	0.001257	N	1114	3281
Segatella	K10241	-0.703984	1.4e-05	0.002053	N	921	3293
Segatella	K10820	-0.708435	1.2e-05	0.001783	N	937	3304
Segatella	K19508	-0.774624	1e-06	0.000141	N	573	3314
Segatella	K16907	-0.723946	6e-06	0.001145	N	263	3323
Segatella	K10562	-0.772844	1e-06	0.000154	N	356	3333
Segatella	K10561	-0.770173	1e-06	0.000174	N	356	3339
Segatella	K03809	-0.745827	2e-06	0.0005	N	468	3341
Segatella	K21028	-0.714667	9e-06	0.001463	N	1178	3354
Segatella	K01799	-0.714338	9e-06	0.00148	N	402	3359
Segatella	K11636	-0.792121	0	5.7e-05	N	440	3363
Segatella	K00230	-0.70384	1.4e-05	0.002063	N	1313	3375
Segatella	K21910	-0.795682	0	4.7e-05	N	570	3398
Segatella	K17818	-0.728836	5e-06	0.000962	N	402	3408
Segatella	K13891	-0.761852	1e-06	0.000254	N	732	3435
Segatella	K16370	-0.717338	8e-06	0.001339	N	501	3485
Segatella	K13921	-0.742711	3e-06	0.000567	N	186	3487
Segatella	K03326	-0.76234	1e-06	0.000248	N	729	3520
Segatella	K19814	-0.784109	0	8.7e-05	N	402	3522
Segatella	K09017	-0.74004	3e-06	0.00063	N	846	3533
Segatella	K08222	-0.816604	0	1.4e-05	N	259	3569
Segatella	K10213	-0.807701	0	2.4e-05	N	451	3689
Segatella	K17313	-0.781389	0	0.000101	N	402	3708
Segatella	K05020	-0.795237	0	4.8e-05	N	573	3710
Segatella	K05881	-0.763835	1e-06	0.000233	N	573	3728
Segatella	K11690	-0.77377	1e-06	0.000147	N	402	3729
Segatella	K17239	-0.825061	0	8e-06	N	451	3734
Segatella	K10549	-0.742596	3e-06	0.00057	N	402	3735
Segatella	K00086	-0.752756	2e-06	0.000379	N	402	3747
Segatella	K17238	-0.773066	1e-06	0.000152	N	186	3764
Segatella	K01444	-0.779657	0	0.00011	N	402	3772
Segatella	K17202	-0.747023	2e-06	0.000476	N	356	3777
Segatella	K00881	-0.825821	0	8e-06	N	402	3786
Segatella	K12660	-0.755175	1e-06	0.000343	N	402	3805
Segatella	K02591	-0.731811	4e-06	0.000859	N	186	3883
Segatella	K01640	-0.762636	1e-06	0.000245	N	402	3885
Segatella	K03319	-0.795228	0	4.8e-05	N	402	3905
Segatella	K22224	-0.77033	1e-06	0.000173	N	402	3950
Segatella	K17203	-0.706904	1.3e-05	0.001872	N	356	3999
Segatella	K01932	-0.74087	3e-06	0.000611	N	573	4000
Segatella	K13745	-0.724944	6e-06	0.001105	N	553	4017
Segatella	K08965	-0.771583	1e-06	0.000163	N	402	4022
Segatella	K18933	-0.722111	7e-06	0.001219	N	553	4044
Segatella	K08688	-0.719243	8e-06	0.001257	N	553	4065
Segatella	K20454	-0.740089	3e-06	0.000629	N	553	4071
Segatella	K17312	-0.703691	1.4e-05	0.002064	N	402	4080
Segatella	K19168	-0.774179	1e-06	0.000144	N	605	4082
Segatella	K03382	-0.770054	1e-06	0.000175	N	402	4094
Segatella	K22116	-0.788904	0	6.8e-05	N	573	4113
Segatella	K10556	-0.799245	0	3.9e-05	N	402	4114
Segatella	K10557	-0.799245	0	3.9e-05	N	402	4115
Segatella	K10558	-0.799245	0	3.9e-05	N	402	4116
Segatella	K11216	-0.799245	0	3.9e-05	N	402	4117
Segatella	K17237	-0.722618	6e-06	0.001199	N	186	4118
Segatella	K16169	-0.737539	3e-06	0.000695	N	187	4122
Segatella	K03721	-0.700434	1.6e-05	0.002278	N	1370	4127
Segatella	K13929	-0.720076	7e-06	0.001257	N	187	4130
Segatella	K07978	-0.821945	0	1e-05	N	402	4170
Segatella	K16874	-0.791764	0	5.8e-05	N	402	4194
Segatella	K19504	-0.727155	5e-06	0.00102	N	573	4228
Segatella	K13766	-0.760669	1e-06	0.000267	N	402	4330
Segatella	K20451	-0.798441	0	4e-05	N	553	4343
Segatella	K14083	-0.778149	0	0.000118	N	186	4435
Segatella	K20114	-0.700723	1.6e-05	0.002259	N	382	4438
Segatella	K01220	-0.733744	4e-06	0.000801	N	402	4443
Segatella	K05299	-0.772879	1e-06	0.000153	N	668	4445
Segatella	K00803	-0.831198	0	5e-06	N	382	4452
Segatella	K20480	-0.786216	0	7.8e-05	N	402	4453
Segatella	K01612	-0.703902	1.4e-05	0.002059	N	402	4470
Segatella	K10551	-0.807271	0	2.4e-05	N	402	4483
Segatella	K10550	-0.807271	0	2.4e-05	N	402	4491
Segatella	K22349	-0.738294	3e-06	0.000672	N	186	4516
Segatella	K07540	-0.731777	4e-06	0.00086	N	186	4598
Segatella	K01003	-0.761401	1e-06	0.000259	N	402	4629
Segatella	K16928	-0.761401	1e-06	0.000259	N	402	4630
Segatella	K20025	-0.707267	1.2e-05	0.001852	N	402	4631
Segatella	K20026	-0.707267	1.2e-05	0.001852	N	402	4632
Segatella	K07505	-0.716876	8e-06	0.00136	N	402	4637
Segatella	K17315	-0.729913	5e-06	0.000924	N	186	4638
Segatella	K16905	-0.805906	0	2.6e-05	N	186	4640
Segatella	K00360	-0.718939	8e-06	0.001268	N	402	4651
Segatella	K16906	-0.770777	1e-06	0.00017	N	186	4664
Segatella	K07782	-0.731903	4e-06	0.000857	N	186	4668
Segatella	K11938	-0.731903	4e-06	0.000857	N	186	4685
Segatella	K18282	-0.731903	4e-06	0.000857	N	186	4686
Segatella	K19563	-0.731903	4e-06	0.000857	N	186	4687
Segatella	K11691	-0.701455	1.6e-05	0.002205	N	1355	4985
Bacteroides	K03086	-0.725473	6e-06	0.001083	N	307	24
Bacteroides	K07273	-0.704116	1.4e-05	0.002045	N	1308	80
Bacteroides	K03296	0.826474	0	7e-06	N	447	94
Bacteroides	K03585	0.809121	0	2.2e-05	N	447	126
Bacteroides	K00566	0.776196	0	0.000131	N	653	151
Bacteroides	K01572	0.751279	2e-06	0.000404	N	793	178
Bacteroides	K12308	0.705451	1.3e-05	0.001963	N	447	218
Bacteroides	K07075	-0.700111	1.7e-05	0.002299	N	266	584
Bacteroides	K00661	0.838487	0	3e-06	N	371	595
Bacteroides	K21449	-0.738821	3e-06	0.000659	N	280	667
Bacteroides	K03525	0.71257	1e-05	0.001571	N	371	715
Bacteroides	K03502	-0.802892	0	3.1e-05	N	533	749
Bacteroides	K04486	0.719689	7e-06	0.001257	N	371	752
Bacteroides	K05919	-0.74594	2e-06	0.000498	N	533	765
Bacteroides	K01181	-0.727253	5e-06	0.001016	N	245	768
Bacteroides	K07000	-0.755284	1e-06	0.000342	N	280	792
Bacteroides	K19157	-0.775751	0	0.000134	N	248	795
Bacteroides	K02038	0.756618	1e-06	0.000322	N	371	820
Bacteroides	K02036	0.757508	1e-06	0.000308	N	371	826
Bacteroides	K03218	0.762403	1e-06	0.000248	N	371	827
Bacteroides	K07646	0.756618	1e-06	0.000322	N	371	874
Bacteroides	K03976	0.794438	0	5e-05	N	371	896
Bacteroides	K02231	0.749944	2e-06	0.000426	N	371	917
Bacteroides	K07043	0.7099	1.1e-05	0.0017	N	317	925
Bacteroides	K11175	0.721913	7e-06	0.001225	N	371	944
Bacteroides	K06890	-0.749055	2e-06	0.000439	N	280	945
Bacteroides	K01442	0.70901	1.2e-05	0.001751	N	375	947
Bacteroides	K01620	0.808676	0	2.2e-05	N	371	977
Bacteroides	K00560	0.74594	2e-06	0.000498	N	371	1005
Bacteroides	K06973	0.765517	1e-06	0.000216	N	371	1013
Bacteroides	K02557	-0.701446	1.6e-05	0.002205	N	280	1017
Bacteroides	K01151	0.716129	9e-06	0.001395	N	371	1028
Bacteroides	K02233	0.806452	0	2.5e-05	N	371	1029
Bacteroides	K05795	-0.74505	2e-06	0.000516	N	240	1031
Bacteroides	K01912	0.881646	0	0	N	317	1049
Bacteroides	K00768	0.793548	0	5.3e-05	N	371	1053
Bacteroides	K00382	0.717464	8e-06	0.001334	N	577	1057
Bacteroides	K02217	0.701891	1.5e-05	0.002179	N	577	1058
Bacteroides	K01012	0.888765	0	0	N	290	1062
Bacteroides	K02617	-0.755284	1e-06	0.000342	N	342	1067
Bacteroides	K01077	0.738376	3e-06	0.00067	N	577	1068
Bacteroides	K03442	0.783315	0	9.1e-05	N	317	1070
Bacteroides	K03465	-0.787764	0	7.2e-05	N	342	1071
Bacteroides	K04720	0.766852	1e-06	0.000203	N	317	1087
Bacteroides	K02190	0.755729	1e-06	0.000335	N	371	1090
Bacteroides	K03827	0.919466	0	0	N	237	1092
Bacteroides	K01847	0.905673	0	0	N	290	1093
Bacteroides	K19955	0.721913	7e-06	0.001225	N	1036	1097
Bacteroides	K00702	-0.711235	1.1e-05	0.001629	N	342	1117
Bacteroides	K00077	0.831368	0	5e-06	N	371	1123
Bacteroides	K08681	-0.774416	1e-06	0.000143	N	280	1127
Bacteroides	K02371	0.810011	0	2.1e-05	N	317	1131
Bacteroides	K06215	-0.761068	1e-06	0.000263	N	280	1132
Bacteroides	K02232	0.814461	0	1.6e-05	N	371	1133
Bacteroides	K01163	0.762403	1e-06	0.000248	N	317	1134
Bacteroides	K09117	0.814461	0	1.6e-05	N	371	1137
Bacteroides	K15640	-0.702781	1.5e-05	0.002117	N	280	1139
Bacteroides	K02227	0.850945	0	1e-06	N	371	1142
Bacteroides	K02224	0.846051	0	2e-06	N	371	1145
Bacteroides	K03640	-0.755284	1e-06	0.000342	N	280	1147
Bacteroides	K05595	0.901669	0	0	N	293	1167
Bacteroides	K07727	0.765517	1e-06	0.000216	N	317	1168
Bacteroides	K19353	-0.786429	0	7.8e-05	N	280	1169
Bacteroides	K19271	0.870523	0	0	N	290	1175
Bacteroides	K03503	-0.790434	0	6.3e-05	N	280	1193
Bacteroides	K02188	0.745495	2e-06	0.000507	N	371	1196
Bacteroides	K02117	0.816685	0	1.4e-05	N	317	1201
Bacteroides	K06042	0.742825	3e-06	0.000564	N	371	1208
Bacteroides	K02123	0.812236	0	1.8e-05	N	317	1212
Bacteroides	K00595	0.721468	7e-06	0.001242	N	371	1215
Bacteroides	K02118	0.809566	0	2.1e-05	N	317	1216
Bacteroides	K03116	0.794438	0	5e-05	N	577	1222
Bacteroides	K05936	0.749499	2e-06	0.000432	N	371	1225
Bacteroides	K03118	0.789544	0	6.6e-05	N	577	1231
Bacteroides	K07213	-0.74416	2e-06	0.000536	N	280	1232
Bacteroides	K03549	-0.735261	4e-06	0.000755	N	280	1233
Bacteroides	K12267	0.74327	3e-06	0.000555	N	293	1247
Bacteroides	K00048	0.814461	0	1.6e-05	N	317	1252
Bacteroides	K21470	-0.74861	2e-06	0.000446	N	280	1259
Bacteroides	K03973	0.712125	1e-05	0.00159	N	467	1282
Bacteroides	K02120	0.862069	0	0	N	317	1289
Bacteroides	K02124	0.859399	0	1e-06	N	317	1291
Bacteroides	K01961	0.929255	0	0	N	237	1294
Bacteroides	K01191	0.754394	1e-06	0.000354	N	317	1297
Bacteroides	K03394	0.775751	0	0.000134	N	371	1315
Bacteroides	K00390	-0.727697	5e-06	0.001001	N	248	1319
Bacteroides	K19304	-0.748165	2e-06	0.000454	N	280	1326
Bacteroides	K15532	0.82069	0	1.1e-05	N	320	1335
Bacteroides	K03778	0.710345	1.1e-05	0.001674	N	317	1336
Bacteroides	K00091	-0.74238	3e-06	0.000575	N	232	1337
Bacteroides	K17624	-0.733482	4e-06	0.000809	N	280	1339
Bacteroides	K00647	-0.729922	5e-06	0.000924	N	276	1341
Bacteroides	K03386	0.827809	0	7e-06	N	290	1344
Bacteroides	K04564	0.822914	0	9e-06	N	293	1346
Bacteroides	K07221	0.750834	2e-06	0.000411	N	642	1350
Bacteroides	K10026	0.763737	1e-06	0.000233	N	293	1351
Bacteroides	K11105	0.836707	0	4e-06	N	320	1352
Bacteroides	K00281	0.718799	8e-06	0.001274	N	577	1353
Bacteroides	K05338	-0.77931	0	0.000112	N	248	1360
Bacteroides	K01092	0.89099	0	0	N	290	1371
Bacteroides	K01101	-0.773971	1e-06	0.000146	N	287	1381
Bacteroides	K08279	-0.774416	1e-06	0.000143	N	248	1385
Bacteroides	K03474	0.802002	0	3.3e-05	N	293	1386
Bacteroides	K15977	0.71257	1e-05	0.001571	N	290	1390
Bacteroides	K00180	0.848721	0	1e-06	N	317	1391
Bacteroides	K00179	0.848721	0	1e-06	N	317	1392
Bacteroides	K11927	0.797998	0	4.1e-05	N	290	1393
Bacteroides	K05794	-0.751279	2e-06	0.000404	N	232	1394
Bacteroides	K02481	0.959066	0	0	N	237	1399
Bacteroides	K00901	0.851835	0	1e-06	N	317	1403
Bacteroides	K07452	-0.735706	4e-06	0.000744	N	268	1410
Bacteroides	K00023	-0.748165	2e-06	0.000454	N	276	1411
Bacteroides	K03749	-0.75473	1e-06	0.00035	N	232	1412
Bacteroides	K08999	0.81891	0	1.2e-05	N	293	1414
Bacteroides	K22300	-0.762848	1e-06	0.000243	N	232	1415
Bacteroides	K02096	-0.754562	1e-06	0.000351	N	232	1416
Bacteroides	K02286	-0.754562	1e-06	0.000351	N	232	1417
Bacteroides	K02290	-0.754562	1e-06	0.000351	N	232	1418
Bacteroides	K02630	-0.754562	1e-06	0.000351	N	232	1419
Bacteroides	K05378	-0.754562	1e-06	0.000351	N	232	1420
Bacteroides	K05379	-0.754562	1e-06	0.000351	N	232	1421
Bacteroides	K05380	-0.754562	1e-06	0.000351	N	232	1422
Bacteroides	K07404	0.862959	0	0	N	317	1426
Bacteroides	K02805	0.768632	1e-06	0.000187	N	371	1429
Bacteroides	K02121	0.882536	0	0	N	317	1430
Bacteroides	K01966	0.909232	0	0	N	290	1431
Bacteroides	K01246	0.761513	1e-06	0.000258	N	290	1435
Bacteroides	K00561	-0.765072	1e-06	0.00022	N	247	1439
Bacteroides	K08087	-0.771493	1e-06	0.000164	N	232	1440
Bacteroides	K21963	-0.771493	1e-06	0.000164	N	232	1441
Bacteroides	K01079	0.705451	1.3e-05	0.001963	N	1282	1442
Bacteroides	K09790	0.886986	0	0	N	237	1447
Bacteroides	K07443	0.781535	0	0.0001	N	317	1451
Bacteroides	K18650	-0.754394	1e-06	0.000354	N	240	1455
Bacteroides	K09789	0.939933	0	0	N	237	1456
Bacteroides	K00887	0.842047	0	2e-06	N	317	1459
Bacteroides	K18139	0.834038	0	4e-06	N	290	1461
Bacteroides	K10297	-0.74772	2e-06	0.000463	N	232	1462
Bacteroides	K05606	0.893215	0	0	N	290	1467
Bacteroides	K10716	0.770857	1e-06	0.000169	N	642	1468
Bacteroides	K07455	-0.801112	0	3.5e-05	N	248	1476
Bacteroides	K19049	0.861179	0	0	N	237	1480
Bacteroides	K13566	0.875862	0	0	N	317	1482
Bacteroides	K09809	0.804672	0	2.8e-05	N	293	1483
Bacteroides	K01271	0.831368	0	5e-06	N	259	1488
Bacteroides	K00833	0.906563	0	0	N	290	1494
Bacteroides	K00957	0.832703	0	5e-06	N	339	1496
Bacteroides	K05386	-0.709132	1.2e-05	0.001745	N	239	1498
Bacteroides	K07588	0.886096	0	0	N	290	1503
Bacteroides	K01546	0.892325	0	0	N	290	1504
Bacteroides	K07304	0.942158	0	0	N	237	1505
Bacteroides	K06911	0.85317	0	1e-06	N	290	1506
Bacteroides	K03558	0.861624	0	0	N	339	1508
Bacteroides	K18785	0.77842	0	0.000117	N	317	1509
Bacteroides	K01155	0.85406	0	1e-06	N	339	1512
Bacteroides	K01547	0.889655	0	0	N	290	1514
Bacteroides	K01818	0.85317	0	1e-06	N	290	1524
Bacteroides	K01935	0.892325	0	0	N	290	1525
Bacteroides	K03741	0.894105	0	0	N	237	1526
Bacteroides	K01548	0.886541	0	0	N	290	1531
Bacteroides	K02169	0.880756	0	0	N	290	1533
Bacteroides	K03473	0.829588	0	6e-06	N	339	1542
Bacteroides	K01192	0.917241	0	0	N	237	1545
Bacteroides	K01834	0.941713	0	0	N	259	1546
Bacteroides	K08678	0.809566	0	2.1e-05	N	290	1549
Bacteroides	K08676	0.947497	0	0	N	237	1553
Bacteroides	K03113	0.850945	0	1e-06	N	339	1555
Bacteroides	K20265	0.844271	0	2e-06	N	290	1562
Bacteroides	K03644	0.902558	0	0	N	290	1564
Bacteroides	K01965	0.960845	0	0	N	237	1566
Bacteroides	K01082	0.869633	0	0	N	339	1573
Bacteroides	K03781	0.773971	1e-06	0.000146	N	642	1574
Bacteroides	K03801	0.906118	0	0	N	290	1585
Bacteroides	K07735	0.879867	0	0	N	290	1596
Bacteroides	K03322	0.869633	0	0	N	339	1598
Bacteroides	K11065	0.945717	0	0	N	237	1602
Bacteroides	K13652	0.905228	0	0	N	259	1610
Bacteroides	K00860	0.842047	0	2e-06	N	339	1614
Bacteroides	K01241	0.863849	0	0	N	339	1617
Bacteroides	K01251	0.753059	2e-06	0.000374	N	491	1618
Bacteroides	K06926	0.869188	0	0	N	320	1621
Bacteroides	K01805	0.92881	0	0	N	237	1626
Bacteroides	K03286	0.899444	0	0	N	259	1630
Bacteroides	K00428	0.775306	0	0.000137	N	642	1634
Bacteroides	K03313	0.810901	0	2e-05	N	317	1640
Bacteroides	K01580	0.842492	0	2e-06	N	290	1643
Bacteroides	K00666	0.938598	0	0	N	237	1644
Bacteroides	K12942	0.92525	0	0	N	237	1648
Bacteroides	K07792	0.886986	0	0	N	237	1649
Bacteroides	K00986	0.813126	0	1.7e-05	N	320	1654
Bacteroides	K19068	0.796218	0	4.6e-05	N	317	1656
Bacteroides	K13694	0.957731	0	0	N	237	1662
Bacteroides	K09793	0.785539	0	8.1e-05	N	290	1664
Bacteroides	K06975	0.949722	0	0	N	237	1665
Bacteroides	K02614	0.943493	0	0	N	237	1667
Bacteroides	K03446	0.901669	0	0	N	237	1670
Bacteroides	K17716	0.860734	0	1e-06	N	259	1671
Bacteroides	K21739	0.920356	0	0	N	259	1674
Bacteroides	K03430	0.896329	0	0	N	259	1675
Bacteroides	K19997	0.913682	0	0	N	259	1679
Bacteroides	K01070	0.940378	0	0	N	237	1683
Bacteroides	K18815	0.961735	0	0	N	237	1691
Bacteroides	K18300	0.970634	0	0	N	237	1695
Bacteroides	K18138	0.959066	0	0	N	237	1699
Bacteroides	K01057	0.877197	0	0	N	259	1700
Bacteroides	K07791	0.944828	0	0	N	237	1705
Bacteroides	K18930	0.776641	0	0.000128	N	651	1706
Bacteroides	K12343	0.96574	0	0	N	237	1710
Bacteroides	K06885	0.729922	5e-06	0.000924	N	339	1713
Bacteroides	K00254	0.77931	0	0.000112	N	642	1715
Bacteroides	K00033	0.912792	0	0	N	259	1717
Bacteroides	K00275	0.823359	0	9e-06	N	290	1718
Bacteroides	K01297	0.870078	0	0	N	259	1721
Bacteroides	K00968	0.828254	0	6e-06	N	290	1729
Bacteroides	K01573	0.954616	0	0	N	237	1731
Bacteroides	K02472	0.886541	0	0	N	259	1735
Bacteroides	K07665	0.908343	0	0	N	237	1736
Bacteroides	K03387	0.763737	1e-06	0.000233	N	517	1746
Bacteroides	K00036	0.920801	0	0	N	259	1747
Bacteroides	K01667	0.722358	7e-06	0.001209	N	1027	1753
Bacteroides	K01843	0.85762	0	1e-06	N	263	1762
Bacteroides	K05306	0.906563	0	0	N	259	1764
Bacteroides	K01470	0.825139	0	8e-06	N	317	1765
Bacteroides	K15669	0.705006	1.4e-05	0.001988	N	317	1768
Bacteroides	K00978	0.722803	6e-06	0.001191	N	1019	1769
Bacteroides	K06079	0.734816	4e-06	0.000768	N	517	1777
Bacteroides	K02100	0.947497	0	0	N	237	1779
Bacteroides	K07175	0.863849	0	0	N	237	1782
Bacteroides	K01634	0.919911	0	0	N	259	1786
Bacteroides	K07387	0.926585	0	0	N	259	1789
Bacteroides	K08314	0.915907	0	0	N	259	1790
Bacteroides	K15725	0.81535	0	1.5e-05	N	491	1795
Bacteroides	K18581	0.799778	0	3.8e-05	N	549	1797
Bacteroides	K07078	0.917686	0	0	N	259	1801
Bacteroides	K18234	0.848276	0	1e-06	N	259	1802
Bacteroides	K01599	0.795773	0	4.7e-05	N	317	1807
Bacteroides	K04047	0.795328	0	4.8e-05	N	317	1810
Bacteroides	K07787	0.774861	0	0.00014	N	651	1820
Bacteroides	K19340	0.890545	0	0	N	237	1830
Bacteroides	K06188	0.888765	0	0	N	320	1832
Bacteroides	K02081	0.811791	0	1.8e-05	N	317	1834
Bacteroides	K08217	0.709455	1.1e-05	0.001726	N	570	1835
Bacteroides	K13821	0.772191	1e-06	0.000159	N	491	1837
Bacteroides	K01902	0.715239	9e-06	0.001438	N	491	1838
Bacteroides	K01903	0.71079	1.1e-05	0.001648	N	491	1839
Bacteroides	K02651	0.907898	0	0	N	259	1841
Bacteroides	K09758	0.910122	0	0	N	259	1842
Bacteroides	K00156	0.789544	0	6.6e-05	N	491	1848
Bacteroides	K00658	0.758398	1e-06	0.000296	N	491	1851
Bacteroides	K03385	0.950167	0	0	N	237	1854
Bacteroides	K07071	0.758398	1e-06	0.000296	N	491	1862
Bacteroides	K09181	0.942158	0	0	N	259	1863
Bacteroides	K16264	0.902558	0	0	N	237	1866
Bacteroides	K01113	0.712125	1e-05	0.00159	N	880	1872
Bacteroides	K15876	0.954616	0	0	N	237	1876
Bacteroides	K07552	0.905228	0	0	N	237	1878
Bacteroides	K01807	0.867853	0	0	N	259	1880
Bacteroides	K16937	0.704561	1.4e-05	0.002015	N	491	1892
Bacteroides	K14415	0.70812	1.2e-05	0.001799	N	468	1897
Bacteroides	K01841	0.894549	0	0	N	259	1907
Bacteroides	K03594	0.868298	0	0	N	259	1908
Bacteroides	K11645	0.906563	0	0	N	259	1916
Bacteroides	K08961	0.933704	0	0	N	263	1922
Bacteroides	K08679	0.816685	0	1.4e-05	N	259	1924
Bacteroides	K19158	0.739266	3e-06	0.000649	N	880	1929
Bacteroides	K07220	0.78198	0	9.8e-05	N	316	1932
Bacteroides	K03975	0.836263	0	4e-06	N	343	1935
Bacteroides	K08169	0.870078	0	0	N	259	1941
Bacteroides	K03931	0.807341	0	2.4e-05	N	343	1942
Bacteroides	K01433	0.786874	0	7.6e-05	N	517	1955
Bacteroides	K01183	0.848276	0	1e-06	N	263	1962
Bacteroides	K09939	0.939933	0	0	N	237	1964
Bacteroides	K03568	0.77931	0	0.000112	N	316	1966
Bacteroides	K03444	0.894994	0	0	N	237	1969
Bacteroides	K03592	0.779755	0	0.000109	N	316	1977
Bacteroides	K08325	0.886541	0	0	N	259	1981
Bacteroides	K16044	0.875862	0	0	N	259	1987
Bacteroides	K05367	0.788209	0	7.1e-05	N	600	1990
Bacteroides	K06894	0.788209	0	7.1e-05	N	600	1992
Bacteroides	K02002	0.860289	0	1e-06	N	259	2010
Bacteroides	K05520	0.850945	0	1e-06	N	259	2011
Bacteroides	K17680	0.835818	0	4e-06	N	263	2044
Bacteroides	K00076	0.769077	1e-06	0.000184	N	600	2045
Bacteroides	K01256	0.883426	0	0	N	259	2060
Bacteroides	K07289	0.836707	0	4e-06	N	259	2062
Bacteroides	K17324	0.85406	0	1e-06	N	237	2089
Bacteroides	K15894	0.729032	5e-06	0.000955	N	316	2095
Bacteroides	K05340	0.866518	0	0	N	343	2110
Bacteroides	K00294	0.89188	0	0	N	237	2115
Bacteroides	K06996	0.843826	0	2e-06	N	259	2126
Bacteroides	K11381	0.835818	0	4e-06	N	317	2127
Bacteroides	K02001	0.899444	0	0	N	259	2130
Bacteroides	K02000	0.912347	0	0	N	259	2131
Bacteroides	K07118	0.8901	0	0	N	259	2134
Bacteroides	K21749	0.874082	0	0	N	259	2140
Bacteroides	K19052	0.891435	0	0	N	263	2142
Bacteroides	K09924	0.847386	0	2e-06	N	259	2154
Bacteroides	K22130	0.883871	0	0	N	259	2163
Bacteroides	K10563	0.826474	0	7e-06	N	263	2195
Bacteroides	K05791	-0.705344	1.3e-05	0.001968	N	1288	2215
Bacteroides	K21487	-0.705344	1.3e-05	0.001968	N	1288	2216
Bacteroides	K22468	0.805562	0	2.7e-05	N	259	2229
Bacteroides	K07223	0.897664	0	0	N	259	2231
Bacteroides	K05783	0.844271	0	2e-06	N	259	2244
Bacteroides	K00844	0.856285	0	1e-06	N	259	2251
Bacteroides	K06970	0.859844	0	1e-06	N	259	2259
Bacteroides	K01590	0.848721	0	1e-06	N	259	2260
Bacteroides	K12141	0.717909	8e-06	0.001315	N	468	2263
Bacteroides	K08717	0.823359	0	9e-06	N	263	2307
Bacteroides	K11748	0.85317	0	1e-06	N	263	2321
Bacteroides	K01133	0.831368	0	5e-06	N	263	2335
Bacteroides	K10914	0.726363	6e-06	0.001049	N	382	2369
Bacteroides	K19429	0.813571	0	1.7e-05	N	420	2374
Bacteroides	K02839	0.772636	1e-06	0.000155	N	420	2376
Bacteroides	K09469	0.810901	0	2e-05	N	420	2392
Bacteroides	K00064	0.764627	1e-06	0.000225	N	716	2405
Bacteroides	K01023	0.705451	1.3e-05	0.001963	N	600	2418
Bacteroides	K02473	0.732147	4e-06	0.00085	N	468	2423
Bacteroides	K03186	0.735261	4e-06	0.000755	N	468	2443
Bacteroides	K03182	0.727697	5e-06	0.001001	N	468	2449
Bacteroides	K19354	0.703671	1.4e-05	0.002064	N	343	2464
Bacteroides	K09992	0.730226	5e-06	0.000912	N	343	2472
Bacteroides	K00853	0.792214	0	5.7e-05	N	343	2477
Bacteroides	K03830	0.916796	0	0	N	259	2489
Bacteroides	K05879	0.721468	7e-06	0.001242	N	420	2539
Bacteroides	K05878	0.800667	0	3.6e-05	N	420	2540
Bacteroides	K21065	0.930145	0	0	N	259	2546
Bacteroides	K19051	0.71639	8e-06	0.001383	N	1014	2583
Bacteroides	K06978	0.773971	1e-06	0.000146	N	532	2588
Bacteroides	K19050	0.907898	0	0	N	263	2593
Bacteroides	K21279	0.863722	0	0	N	263	2635
Bacteroides	K01178	0.857175	0	1e-06	N	335	2646
Bacteroides	K03325	0.883426	0	0	N	263	2650
Bacteroides	K06143	0.777531	0	0.000122	N	600	2664
Bacteroides	K13051	0.858509	0	1e-06	N	361	2680
Bacteroides	K07017	0.802892	0	3.1e-05	N	532	2696
Bacteroides	K20429	0.842047	0	2e-06	N	263	2700
Bacteroides	K00015	0.745495	2e-06	0.000507	N	532	2707
Bacteroides	K21055	0.891312	0	0	N	263	2721
Bacteroides	K08139	0.872747	0	0	N	335	2722
Bacteroides	K07101	0.713094	1e-05	0.001545	N	716	2764
Bacteroides	K18427	0.830033	0	6e-06	N	439	2770
Bacteroides	K00819	0.705895	1.3e-05	0.001936	N	1279	2774
Bacteroides	K08321	0.796663	0	4.5e-05	N	439	2827
Bacteroides	K07257	0.722937	6e-06	0.001186	N	1014	2831
Bacteroides	K21750	0.722937	6e-06	0.001186	N	1014	2838
Bacteroides	K06888	0.78109	0	0.000102	N	402	2849
Bacteroides	K19333	0.769967	1e-06	0.000176	N	439	2866
Bacteroides	K07115	0.77842	0	0.000117	N	335	2870
Bacteroides	K03658	0.826029	0	7e-06	N	263	2912
Bacteroides	K00863	0.824249	0	8e-06	N	439	2916
Bacteroides	K13641	0.816685	0	1.4e-05	N	439	2939
Bacteroides	K01466	0.759288	1e-06	0.000285	N	402	2946
Bacteroides	K20885	0.807786	0	2.4e-05	N	343	2973
Bacteroides	K03483	0.701001	1.6e-05	0.002238	N	1359	3003
Bacteroides	K07248	0.717464	8e-06	0.001334	N	343	3081
Bacteroides	K01730	0.715684	9e-06	0.001417	N	343	3104
Bacteroides	K11031	0.785095	0	8.3e-05	N	343	3150
Bacteroides	K21364	0.712125	1e-05	0.00159	N	343	3170
Bacteroides	K01551	0.811791	0	1.8e-05	N	335	3181
Bacteroides	K10559	0.705529	1.3e-05	0.001961	N	402	3204
Bacteroides	K09964	0.740906	3e-06	0.000611	N	335	3226
Bacteroides	K01623	0.769934	1e-06	0.000176	N	402	3277
Bacteroides	K19508	0.713539	1e-05	0.001522	N	1190	3314
Bacteroides	K16907	0.750201	2e-06	0.000422	N	263	3323
Bacteroides	K17818	0.724943	6e-06	0.001105	N	402	3408
Bacteroides	K03326	0.701415	1.6e-05	0.002207	N	729	3520
Bacteroides	K19814	0.789099	0	6.8e-05	N	402	3522
Bacteroides	K08222	0.886986	0	0	N	259	3569
Bacteroides	K17313	0.718291	8e-06	0.001297	N	402	3708
Bacteroides	K21393	0.715813	9e-06	0.001412	N	1162	3716
Bacteroides	K11690	0.800579	0	3.6e-05	N	402	3729
Bacteroides	K01444	0.761958	1e-06	0.000253	N	402	3772
Bacteroides	K21559	0.701001	1.6e-05	0.002238	N	1360	3774
Bacteroides	K00881	0.783624	0	9e-05	N	402	3786
Bacteroides	K12660	0.779755	0	0.000109	N	402	3805
Bacteroides	K01640	0.734698	4e-06	0.000771	N	402	3885
Bacteroides	K03319	0.748943	2e-06	0.00044	N	402	3905
Bacteroides	K22224	0.771995	1e-06	0.00016	N	402	3950
Bacteroides	K08965	0.739132	3e-06	0.000652	N	402	4022
Bacteroides	K03382	0.744989	2e-06	0.000518	N	402	4094
Bacteroides	K19954	0.812465	0	1.8e-05	N	402	4102
Bacteroides	K10556	0.767622	1e-06	0.000196	N	402	4114
Bacteroides	K10557	0.767622	1e-06	0.000196	N	402	4115
Bacteroides	K10558	0.767622	1e-06	0.000196	N	402	4116
Bacteroides	K11216	0.767622	1e-06	0.000196	N	402	4117
Bacteroides	K16874	0.788492	0	7e-05	N	402	4194
Bacteroides	K20451	0.739982	3e-06	0.000631	N	553	4343
Bacteroides	K20480	0.708399	1.2e-05	0.001784	N	402	4453
Bacteroides	K10551	0.783627	0	9e-05	N	402	4483
Bacteroides	K10550	0.783627	0	9e-05	N	402	4491
Bacteroides	K12548	0.752966	2e-06	0.000375	N	781	4623
Bacteroides	K01003	0.759709	1e-06	0.000279	N	402	4629
Bacteroides	K16928	0.759709	1e-06	0.000279	N	402	4630
Bacteroides	K07505	0.707176	1.2e-05	0.001855	N	402	4637
unclassified	K01990	0.71168	1e-05	0.001607	N	1206	9
unclassified	K03654	-0.7099	1.1e-05	0.0017	N	819	27
unclassified	K06142	-0.70634	1.3e-05	0.001905	N	1266	34
unclassified	K03773	-0.70723	1.2e-05	0.001852	N	1266	38
unclassified	K03497	0.833593	0	4e-06	N	430	39
unclassified	K03091	0.831368	0	5e-06	N	389	49
unclassified	K03205	0.835373	0	4e-06	N	358	54
unclassified	K00615	0.797108	0	4.4e-05	N	560	56
unclassified	K07085	-0.701446	1.6e-05	0.002205	N	874	66
unclassified	K07258	0.851835	0	1e-06	N	376	111
unclassified	K03798	0.708565	1.2e-05	0.001775	N	1246	115
unclassified	K00812	-0.728587	5e-06	0.00097	N	959	150
unclassified	K00950	-0.708565	1.2e-05	0.001775	N	819	181
unclassified	K02025	0.793993	0	5.2e-05	N	323	182
unclassified	K00971	-0.703671	1.4e-05	0.002064	N	819	185
unclassified	K02057	0.837152	0	3e-06	N	415	187
unclassified	K16787	0.841157	0	3e-06	N	344	195
unclassified	K12340	-0.714349	9e-06	0.00148	N	874	202
unclassified	K02026	0.789989	0	6.5e-05	N	323	206
unclassified	K09808	-0.74594	2e-06	0.000498	N	819	209
unclassified	K02028	0.752169	2e-06	0.000389	N	560	215
unclassified	K00677	-0.74861	2e-06	0.000446	N	819	222
unclassified	K01278	-0.717019	8e-06	0.001354	N	942	226
unclassified	K02027	0.754839	1e-06	0.000348	N	323	233
unclassified	K01081	-0.736596	3e-06	0.00072	N	819	243
unclassified	K16786	0.814905	0	1.5e-05	N	376	250
unclassified	K04758	0.726808	5e-06	0.001032	N	977	264
unclassified	K06177	-0.717019	8e-06	0.001354	N	942	267
unclassified	K03718	-0.704561	1.4e-05	0.002015	N	942	269
unclassified	K21471	0.844271	0	2e-06	N	384	328
unclassified	K08307	-0.705006	1.4e-05	0.001988	N	1292	551
unclassified	K04487	0.823359	0	9e-06	N	376	594
unclassified	K08191	-0.740156	3e-06	0.000629	N	874	628
unclassified	K16785	0.798443	0	4e-05	N	554	629
unclassified	K00975	0.843826	0	2e-06	N	370	637
unclassified	K07386	-0.703226	1.5e-05	0.002091	N	1266	642
unclassified	K02315	0.799778	0	3.8e-05	N	358	659
unclassified	K03543	-0.765072	1e-06	0.00022	N	714	668
unclassified	K11189	0.780645	0	0.000104	N	636	674
unclassified	K03534	-0.705451	1.3e-05	0.001963	N	714	710
unclassified	K04771	0.827364	0	7e-06	N	446	717
unclassified	K02034	0.74594	2e-06	0.000498	N	797	725
unclassified	K07720	0.732592	4e-06	0.000835	N	567	729
unclassified	K07171	0.770412	1e-06	0.000172	N	358	733
unclassified	K10947	0.70634	1.3e-05	0.001905	N	1275	777
unclassified	K19355	-0.743715	2e-06	0.000545	N	851	778
unclassified	K17318	0.74416	2e-06	0.000536	N	567	804
unclassified	K06183	0.802002	0	3.3e-05	N	535	812
unclassified	K01286	0.790879	0	6.1e-05	N	587	815
unclassified	K07718	0.720578	7e-06	0.001257	N	567	822
unclassified	K07729	0.7802	0	0.000107	N	430	833
unclassified	K03590	-0.71257	1e-05	0.001571	N	1034	836
unclassified	K03593	-0.721468	7e-06	0.001242	N	1041	838
unclassified	K07164	-0.706785	1.3e-05	0.001878	N	1173	843
unclassified	K02049	0.796218	0	4.6e-05	N	560	850
unclassified	K06920	-0.718354	8e-06	0.001294	N	1140	854
unclassified	K09457	-0.715684	9e-06	0.001417	N	1140	855
unclassified	K02621	-0.701001	1.6e-05	0.002238	N	1284	857
unclassified	K11720	-0.716574	8e-06	0.001376	N	1034	858
unclassified	K06861	-0.716574	8e-06	0.001376	N	1034	859
unclassified	K02517	-0.716129	9e-06	0.001395	N	1034	861
unclassified	K00748	-0.715684	9e-06	0.001417	N	1034	862
unclassified	K00912	-0.715684	9e-06	0.001417	N	1034	863
unclassified	K01989	0.842937	0	2e-06	N	358	864
unclassified	K02056	0.812681	0	1.7e-05	N	415	865
unclassified	K07091	-0.721913	7e-06	0.001225	N	1034	866
unclassified	K09922	-0.717464	8e-06	0.001334	N	1034	869
unclassified	K07657	-0.704561	1.4e-05	0.002015	N	1284	873
unclassified	K02523	-0.70723	1.2e-05	0.001852	N	1265	875
unclassified	K01676	-0.705451	1.3e-05	0.001963	N	1284	880
unclassified	K01208	0.734816	4e-06	0.000768	N	909	882
unclassified	K02050	0.778865	0	0.000114	N	560	885
unclassified	K16363	-0.714794	9e-06	0.001459	N	1173	887
unclassified	K07405	-0.714794	9e-06	0.001459	N	1173	889
unclassified	K00338	-0.74505	2e-06	0.000516	N	839	890
unclassified	K17319	0.745495	2e-06	0.000507	N	567	891
unclassified	K00029	-0.71168	1e-05	0.001607	N	1207	892
unclassified	K04764	-0.749499	2e-06	0.000432	N	812	893
unclassified	K02551	-0.74505	2e-06	0.000516	N	838	895
unclassified	K00337	-0.732592	4e-06	0.000835	N	893	897
unclassified	K00341	-0.737041	3e-06	0.000709	N	893	898
unclassified	K00331	-0.733037	4e-06	0.000822	N	893	899
unclassified	K00333	-0.733037	4e-06	0.000822	N	893	900
unclassified	K00208	-0.705006	1.4e-05	0.001988	N	1284	902
unclassified	K00342	-0.738821	3e-06	0.000659	N	839	904
unclassified	K00339	-0.738821	3e-06	0.000659	N	839	905
unclassified	K00343	-0.738821	3e-06	0.000659	N	839	906
unclassified	K00330	-0.738821	3e-06	0.000659	N	839	908
unclassified	K00340	-0.738821	3e-06	0.000659	N	839	909
unclassified	K01139	-0.711235	1.1e-05	0.001629	N	1152	916
unclassified	K07259	-0.701891	1.5e-05	0.002179	N	1347	918
unclassified	K09810	-0.717464	8e-06	0.001334	N	1152	919
unclassified	K03406	0.712125	1e-05	0.00159	N	1200	920
unclassified	K07979	0.750389	2e-06	0.000418	N	430	923
unclassified	K04773	-0.702336	1.5e-05	0.002146	N	1152	926
unclassified	K07335	0.82158	0	1e-05	N	415	929
unclassified	K08384	0.829588	0	6e-06	N	384	931
unclassified	K14261	-0.71257	1e-05	0.001571	N	1179	946
unclassified	K09125	-0.71168	1e-05	0.001607	N	803	948
unclassified	K05833	0.859399	0	1e-06	N	358	953
unclassified	K10823	0.822914	0	9e-06	N	405	956
unclassified	K01089	-0.715684	9e-06	0.001417	N	896	962
unclassified	K08289	-0.730812	5e-06	0.000892	N	942	963
unclassified	K10764	-0.728587	5e-06	0.00097	N	960	970
unclassified	K03634	-0.700556	1.6e-05	0.002269	N	1368	973
unclassified	K13788	-0.720578	7e-06	0.001257	N	942	975
unclassified	K05832	0.859399	0	1e-06	N	358	976
unclassified	K12524	-0.722803	6e-06	0.001191	N	942	978
unclassified	K06076	-0.71079	1.1e-05	0.001648	N	1152	979
unclassified	K00210	-0.736596	3e-06	0.00072	N	896	981
unclassified	K19294	0.849166	0	1e-06	N	389	982
unclassified	K03289	-0.705006	1.4e-05	0.001988	N	1291	987
unclassified	K11537	-0.705006	1.4e-05	0.001988	N	1291	988
unclassified	K10778	-0.714349	9e-06	0.00148	N	1179	989
unclassified	K13668	-0.717909	8e-06	0.001315	N	896	992
unclassified	K13378	-0.71168	1e-05	0.001607	N	896	994
unclassified	K00693	-0.723693	6e-06	0.001155	N	896	995
unclassified	K05591	-0.725473	6e-06	0.001083	N	896	997
unclassified	K10118	0.713459	1e-05	0.001524	N	909	1000
unclassified	K03814	-0.711235	1.1e-05	0.001629	N	1216	1001
unclassified	K00611	0.753504	2e-06	0.000367	N	756	1002
unclassified	K06409	0.854505	0	1e-06	N	370	1003
unclassified	K08744	0.798443	0	4e-05	N	554	1010
unclassified	K10742	-0.731257	4e-06	0.000878	N	896	1012
unclassified	K05776	-0.750389	2e-06	0.000418	N	803	1015
unclassified	K07003	0.738821	3e-06	0.000659	N	885	1018
unclassified	K10907	0.783315	0	9.1e-05	N	625	1020
unclassified	K01664	-0.745495	2e-06	0.000507	N	803	1024
unclassified	K09011	-0.701891	1.5e-05	0.002179	N	1346	1025
unclassified	K08600	0.886096	0	0	N	323	1027
unclassified	K03885	-0.701891	1.5e-05	0.002179	N	916	1030
unclassified	K02361	-0.702781	1.5e-05	0.002117	N	1266	1033
unclassified	K21575	-0.720578	7e-06	0.001257	N	916	1034
unclassified	K17320	0.71079	1.1e-05	0.001648	N	567	1035
unclassified	K01356	0.830033	0	6e-06	N	381	1036
unclassified	K00003	0.806897	0	2.5e-05	N	519	1038
unclassified	K19222	-0.719244	8e-06	0.001257	N	803	1041
unclassified	K08483	0.743715	2e-06	0.000545	N	636	1044
unclassified	K07816	0.777976	0	0.00012	N	541	1045
unclassified	K13292	0.781535	0	0.0001	N	632	1047
unclassified	K16211	-0.704561	1.4e-05	0.002015	N	916	1050
unclassified	K04488	0.78198	0	9.8e-05	N	630	1051
unclassified	K14058	-0.740156	3e-06	0.000629	N	803	1052
unclassified	K02502	0.81891	0	1.2e-05	N	384	1055
unclassified	K07699	0.896774	0	0	N	310	1060
unclassified	K00864	0.839822	0	3e-06	N	393	1061
unclassified	K08591	0.795773	0	4.7e-05	N	566	1063
unclassified	K01659	-0.734372	4e-06	0.000782	N	916	1064
unclassified	K03763	0.830478	0	5e-06	N	370	1066
unclassified	K02647	0.826474	0	7e-06	N	370	1078
unclassified	K07053	0.761068	1e-06	0.000263	N	659	1081
unclassified	K06179	0.850945	0	1e-06	N	381	1088
unclassified	K08224	-0.70812	1.2e-05	0.001799	N	803	1089
unclassified	K03621	0.787764	0	7.2e-05	N	602	1094
unclassified	K00805	0.845606	0	2e-06	N	398	1098
unclassified	K20444	0.721468	7e-06	0.001242	N	1042	1100
unclassified	K03431	0.828254	0	6e-06	N	419	1103
unclassified	K03581	0.815795	0	1.4e-05	N	487	1105
unclassified	K07667	0.71168	1e-05	0.001607	N	636	1106
unclassified	K07042	0.776196	0	0.000131	N	614	1109
unclassified	K06442	0.777086	0	0.000125	N	614	1110
unclassified	K14379	-0.729477	5e-06	0.000938	N	803	1111
unclassified	K03216	0.775306	0	0.000137	N	614	1112
unclassified	K00782	-0.721468	7e-06	0.001242	N	714	1113
unclassified	K18928	-0.721468	7e-06	0.001242	N	714	1115
unclassified	K18929	-0.721468	7e-06	0.001242	N	714	1116
unclassified	K01571	0.78465	0	8.5e-05	N	619	1118
unclassified	K06960	0.773526	1e-06	0.000149	N	614	1120
unclassified	K21147	-0.745495	2e-06	0.000507	N	835	1122
unclassified	K01744	-0.721913	7e-06	0.001225	N	1035	1124
unclassified	K16345	-0.721468	7e-06	0.001242	N	714	1125
unclassified	K07738	0.773971	1e-06	0.000146	N	614	1126
unclassified	K07040	0.77931	0	0.000112	N	614	1128
unclassified	K15726	-0.703671	1.4e-05	0.002064	N	1035	1129
unclassified	K00432	-0.701446	1.6e-05	0.002205	N	1124	1138
unclassified	K09747	0.785095	0	8.3e-05	N	614	1140
unclassified	K21903	0.874527	0	0	N	310	1141
unclassified	K21600	0.750834	2e-06	0.000411	N	798	1146
unclassified	K14170	0.78287	0	9.3e-05	N	627	1149
unclassified	K06400	0.842492	0	2e-06	N	348	1150
unclassified	K04083	0.786429	0	7.8e-05	N	608	1151
unclassified	K00528	0.846496	0	2e-06	N	393	1152
unclassified	K04517	0.755729	1e-06	0.000335	N	756	1153
unclassified	K06148	0.842492	0	2e-06	N	404	1155
unclassified	K03856	0.817575	0	1.3e-05	N	381	1157
unclassified	K01962	0.838487	0	3e-06	N	418	1158
unclassified	K06023	0.785539	0	8.1e-05	N	613	1160
unclassified	K07023	0.827809	0	7e-06	N	445	1161
unclassified	K12574	0.866073	0	0	N	344	1165
unclassified	K06399	0.773081	1e-06	0.000152	N	667	1170
unclassified	K00261	0.824249	0	8e-06	N	459	1171
unclassified	K18831	-0.719689	7e-06	0.001257	N	1124	1173
unclassified	K07260	0.760623	1e-06	0.000268	N	739	1174
unclassified	K09772	0.816685	0	1.4e-05	N	478	1176
unclassified	K01997	0.811346	0	1.9e-05	N	365	1178
unclassified	K03529	0.837597	0	3e-06	N	419	1180
unclassified	K01439	0.70634	1.3e-05	0.001905	N	822	1181
unclassified	K06958	0.822914	0	9e-06	N	419	1183
unclassified	K06346	0.824249	0	8e-06	N	458	1184
unclassified	K06024	0.836707	0	4e-06	N	419	1185
unclassified	K09762	0.824249	0	8e-06	N	458	1186
unclassified	K19221	0.717464	8e-06	0.001334	N	636	1189
unclassified	K05896	0.833593	0	4e-06	N	419	1190
unclassified	K07742	0.85139	0	1e-06	N	379	1191
unclassified	K01999	0.775306	0	0.000137	N	365	1192
unclassified	K07574	0.824249	0	8e-06	N	458	1194
unclassified	K03523	0.864739	0	0	N	350	1199
unclassified	K00248	0.803337	0	3.1e-05	N	358	1204
unclassified	K01995	0.798888	0	3.9e-05	N	365	1205
unclassified	K03705	0.831813	0	5e-06	N	419	1209
unclassified	K01998	0.78109	0	0.000102	N	365	1211
unclassified	K07030	0.839822	0	3e-06	N	407	1213
unclassified	K01996	0.787764	0	7.2e-05	N	365	1214
unclassified	K10439	0.701001	1.6e-05	0.002238	N	1142	1217
unclassified	K00375	0.843826	0	2e-06	N	401	1220
unclassified	K00620	0.70723	1.2e-05	0.001852	N	756	1224
unclassified	K02237	0.808676	0	2.2e-05	N	438	1226
unclassified	K03151	0.835818	0	4e-06	N	388	1228
unclassified	K12506	0.846496	0	2e-06	N	394	1229
unclassified	K14540	0.841602	0	2e-06	N	407	1230
unclassified	K09787	0.837152	0	3e-06	N	407	1234
unclassified	K11145	0.839377	0	3e-06	N	407	1236
unclassified	K16899	0.838932	0	3e-06	N	416	1237
unclassified	K00965	0.798888	0	3.9e-05	N	376	1238
unclassified	K06283	0.865628	0	0	N	346	1239
unclassified	K16898	0.841602	0	2e-06	N	388	1240
unclassified	K03303	-0.70901	1.2e-05	0.001751	N	1035	1241
unclassified	K16951	0.833148	0	5e-06	N	432	1242
unclassified	K05540	0.844716	0	2e-06	N	388	1249
unclassified	K18672	0.842047	0	2e-06	N	388	1250
unclassified	K14761	0.830478	0	5e-06	N	438	1251
unclassified	K06438	0.831813	0	5e-06	N	388	1253
unclassified	K09698	0.842937	0	2e-06	N	388	1254
unclassified	K06378	0.849611	0	1e-06	N	388	1255
unclassified	K09702	-0.749055	2e-06	0.000439	N	714	1257
unclassified	K06967	0.846051	0	2e-06	N	388	1258
unclassified	K06385	0.837597	0	3e-06	N	388	1261
unclassified	K06379	0.835818	0	4e-06	N	388	1262
unclassified	K06398	0.835818	0	4e-06	N	388	1263
unclassified	K06406	0.832703	0	5e-06	N	388	1264
unclassified	K14162	0.838932	0	3e-06	N	388	1265
unclassified	K06407	0.835818	0	4e-06	N	388	1266
unclassified	K06382	0.835818	0	4e-06	N	388	1267
unclassified	K06405	0.835818	0	4e-06	N	388	1268
unclassified	K06390	0.833148	0	5e-06	N	388	1269
unclassified	K06393	0.833148	0	5e-06	N	388	1270
unclassified	K06394	0.833148	0	5e-06	N	388	1271
unclassified	K06392	0.833148	0	5e-06	N	388	1272
unclassified	K06396	0.833148	0	5e-06	N	388	1273
unclassified	K04070	0.845161	0	2e-06	N	388	1274
unclassified	K07015	0.822914	0	9e-06	N	466	1280
unclassified	K07491	0.782425	0	9.5e-05	N	430	1281
unclassified	K06397	0.824694	0	8e-06	N	455	1283
unclassified	K09779	0.828699	0	6e-06	N	388	1285
unclassified	K07284	0.724138	6e-06	0.001137	N	499	1286
unclassified	K18640	0.88743	0	0	N	322	1287
unclassified	K04769	0.838487	0	3e-06	N	388	1288
unclassified	K03413	0.759288	1e-06	0.000285	N	742	1290
unclassified	K07124	0.700556	1.6e-05	0.002269	N	1365	1292
unclassified	K01678	0.834483	0	4e-06	N	397	1293
unclassified	K09690	0.822914	0	9e-06	N	465	1298
unclassified	K07576	0.722803	6e-06	0.001191	N	1015	1299
unclassified	K00980	-0.718799	8e-06	0.001274	N	851	1302
unclassified	K22010	0.833593	0	4e-06	N	384	1303
unclassified	K03609	0.835373	0	4e-06	N	424	1304
unclassified	K06209	0.826474	0	7e-06	N	358	1305
unclassified	K07473	0.808676	0	2.2e-05	N	269	1307
unclassified	K02073	0.807341	0	2.4e-05	N	365	1308
unclassified	K00882	0.78376	0	8.9e-05	N	397	1309
unclassified	K18197	-0.700556	1.6e-05	0.002269	N	1367	1310
unclassified	K03649	0.726363	6e-06	0.001049	N	756	1311
unclassified	K03518	0.74327	3e-06	0.000555	N	854	1312
unclassified	K02372	0.849611	0	1e-06	N	387	1313
unclassified	K10440	0.718354	8e-06	0.001294	N	1142	1314
unclassified	K04042	0.822024	0	1e-05	N	460	1316
unclassified	K07584	0.741046	3e-06	0.000608	N	751	1318
unclassified	K06012	0.772191	1e-06	0.000159	N	672	1320
unclassified	K00111	0.748165	2e-06	0.000454	N	430	1322
unclassified	K07089	0.727253	5e-06	0.001016	N	971	1324
unclassified	K02242	0.756618	1e-06	0.000322	N	751	1328
unclassified	K11928	0.742825	3e-06	0.000564	N	751	1329
unclassified	K02809	0.742825	3e-06	0.000564	N	465	1330
unclassified	K02810	0.742825	3e-06	0.000564	N	465	1331
unclassified	K07033	0.843826	0	2e-06	N	400	1332
unclassified	K02283	0.711235	1.1e-05	0.001629	N	688	1334
unclassified	K02071	0.845161	0	2e-06	N	365	1340
unclassified	K01420	0.844716	0	2e-06	N	393	1343
unclassified	K06334	0.761068	1e-06	0.000263	N	582	1348
unclassified	K02072	0.85673	0	1e-06	N	365	1349
unclassified	K01677	0.831368	0	5e-06	N	397	1354
unclassified	K09777	0.865184	0	0	N	348	1355
unclassified	K00626	0.775751	0	0.000134	N	405	1356
unclassified	K10540	0.737041	3e-06	0.000709	N	646	1363
unclassified	K03789	0.78287	0	9.3e-05	N	582	1365
unclassified	K06387	0.818465	0	1.2e-05	N	475	1366
unclassified	K01449	0.764627	1e-06	0.000225	N	582	1367
unclassified	K20452	0.850501	0	1e-06	N	384	1368
unclassified	K02499	0.824249	0	8e-06	N	460	1369
unclassified	K01715	0.835373	0	4e-06	N	358	1370
unclassified	K18332	0.746385	2e-06	0.000489	N	831	1374
unclassified	K01963	0.836707	0	4e-06	N	418	1375
unclassified	K16789	0.820245	0	1.1e-05	N	389	1377
unclassified	K11184	0.859399	0	1e-06	N	348	1382
unclassified	K01007	0.846051	0	2e-06	N	396	1383
unclassified	K06923	0.807341	0	2.4e-05	N	516	1384
unclassified	K18346	0.791769	0	5.8e-05	N	582	1389
unclassified	K19055	0.8901	0	0	N	318	1395
unclassified	K00074	0.850945	0	1e-06	N	358	1396
unclassified	K12950	0.830923	0	5e-06	N	358	1398
unclassified	K01560	0.750834	2e-06	0.000411	N	797	1405
unclassified	K06411	0.829588	0	6e-06	N	381	1407
unclassified	K01839	0.845606	0	2e-06	N	397	1408
unclassified	K06410	0.823359	0	9e-06	N	381	1409
unclassified	K20810	0.724138	6e-06	0.001137	N	582	1423
unclassified	K04094	0.819355	0	1.2e-05	N	460	1427
unclassified	K11358	0.812681	0	1.7e-05	N	396	1428
unclassified	K04074	0.81713	0	1.3e-05	N	472	1434
unclassified	K22432	0.85762	0	1e-06	N	358	1436
unclassified	K07736	0.810011	0	2.1e-05	N	323	1438
unclassified	K06333	0.769522	1e-06	0.00018	N	582	1444
unclassified	K03784	0.838932	0	3e-06	N	415	1445
unclassified	K12511	0.741491	3e-06	0.000597	N	688	1446
unclassified	K07035	0.797108	0	4.4e-05	N	358	1449
unclassified	K01267	0.801557	0	3.4e-05	N	396	1453
unclassified	K07099	0.81891	0	1.2e-05	N	472	1458
unclassified	K20453	0.849611	0	1e-06	N	384	1460
unclassified	K01486	0.734816	4e-06	0.000768	N	910	1463
unclassified	K06383	0.792659	0	5.6e-05	N	582	1465
unclassified	K07141	0.791324	0	6e-05	N	586	1471
unclassified	K10254	0.833593	0	4e-06	N	431	1472
unclassified	K00563	0.793993	0	5.2e-05	N	460	1474
unclassified	K05985	0.814905	0	1.5e-05	N	460	1475
unclassified	K07105	0.70634	1.3e-05	0.001905	N	1218	1478
unclassified	K09768	0.814016	0	1.6e-05	N	495	1484
unclassified	K06374	0.763737	1e-06	0.000233	N	582	1485
unclassified	K17073	0.770857	1e-06	0.000169	N	585	1486
unclassified	K08309	0.814016	0	1.6e-05	N	496	1489
unclassified	K09691	0.842492	0	2e-06	N	403	1490
unclassified	K08722	0.8198	0	1.1e-05	N	472	1492
unclassified	K15771	0.715684	9e-06	0.001417	N	909	1495
unclassified	K17074	0.780645	0	0.000104	N	585	1497
unclassified	K05364	0.797998	0	4.1e-05	N	370	1500
unclassified	K00926	0.728142	5e-06	0.000986	N	541	1502
unclassified	K07461	0.711235	1.1e-05	0.001629	N	1218	1511
unclassified	K10542	0.777531	0	0.000122	N	646	1515
unclassified	K03697	0.812681	0	1.7e-05	N	472	1516
unclassified	K02189	0.758398	1e-06	0.000296	N	646	1518
unclassified	K02191	0.765962	1e-06	0.000212	N	646	1529
unclassified	K05934	0.760623	1e-06	0.000268	N	646	1532
unclassified	K06284	0.81624	0	1.4e-05	N	483	1536
unclassified	K10541	0.769522	1e-06	0.00018	N	646	1539
unclassified	K06412	0.737041	3e-06	0.000709	N	688	1543
unclassified	K01480	0.82158	0	1e-05	N	465	1544
unclassified	K10844	0.78376	0	8.9e-05	N	623	1547
unclassified	K06295	0.847386	0	2e-06	N	391	1556
unclassified	K21479	0.770857	1e-06	0.000169	N	623	1560
unclassified	K07010	0.717909	8e-06	0.001315	N	822	1571
unclassified	K09775	0.842492	0	2e-06	N	405	1576
unclassified	K15256	0.727697	5e-06	0.001001	N	966	1579
unclassified	K07571	0.802002	0	3.3e-05	N	483	1580
unclassified	K07570	0.800667	0	3.6e-05	N	483	1581
unclassified	K03571	0.715684	9e-06	0.001417	N	623	1583
unclassified	K06206	0.831813	0	5e-06	N	358	1587
unclassified	K01628	0.722358	7e-06	0.001209	N	831	1592
unclassified	K06298	0.800667	0	3.6e-05	N	541	1597
unclassified	K03660	0.791324	0	6e-05	N	446	1601
unclassified	K01567	0.775306	0	0.000137	N	659	1607
unclassified	K15770	0.723248	6e-06	0.001173	N	697	1612
unclassified	K02122	0.725028	6e-06	0.001101	N	430	1616
unclassified	K02119	0.725028	6e-06	0.001101	N	430	1620
unclassified	K00797	0.704116	1.4e-05	0.002045	N	790	1628
unclassified	K06402	0.838932	0	3e-06	N	417	1632
unclassified	K16788	0.81624	0	1.4e-05	N	482	1633
unclassified	K15533	0.702336	1.5e-05	0.002146	N	1342	1635
unclassified	K01788	0.703226	1.5e-05	0.002091	N	1328	1637
unclassified	K09693	0.838042	0	3e-06	N	403	1638
unclassified	K07483	0.826474	0	7e-06	N	448	1639
unclassified	K00756	0.824694	0	8e-06	N	454	1642
unclassified	K15772	0.729477	5e-06	0.000938	N	697	1650
unclassified	K06391	0.796218	0	4.6e-05	N	565	1651
unclassified	K00758	0.81535	0	1.5e-05	N	492	1652
unclassified	K00872	0.812681	0	1.7e-05	N	499	1657
unclassified	K22431	0.785095	0	8.3e-05	N	482	1659
unclassified	K02019	0.784205	0	8.7e-05	N	585	1661
unclassified	K12952	0.71168	1e-05	0.001607	N	1208	1666
unclassified	K08602	0.825139	0	8e-06	N	450	1668
unclassified	K06132	0.753504	2e-06	0.000367	N	541	1673
unclassified	K01507	0.749944	2e-06	0.000426	N	565	1676
unclassified	K03407	0.711235	1.1e-05	0.001629	N	1217	1678
unclassified	K05995	0.811346	0	1.9e-05	N	499	1680
unclassified	K01654	0.830923	0	5e-06	N	435	1692
unclassified	K21472	0.795773	0	4.7e-05	N	567	1697
unclassified	K13012	0.74772	2e-06	0.000463	N	823	1698
unclassified	K01779	0.792214	0	5.7e-05	N	585	1701
unclassified	K12972	0.825584	0	8e-06	N	405	1703
unclassified	K21993	0.799333	0	3.8e-05	N	552	1707
unclassified	K06421	0.717019	8e-06	0.001354	N	1154	1711
unclassified	K15022	0.772636	1e-06	0.000155	N	585	1716
unclassified	K14731	0.81624	0	1.4e-05	N	481	1720
unclassified	K07775	0.839822	0	3e-06	N	411	1725
unclassified	K13829	0.738376	3e-06	0.00067	N	688	1741
unclassified	K17076	0.774861	0	0.00014	N	585	1744
unclassified	K01582	0.727253	5e-06	0.001016	N	974	1750
unclassified	K22044	0.749944	2e-06	0.000426	N	790	1758
unclassified	K07668	0.753504	2e-06	0.000367	N	776	1759
unclassified	K01583	0.711235	1.1e-05	0.001629	N	1219	1770
unclassified	K06182	0.736596	3e-06	0.00072	N	897	1771
unclassified	K01222	0.756174	1e-06	0.000328	N	615	1772
unclassified	K04034	0.769967	1e-06	0.000176	N	688	1773
unclassified	K02160	0.701001	1.6e-05	0.002238	N	1260	1776
unclassified	K05350	0.792659	0	5.6e-05	N	581	1778
unclassified	K05770	0.828699	0	6e-06	N	410	1784
unclassified	K06331	0.702781	1.5e-05	0.002117	N	897	1798
unclassified	K19309	0.769077	1e-06	0.000184	N	690	1799
unclassified	K05825	0.723693	6e-06	0.001155	N	1006	1800
unclassified	K17734	0.701891	1.5e-05	0.002179	N	897	1803
unclassified	K19350	0.718799	8e-06	0.001274	N	831	1808
unclassified	K01621	0.70901	1.2e-05	0.001751	N	615	1822
unclassified	K16052	0.751724	2e-06	0.000396	N	790	1824
unclassified	K13010	0.721913	7e-06	0.001225	N	884	1829
unclassified	K22445	0.760178	1e-06	0.000273	N	567	1846
unclassified	K03892	0.74772	2e-06	0.000463	N	822	1850
unclassified	K10012	0.829588	0	6e-06	N	410	1861
unclassified	K07502	0.718354	8e-06	0.001294	N	1141	1869
unclassified	K05297	0.728142	5e-06	0.000986	N	552	1879
unclassified	K09163	0.9297	0	0	N	269	1882
unclassified	K07726	0.78287	0	9.3e-05	N	628	1887
unclassified	K19002	0.753504	2e-06	0.000367	N	615	1903
unclassified	K00030	0.733927	4e-06	0.000795	N	919	1921
unclassified	K02203	0.723248	6e-06	0.001173	N	1009	1927
unclassified	K19310	0.802447	0	3.2e-05	N	534	1928
unclassified	K15531	0.840712	0	3e-06	N	410	1959
unclassified	K07706	0.738821	3e-06	0.000659	N	884	1967
unclassified	K02405	0.704116	1.4e-05	0.002045	N	1309	1973
unclassified	K01666	0.713904	9e-06	0.001502	N	1185	1974
unclassified	K13531	0.742825	3e-06	0.000564	N	858	1986
unclassified	K02279	0.707675	1.2e-05	0.001828	N	1260	1997
unclassified	K17240	0.804227	0	2.9e-05	N	410	2000
unclassified	K06297	0.724583	6e-06	0.00112	N	565	2005
unclassified	K06296	0.719244	8e-06	0.001257	N	565	2023
unclassified	K00786	0.750834	2e-06	0.000411	N	465	2026
unclassified	K12992	0.700111	1.7e-05	0.002299	N	1379	2031
unclassified	K03930	0.738376	3e-06	0.00067	N	884	2032
unclassified	K21012	0.746023	2e-06	0.000497	N	521	2052
unclassified	K19165	0.737486	3e-06	0.000696	N	858	2058
unclassified	K00096	0.768187	1e-06	0.000191	N	697	2066
unclassified	K00728	0.861179	0	0	N	357	2070
unclassified	K21011	0.746385	2e-06	0.000489	N	521	2073
unclassified	K18431	0.774416	1e-06	0.000143	N	410	2078
unclassified	K10797	0.808676	0	2.2e-05	N	355	2094
unclassified	K06904	0.867408	0	0	N	341	2125
unclassified	K18430	0.849166	0	1e-06	N	355	2133
unclassified	K00392	0.739711	3e-06	0.000638	N	877	2166
unclassified	K06330	0.74594	2e-06	0.000498	N	521	2172
unclassified	K06909	0.785095	0	8.3e-05	N	615	2180
unclassified	K06310	0.765962	1e-06	0.000212	N	708	2190
unclassified	K03074	0.725028	6e-06	0.001101	N	995	2211
unclassified	K11615	0.705451	1.3e-05	0.001963	N	877	2233
unclassified	K02475	0.705451	1.3e-05	0.001963	N	877	2235
unclassified	K11692	0.705451	1.3e-05	0.001963	N	877	2239
unclassified	K11712	0.705451	1.3e-05	0.001963	N	877	2242
unclassified	K18429	0.862514	0	0	N	355	2268
unclassified	K09123	0.783315	0	9.1e-05	N	355	2283
unclassified	K09128	0.846496	0	2e-06	N	355	2326
unclassified	K07716	0.747358	2e-06	0.000469	N	521	2398
unclassified	K05916	0.705006	1.4e-05	0.001988	N	1290	2407
unclassified	K09988	0.771301	1e-06	0.000165	N	678	2414
unclassified	K19180	0.792747	0	5.5e-05	N	521	2421
unclassified	K07694	0.821135	0	1e-05	N	470	2427
unclassified	K11618	0.747275	2e-06	0.000471	N	465	2428
unclassified	K14188	0.806452	0	2.5e-05	N	521	2436
unclassified	K13924	0.761958	1e-06	0.000253	N	521	2456
unclassified	K01679	0.732592	4e-06	0.000835	N	929	2469
unclassified	K02588	0.763737	1e-06	0.000233	N	470	2516
unclassified	K16850	0.716129	9e-06	0.001395	N	1161	2682
unclassified	K07217	0.704116	1.4e-05	0.002045	N	1310	2733
unclassified	K01958	0.771746	1e-06	0.000162	N	673	2758
unclassified	K02587	0.77931	0	0.000112	N	470	2799
unclassified	K14059	0.74683	2e-06	0.00048	N	470	2830
unclassified	K20201	0.767297	1e-06	0.000199	N	552	2832
unclassified	K15921	0.720133	7e-06	0.001257	N	1127	2931
unclassified	K05311	0.720578	7e-06	0.001257	N	1118	2961
unclassified	K06285	0.703226	1.5e-05	0.002091	N	1233	3057
unclassified	K07393	0.709455	1.1e-05	0.001726	N	1233	3234
unclassified	K07651	0.819982	0	1.1e-05	N	471	3266
unclassified	K05521	0.719689	7e-06	0.001257	N	1132	3370
unclassified	K19170	0.717989	8e-06	0.001312	N	1147	3760
unclassified	K06857	0.70723	1.2e-05	0.001852	N	1263	4120
unclassified	K05773	0.700189	1.7e-05	0.002295	N	1374	4586
unclassified	K19647	0.714909	9e-06	0.001453	N	1171	4676
unclassified	K15358	0.715217	9e-06	0.001439	N	1171	4690
unclassified	K06309	0.810966	0	1.9e-05	N	503	4743
Incertae_Sedis	K13004	0.782834	0	9.3e-05	N	629	2437
UCG-002	K01809	-0.723248	6e-06	0.001173	N	1010	682
UCG-002	K16328	0.85317	0	1e-06	N	292	1655
UCG-002	K03090	0.786429	0	7.8e-05	N	292	1823
UCG-002	K13280	0.719244	8e-06	0.001257	N	226	1852
UCG-002	K07590	0.814016	0	1.6e-05	N	292	1904
UCG-002	K01478	0.828699	0	6e-06	N	292	1933
UCG-002	K03666	0.811791	0	1.8e-05	N	292	1940
UCG-002	K06317	0.870968	0	0	N	292	2059
UCG-002	K01916	0.797553	0	4.3e-05	N	557	2075
UCG-002	K16329	0.85495	0	1e-06	N	292	2091
UCG-002	K07652	0.774416	1e-06	0.000143	N	292	2102
UCG-002	K01118	0.840267	0	3e-06	N	292	2124
UCG-002	K01746	0.850056	0	1e-06	N	385	2156
UCG-002	K02510	0.750389	2e-06	0.000418	N	804	2183
UCG-002	K06928	0.902558	0	0	N	292	2208
UCG-002	K04112	0.703226	1.5e-05	0.002091	N	1300	2332
UCG-002	K04113	0.704561	1.4e-05	0.002015	N	1300	2361
UCG-002	K06908	0.716574	8e-06	0.001376	N	557	2411
UCG-002	K02496	0.847386	0	2e-06	N	292	2422
UCG-002	K01039	0.792214	0	5.7e-05	N	385	2429
UCG-002	K01040	0.792214	0	5.7e-05	N	385	2430
UCG-002	K06905	0.718354	8e-06	0.001294	N	557	2433
UCG-002	K01615	0.758843	1e-06	0.000291	N	385	2447
UCG-002	K20903	0.757063	1e-06	0.000315	N	385	2454
UCG-002	K20904	0.797108	0	4.4e-05	N	385	2460
UCG-002	K14138	0.74861	2e-06	0.000446	N	292	2521
UCG-002	K01227	0.715684	9e-06	0.001417	N	935	2579
UCG-002	K03652	0.739266	3e-06	0.000649	N	292	2621
UCG-002	K00197	0.731257	4e-06	0.000878	N	292	2684
UCG-002	K00194	0.740601	3e-06	0.000618	N	292	2692
UCG-002	K10212	0.764627	1e-06	0.000225	N	473	2741
UCG-002	K13638	0.715239	9e-06	0.001438	N	473	2781
UCG-002	K05362	0.8198	0	1.1e-05	N	473	2810
Faecalibacterium	K06919	0.827809	0	7e-06	N	444	781
Faecalibacterium	K00244	0.863404	0	0	N	352	1510
Faecalibacterium	K18700	0.800222	0	3.7e-05	N	544	1734
Faecalibacterium	K03117	0.920356	0	0	N	281	1749
Faecalibacterium	K22293	0.824249	0	8e-06	N	456	1827
Faecalibacterium	K08281	0.704561	1.4e-05	0.002015	N	1299	1849
Faecalibacterium	K07862	0.74772	2e-06	0.000463	N	352	1881
Faecalibacterium	K02086	0.74683	2e-06	0.00048	N	544	1884
Faecalibacterium	K05337	0.739266	3e-06	0.000649	N	712	1894
Faecalibacterium	K00547	0.740156	3e-06	0.000629	N	872	1949
Faecalibacterium	K02424	0.798443	0	4e-05	N	456	1970
Faecalibacterium	K13818	0.832258	0	5e-06	N	352	1984
Faecalibacterium	K02441	0.765517	1e-06	0.000216	N	712	2012
Faecalibacterium	K20344	0.948387	0	0	N	253	2050
Faecalibacterium	K03753	0.906563	0	0	N	281	2061
Faecalibacterium	K16960	0.954171	0	0	N	230	2069
Faecalibacterium	K20345	0.980868	0	0	N	230	2111
Faecalibacterium	K02379	0.869188	0	0	N	281	2116
Faecalibacterium	K18471	0.863849	0	0	N	351	2118
Faecalibacterium	K10010	0.9604	0	0	N	230	2119
Faecalibacterium	K08640	0.988432	0	0	N	230	2155
Faecalibacterium	K03738	0.965295	0	0	N	230	2158
Faecalibacterium	K04794	0.984872	0	0	N	230	2160
Faecalibacterium	K03425	0.985317	0	0	N	230	2161
Faecalibacterium	K13069	0.983092	0	0	N	230	2168
Faecalibacterium	K21696	0.984427	0	0	N	230	2169
Faecalibacterium	K02352	0.984427	0	0	N	230	2171
Faecalibacterium	K19515	0.968854	0	0	N	230	2182
Faecalibacterium	K19422	0.74683	2e-06	0.00048	N	830	2483
Akkermansia	K11941	0.938407	0	0	N	261	1719
Akkermansia	K16703	0.984561	0	0	N	233	1730
Akkermansia	K03297	0.784055	0	8.8e-05	N	442	1855
Akkermansia	K02453	0.827855	0	7e-06	N	399	1859
Akkermansia	K06139	0.831048	0	5e-06	N	434	1875
Akkermansia	K03980	0.711969	1e-05	0.001593	N	399	1886
Akkermansia	K16554	0.864907	0	0	N	349	1889
Akkermansia	K03271	0.7106	1.1e-05	0.001659	N	574	1905
Akkermansia	K13893	0.89866	0	0	N	289	1909
Akkermansia	K10679	0.967232	0	0	N	233	1913
Akkermansia	K06045	0.984561	0	0	N	233	1914
Akkermansia	K15719	0.984561	0	0	N	233	1915
Akkermansia	K13640	0.710144	1.1e-05	0.001685	N	1228	1958
Akkermansia	K00158	0.738431	3e-06	0.000669	N	888	1965
Akkermansia	K04653	0.726568	5e-06	0.001041	N	980	1980
Akkermansia	K03273	0.795005	0	4.9e-05	N	574	1983
Akkermansia	K03928	0.731131	4e-06	0.000882	N	888	2016
Akkermansia	K03684	0.786336	0	7.8e-05	N	392	2034
Akkermansia	K03274	0.751206	2e-06	0.000405	N	574	2037
Akkermansia	K07403	0.72885	5e-06	0.000962	N	953	2054
Akkermansia	K02549	0.729762	5e-06	0.000928	N	948	2072
Akkermansia	K00627	0.707406	1.2e-05	0.001846	N	953	2076
Akkermansia	K00104	0.71425	9e-06	0.001484	N	953	2080
Akkermansia	K09974	0.790443	0	6.3e-05	N	590	2084
Akkermansia	K02077	0.828311	0	6e-06	N	442	2100
Akkermansia	K16784	0.799111	0	3.9e-05	N	442	2113
Akkermansia	K03179	0.726112	6e-06	0.001059	N	434	2117
Akkermansia	K02022	0.720637	7e-06	0.001257	N	1106	2123
Akkermansia	K18353	0.899485	0	0	N	278	2139
Akkermansia	K03578	0.79683	0	4.4e-05	N	434	2144
Akkermansia	K06910	0.865267	0	0	N	347	2145
Akkermansia	K07343	0.702844	1.5e-05	0.002114	N	953	2146
Akkermansia	K07102	0.721094	7e-06	0.001257	N	563	2148
Akkermansia	K16079	0.757677	1e-06	0.000306	N	442	2150
Akkermansia	K00381	0.799923	0	3.7e-05	N	399	2159
Akkermansia	K09949	0.81873	0	1.2e-05	N	399	2164
Akkermansia	K13529	0.805499	0	2.7e-05	N	347	2165
Akkermansia	K03605	0.806867	0	2.5e-05	N	469	2167
Akkermansia	K02558	0.806867	0	2.5e-05	N	469	2170
Akkermansia	K06867	0.828767	0	6e-06	N	392	2173
Akkermansia	K03098	0.797286	0	4.3e-05	N	434	2175
Akkermansia	K02847	0.843823	0	2e-06	N	399	2176
Akkermansia	K03818	0.82603	0	7e-06	N	434	2187
Akkermansia	K07318	0.881235	0	0	N	275	2191
Akkermansia	K10806	0.821011	0	1e-05	N	392	2197
Akkermansia	K03342	0.871198	0	0	N	291	2198
Akkermansia	K03620	0.820555	0	1.1e-05	N	469	2199
Akkermansia	K06281	0.820555	0	1.1e-05	N	469	2200
Akkermansia	K06282	0.820555	0	1.1e-05	N	469	2201
Akkermansia	K00161	0.808236	0	2.3e-05	N	392	2204
Akkermansia	K01792	0.900854	0	0	N	275	2205
Akkermansia	K13486	0.788249	0	7.1e-05	N	434	2206
Akkermansia	K00162	0.81873	0	1.2e-05	N	392	2217
Akkermansia	K13950	0.862529	0	0	N	354	2218
Akkermansia	K11392	0.79683	0	4.4e-05	N	563	2224
Akkermansia	K00598	0.823748	0	9e-06	N	461	2225
Akkermansia	K03272	0.883973	0	0	N	325	2227
Akkermansia	K02291	0.855309	0	1e-06	N	368	2237
Akkermansia	K03471	0.831048	0	5e-06	N	291	2238
Akkermansia	K15915	0.821467	0	1e-05	N	469	2240
Akkermansia	K08084	0.911803	0	0	N	288	2243
Akkermansia	K00380	0.90998	0	0	N	289	2246
Akkermansia	K08311	0.844335	0	2e-06	N	368	2249
Akkermansia	K00332	0.83981	0	3e-06	N	412	2252
Akkermansia	K09131	0.803217	0	3.1e-05	N	531	2254
Akkermansia	K04744	0.839447	0	3e-06	N	349	2258
Akkermansia	K01894	0.853118	0	1e-06	N	368	2266
Akkermansia	K00712	0.879671	0	0	N	288	2267
Akkermansia	K06181	0.875858	0	0	N	261	2270
Akkermansia	K07032	0.850206	0	1e-06	N	368	2273
Akkermansia	K00164	0.848512	0	1e-06	N	368	2274
Akkermansia	K06195	0.853118	0	1e-06	N	368	2275
Akkermansia	K03449	0.924077	0	0	N	278	2277
Akkermansia	K02457	0.853118	0	1e-06	N	368	2279
Akkermansia	K00184	0.900121	0	0	N	295	2281
Akkermansia	K02849	0.871751	0	0	N	325	2282
Akkermansia	K12204	0.833801	0	4e-06	N	288	2284
Akkermansia	K01387	0.845742	0	2e-06	N	284	2285
Akkermansia	K00612	0.851158	0	1e-06	N	380	2289
Akkermansia	K19224	0.846655	0	2e-06	N	392	2292
Akkermansia	K21977	0.883516	0	0	N	326	2295
Akkermansia	K14347	0.921366	0	0	N	261	2296
Akkermansia	K09928	0.902091	0	0	N	261	2297
Akkermansia	K08680	0.942335	0	0	N	255	2298
Akkermansia	K00185	0.940509	0	0	N	255	2304
Akkermansia	K05939	0.874422	0	0	N	332	2305
Akkermansia	K13009	0.88306	0	0	N	288	2308
Akkermansia	K13503	0.891908	0	0	N	289	2309
Akkermansia	K09914	0.900818	0	0	N	289	2310
Akkermansia	K07276	0.898986	0	0	N	289	2312
Akkermansia	K13894	0.900818	0	0	N	289	2313
Akkermansia	K13895	0.900818	0	0	N	289	2314
Akkermansia	K09007	0.909165	0	0	N	291	2315
Akkermansia	K20543	0.963738	0	0	N	233	2316
Akkermansia	K16705	0.900487	0	0	N	291	2318
Akkermansia	K00801	0.984561	0	0	N	233	2320
Akkermansia	K06077	0.984094	0	0	N	233	2322
Akkermansia	K00484	0.907241	0	0	N	275	2323
Akkermansia	K21007	0.984561	0	0	N	233	2324
Akkermansia	K09954	0.915832	0	0	N	284	2325
Akkermansia	K03795	0.94187	0	0	N	255	2327
Akkermansia	K03672	0.927435	0	0	N	275	2328
Akkermansia	K01829	0.927435	0	0	N	275	2329
Akkermansia	K02584	0.926816	0	0	N	275	2330
Akkermansia	K03972	0.944758	0	0	N	255	2333
Akkermansia	K16915	0.940817	0	0	N	255	2334
Akkermansia	K09137	0.943657	0	0	N	257	2336
Akkermansia	K09819	0.94187	0	0	N	255	2339
Akkermansia	K05541	0.966307	0	0	N	233	2340
Akkermansia	K22051	0.984094	0	0	N	233	2341
Akkermansia	K19236	0.984094	0	0	N	233	2342
Akkermansia	K08219	0.984094	0	0	N	233	2344
Akkermansia	K14682	0.984094	0	0	N	233	2345
Akkermansia	K00835	0.984561	0	0	N	233	2346
Akkermansia	K19234	0.984561	0	0	N	233	2347
Akkermansia	K01128	0.984561	0	0	N	233	2348
Akkermansia	K01134	0.984561	0	0	N	233	2349
Akkermansia	K07051	0.984561	0	0	N	233	2350
Akkermansia	K07239	0.984561	0	0	N	233	2351
Akkermansia	K09932	0.984561	0	0	N	233	2352
Akkermansia	K10277	0.984561	0	0	N	233	2353
Akkermansia	K10800	0.984561	0	0	N	233	2354
Akkermansia	K11744	0.984561	0	0	N	233	2355
Akkermansia	K12944	0.984561	0	0	N	233	2356
Akkermansia	K17811	0.984561	0	0	N	233	2357
Akkermansia	K18094	0.984561	0	0	N	233	2358
Akkermansia	K18095	0.984561	0	0	N	233	2359
Akkermansia	K07270	0.714299	9e-06	0.001482	N	1181	2372
Leyella	K10716	-0.743765	2e-06	0.000544	N	849	1468
Leyella	K00254	-0.732162	4e-06	0.000849	N	934	1715
Leyella	K01646	0.772077	1e-06	0.000159	N	324	1815
Leyella	K13927	0.782751	0	9.4e-05	N	324	1867
Leyella	K01910	0.821738	0	1e-05	N	324	1868
Leyella	K21681	0.700601	1.6e-05	0.002267	N	1364	1883
Leyella	K05685	0.928901	0	0	N	205	2013
Leyella	K12997	0.745157	2e-06	0.000514	N	837	2029
Leyella	K13730	0.864438	0	0	N	324	2114
Leyella	K15125	0.862117	0	0	N	324	2121
Leyella	K05964	0.885788	0	0	N	324	2178
Leyella	K03146	0.895999	0	0	N	205	2223
Leyella	K06931	0.788147	0	7.1e-05	N	601	2272
Leyella	K03316	-0.77579	0	0.000134	N	656	2278
Leyella	K09144	0.972543	0	0	N	205	2373
Leyella	K08152	1	0	0	N	205	2377
Leyella	K12991	1	0	0	N	205	2378
Leyella	K20530	0.726829	5e-06	0.001032	N	976	2515
Leyella	K18221	0.924958	0	0	N	205	2561
Leyella	K07283	-0.712204	1e-05	0.00159	N	1198	2862
Bifidobacterium	K10005	0.732755	4e-06	0.00083	N	847	2536
Bifidobacterium	K00324	0.895639	0	0	N	265	2596
Bifidobacterium	K19577	0.913097	0	0	N	265	2622
Bifidobacterium	K06999	0.902982	0	0	N	265	2632
Bifidobacterium	K18955	0.991989	0	0	N	227	2641
Bifidobacterium	K03293	0.844014	0	2e-06	N	262	2681
Bifidobacterium	K21688	0.96907	0	0	N	227	2735
Bifidobacterium	K07768	0.96818	0	0	N	227	2738
Bifidobacterium	K22306	0.988094	0	0	N	227	2749
Bifidobacterium	K01494	0.792612	0	5.6e-05	N	583	2751
Bifidobacterium	K00982	0.932799	0	0	N	265	2793
Bifidobacterium	K16013	0.736315	4e-06	0.000728	N	583	2801
Bifidobacterium	K00851	0.847575	0	2e-06	N	265	2826
Bifidobacterium	K08300	0.740988	3e-06	0.000609	N	867	2834
Bifidobacterium	K13288	0.992767	0	0	N	227	2840
Bifidobacterium	K16235	0.968955	0	0	N	227	2844
Bifidobacterium	K00886	0.79684	0	4.4e-05	N	414	2845
Bifidobacterium	K08296	0.909212	0	0	N	265	2858
Bifidobacterium	K00325	0.888296	0	0	N	265	2861
Bifidobacterium	K05838	0.910325	0	0	N	265	2873
Bifidobacterium	K05524	0.838006	0	3e-06	N	265	2874
Bifidobacterium	K13525	0.74923	2e-06	0.000436	N	443	2876
Bifidobacterium	K12554	0.944754	0	0	N	227	2880
Bifidobacterium	K00990	0.913097	0	0	N	265	2881
Bifidobacterium	K03457	0.722519	7e-06	0.001203	N	583	2885
Bifidobacterium	K09118	0.700712	1.6e-05	0.002259	N	640	2899
Bifidobacterium	K01354	0.911883	0	0	N	265	2915
Bifidobacterium	K10805	0.911883	0	0	N	265	2921
Bifidobacterium	K06191	0.990877	0	0	N	227	2922
Bifidobacterium	K07776	0.747441	2e-06	0.000468	N	640	2923
Bifidobacterium	K02074	0.87717	0	0	N	265	2928
Bifidobacterium	K05882	0.780944	0	0.000103	N	635	2966
Bifidobacterium	K20859	0.875612	0	0	N	227	2977
Bifidobacterium	K11788	0.884513	0	0	N	262	2986
Bifidobacterium	K15515	0.869826	0	0	N	262	2987
Bifidobacterium	K16147	0.834446	0	4e-06	N	426	2993
Bifidobacterium	K07230	0.811749	0	1.9e-05	N	414	2998
Bifidobacterium	K08168	0.935915	0	0	N	262	3009
Bifidobacterium	K02438	0.990764	0	0	N	227	3021
Bifidobacterium	K17067	0.892746	0	0	N	262	3024
Bifidobacterium	K14215	0.987984	0	0	N	227	3026
Bifidobacterium	K21273	0.987984	0	0	N	227	3027
Bifidobacterium	K07503	0.96818	0	0	N	227	3028
Bifidobacterium	K07243	0.987984	0	0	N	227	3029
Bifidobacterium	K02532	0.861816	0	0	N	262	3033
Bifidobacterium	K08776	0.983979	0	0	N	227	3039
Bifidobacterium	K16148	0.986759	0	0	N	227	3041
Bifidobacterium	K09009	0.984424	0	0	N	227	3042
Bifidobacterium	K07442	0.987984	0	0	N	227	3043
Bifidobacterium	K11263	0.986204	0	0	N	227	3044
Bifidobacterium	K18567	0.986091	0	0	N	227	3045
Bifidobacterium	K01389	0.986204	0	0	N	227	3046
Bifidobacterium	K03727	0.986204	0	0	N	227	3047
Bifidobacterium	K07177	0.986204	0	0	N	227	3048
Bifidobacterium	K13527	0.986204	0	0	N	227	3049
Bifidobacterium	K13571	0.986204	0	0	N	227	3050
Bifidobacterium	K20814	0.986204	0	0	N	227	3051
Bifidobacterium	K11533	0.988984	0	0	N	227	3053
Bifidobacterium	K11732	0.987426	0	0	N	227	3054
Bifidobacterium	K13570	0.987426	0	0	N	227	3055
Bifidobacterium	K09774	0.747441	2e-06	0.000468	N	811	3091
Bifidobacterium	K06048	0.796595	0	4.5e-05	N	265	3138
Bifidobacterium	K04342	0.924978	0	0	N	227	3145
Bifidobacterium	K11939	0.794663	0	5e-05	N	443	3160
Bifidobacterium	K18334	0.919028	0	0	N	227	3198
Bifidobacterium	K10545	0.809662	0	2.1e-05	N	265	3212
Bifidobacterium	K18205	0.955447	0	0	N	227	3214
Bifidobacterium	K18333	0.955447	0	0	N	227	3215
Bifidobacterium	K22322	0.955447	0	0	N	227	3216
Bifidobacterium	K00999	0.922752	0	0	N	227	3237
Bifidobacterium	K17640	0.917854	0	0	N	227	3240
Bifidobacterium	K14051	0.839208	0	3e-06	N	414	3463
Bifidobacterium	K05346	0.78982	0	6.5e-05	N	414	3521
Bifidobacterium	K01575	0.729563	5e-06	0.000935	N	443	3542
Bifidobacterium	K07457	0.768449	1e-06	0.000188	N	443	3563
Bifidobacterium	K13059	0.828315	0	6e-06	N	443	3570
Bifidobacterium	K18351	0.768449	1e-06	0.000188	N	443	3573
Bifidobacterium	K11738	0.894567	0	0	N	313	3656
Bifidobacterium	K16650	0.840365	0	3e-06	N	313	3668
Bifidobacterium	K11535	0.799541	0	3.8e-05	N	550	3669
Bifidobacterium	K05351	0.786944	0	7.6e-05	N	550	3670
Bifidobacterium	K18701	0.786944	0	7.6e-05	N	550	3675
Bifidobacterium	K03365	0.786944	0	7.6e-05	N	550	3692
Bifidobacterium	K16323	0.786944	0	7.6e-05	N	550	3693
Bifidobacterium	K11740	0.757743	1e-06	0.000305	N	645	3935
Bifidobacterium	K07062	0.767183	1e-06	0.0002	N	443	4003
Bifidobacterium	K19710	0.700295	1.6e-05	0.002289	N	443	4008
Bifidobacterium	K17330	0.733263	4e-06	0.000815	N	443	4033
Bifidobacterium	K07654	0.722372	7e-06	0.001209	N	443	4036
Bifidobacterium	K07670	0.722372	7e-06	0.001209	N	443	4037
Bifidobacterium	K17209	0.765379	1e-06	0.000217	N	443	4045
Bifidobacterium	K17331	0.746345	2e-06	0.00049	N	443	4048
Bifidobacterium	K21495	0.767183	1e-06	0.0002	N	443	4056
Bifidobacterium	K07978	0.743436	3e-06	0.000551	N	267	4170
Bifidobacterium	K13766	0.731294	4e-06	0.000877	N	267	4330
Alistipes	K07027	-0.703671	1.4e-05	0.002064	N	908	373
Alistipes	K03543	-0.703226	1.5e-05	0.002091	N	743	668
Alistipes	K05499	-0.730367	5e-06	0.000908	N	743	690
Alistipes	K03426	-0.750389	2e-06	0.000418	N	802	732
Alistipes	K01495	-0.720578	7e-06	0.001257	N	1120	762
Alistipes	K09125	-0.71168	1e-05	0.001607	N	972	948
Alistipes	K10764	-0.719244	8e-06	0.001257	N	1122	970
Alistipes	K10742	-0.708565	1.2e-05	0.001775	N	1248	1012
Alistipes	K05776	-0.727253	5e-06	0.001016	N	972	1015
Alistipes	K03885	-0.734816	4e-06	0.000768	N	908	1030
Alistipes	K19222	-0.702781	1.5e-05	0.002117	N	972	1041
Alistipes	K01659	-0.722803	6e-06	0.001191	N	908	1064
Alistipes	K07458	-0.712125	1e-05	0.00159	N	743	1095
Alistipes	K14379	-0.713459	1e-05	0.001524	N	972	1111
Alistipes	K00782	-0.706785	1.3e-05	0.001878	N	743	1113
Alistipes	K18928	-0.706785	1.3e-05	0.001878	N	743	1115
Alistipes	K18929	-0.706785	1.3e-05	0.001878	N	743	1116
Alistipes	K16345	-0.703671	1.4e-05	0.002064	N	743	1125
Alistipes	K00549	-0.70901	1.2e-05	0.001751	N	1243	1135
Alistipes	K00432	-0.758843	1e-06	0.000291	N	743	1138
Alistipes	K18831	-0.74594	2e-06	0.000498	N	743	1173
Alistipes	K03303	-0.702336	1.5e-05	0.002146	N	1341	1241
Alistipes	K21929	0.725918	6e-06	0.001066	N	657	1245
Alistipes	K09702	-0.735706	4e-06	0.000744	N	743	1257
Alistipes	K00943	0.764627	1e-06	0.000225	N	657	1347
Alistipes	K03722	0.702336	1.5e-05	0.002146	N	657	1631
Alistipes	K05589	0.775751	0	0.000134	N	657	1774
Alistipes	K03975	0.726363	6e-06	0.001049	N	490	1935
Alistipes	K02825	0.725473	6e-06	0.001083	N	990	1943
Alistipes	K07272	0.711235	1.1e-05	0.001629	N	1215	1963
Alistipes	K21012	0.750028	2e-06	0.000425	N	806	2052
Alistipes	K05340	0.726363	6e-06	0.001049	N	490	2110
Alistipes	K03179	0.727253	5e-06	0.001016	N	970	2117
Alistipes	K03767	0.70901	1.2e-05	0.001751	N	479	2128
Alistipes	K03098	0.721913	7e-06	0.001225	N	970	2175
Alistipes	K13486	0.703304	1.5e-05	0.002087	N	970	2206
Alistipes	K19005	0.81535	0	1.5e-05	N	490	2390
Alistipes	K19354	0.741491	3e-06	0.000597	N	490	2464
Alistipes	K09992	0.702414	1.5e-05	0.002142	N	490	2472
Alistipes	K09001	0.754394	1e-06	0.000354	N	490	2488
Alistipes	K01058	0.701446	1.6e-05	0.002205	N	436	2501
Alistipes	K00983	0.716574	8e-06	0.001376	N	520	2532
Alistipes	K00568	0.756618	1e-06	0.000322	N	221	2587
Alistipes	K06978	0.707675	1.2e-05	0.001828	N	1038	2588
Alistipes	K01589	0.851835	0	1e-06	N	221	2594
Alistipes	K00556	0.914127	0	0	N	221	2610
Alistipes	K11934	0.931924	0	0	N	221	2661
Alistipes	K07397	0.878532	0	0	N	221	2688
Alistipes	K21990	0.830848	0	5e-06	N	436	2736
Alistipes	K00683	0.803782	0	3e-05	N	221	2740
Alistipes	K15527	0.803782	0	3e-05	N	221	2742
Alistipes	K12140	0.881201	0	0	N	221	2773
Alistipes	K07109	0.951057	0	0	N	221	2813
Alistipes	K07707	0.92881	0	0	N	221	2836
Alistipes	K07283	0.883871	0	0	N	221	2862
Alistipes	K11782	0.999555	0	0	N	221	2868
Alistipes	K11784	0.999555	0	0	N	221	2869
Alistipes	K10774	0.792214	0	5.7e-05	N	490	2894
Alistipes	K00720	0.975973	0	0	N	221	2920
Alistipes	K16055	0.700111	1.7e-05	0.002299	N	490	2932
Alistipes	K18285	0.993771	0	0	N	221	2953
Alistipes	K09979	0.993771	0	0	N	221	2954
Alistipes	K11783	0.993771	0	0	N	221	2956
Alistipes	K11785	0.993771	0	0	N	221	2957
Alistipes	K20885	0.760623	1e-06	0.000268	N	490	2973
Alistipes	K03817	0.749944	2e-06	0.000426	N	807	2996
Alistipes	K03379	0.967182	0	0	N	221	3069
Alistipes	K07248	0.701891	1.5e-05	0.002179	N	490	3081
Alistipes	K07798	0.777086	0	0.000125	N	497	3102
Alistipes	K01194	0.931361	0	0	N	221	3136
Alistipes	K13735	0.883426	0	0	N	221	3182
Alistipes	K02655	0.70723	1.2e-05	0.001852	N	882	3310
Alistipes	K03668	0.934892	0	0	N	221	3380
Alistipes	K00491	0.806764	0	2.5e-05	N	520	3557
Alistipes	K03200	0.815387	0	1.5e-05	N	489	3759
Alistipes	K14949	0.905955	0	0	N	221	3776
Alistipes	K07081	0.905019	0	0	N	221	4007
Alistipes	K07480	0.740256	3e-06	0.000627	N	422	4021
Alistipes	K12526	0.836791	0	3e-06	N	422	4032
Alistipes	K22106	0.824305	0	8e-06	N	422	4059
Alistipes	K00082	0.803564	0	3e-05	N	528	4166
Alistipes	K05286	0.765853	1e-06	0.000213	N	422	4433
Alistipes	K17947	0.746643	2e-06	0.000484	N	422	4467
Alistipes	K13925	0.746643	2e-06	0.000484	N	422	4469
Massiliprevotella	K05787	0.894564	0	0	N	314	2666
Agathobacter	K08085	0.701805	1.5e-05	0.002181	N	171	3306
Agathobacter	K17763	0.928676	0	0	N	171	3405
Agathobacter	K01460	0.957036	0	0	N	171	3431
Agathobacter	K22409	0.957036	0	0	N	171	3432
Agathobacter	K01597	0.969917	0	0	N	171	3465
Agathobacter	K06545	1	0	0	N	171	3490
Agathobacter	K13912	1	0	0	N	171	3491
Parabacteroides	K02558	0.789544	0	6.6e-05	N	597	2170
Parabacteroides	K03620	0.761068	1e-06	0.000263	N	597	2199
Parabacteroides	K06281	0.759733	1e-06	0.000279	N	597	2200
Parabacteroides	K06282	0.759733	1e-06	0.000279	N	597	2201
Parabacteroides	K15915	0.721468	7e-06	0.001242	N	597	2240
Parabacteroides	K02473	0.722358	7e-06	0.001209	N	1028	2423
Parabacteroides	K18828	0.756174	1e-06	0.000328	N	753	2473
Parabacteroides	K01058	0.817575	0	1.3e-05	N	476	2501
Parabacteroides	K07722	0.809566	0	2.1e-05	N	250	2566
Parabacteroides	K07017	0.712125	1e-05	0.00159	N	1199	2696
Parabacteroides	K18427	0.838487	0	3e-06	N	250	2770
Parabacteroides	K00819	0.815795	0	1.4e-05	N	250	2774
Parabacteroides	K01476	0.884316	0	0	N	250	2800
Parabacteroides	K01337	0.951947	0	0	N	250	2817
Parabacteroides	K08321	0.850056	0	1e-06	N	250	2827
Parabacteroides	K18574	0.737486	3e-06	0.000696	N	891	2856
Parabacteroides	K02852	0.892325	0	0	N	250	2864
Parabacteroides	K19333	0.791324	0	6e-05	N	250	2866
Parabacteroides	K10774	0.723693	6e-06	0.001155	N	633	2894
Parabacteroides	K00863	0.823804	0	9e-06	N	250	2916
Parabacteroides	K13641	0.813571	0	1.7e-05	N	250	2939
Parabacteroides	K17218	0.901224	0	0	N	250	3034
Parabacteroides	K13016	0.935484	0	0	N	250	3052
Parabacteroides	K07248	0.78109	0	0.000102	N	633	3081
Parabacteroides	K07798	0.865628	0	0	N	250	3102
Parabacteroides	K00318	0.947942	0	0	N	250	3122
Parabacteroides	K21364	0.702781	1.5e-05	0.002117	N	633	3170
Parabacteroides	K06988	0.824694	0	8e-06	N	250	3174
Parabacteroides	K17108	0.754394	1e-06	0.000354	N	765	3285
Parabacteroides	K02626	0.844716	0	2e-06	N	250	3414
Parabacteroides	K07231	0.870523	0	0	N	250	3513
Parabacteroides	K01795	0.858954	0	1e-06	N	250	3587
Parabacteroides	K19804	0.721604	7e-06	0.001239	N	250	3943
Parabacteroides	K22213	0.842363	0	2e-06	N	406	4096
Roseburia	K09696	0.704561	1.4e-05	0.002015	N	1298	2597
Collinsella	K08972	0.701079	1.6e-05	0.002234	N	378	2533
Collinsella	K01060	0.716654	8e-06	0.001373	N	1156	2571
Collinsella	K01210	0.711314	1.1e-05	0.001627	N	681	2577
Collinsella	K01819	0.757815	1e-06	0.000304	N	747	2592
Collinsella	K18918	0.812639	0	1.8e-05	N	433	2602
Collinsella	K06962	0.76004	1e-06	0.000275	N	741	2604
Collinsella	K13787	0.77072	1e-06	0.00017	N	681	2618
[truncated: 3,298 more rows]

## Sheet: OW_Strong_Cluster
X_features	Y_features	association	p.values	q.values	Group	cluster_rank	KO_rank
Segatella	K07133	0.82229	9e-06	0.003181	OW	510	7
Segatella	K01992	-0.762049	9.4e-05	0.01825	OW	416	10
Segatella	K12132	0.817772	1.1e-05	0.003765	OW	664	12
Segatella	K01154	0.870483	1e-06	0.000322	OW	402	13
Segatella	K03832	0.780121	5e-05	0.012189	OW	980	14
Segatella	K03086	0.918676	0	8e-06	OW	370	24
Segatella	K06142	0.746989	0.000154	0.025874	OW	1113	34
Segatella	K01176	0.876507	0	0.000229	OW	440	36
Segatella	K03773	0.762049	9.4e-05	0.01825	OW	1113	38
Segatella	K00266	0.777109	5.6e-05	0.013174	OW	402	42
Segatella	K06921	0.847893	2e-06	0.001097	OW	370	43
Segatella	K01153	0.826808	7e-06	0.002659	OW	402	63
Segatella	K01209	0.736447	0.000213	0.031706	OW	461	64
Segatella	K21571	0.728916	0.000267	0.036699	OW	443	71
Segatella	K13993	0.899097	0	4.7e-05	OW	402	76
Segatella	K07273	0.899097	0	4.7e-05	OW	370	80
Segatella	K07154	0.875001	0	0.000251	OW	443	82
Segatella	K03772	0.831326	6e-06	0.002195	OW	510	105
Segatella	K01372	0.811748	1.4e-05	0.004618	OW	443	108
Segatella	K05366	0.813254	1.3e-05	0.004386	OW	701	113
Segatella	K03624	0.825302	7e-06	0.002817	OW	623	121
Segatella	K03324	0.743977	0.000169	0.027601	OW	1455	123
Segatella	K06113	0.876507	0	0.000229	OW	441	148
Segatella	K03531	0.793676	3e-05	0.008245	OW	600	152
Segatella	K06950	0.745483	0.000162	0.026749	OW	664	164
Segatella	K00784	0.847893	2e-06	0.001097	OW	402	216
Segatella	K01173	0.787651	3.7e-05	0.009812	OW	402	273
Segatella	K03320	0.840362	4e-06	0.00154	OW	461	505
Segatella	K08307	0.766567	8.1e-05	0.017404	OW	1113	551
Segatella	K07238	0.750001	0.00014	0.02427	OW	1203	569
Segatella	K07075	0.805724	1.8e-05	0.005681	OW	504	584
Segatella	K00661	-0.897591	0	5.3e-05	OW	397	595
Segatella	K07484	0.882531	0	0.000155	OW	347	625
Segatella	K07079	-0.805724	1.8e-05	0.005681	OW	755	631
Segatella	K07386	0.843374	3e-06	0.001351	OW	510	642
Segatella	K20866	0.819278	1e-05	0.003562	OW	441	647
Segatella	K21573	0.847893	2e-06	0.001097	OW	510	654
Segatella	K01198	0.80723	1.7e-05	0.005418	OW	461	663
Segatella	K21449	0.906628	0	2.5e-05	OW	347	667
Segatella	K00009	0.816266	1.1e-05	0.003963	OW	677	688
Segatella	K05499	0.802712	2e-05	0.00626	OW	778	690
Segatella	K07173	0.823796	8e-06	0.002985	OW	630	699
Segatella	K01443	-0.734941	0.000223	0.032709	OW	741	706
Segatella	K03534	0.777109	5.6e-05	0.013174	OW	441	710
Segatella	K01273	0.820784	9e-06	0.003363	OW	623	712
Segatella	K03525	-0.838856	4e-06	0.001643	OW	483	715
Segatella	K15342	0.7997	2.3e-05	0.006908	OW	768	721
Segatella	K09951	0.804218	1.9e-05	0.005963	OW	768	723
Segatella	K07316	0.82982	6e-06	0.002344	OW	600	743
Segatella	K06901	0.890061	0	9.2e-05	OW	347	748
Segatella	K03502	0.920182	0	7e-06	OW	351	749
Segatella	K04486	-0.858435	1e-06	0.000641	OW	477	752
Segatella	K04751	0.865965	1e-06	0.000422	OW	461	754
Segatella	K05919	0.90964	0	1.9e-05	OW	384	765
Segatella	K01181	0.921688	0	6e-06	OW	347	768
Segatella	K02619	-0.748495	0.000147	0.025083	OW	424	772
Segatella	K10947	-0.831326	6e-06	0.002195	OW	340	777
Segatella	K00243	0.71235	0.000425	0.049701	OW	2274	783
Segatella	K03719	0.750001	0.00014	0.02427	OW	1345	789
Segatella	K07000	0.969881	0	0	OW	309	792
Segatella	K01156	0.802712	2e-05	0.00626	OW	600	794
Segatella	K19157	0.930724	0	2e-06	OW	347	795
Segatella	K01768	0.743977	0.000169	0.027601	OW	1458	800
Segatella	K02038	-0.875001	0	0.000251	OW	414	820
Segatella	K02036	-0.876507	0	0.000229	OW	414	826
Segatella	K03218	-0.849399	2e-06	0.001021	OW	414	827
Segatella	K00865	0.72741	0.000279	0.03787	OW	1887	828
Segatella	K03925	-0.759037	0.000104	0.01968	OW	498	830
Segatella	K01734	-0.781627	4.7e-05	0.011692	OW	482	832
Segatella	K07646	-0.84488	3e-06	0.001262	OW	337	874
Segatella	K01487	0.765061	8.5e-05	0.017478	OW	701	879
Segatella	K20534	0.759037	0.000104	0.01968	OW	1203	886
Segatella	K03976	-0.867471	1e-06	0.000385	OW	397	896
Segatella	K02039	-0.847893	2e-06	0.001097	OW	414	907
Segatella	K02231	-0.826808	7e-06	0.002659	OW	337	917
Segatella	K07043	-0.804218	1.9e-05	0.005963	OW	755	925
Segatella	K00949	-0.859941	1e-06	0.00059	OW	359	932
Segatella	K11175	-0.855423	2e-06	0.000754	OW	477	944
Segatella	K06890	0.906628	0	2.5e-05	OW	347	945
Segatella	K01442	-0.832832	5e-06	0.002063	OW	340	947
Segatella	K02032	-0.718374	0.00036	0.044227	OW	934	949
Segatella	K00041	0.783133	4.4e-05	0.01116	OW	955	961
Segatella	K01620	-0.853917	2e-06	0.000813	OW	397	977
Segatella	K00763	-0.722892	0.000317	0.040347	OW	755	986
Segatella	K01182	0.868977	1e-06	0.000353	OW	347	990
Segatella	K01926	-0.7997	2.3e-05	0.006908	OW	755	1004
Segatella	K00560	-0.81476	1.2e-05	0.004169	OW	397	1005
Segatella	K05343	0.881025	0	0.000171	OW	347	1006
Segatella	K02226	-0.772591	6.5e-05	0.014833	OW	482	1009
Segatella	K06973	-0.864459	1e-06	0.000458	OW	414	1013
Segatella	K18954	0.787651	3.7e-05	0.009812	OW	771	1016
Segatella	K02557	0.918676	0	8e-06	OW	347	1017
Segatella	K03642	0.715362	0.000391	0.046875	OW	1235	1023
Segatella	K02031	-0.731929	0.000244	0.034536	OW	934	1026
Segatella	K01151	-0.884037	0	0.000141	OW	414	1028
Segatella	K02233	-0.832832	5e-06	0.002063	OW	337	1029
Segatella	K05795	0.899097	0	4.7e-05	OW	401	1031
Segatella	K03646	0.762049	9.4e-05	0.01825	OW	1168	1032
Segatella	K02361	0.778615	5.3e-05	0.012679	OW	701	1033
Segatella	K09797	0.831326	6e-06	0.002195	OW	402	1039
Segatella	K03500	-0.737953	0.000204	0.030683	OW	512	1043
Segatella	K01912	-0.881025	0	0.000171	OW	397	1049
Segatella	K00768	-0.838856	4e-06	0.001643	OW	337	1053
Segatella	K02217	-0.739459	0.000195	0.029704	OW	1611	1058
Segatella	K01012	-0.813254	1.3e-05	0.004386	OW	340	1062
Segatella	K01224	0.746989	0.000154	0.025874	OW	504	1065
Segatella	K02617	0.920182	0	7e-06	OW	347	1067
Segatella	K09680	0.771085	6.9e-05	0.015505	OW	402	1069
Segatella	K03442	-0.820784	9e-06	0.003363	OW	397	1070
Segatella	K03465	0.893073	0	7.3e-05	OW	326	1071
Segatella	K01274	0.84488	3e-06	0.001262	OW	517	1077
Segatella	K03929	0.795182	2.8e-05	0.007918	OW	504	1079
Segatella	K07497	-0.736447	0.000213	0.031706	OW	1675	1082
Segatella	K07301	-0.811748	1.4e-05	0.004618	OW	715	1085
Segatella	K04720	-0.778615	5.3e-05	0.012679	OW	340	1087
Segatella	K02190	-0.817772	1.1e-05	0.003765	OW	337	1090
Segatella	K01847	-0.775603	5.9e-05	0.013635	OW	942	1093
Segatella	K07458	0.873495	0	0.000276	OW	348	1095
Segatella	K15634	0.918676	0	8e-06	OW	369	1096
Segatella	K02851	-0.804218	1.9e-05	0.005963	OW	499	1102
Segatella	K07138	-0.778615	5.3e-05	0.012679	OW	995	1104
Segatella	K01813	0.734941	0.000223	0.032709	OW	1708	1108
Segatella	K00702	0.83735	4e-06	0.001711	OW	347	1117
Segatella	K00008	0.879519	0	0.000188	OW	347	1121
Segatella	K00077	-0.768073	7.7e-05	0.0168	OW	399	1123
Segatella	K01744	0.718374	0.00036	0.044227	OW	2106	1124
Segatella	K16345	0.72741	0.000279	0.03787	OW	1889	1125
Segatella	K08681	0.923194	0	5e-06	OW	326	1127
Segatella	K02371	-0.810242	1.5e-05	0.004895	OW	715	1131
Segatella	K06215	0.960844	0	0	OW	309	1132
Segatella	K02232	-0.828314	6e-06	0.002503	OW	337	1133
Segatella	K01163	-0.84488	3e-06	0.001262	OW	397	1134
Segatella	K09117	-0.870483	1e-06	0.000322	OW	453	1137
Segatella	K15640	0.905122	0	2.8e-05	OW	369	1139
Segatella	K02227	-0.828314	6e-06	0.002503	OW	337	1142
Segatella	K00040	0.83735	4e-06	0.001711	OW	347	1143
Segatella	K05801	0.816266	1.1e-05	0.003963	OW	517	1144
Segatella	K02224	-0.804218	1.9e-05	0.005963	OW	337	1145
Segatella	K03640	0.91717	0	9e-06	OW	348	1147
Segatella	K01858	0.766567	8.1e-05	0.017404	OW	402	1154
Segatella	K14445	0.757531	0.00011	0.020338	OW	1235	1156
Segatella	K07727	-0.83735	4e-06	0.001711	OW	359	1168
Segatella	K19353	0.900603	0	4.1e-05	OW	348	1169
Segatella	K19271	-0.823796	8e-06	0.002985	OW	337	1175
Segatella	K05802	0.796688	2.6e-05	0.007584	OW	575	1179
Segatella	K01708	0.71235	0.000425	0.049701	OW	1988	1187
Segatella	K03503	0.944278	0	0	OW	326	1193
Segatella	K02188	-0.805724	1.8e-05	0.005681	OW	337	1196
Segatella	K00616	-0.84488	3e-06	0.001262	OW	340	1197
Segatella	K01415	0.861447	1e-06	0.000543	OW	369	1200
Segatella	K02117	-0.911146	0	1.7e-05	OW	359	1201
Segatella	K02775	0.722892	0.000317	0.040347	OW	1988	1202
Segatella	K03694	0.781627	4.7e-05	0.011692	OW	402	1203
Segatella	K06891	0.781627	4.7e-05	0.011692	OW	402	1206
Segatella	K00537	-0.83735	4e-06	0.001711	OW	414	1207
Segatella	K06042	-0.805724	1.8e-05	0.005681	OW	337	1208
Segatella	K02123	-0.911146	0	1.7e-05	OW	359	1212
Segatella	K00595	-0.795182	2.8e-05	0.007918	OW	337	1215
Segatella	K02118	-0.911146	0	1.7e-05	OW	359	1216
Segatella	K01095	0.745483	0.000162	0.026749	OW	504	1219
Segatella	K05800	0.871989	1e-06	0.000294	OW	402	1223
Segatella	K05936	-0.769579	7.3e-05	0.016144	OW	337	1225
Segatella	K05946	-0.716868	0.000376	0.045426	OW	2153	1227
Segatella	K07213	0.911146	0	1.7e-05	OW	378	1232
Segatella	K03549	0.930724	0	2e-06	OW	348	1233
Segatella	K03579	0.834338	5e-06	0.001953	OW	575	1244
Segatella	K21929	-0.721386	0.000331	0.041638	OW	810	1245
Segatella	K00048	-0.864459	1e-06	0.000458	OW	340	1252
Segatella	K21470	0.94729	0	0	OW	336	1259
Segatella	K00045	0.816266	1.1e-05	0.003963	OW	575	1260
Segatella	K21063	0.84488	3e-06	0.001262	OW	402	1279
Segatella	K02120	-0.915664	0	1.1e-05	OW	359	1289
Segatella	K02124	-0.911146	0	1.7e-05	OW	359	1291
Segatella	K01961	-0.875001	0	0.000251	OW	349	1294
Segatella	K22278	-0.80723	1.7e-05	0.005418	OW	471	1295
Segatella	K01191	-0.856929	1e-06	0.000697	OW	482	1297
Segatella	K03394	-0.777109	5.6e-05	0.013174	OW	337	1315
Segatella	K02654	-0.748495	0.000147	0.025083	OW	1223	1317
Segatella	K00390	0.921688	0	6e-06	OW	347	1319
Segatella	K05788	0.819278	1e-05	0.003562	OW	575	1321
Segatella	K01207	-0.754519	0.000121	0.021855	OW	995	1323
Segatella	K16139	0.819278	1e-05	0.003562	OW	575	1325
Segatella	K19304	0.980423	0	0	OW	309	1326
Segatella	K03778	-0.813254	1.3e-05	0.004386	OW	337	1336
Segatella	K00091	0.912652	0	1.5e-05	OW	377	1337
Segatella	K17624	0.906628	0	2.5e-05	OW	388	1339
Segatella	K00647	0.795182	2.8e-05	0.007918	OW	504	1341
Segatella	K07165	0.864784	1e-06	0.000454	OW	463	1342
Segatella	K03386	-0.813254	1.3e-05	0.004386	OW	700	1344
Segatella	K00943	-0.718374	0.00036	0.044227	OW	652	1347
Segatella	K07221	-0.760543	9.9e-05	0.018978	OW	942	1350
Segatella	K11105	-0.783133	4.4e-05	0.01116	OW	340	1352
Segatella	K05338	0.959338	0	0	OW	309	1360
Segatella	K01092	-0.885543	0	0.000127	OW	397	1371
Segatella	K01101	0.82229	9e-06	0.003181	OW	638	1381
Segatella	K08279	0.914158	0	1.3e-05	OW	347	1385
Segatella	K03474	-0.790664	3.3e-05	0.008949	OW	397	1386
Segatella	K02433	-0.760543	9.9e-05	0.018978	OW	512	1388
Segatella	K00180	-0.80723	1.7e-05	0.005418	OW	397	1391
Segatella	K00179	-0.80723	1.7e-05	0.005418	OW	397	1392
Segatella	K11927	-0.777109	5.6e-05	0.013174	OW	482	1393
Segatella	K05794	0.96235	0	0	OW	326	1394
Segatella	K02481	-0.760543	9.9e-05	0.018978	OW	334	1399
Segatella	K00633	-0.722892	0.000317	0.040347	OW	1987	1400
Segatella	K00901	-0.881025	0	0.000171	OW	359	1403
Segatella	K02434	-0.760543	9.9e-05	0.018978	OW	512	1406
Segatella	K07452	0.870483	1e-06	0.000322	OW	452	1410
Segatella	K00023	0.849399	2e-06	0.001021	OW	504	1411
Segatella	K03749	0.987934	0	0	OW	309	1412
Segatella	K22300	0.986447	0	0	OW	309	1415
Segatella	K02096	0.987934	0	0	OW	309	1416
Segatella	K02286	0.987934	0	0	OW	309	1417
Segatella	K02290	0.987934	0	0	OW	309	1418
Segatella	K02630	0.987934	0	0	OW	309	1419
Segatella	K05378	0.987934	0	0	OW	309	1420
Segatella	K05379	0.987934	0	0	OW	309	1421
Segatella	K05380	0.987934	0	0	OW	309	1422
Segatella	K19166	0.906628	0	2.5e-05	OW	378	1424
Segatella	K07404	-0.725904	0.000291	0.038256	OW	715	1426
Segatella	K02805	-0.847893	2e-06	0.001097	OW	349	1429
Segatella	K02121	-0.902109	0	3.7e-05	OW	359	1430
Segatella	K01966	-0.796688	2.6e-05	0.007584	OW	334	1431
Segatella	K01246	-0.81476	1.2e-05	0.004169	OW	421	1435
Segatella	K00561	0.929218	0	3e-06	OW	351	1439
Segatella	K08087	0.972851	0	0	OW	309	1440
Segatella	K21963	0.972851	0	0	OW	309	1441
Segatella	K09790	-0.853917	2e-06	0.000813	OW	340	1447
Segatella	K02435	-0.793676	3e-05	0.008245	OW	512	1448
Segatella	K07443	-0.840362	4e-06	0.00154	OW	414	1451
Segatella	K18650	0.912652	0	1.5e-05	OW	326	1455
Segatella	K00887	-0.888555	0	0.000102	OW	359	1459
Segatella	K18139	-0.7997	2.3e-05	0.006908	OW	334	1461
Segatella	K10297	0.94614	0	0	OW	309	1462
Segatella	K05606	-0.768073	7.7e-05	0.0168	OW	942	1467
Segatella	K10716	-0.870483	1e-06	0.000322	OW	340	1468
Segatella	K02669	-0.825302	7e-06	0.002817	OW	424	1470
Segatella	K07455	0.90964	0	1.9e-05	OW	383	1476
Segatella	K09809	-0.762049	9.4e-05	0.01825	OW	1095	1483
Segatella	K01259	0.864459	1e-06	0.000458	OW	452	1487
Segatella	K01271	-0.826808	7e-06	0.002659	OW	610	1488
Segatella	K00833	-0.768073	7.7e-05	0.0168	OW	334	1494
Segatella	K05386	0.956259	0	0	OW	329	1498
Segatella	K02653	-0.780121	5e-05	0.012189	OW	424	1501
Segatella	K07588	-0.784639	4.2e-05	0.010722	OW	942	1503
Segatella	K01546	-0.79217	3.1e-05	0.008566	OW	334	1504
Segatella	K07304	-0.786145	4e-05	0.010265	OW	399	1505
Segatella	K06911	-0.784639	4.2e-05	0.010722	OW	360	1506
Segatella	K18785	-0.781627	4.7e-05	0.011692	OW	340	1509
Segatella	K01547	-0.780121	5e-05	0.012189	OW	334	1514
Segatella	K07533	-0.748495	0.000147	0.025083	OW	1223	1520
Segatella	K01818	-0.838856	4e-06	0.001643	OW	334	1524
Segatella	K01935	-0.775603	5.9e-05	0.013635	OW	334	1525
Segatella	K03741	-0.867471	1e-06	0.000385	OW	340	1526
Segatella	K19802	-0.730423	0.000255	0.035513	OW	1254	1527
Segatella	K01548	-0.79217	3.1e-05	0.008566	OW	334	1531
Segatella	K02169	-0.734941	0.000223	0.032709	OW	334	1533
Segatella	K19171	0.929218	0	3e-06	OW	329	1535
Segatella	K00001	-0.71235	0.000425	0.049701	OW	2272	1540
Segatella	K01626	-0.763555	9e-05	0.017565	OW	512	1541
Segatella	K01192	-0.790664	3.3e-05	0.008949	OW	335	1545
Segatella	K01834	-0.888555	0	0.000102	OW	419	1546
Segatella	K01584	0.951808	0	0	OW	329	1548
Segatella	K08678	-0.885543	0	0.000127	OW	349	1549
Segatella	K07679	0.956686	0	0	OW	329	1550
Segatella	K20955	0.960784	0	0	OW	329	1551
Segatella	K02489	0.960784	0	0	OW	329	1552
Segatella	K08676	-0.759037	0.000104	0.01968	OW	942	1553
Segatella	K04655	-0.728916	0.000267	0.036699	OW	1223	1557
Segatella	K06897	-0.820784	9e-06	0.003363	OW	529	1561
Segatella	K20265	-0.873495	0	0.000276	OW	419	1562
Segatella	K03644	-0.778615	5.3e-05	0.012679	OW	942	1564
Segatella	K01965	-0.751507	0.000133	0.023409	OW	334	1566
Segatella	K09607	0.775603	5.9e-05	0.013635	OW	1024	1567
Segatella	K00128	-0.798194	2.5e-05	0.007259	OW	529	1578
Segatella	K03801	-0.790664	3.3e-05	0.008949	OW	334	1585
Segatella	K03306	-0.873495	0	0.000276	OW	419	1595
Segatella	K07735	-0.751507	0.000133	0.023409	OW	942	1596
Segatella	K03826	-0.772591	6.5e-05	0.014833	OW	424	1604
Segatella	K09121	-0.757531	0.00011	0.020338	OW	509	1605
Segatella	K06019	-0.82982	6e-06	0.002344	OW	447	1606
Segatella	K13652	-0.808736	1.6e-05	0.005136	OW	349	1610
Segatella	K08234	0.739459	0.000195	0.029704	OW	1608	1613
Segatella	K13542	-0.762049	9.4e-05	0.01825	OW	424	1615
Segatella	K02122	-0.742471	0.000178	0.028312	OW	495	1616
Segatella	K01251	-0.850905	2e-06	0.000946	OW	499	1618
Segatella	K02119	-0.742471	0.000178	0.028312	OW	495	1620
Segatella	K01805	-0.746989	0.000154	0.025874	OW	1402	1626
Segatella	K06196	-0.832832	5e-06	0.002063	OW	587	1629
Segatella	K03286	-0.784639	4.2e-05	0.010722	OW	360	1630
Segatella	K03313	-0.823796	8e-06	0.002985	OW	419	1640
Segatella	K01580	-0.826808	7e-06	0.002659	OW	360	1643
Segatella	K00666	-0.789158	3.5e-05	0.00938	OW	373	1644
Segatella	K06898	-0.795182	2.8e-05	0.007918	OW	509	1645
Segatella	K12942	-0.787651	3.7e-05	0.009812	OW	358	1648
Segatella	K19068	-0.83735	4e-06	0.001711	OW	349	1656
Segatella	K19405	-0.753013	0.000127	0.022677	OW	512	1660
Segatella	K09793	-0.80723	1.7e-05	0.005418	OW	360	1664
Segatella	K06975	-0.753013	0.000127	0.022677	OW	1299	1665
Segatella	K02614	-0.823796	8e-06	0.002985	OW	391	1667
Segatella	K06864	-0.724398	0.000304	0.03906	OW	509	1669
Segatella	K17716	-0.840362	4e-06	0.00154	OW	349	1671
Segatella	K01709	-0.780121	5e-05	0.012189	OW	337	1672
Segatella	K21739	-0.828314	6e-06	0.002503	OW	360	1674
Segatella	K03430	-0.790664	3.3e-05	0.008949	OW	349	1675
Segatella	K19997	-0.826808	7e-06	0.002659	OW	349	1679
Segatella	K19117	-0.745483	0.000162	0.026749	OW	512	1681
Segatella	K19119	-0.745483	0.000162	0.026749	OW	512	1682
Segatella	K01070	-0.740965	0.000186	0.028741	OW	942	1683
Segatella	K18815	-0.731929	0.000244	0.034536	OW	335	1691
Segatella	K18300	-0.801206	2.2e-05	0.006572	OW	334	1695
Segatella	K18138	-0.780121	5e-05	0.012189	OW	335	1699
Segatella	K01057	-0.793676	3e-05	0.008245	OW	861	1700
Segatella	K02007	-0.808736	1.6e-05	0.005136	OW	509	1702
Segatella	K02008	-0.847893	2e-06	0.001097	OW	509	1704
Segatella	K12343	-0.748495	0.000147	0.025083	OW	334	1710
Segatella	K00254	-0.772591	6.5e-05	0.014833	OW	1050	1715
Segatella	K00033	-0.832832	5e-06	0.002063	OW	419	1717
Segatella	K00275	-0.7997	2.3e-05	0.006908	OW	360	1718
Segatella	K01297	-0.743977	0.000169	0.027601	OW	1456	1721
Segatella	K01845	-0.751507	0.000133	0.023409	OW	512	1722
Segatella	K00968	-0.756025	0.000115	0.021121	OW	695	1729
Segatella	K01573	-0.742471	0.000178	0.028312	OW	334	1731
Segatella	K02472	-0.718374	0.00036	0.044227	OW	2105	1735
Segatella	K07665	-0.789158	3.5e-05	0.00938	OW	906	1736
Segatella	K00036	-0.859941	1e-06	0.00059	OW	419	1747
Segatella	K19411	-0.795182	2.8e-05	0.007918	OW	512	1752
Segatella	K01667	-0.748495	0.000147	0.025083	OW	1371	1753
Segatella	K01843	-0.783133	4.4e-05	0.01116	OW	610	1762
Segatella	K05306	-0.774097	6.2e-05	0.014223	OW	421	1764
Segatella	K01470	-0.787651	3.7e-05	0.009812	OW	419	1765
Segatella	K15669	-0.798194	2.5e-05	0.007259	OW	404	1768
Segatella	K00978	-0.751507	0.000133	0.023409	OW	424	1769
Segatella	K02160	-0.737953	0.000204	0.030683	OW	1640	1776
Segatella	K02100	-0.793676	3e-05	0.008245	OW	391	1779
Segatella	K07175	-0.750001	0.00014	0.02427	OW	695	1782
Segatella	K01749	-0.769579	7.3e-05	0.016144	OW	424	1783
Segatella	K01634	-0.826808	7e-06	0.002659	OW	360	1786
Segatella	K02006	-0.748495	0.000147	0.025083	OW	509	1788
Segatella	K08314	-0.805724	1.8e-05	0.005681	OW	360	1790
Segatella	K15725	-0.751507	0.000133	0.023409	OW	695	1795
Segatella	K07078	-0.7997	2.3e-05	0.006908	OW	360	1801
Segatella	K18234	-0.769579	7.3e-05	0.016144	OW	424	1802
Segatella	K01599	-0.724398	0.000304	0.03906	OW	424	1807
Segatella	K04047	-0.810242	1.5e-05	0.004895	OW	419	1810
Segatella	K03709	-0.79217	3.1e-05	0.008566	OW	883	1814
Segatella	K08217	-0.82229	9e-06	0.003181	OW	639	1835
Segatella	K13821	-0.71988	0.000345	0.042906	OW	1442	1837
Segatella	K01902	-0.819278	1e-05	0.003562	OW	419	1838
Segatella	K01903	-0.820784	9e-06	0.003363	OW	419	1839
Segatella	K02651	-0.718374	0.00036	0.044227	OW	695	1841
Segatella	K09758	-0.820784	9e-06	0.003363	OW	349	1842
Segatella	K00156	-0.739459	0.000195	0.029704	OW	695	1848
Segatella	K00658	-0.7997	2.3e-05	0.006908	OW	360	1851
Segatella	K03297	-0.737953	0.000204	0.030683	OW	609	1855
Segatella	K07071	-0.83735	4e-06	0.001711	OW	497	1862
Segatella	K09181	-0.72741	0.000279	0.03787	OW	695	1863
Segatella	K16264	-0.71235	0.000425	0.049701	OW	1050	1866
Segatella	K01910	0.715362	0.000391	0.046875	OW	2193	1868
Segatella	K06139	-0.745483	0.000162	0.026749	OW	1254	1875
Segatella	K01807	-0.838856	4e-06	0.001643	OW	419	1880
Segatella	K00123	-0.766567	8.1e-05	0.017404	OW	495	1888
Segatella	K16937	-0.849399	2e-06	0.001021	OW	497	1892
Segatella	K14415	-0.765061	8.5e-05	0.017478	OW	424	1897
Segatella	K01841	-0.743977	0.000169	0.027601	OW	695	1907
Segatella	K03594	-0.80723	1.7e-05	0.005418	OW	745	1908
Segatella	K16936	-0.841868	3e-06	0.001445	OW	497	1912
Segatella	K10679	-0.776413	5.7e-05	0.013409	OW	1011	1913
Segatella	K11645	-0.834338	5e-06	0.001953	OW	360	1916
Segatella	K08961	-0.739459	0.000195	0.029704	OW	965	1922
Segatella	K07220	-0.772591	6.5e-05	0.014833	OW	482	1932
Segatella	K03975	-0.790664	3.3e-05	0.008949	OW	482	1935
Segatella	K09940	-0.79217	3.1e-05	0.008566	OW	884	1939
Segatella	K08169	-0.772591	6.5e-05	0.014833	OW	745	1941
Segatella	K03931	-0.7997	2.3e-05	0.006908	OW	801	1942
Segatella	K13582	-0.783133	4.4e-05	0.01116	OW	512	1960
Segatella	K07272	-0.724398	0.000304	0.03906	OW	1961	1963
Segatella	K09939	-0.783133	4.4e-05	0.01116	OW	404	1964
Segatella	K08325	-0.715362	0.000391	0.046875	OW	2194	1981
Segatella	K16044	-0.834338	5e-06	0.001953	OW	422	1987
Segatella	K13002	-0.736447	0.000213	0.031706	OW	1254	1994
Segatella	K02002	-0.766567	8.1e-05	0.017404	OW	360	2010
Segatella	K05520	-0.808736	1.6e-05	0.005136	OW	649	2011
Segatella	K02171	-0.731929	0.000244	0.034536	OW	1780	2035
Segatella	K01523	-0.713856	0.000408	0.048247	OW	2240	2036
Segatella	K00076	-0.768073	7.7e-05	0.0168	OW	349	2045
Segatella	K07403	-0.748495	0.000147	0.025083	OW	1370	2054
Segatella	K07289	-0.750001	0.00014	0.02427	OW	661	2062
Segatella	K00060	-0.721386	0.000331	0.041638	OW	629	2068
Segatella	K00627	-0.756025	0.000115	0.021121	OW	512	2076
Segatella	K02009	-0.831326	6e-06	0.002195	OW	477	2081
Segatella	K17324	-0.760543	9.9e-05	0.018978	OW	404	2089
Segatella	K05340	-0.739459	0.000195	0.029704	OW	1614	2110
Segatella	K03179	-0.718374	0.00036	0.044227	OW	593	2117
Segatella	K09778	-0.72741	0.000279	0.03787	OW	1886	2120
Segatella	K02022	-0.728916	0.000267	0.036699	OW	1853	2123
Segatella	K11381	-0.856929	1e-06	0.000697	OW	450	2127
Segatella	K02001	-0.763555	9e-05	0.017565	OW	360	2130
Segatella	K02000	-0.763555	9e-05	0.017565	OW	360	2131
Segatella	K07118	-0.820784	9e-06	0.003363	OW	447	2134
Segatella	K21749	-0.84488	3e-06	0.001262	OW	349	2140
Segatella	K19052	-0.772591	6.5e-05	0.014833	OW	965	2142
Segatella	K03578	-0.765061	8.5e-05	0.017478	OW	1129	2144
Segatella	K07343	-0.768073	7.7e-05	0.0168	OW	1095	2146
Segatella	K09924	-0.805724	1.8e-05	0.005681	OW	605	2154
Segatella	K22130	-0.80723	1.7e-05	0.005418	OW	514	2163
Segatella	K03605	-0.826808	7e-06	0.002659	OW	609	2167
Segatella	K03098	-0.753013	0.000127	0.022677	OW	593	2175
Segatella	K00674	-0.71988	0.000345	0.042906	OW	1810	2184
Segatella	K03818	-0.724398	0.000304	0.03906	OW	1254	2187
Segatella	K05792	0.760543	9.9e-05	0.018978	OW	629	2188
Segatella	K07318	-0.765061	8.5e-05	0.017478	OW	629	2191
Segatella	K03429	-0.718374	0.00036	0.044227	OW	495	2193
Segatella	K10563	-0.762049	9.4e-05	0.01825	OW	661	2195
Segatella	K03620	-0.756025	0.000115	0.021121	OW	609	2199
Segatella	K06281	-0.756025	0.000115	0.021121	OW	609	2200
Segatella	K06282	-0.756025	0.000115	0.021121	OW	609	2201
Segatella	K01792	-0.73597	0.000216	0.032055	OW	1678	2205
Segatella	K05791	0.823991	8e-06	0.002965	OW	629	2215
Segatella	K21487	0.823991	8e-06	0.002965	OW	629	2216
Segatella	K11392	-0.864459	1e-06	0.000458	OW	424	2224
Segatella	K00598	-0.845516	3e-06	0.001233	OW	512	2225
Segatella	K22468	-0.813254	1.3e-05	0.004386	OW	514	2229
Segatella	K07223	-0.816266	1.1e-05	0.003963	OW	541	2231
Segatella	K08084	-0.716868	0.000376	0.045426	OW	2152	2243
Segatella	K05783	-0.7997	2.3e-05	0.006908	OW	514	2244
Segatella	K00380	-0.732858	0.000237	0.034014	OW	1254	2246
Segatella	K00844	-0.817772	1.1e-05	0.003765	OW	541	2251
Segatella	K06970	-0.796688	2.6e-05	0.007584	OW	514	2259
Segatella	K01590	-0.769579	7.3e-05	0.016144	OW	360	2260
Segatella	K03449	-0.717311	0.000371	0.045012	OW	355	2277
Segatella	K00184	-0.749623	0.000142	0.024497	OW	463	2281
Segatella	K01387	-0.833899	5e-06	0.001986	OW	420	2285
Segatella	K00612	-0.755536	0.000117	0.021421	OW	1254	2289
Segatella	K19224	-0.775603	5.9e-05	0.013635	OW	1023	2292
Segatella	K21977	-0.793676	3e-05	0.008245	OW	635	2295
Segatella	K08680	-0.730423	0.000255	0.035513	OW	463	2298
Segatella	K00185	-0.713424	0.000413	0.048712	OW	463	2304
Segatella	K13009	-0.721386	0.000331	0.041638	OW	2024	2308
Segatella	K13503	-0.72476	0.000301	0.038772	OW	1254	2309
Segatella	K09914	-0.751984	0.000131	0.023228	OW	1254	2310
Segatella	K07276	-0.731049	0.000251	0.035228	OW	1254	2312
Segatella	K13894	-0.737365	0.000208	0.031071	OW	1254	2313
Segatella	K13895	-0.737365	0.000208	0.031071	OW	1254	2314
Segatella	K16705	-0.754642	0.000121	0.021789	OW	1275	2318
Segatella	K09819	-0.714965	0.000396	0.047284	OW	2201	2339
Segatella	K19429	-0.724671	0.000301	0.038831	OW	1956	2374
Segatella	K02839	-0.723164	0.000315	0.040077	OW	1956	2376
Segatella	K04028	-0.733435	0.000233	0.033737	OW	495	2404
Segatella	K01023	-0.713856	0.000408	0.048247	OW	1005	2418
Segatella	K13004	0.733032	0.000236	0.033934	OW	1742	2437
Segatella	K09992	-0.71988	0.000345	0.042906	OW	482	2472
Segatella	K00853	-0.783133	4.4e-05	0.01116	OW	954	2477
Segatella	K09684	-0.716868	0.000376	0.045426	OW	2155	2478
Segatella	K03830	-0.832832	5e-06	0.002063	OW	482	2489
Segatella	K04029	-0.72741	0.000279	0.03787	OW	1888	2523
Segatella	K19147	0.831326	6e-06	0.002195	OW	355	2544
Segatella	K00568	-0.716868	0.000376	0.045426	OW	2156	2587
Segatella	K07014	0.899097	0	4.7e-05	OW	355	2629
Segatella	K06714	-0.786145	4e-05	0.010265	OW	710	2637
Segatella	K03325	-0.781627	4.7e-05	0.011692	OW	965	2650
Segatella	K06974	0.926684	0	3e-06	OW	355	2656
Segatella	K11934	-0.769579	7.3e-05	0.016144	OW	1076	2661
Segatella	K13051	-0.777109	5.6e-05	0.013174	OW	1005	2680
Segatella	K20429	-0.721386	0.000331	0.041638	OW	2025	2700
Segatella	K21055	-0.713856	0.000408	0.048247	OW	2239	2721
Segatella	K00819	-0.716868	0.000376	0.045426	OW	1182	2774
Segatella	K04940	-0.734941	0.000223	0.032709	OW	429	2854
Segatella	K10774	-0.760543	9.9e-05	0.018978	OW	1182	2894
Segatella	K16055	-0.757531	0.00011	0.020338	OW	1182	2932
Segatella	K01466	-0.774097	6.2e-05	0.014223	OW	367	2946
Segatella	K00520	-0.750001	0.00014	0.02427	OW	429	2979
Segatella	K11904	-0.724398	0.000304	0.03906	OW	1962	2991
Segatella	K07302	-0.715362	0.000391	0.046875	OW	593	2994
Segatella	K15509	-0.831326	6e-06	0.002195	OW	594	3062
Segatella	K04030	-0.766567	8.1e-05	0.017404	OW	1112	3079
Segatella	K07248	-0.808736	1.6e-05	0.005136	OW	738	3081
Segatella	K03093	-0.728916	0.000267	0.036699	OW	482	3088
Segatella	K07798	-0.766567	8.1e-05	0.017404	OW	593	3102
Segatella	K01730	-0.730423	0.000255	0.035513	OW	1182	3104
Segatella	K00880	-0.713856	0.000408	0.048247	OW	2238	3105
Segatella	K04750	-0.747858	0.00015	0.025497	OW	429	3109
Segatella	K03825	-0.796688	2.6e-05	0.007584	OW	482	3118
Segatella	K13890	-0.766567	8.1e-05	0.017404	OW	1077	3130
Segatella	K11031	-0.733435	0.000233	0.033737	OW	1182	3150
Segatella	K21364	-0.733435	0.000233	0.033737	OW	1182	3170
Segatella	K06988	-0.831326	6e-06	0.002195	OW	593	3174
Segatella	K00004	-0.730015	0.000258	0.035872	OW	429	3180
Segatella	K03656	-0.768073	7.7e-05	0.0168	OW	594	3207
Segatella	K01623	-0.784314	4.3e-05	0.010836	OW	429	3277
Segatella	K00288	-0.760543	9.9e-05	0.018978	OW	594	3294
Segatella	K01799	-0.718077	0.000363	0.044447	OW	429	3359
Segatella	K11636	-0.768073	7.7e-05	0.0168	OW	1096	3363
Segatella	K03668	-0.786441	3.9e-05	0.010191	OW	926	3380
Segatella	K01909	-0.762049	9.4e-05	0.01825	OW	594	3425
Segatella	K22348	-0.730525	0.000254	0.035466	OW	429	3430
Segatella	K13891	-0.769579	7.3e-05	0.016144	OW	1077	3435
Segatella	K03326	-0.738984	0.000198	0.030011	OW	862	3520
Segatella	K19814	-0.739065	0.000197	0.029962	OW	1623	3522
Segatella	K07457	-0.793363	3e-05	0.008284	OW	758	3563
Segatella	K15855	-0.789651	3.5e-05	0.009265	OW	429	3644
Segatella	K05881	-0.730697	0.000253	0.03534	OW	1810	3728
Segatella	K03200	-0.761151	9.7e-05	0.018768	OW	593	3759
Segatella	K01444	-0.778615	5.3e-05	0.012679	OW	355	3772
Segatella	K19244	-0.73659	0.000212	0.031595	OW	1657	3924
Segatella	K19710	-0.741522	0.000183	0.028707	OW	758	4008
Segatella	K16874	-0.761049	9.7e-05	0.018813	OW	387	4194
Bacteroides	K02004	0.813534	1.3e-05	0.004347	OW	697	2
Bacteroides	K01990	0.733835	0.000231	0.033416	OW	1727	9
Bacteroides	K01992	0.890226	0	9.1e-05	OW	416	10
Bacteroides	K03086	-0.774436	6.1e-05	0.014088	OW	1033	24
Bacteroides	K01176	-0.748872	0.000145	0.024879	OW	1359	36
Bacteroides	K01091	0.72782	0.000275	0.037499	OW	1876	48
Bacteroides	K03499	0.717293	0.000371	0.045012	OW	2134	73
Bacteroides	K02078	0.748872	0.000145	0.024879	OW	1361	74
Bacteroides	K03498	0.754887	0.00012	0.021657	OW	1262	93
Bacteroides	K03296	0.762406	9.3e-05	0.018092	OW	1161	94
Bacteroides	K21071	0.757895	0.000108	0.020185	OW	822	109
Bacteroides	K03624	-0.753383	0.000126	0.022487	OW	1284	121
Bacteroides	K00566	0.796992	2.6e-05	0.007507	OW	822	151
Bacteroides	K01572	0.831579	6e-06	0.002176	OW	591	178
Bacteroides	K02016	0.718797	0.000356	0.04381	OW	2083	184
Bacteroides	K00661	0.900752	0	4.1e-05	OW	397	595
Bacteroides	K07079	0.783459	4.4e-05	0.011073	OW	774	631
Bacteroides	K21449	-0.733835	0.000231	0.033416	OW	946	667
Bacteroides	K07173	-0.720301	0.000341	0.042524	OW	2041	699
Bacteroides	K01443	0.807519	1.7e-05	0.00537	OW	741	706
Bacteroides	K01273	-0.750376	0.000138	0.024031	OW	1284	712
Bacteroides	K03525	0.783459	4.4e-05	0.011073	OW	483	715
Bacteroides	K03502	-0.846617	3e-06	0.001169	OW	351	749
Bacteroides	K04486	0.806015	1.8e-05	0.005628	OW	477	752
Bacteroides	K05919	-0.765414	8.4e-05	0.017478	OW	1121	765
Bacteroides	K01181	-0.735338	0.000221	0.0325	OW	946	768
Bacteroides	K02619	0.840602	3e-06	0.001532	OW	424	772
Bacteroides	K06213	0.777444	5.5e-05	0.013078	OW	431	775
Bacteroides	K10947	0.845113	3e-06	0.00125	OW	340	777
Bacteroides	K07000	-0.855639	2e-06	0.000745	OW	465	792
Bacteroides	K19157	-0.774436	6.1e-05	0.014088	OW	1032	795
Bacteroides	K02038	0.837594	4e-06	0.0017	OW	414	820
Bacteroides	K02036	0.842105	3e-06	0.001429	OW	414	826
Bacteroides	K03218	0.792481	3.1e-05	0.008493	OW	414	827
Bacteroides	K01734	0.792481	3.1e-05	0.008493	OW	431	832
Bacteroides	K07646	0.870677	1e-06	0.000319	OW	337	874
Bacteroides	K03976	0.888722	0	0.000101	OW	397	896
Bacteroides	K02039	0.768421	7.6e-05	0.016657	OW	414	907
Bacteroides	K02231	0.911278	0	1.7e-05	OW	337	917
Bacteroides	K07043	0.742857	0.000175	0.028228	OW	774	925
Bacteroides	K00949	0.789474	3.5e-05	0.009289	OW	359	932
Bacteroides	K11175	0.813534	1.3e-05	0.004347	OW	477	944
Bacteroides	K06890	-0.783459	4.4e-05	0.011073	OW	946	945
Bacteroides	K01442	0.926316	0	4e-06	OW	340	947
Bacteroides	K01620	0.873684	0	0.000273	OW	397	977
Bacteroides	K01182	-0.75188	0.000132	0.023228	OW	1032	990
Bacteroides	K01926	0.803008	2e-05	0.006201	OW	774	1004
Bacteroides	K00560	0.809023	1.6e-05	0.005097	OW	397	1005
Bacteroides	K05343	-0.738346	0.000201	0.030394	OW	1032	1006
Bacteroides	K02226	0.732331	0.000241	0.034232	OW	431	1009
Bacteroides	K06973	0.830075	6e-06	0.002319	OW	414	1013
Bacteroides	K01151	0.875188	0	0.000248	OW	414	1028
Bacteroides	K02233	0.924812	0	4e-06	OW	337	1029
Bacteroides	K05795	-0.816541	1.1e-05	0.003934	OW	671	1031
Bacteroides	K01912	0.885714	0	0.000126	OW	397	1049
Bacteroides	K00768	0.935338	0	1e-06	OW	337	1053
Bacteroides	K02217	0.796992	2.6e-05	0.007507	OW	818	1058
Bacteroides	K01012	0.914286	0	1.2e-05	OW	340	1062
Bacteroides	K02617	-0.717293	0.000371	0.045012	OW	1032	1067
Bacteroides	K01077	0.72782	0.000275	0.037499	OW	1393	1068
Bacteroides	K03442	0.8	2.3e-05	0.006846	OW	397	1070
Bacteroides	K03465	-0.833083	5e-06	0.002045	OW	326	1071
Bacteroides	K07497	0.803008	2e-05	0.006201	OW	773	1082
Bacteroides	K07301	0.888722	0	0.000101	OW	328	1085
Bacteroides	K04720	0.911278	0	1.7e-05	OW	340	1087
Bacteroides	K02190	0.900752	0	4.1e-05	OW	337	1090
Bacteroides	K03827	0.833083	5e-06	0.002045	OW	585	1092
Bacteroides	K01847	0.881203	0	0.000169	OW	398	1093
Bacteroides	K07458	-0.813534	1.3e-05	0.004347	OW	348	1095
Bacteroides	K15634	-0.818045	1.1e-05	0.003729	OW	659	1096
Bacteroides	K07138	0.717293	0.000371	0.045012	OW	2132	1104
Bacteroides	K00008	-0.774436	6.1e-05	0.014088	OW	1031	1121
Bacteroides	K00077	0.84812	2e-06	0.001087	OW	399	1123
Bacteroides	K08681	-0.852632	2e-06	0.000864	OW	326	1127
Bacteroides	K02371	0.960902	0	0	OW	328	1131
Bacteroides	K06215	-0.864662	1e-06	0.000455	OW	465	1132
Bacteroides	K02232	0.908271	0	2.2e-05	OW	337	1133
Bacteroides	K01163	0.798496	2.4e-05	0.007176	OW	397	1134
Bacteroides	K09117	0.793985	2.9e-05	0.00818	OW	853	1137
Bacteroides	K15640	-0.756391	0.000114	0.020915	OW	1244	1139
Bacteroides	K02227	0.932331	0	2e-06	OW	337	1142
Bacteroides	K02224	0.918797	0	8e-06	OW	337	1145
Bacteroides	K03640	-0.849624	2e-06	0.00101	OW	348	1147
Bacteroides	K01639	0.718797	0.000356	0.04381	OW	2073	1164
Bacteroides	K05595	0.842105	3e-06	0.001429	OW	526	1167
Bacteroides	K07727	0.839098	4e-06	0.001628	OW	359	1168
Bacteroides	K19353	-0.81203	1.4e-05	0.004575	OW	348	1169
Bacteroides	K19271	0.944361	0	0	OW	337	1175
Bacteroides	K03503	-0.875188	0	0.000248	OW	326	1193
Bacteroides	K02188	0.884211	0	0.000139	OW	337	1196
Bacteroides	K00616	0.843609	3e-06	0.001338	OW	340	1197
Bacteroides	K02117	0.882707	0	0.000153	OW	359	1201
Bacteroides	K00537	0.750376	0.000138	0.024031	OW	414	1207
Bacteroides	K06042	0.884211	0	0.000139	OW	337	1208
Bacteroides	K02123	0.882707	0	0.000153	OW	359	1212
Bacteroides	K00595	0.879699	0	0.000186	OW	337	1215
Bacteroides	K02118	0.882707	0	0.000153	OW	359	1216
Bacteroides	K03116	0.730827	0.000252	0.035263	OW	1798	1222
Bacteroides	K05936	0.861654	1e-06	0.000537	OW	337	1225
Bacteroides	K05946	0.842105	3e-06	0.001429	OW	527	1227
Bacteroides	K03118	0.730827	0.000252	0.035263	OW	1798	1231
Bacteroides	K07213	-0.825564	7e-06	0.002789	OW	378	1232
Bacteroides	K03549	-0.882707	0	0.000153	OW	348	1233
Bacteroides	K00929	0.723308	0.000313	0.039934	OW	1978	1243
Bacteroides	K00048	0.938346	0	1e-06	OW	340	1252
Bacteroides	K21470	-0.804511	1.9e-05	0.0059	OW	761	1259
Bacteroides	K02120	0.923308	0	5e-06	OW	359	1289
Bacteroides	K02124	0.924812	0	4e-06	OW	359	1291
Bacteroides	K07124	0.777444	5.5e-05	0.013078	OW	559	1292
Bacteroides	K01961	0.929323	0	3e-06	OW	349	1294
Bacteroides	K01191	0.851128	2e-06	0.000935	OW	431	1297
Bacteroides	K03394	0.861654	1e-06	0.000537	OW	337	1315
Bacteroides	K02654	0.730827	0.000252	0.035263	OW	1803	1317
Bacteroides	K19304	-0.84812	2e-06	0.001087	OW	465	1326
Bacteroides	K15532	0.813534	1.3e-05	0.004347	OW	474	1335
Bacteroides	K03778	0.905263	0	2.8e-05	OW	337	1336
Bacteroides	K00091	-0.81203	1.4e-05	0.004575	OW	706	1337
Bacteroides	K17624	-0.866165	1e-06	0.000417	OW	459	1339
Bacteroides	K03386	0.798496	2.4e-05	0.007176	OW	808	1344
Bacteroides	K04564	0.796992	2.6e-05	0.007507	OW	816	1346
Bacteroides	K07221	0.869173	1e-06	0.000349	OW	398	1350
Bacteroides	K10026	0.714286	0.000403	0.047901	OW	876	1351
Bacteroides	K11105	0.890226	0	9.1e-05	OW	340	1352
Bacteroides	K05338	-0.825564	7e-06	0.002789	OW	465	1360
Bacteroides	K01092	0.900752	0	4.1e-05	OW	397	1371
Bacteroides	K01101	-0.873684	0	0.000273	OW	445	1381
Bacteroides	K08279	-0.750376	0.000138	0.024031	OW	1032	1385
Bacteroides	K03474	0.816541	1.1e-05	0.003934	OW	397	1386
Bacteroides	K00180	0.813534	1.3e-05	0.004347	OW	397	1391
Bacteroides	K00179	0.813534	1.3e-05	0.004347	OW	397	1392
Bacteroides	K11927	0.756391	0.000114	0.020915	OW	431	1393
Bacteroides	K05794	-0.867669	1e-06	0.000381	OW	326	1394
Bacteroides	K02481	0.899248	0	4.6e-05	OW	334	1399
Bacteroides	K00633	0.741353	0.000184	0.028707	OW	1570	1400
Bacteroides	K01598	0.786466	3.9e-05	0.010188	OW	923	1401
Bacteroides	K00901	0.917293	0	9e-06	OW	359	1403
Bacteroides	K07452	-0.840602	3e-06	0.001532	OW	452	1410
Bacteroides	K03749	-0.840362	4e-06	0.00154	OW	465	1412
Bacteroides	K08999	0.726316	0.000288	0.038256	OW	876	1414
Bacteroides	K22300	-0.840602	3e-06	0.001532	OW	465	1415
Bacteroides	K02096	-0.840362	4e-06	0.00154	OW	465	1416
Bacteroides	K02286	-0.840362	4e-06	0.00154	OW	465	1417
Bacteroides	K02290	-0.840362	4e-06	0.00154	OW	465	1418
Bacteroides	K02630	-0.840362	4e-06	0.00154	OW	465	1419
Bacteroides	K05378	-0.840362	4e-06	0.00154	OW	465	1420
Bacteroides	K05379	-0.840362	4e-06	0.00154	OW	465	1421
Bacteroides	K05380	-0.840362	4e-06	0.00154	OW	465	1422
Bacteroides	K19166	-0.870677	1e-06	0.000319	OW	378	1424
Bacteroides	K07404	0.905263	0	2.8e-05	OW	328	1426
Bacteroides	K02805	0.923308	0	5e-06	OW	349	1429
Bacteroides	K02121	0.905263	0	2.8e-05	OW	359	1430
Bacteroides	K01966	0.914286	0	1.2e-05	OW	334	1431
Bacteroides	K01246	0.852632	2e-06	0.000864	OW	421	1435
Bacteroides	K00561	-0.819549	1e-05	0.003527	OW	351	1439
Bacteroides	K08087	-0.843374	3e-06	0.001351	OW	465	1440
Bacteroides	K21963	-0.843374	3e-06	0.001351	OW	465	1441
Bacteroides	K09790	0.924812	0	4e-06	OW	340	1447
Bacteroides	K07443	0.766917	8e-05	0.017259	OW	414	1451
Bacteroides	K18650	-0.843609	3e-06	0.001338	OW	326	1455
Bacteroides	K09789	0.92782	0	3e-06	OW	353	1456
Bacteroides	K00887	0.915789	0	1.1e-05	OW	359	1459
Bacteroides	K18139	0.935338	0	1e-06	OW	334	1461
Bacteroides	K10297	-0.845431	3e-06	0.001237	OW	465	1462
Bacteroides	K05606	0.900752	0	4.1e-05	OW	398	1467
Bacteroides	K10716	0.891729	0	8.1e-05	OW	340	1468
Bacteroides	K02669	0.843609	3e-06	0.001338	OW	424	1470
Bacteroides	K07455	-0.831579	6e-06	0.002176	OW	590	1476
Bacteroides	K19049	0.769925	7.2e-05	0.016011	OW	585	1480
Bacteroides	K13566	0.777444	5.5e-05	0.013078	OW	1001	1482
Bacteroides	K01259	-0.855639	2e-06	0.000745	OW	452	1487
Bacteroides	K01271	0.806015	1.8e-05	0.005628	OW	513	1488
Bacteroides	K00833	0.929323	0	3e-06	OW	334	1494
Bacteroides	K00957	0.771429	6.8e-05	0.015336	OW	1054	1496
Bacteroides	K05386	-0.882531	0	0.000155	OW	329	1498
Bacteroides	K02653	0.870677	1e-06	0.000319	OW	424	1501
Bacteroides	K07588	0.878195	0	0.000205	OW	398	1503
Bacteroides	K01546	0.908271	0	2.2e-05	OW	334	1504
Bacteroides	K07304	0.900752	0	4.1e-05	OW	399	1505
Bacteroides	K06911	0.878195	0	0.000205	OW	360	1506
Bacteroides	K03558	0.742857	0.000175	0.028228	OW	876	1508
Bacteroides	K18785	0.903759	0	3.2e-05	OW	340	1509
Bacteroides	K01155	0.792481	3.1e-05	0.008493	OW	876	1512
Bacteroides	K01547	0.893233	0	7.3e-05	OW	334	1514
Bacteroides	K01818	0.945865	0	0	OW	334	1524
Bacteroides	K01935	0.917293	0	9e-06	OW	334	1525
Bacteroides	K03741	0.941353	0	1e-06	OW	340	1526
Bacteroides	K19802	0.809023	1.6e-05	0.005097	OW	415	1527
Bacteroides	K02010	0.759398	0.000103	0.019488	OW	1196	1530
Bacteroides	K01548	0.914286	0	1.2e-05	OW	334	1531
Bacteroides	K02169	0.894737	0	6.5e-05	OW	334	1533
Bacteroides	K19171	-0.828571	6e-06	0.002476	OW	329	1535
Bacteroides	K03473	0.744361	0.000167	0.027367	OW	876	1542
Bacteroides	K01192	0.947368	0	0	OW	335	1545
Bacteroides	K01834	0.888722	0	0.000101	OW	419	1546
Bacteroides	K01584	-0.863158	1e-06	0.000495	OW	329	1548
Bacteroides	K08678	0.917293	0	9e-06	OW	349	1549
Bacteroides	K07679	-0.872509	1e-06	0.00029	OW	329	1550
Bacteroides	K20955	-0.864459	1e-06	0.000458	OW	329	1551
Bacteroides	K02489	-0.864459	1e-06	0.000458	OW	329	1552
Bacteroides	K08676	0.887218	0	0.000113	OW	398	1553
Bacteroides	K03113	0.738346	0.000201	0.030394	OW	876	1555
Bacteroides	K04655	0.72782	0.000275	0.037499	OW	1868	1557
Bacteroides	K06897	0.842105	3e-06	0.001429	OW	529	1561
Bacteroides	K20265	0.861654	1e-06	0.000537	OW	419	1562
Bacteroides	K03644	0.894737	0	6.5e-05	OW	398	1564
Bacteroides	K01965	0.915789	0	1.1e-05	OW	334	1566
Bacteroides	K09607	-0.754887	0.00012	0.021657	OW	1264	1567
Bacteroides	K01082	0.738346	0.000201	0.030394	OW	1054	1573
Bacteroides	K03781	0.854135	2e-06	0.000805	OW	365	1574
Bacteroides	K00128	0.8	2.3e-05	0.006846	OW	529	1578
Bacteroides	K03801	0.932331	0	2e-06	OW	334	1585
Bacteroides	K02652	0.831579	6e-06	0.002176	OW	424	1586
Bacteroides	K03306	0.816541	1.1e-05	0.003934	OW	419	1595
Bacteroides	K07735	0.851128	2e-06	0.000935	OW	398	1596
Bacteroides	K03322	0.720301	0.000341	0.042524	OW	1054	1598
Bacteroides	K07192	0.863158	1e-06	0.000495	OW	424	1600
Bacteroides	K11065	0.840602	3e-06	0.001532	OW	353	1602
Bacteroides	K03826	0.845113	3e-06	0.00125	OW	424	1604
Bacteroides	K06019	0.796992	2.6e-05	0.007507	OW	819	1606
Bacteroides	K13652	0.905263	0	2.8e-05	OW	349	1610
Bacteroides	K00860	0.732331	0.000241	0.034232	OW	1054	1614
Bacteroides	K13542	0.884211	0	0.000139	OW	424	1615
Bacteroides	K01251	0.795489	2.8e-05	0.007849	OW	838	1618
Bacteroides	K06926	0.717293	0.000371	0.045012	OW	729	1621
Bacteroides	K01805	0.804511	1.9e-05	0.0059	OW	353	1626
Bacteroides	K06196	0.756391	0.000114	0.020915	OW	587	1629
Bacteroides	K03286	0.891729	0	8.1e-05	OW	360	1630
Bacteroides	K00428	0.837594	4e-06	0.0017	OW	365	1634
Bacteroides	K03313	0.816541	1.1e-05	0.003934	OW	419	1640
Bacteroides	K01580	0.909774	0	1.9e-05	OW	360	1643
Bacteroides	K00666	0.917293	0	9e-06	OW	373	1644
Bacteroides	K12942	0.924812	0	4e-06	OW	358	1648
Bacteroides	K07792	0.75188	0.000132	0.023228	OW	585	1649
Bacteroides	K19068	0.890226	0	9.1e-05	OW	349	1656
Bacteroides	K13694	0.818045	1.1e-05	0.003729	OW	398	1662
Bacteroides	K09793	0.909774	0	1.9e-05	OW	360	1664
Bacteroides	K06975	0.920301	0	7e-06	OW	365	1665
Bacteroides	K02614	0.905263	0	2.8e-05	OW	391	1667
Bacteroides	K03446	0.777444	5.5e-05	0.013078	OW	398	1670
Bacteroides	K17716	0.876692	0	0.000227	OW	349	1671
Bacteroides	K01709	0.855639	2e-06	0.000745	OW	337	1672
Bacteroides	K21739	0.896241	0	5.8e-05	OW	360	1674
Bacteroides	K03430	0.876692	0	0.000227	OW	349	1675
Bacteroides	K19997	0.849624	2e-06	0.00101	OW	349	1679
Bacteroides	K01070	0.843609	3e-06	0.001338	OW	398	1683
Bacteroides	K18815	0.92782	0	3e-06	OW	335	1691
Bacteroides	K01654	0.741353	0.000184	0.028707	OW	878	1692
Bacteroides	K18300	0.953383	0	0	OW	334	1695
Bacteroides	K18138	0.932331	0	2e-06	OW	335	1699
Bacteroides	K07791	0.828571	6e-06	0.002476	OW	585	1705
Bacteroides	K12343	0.929323	0	3e-06	OW	334	1710
Bacteroides	K00254	0.803008	2e-05	0.006201	OW	772	1715
Bacteroides	K00033	0.8	2.3e-05	0.006846	OW	419	1717
Bacteroides	K00275	0.891729	0	8.1e-05	OW	360	1718
Bacteroides	K01297	0.816541	1.1e-05	0.003934	OW	672	1721
Bacteroides	K01845	0.732331	0.000241	0.034232	OW	1075	1722
Bacteroides	K00968	0.875188	0	0.000248	OW	412	1729
Bacteroides	K01573	0.909774	0	1.9e-05	OW	334	1731
Bacteroides	K02472	0.816541	1.1e-05	0.003934	OW	673	1735
Bacteroides	K07665	0.840602	3e-06	0.001532	OW	538	1736
Bacteroides	K00036	0.852632	2e-06	0.000864	OW	419	1747
Bacteroides	K01667	0.840602	3e-06	0.001532	OW	537	1753
Bacteroides	K13653	0.760902	9.8e-05	0.018813	OW	647	1757
Bacteroides	K01843	0.845113	3e-06	0.00125	OW	513	1762
Bacteroides	K05306	0.887218	0	0.000113	OW	421	1764
Bacteroides	K01470	0.807519	1.7e-05	0.00537	OW	419	1765
Bacteroides	K15669	0.849624	2e-06	0.00101	OW	404	1768
Bacteroides	K00978	0.839098	4e-06	0.001628	OW	424	1769
Bacteroides	K02100	0.869173	1e-06	0.000349	OW	391	1779
Bacteroides	K07175	0.893233	0	7.3e-05	OW	412	1782
Bacteroides	K01749	0.861654	1e-06	0.000537	OW	424	1783
Bacteroides	K02806	0.712782	0.00042	0.049268	OW	298	1785
Bacteroides	K01634	0.912782	0	1.4e-05	OW	360	1786
Bacteroides	K07387	0.768421	7.6e-05	0.016657	OW	1087	1789
Bacteroides	K08314	0.923308	0	5e-06	OW	360	1790
Bacteroides	K02302	0.718797	0.000356	0.04381	OW	878	1792
Bacteroides	K15725	0.82406	8e-06	0.002958	OW	412	1795
Bacteroides	K18581	0.846617	3e-06	0.001169	OW	474	1797
Bacteroides	K07078	0.921805	0	6e-06	OW	360	1801
Bacteroides	K18234	0.875188	0	0.000248	OW	424	1802
Bacteroides	K01599	0.837594	4e-06	0.0017	OW	424	1807
Bacteroides	K04047	0.780451	4.9e-05	0.012081	OW	419	1810
Bacteroides	K02431	0.73985	0.000192	0.029501	OW	1594	1812
Bacteroides	K03709	0.757895	0.000108	0.020185	OW	1222	1814
Bacteroides	K01698	0.82406	8e-06	0.002958	OW	298	1819
Bacteroides	K19340	0.804511	1.9e-05	0.0059	OW	736	1830
Bacteroides	K02081	0.72782	0.000275	0.037499	OW	729	1834
Bacteroides	K08217	0.818045	1.1e-05	0.003729	OW	660	1835
Bacteroides	K13821	0.806015	1.8e-05	0.005628	OW	751	1837
Bacteroides	K01902	0.756391	0.000114	0.020915	OW	419	1838
Bacteroides	K01903	0.745865	0.00016	0.02656	OW	419	1839
Bacteroides	K02303	0.726316	0.000288	0.038256	OW	878	1840
Bacteroides	K02651	0.870677	1e-06	0.000319	OW	412	1841
Bacteroides	K09758	0.902256	0	3.6e-05	OW	349	1842
Bacteroides	K02492	0.852632	2e-06	0.000864	OW	298	1847
Bacteroides	K00156	0.842105	3e-06	0.001429	OW	412	1848
Bacteroides	K00658	0.851128	2e-06	0.000935	OW	360	1851
Bacteroides	K03385	0.723308	0.000313	0.039934	OW	1087	1854
Bacteroides	K07071	0.855639	2e-06	0.000745	OW	480	1862
Bacteroides	K09181	0.879699	0	0.000186	OW	412	1863
Bacteroides	K16264	0.759398	0.000103	0.019488	OW	772	1866
Bacteroides	K06139	0.890226	0	9.1e-05	OW	415	1875
Bacteroides	K15876	0.753383	0.000126	0.022487	OW	1087	1876
Bacteroides	K07552	0.803008	2e-05	0.006201	OW	398	1878
Bacteroides	K01807	0.804511	1.9e-05	0.0059	OW	419	1880
Bacteroides	K21681	-0.806015	1.8e-05	0.005628	OW	298	1883
Bacteroides	K16937	0.846617	3e-06	0.001169	OW	480	1892
Bacteroides	K14415	0.818045	1.1e-05	0.003729	OW	424	1897
Bacteroides	K01841	0.878195	0	0.000205	OW	412	1907
Bacteroides	K03594	0.839098	4e-06	0.001628	OW	540	1908
Bacteroides	K13893	0.773703	6.3e-05	0.01441	OW	415	1909
Bacteroides	K12452	0.742857	0.000175	0.028228	OW	424	1911
Bacteroides	K16936	0.857143	1e-06	0.000689	OW	480	1912
Bacteroides	K11645	0.858647	1e-06	0.000634	OW	360	1916
Bacteroides	K08961	0.897744	0	5.2e-05	OW	354	1922
Bacteroides	K08679	0.821053	9e-06	0.003333	OW	424	1924
Bacteroides	K19158	0.750376	0.000138	0.024031	OW	1334	1929
Bacteroides	K07220	0.818045	1.1e-05	0.003729	OW	431	1932
Bacteroides	K03975	0.798496	2.4e-05	0.007176	OW	431	1935
Bacteroides	K09940	0.804511	1.9e-05	0.0059	OW	762	1939
Bacteroides	K08169	0.831579	6e-06	0.002176	OW	540	1941
Bacteroides	K03931	0.92782	0	3e-06	OW	354	1942
Bacteroides	K01436	0.821053	9e-06	0.003333	OW	647	1951
Bacteroides	K01183	0.804511	1.9e-05	0.0059	OW	658	1962
Bacteroides	K07272	0.726316	0.000288	0.038256	OW	298	1963
Bacteroides	K09939	0.897744	0	5.2e-05	OW	404	1964
Bacteroides	K03444	0.828571	6e-06	0.002476	OW	601	1969
Bacteroides	K08325	0.842105	3e-06	0.001429	OW	528	1981
Bacteroides	K16044	0.864662	1e-06	0.000455	OW	466	1987
Bacteroides	K05367	0.839098	4e-06	0.001628	OW	542	1990
Bacteroides	K06894	0.827068	7e-06	0.002635	OW	606	1992
Bacteroides	K13002	0.86015	1e-06	0.000584	OW	415	1994
Bacteroides	K02002	0.864662	1e-06	0.000455	OW	360	2010
Bacteroides	K05520	0.819549	1e-05	0.003527	OW	649	2011
Bacteroides	K05685	-0.809023	1.6e-05	0.005097	OW	474	2013
Bacteroides	K02171	0.732331	0.000241	0.034232	OW	647	2035
Bacteroides	K03274	0.801504	2.2e-05	0.006497	OW	424	2037
Bacteroides	K17680	0.83609	4e-06	0.001806	OW	354	2044
Bacteroides	K00076	0.851128	2e-06	0.000935	OW	349	2045
Bacteroides	K07403	0.741353	0.000184	0.028707	OW	1569	2054
Bacteroides	K07289	0.81203	1.4e-05	0.004575	OW	707	2062
Bacteroides	K02009	0.777444	5.5e-05	0.013078	OW	477	2081
Bacteroides	K17324	0.881203	0	0.000169	OW	404	2089
Bacteroides	K15894	0.792481	3.1e-05	0.008493	OW	878	2095
Bacteroides	K05340	0.882707	0	0.000153	OW	426	2110
Bacteroides	K00294	0.804511	1.9e-05	0.0059	OW	763	2115
Bacteroides	K03179	0.768421	7.6e-05	0.016657	OW	894	2117
Bacteroides	K09778	0.736842	0.000211	0.031388	OW	1658	2120
Bacteroides	K15125	-0.742857	0.000175	0.028228	OW	837	2121
Bacteroides	K02022	0.83609	4e-06	0.001806	OW	567	2123
Bacteroides	K06996	0.769925	7.2e-05	0.016011	OW	1069	2126
Bacteroides	K11381	0.825564	7e-06	0.002789	OW	616	2127
Bacteroides	K02001	0.845113	3e-06	0.00125	OW	360	2130
Bacteroides	K02000	0.842105	3e-06	0.001429	OW	360	2131
Bacteroides	K07118	0.757895	0.000108	0.020185	OW	819	2134
Bacteroides	K21749	0.870677	1e-06	0.000319	OW	349	2140
Bacteroides	K19052	0.879699	0	0.000186	OW	354	2142
Bacteroides	K07102	0.82406	8e-06	0.002958	OW	628	2148
Bacteroides	K09924	0.849624	2e-06	0.00101	OW	502	2154
Bacteroides	K22130	0.86015	1e-06	0.000584	OW	460	2163
Bacteroides	K03605	0.759398	0.000103	0.019488	OW	1195	2167
Bacteroides	K02558	0.792481	3.1e-05	0.008493	OW	874	2170
Bacteroides	K03098	0.790977	3.3e-05	0.008875	OW	894	2175
Bacteroides	K05964	-0.804511	1.9e-05	0.0059	OW	298	2178
Bacteroides	K03818	0.885714	0	0.000126	OW	415	2187
Bacteroides	K10563	0.790977	3.3e-05	0.008875	OW	707	2195
Bacteroides	K00161	0.714286	0.000403	0.047901	OW	2222	2204
Bacteroides	K13486	0.785553	4.1e-05	0.010479	OW	931	2206
Bacteroides	K05791	-0.77578	5.8e-05	0.013578	OW	1021	2215
Bacteroides	K21487	-0.77578	5.8e-05	0.013578	OW	1021	2216
Bacteroides	K00162	0.747368	0.000152	0.025711	OW	1393	2217
Bacteroides	K03146	-0.723308	0.000313	0.039934	OW	298	2223
Bacteroides	K11392	0.861654	1e-06	0.000537	OW	424	2224
Bacteroides	K00598	0.784801	4.2e-05	0.010679	OW	941	2225
Bacteroides	K22468	0.866165	1e-06	0.000417	OW	460	2229
Bacteroides	K07223	0.864662	1e-06	0.000455	OW	449	2231
Bacteroides	K15915	0.768421	7.6e-05	0.016657	OW	1085	2240
Bacteroides	K05783	0.852632	2e-06	0.000864	OW	460	2244
Bacteroides	K00380	0.783025	4.5e-05	0.011202	OW	415	2246
Bacteroides	K00844	0.87218	1e-06	0.000291	OW	449	2251
Bacteroides	K06970	0.855639	2e-06	0.000745	OW	460	2259
Bacteroides	K01590	0.840602	3e-06	0.001532	OW	360	2260
Bacteroides	K06931	-0.82982	6e-06	0.002344	OW	298	2272
Bacteroides	K01387	0.888304	0	0.000104	OW	420	2285
Bacteroides	K00612	0.889607	0	9.5e-05	OW	415	2289
Bacteroides	K19224	0.75188	0.000132	0.023228	OW	1309	2292
Bacteroides	K21977	0.730827	0.000252	0.035263	OW	1800	2295
Bacteroides	K05939	0.72741	0.000279	0.03787	OW	415	2305
Bacteroides	K08717	0.891729	0	8.1e-05	OW	354	2307
Bacteroides	K13009	0.72782	0.000275	0.037499	OW	1864	2308
Bacteroides	K13503	0.752862	0.000128	0.02275	OW	415	2309
Bacteroides	K09914	0.827705	7e-06	0.002573	OW	415	2310
Bacteroides	K07276	0.822966	8e-06	0.003097	OW	415	2312
Bacteroides	K13894	0.824543	8e-06	0.002912	OW	415	2313
Bacteroides	K13895	0.824543	8e-06	0.002912	OW	415	2314
Bacteroides	K11748	0.879699	0	0.000186	OW	426	2321
Bacteroides	K03795	0.73564	0.000219	0.032317	OW	1684	2327
Bacteroides	K01133	0.790977	3.3e-05	0.008875	OW	426	2335
Bacteroides	K09137	0.731526	0.000247	0.034817	OW	1787	2336
Bacteroides	K01046	0.750376	0.000138	0.024031	OW	878	2337
Bacteroides	K09819	0.73797	0.000204	0.030683	OW	1639	2339
Bacteroides	K00830	0.724812	0.0003	0.038721	OW	474	2364
Bacteroides	K09144	-0.846044	3e-06	0.001203	OW	298	2373
Bacteroides	K19429	0.748402	0.000147	0.025123	OW	1373	2374
Bacteroides	K02839	0.736367	0.000214	0.031706	OW	1373	2376
Bacteroides	K08152	-0.853055	2e-06	0.00085	OW	298	2377
Bacteroides	K12991	-0.853055	2e-06	0.00085	OW	298	2378
Bacteroides	K19005	0.717293	0.000371	0.045012	OW	2123	2390
Bacteroides	K09469	0.721805	0.000327	0.041271	OW	2008	2392
Bacteroides	K00064	0.717293	0.000371	0.045012	OW	474	2405
Bacteroides	K04565	0.729323	0.000264	0.036353	OW	647	2415
Bacteroides	K02473	0.757895	0.000108	0.020185	OW	1225	2423
Bacteroides	K13004	-0.816266	1.1e-05	0.003963	OW	507	2437
Bacteroides	K03186	0.765414	8.4e-05	0.017478	OW	647	2443
Bacteroides	K03182	0.760902	9.8e-05	0.018813	OW	647	2449
Bacteroides	K19354	0.855639	2e-06	0.000745	OW	426	2464
Bacteroides	K09992	0.839098	4e-06	0.001628	OW	431	2472
Bacteroides	K18828	0.818045	1.1e-05	0.003729	OW	658	2473
Bacteroides	K00853	0.896241	0	5.8e-05	OW	354	2477
Bacteroides	K09001	0.819549	1e-05	0.003527	OW	354	2488
Bacteroides	K03830	0.881203	0	0.000169	OW	431	2489
Bacteroides	K10974	0.732331	0.000241	0.034232	OW	1768	2492
Bacteroides	K02080	0.880782	0	0.000173	OW	354	2496
Bacteroides	K19147	-0.717293	0.000371	0.045012	OW	2128	2544
Bacteroides	K21065	0.830075	6e-06	0.002319	OW	597	2546
Bacteroides	K06978	0.750376	0.000138	0.024031	OW	1333	2588
Bacteroides	K19050	0.815038	1.2e-05	0.004122	OW	507	2593
Bacteroides	K07014	-0.730827	0.000252	0.035263	OW	1181	2629
Bacteroides	K21279	0.781955	4.6e-05	0.011585	OW	507	2635
Bacteroides	K01178	0.809023	1.6e-05	0.005097	OW	734	2646
Bacteroides	K03325	0.881203	0	0.000169	OW	354	2650
Bacteroides	K06974	-0.76076	9.8e-05	0.018889	OW	1181	2656
Bacteroides	K11934	0.897744	0	5.2e-05	OW	403	2661
Bacteroides	K06143	0.84812	2e-06	0.001087	OW	507	2664
Bacteroides	K07397	0.821053	9e-06	0.003333	OW	646	2688
Bacteroides	K07017	0.783459	4.4e-05	0.011073	OW	597	2696
Bacteroides	K20429	0.774436	6.1e-05	0.014088	OW	647	2700
Bacteroides	K00015	0.723308	0.000313	0.039934	OW	1977	2707
Bacteroides	K21055	0.8	2.3e-05	0.006846	OW	507	2721
Bacteroides	K08139	0.786466	3.9e-05	0.010188	OW	734	2722
Bacteroides	K18427	0.803008	2e-05	0.006201	OW	597	2770
Bacteroides	K00819	0.86015	1e-06	0.000584	OW	407	2774
Bacteroides	K07707	0.757895	0.000108	0.020185	OW	729	2836
Bacteroides	K02852	0.718797	0.000356	0.04381	OW	567	2864
Bacteroides	K10774	0.896241	0	5.8e-05	OW	407	2894
Bacteroides	K00720	0.715307	0.000392	0.046924	OW	2195	2920
Bacteroides	K16055	0.882707	0	0.000153	OW	407	2932
Bacteroides	K13075	0.723308	0.000313	0.039934	OW	1984	2967
Bacteroides	K20885	0.754887	0.00012	0.021657	OW	998	2973
Bacteroides	K11904	0.765414	8.4e-05	0.017478	OW	515	2991
Bacteroides	K16193	0.732331	0.000241	0.034232	OW	515	2992
Bacteroides	K03817	0.742857	0.000175	0.028228	OW	734	2996
Bacteroides	K13016	0.714286	0.000403	0.047901	OW	2212	3052
Bacteroides	K07248	0.795489	2.8e-05	0.007849	OW	734	3081
Bacteroides	K03093	0.801504	2.2e-05	0.006497	OW	431	3088
Bacteroides	K07798	0.730827	0.000252	0.035263	OW	1469	3102
Bacteroides	K01730	0.891729	0	8.1e-05	OW	407	3104
Bacteroides	K00880	0.783459	4.4e-05	0.011073	OW	945	3105
Bacteroides	K04750	0.764258	8.7e-05	0.017478	OW	892	3109
Bacteroides	K03825	0.777444	5.5e-05	0.013078	OW	431	3118
Bacteroides	K11031	0.882707	0	0.000153	OW	407	3150
Bacteroides	K21364	0.882707	0	0.000153	OW	407	3170
Bacteroides	K01551	0.778947	5.2e-05	0.012587	OW	734	3181
Bacteroides	K03656	0.815038	1.2e-05	0.004122	OW	515	3207
Bacteroides	K09964	0.768421	7.6e-05	0.016657	OW	734	3226
Bacteroides	K01623	0.766567	8.1e-05	0.017404	OW	892	3277
Bacteroides	K17108	0.72782	0.000275	0.037499	OW	1863	3285
Bacteroides	K00288	0.768421	7.6e-05	0.016657	OW	515	3294
Bacteroides	K01758	0.726316	0.000288	0.038256	OW	1905	3297
Bacteroides	K01799	0.79157	3.2e-05	0.008732	OW	892	3359
Bacteroides	K03668	0.809327	1.5e-05	0.005069	OW	729	3380
Bacteroides	K01909	0.845113	3e-06	0.00125	OW	515	3425
Bacteroides	K22348	0.737193	0.000209	0.031216	OW	892	3430
Bacteroides	K07231	0.828131	7e-06	0.002521	OW	567	3513
Bacteroides	K03326	0.781497	4.7e-05	0.011745	OW	966	3520
Bacteroides	K19814	0.838856	4e-06	0.001643	OW	545	3522
Bacteroides	K20765	0.732331	0.000241	0.034232	OW	1764	3530
Bacteroides	K03404	0.769062	7.4e-05	0.0164	OW	1081	3532
Bacteroides	K03405	0.769062	7.4e-05	0.0164	OW	1081	3534
Bacteroides	K01795	0.762406	9.3e-05	0.018092	OW	567	3587
Bacteroides	K14591	0.754887	0.00012	0.021657	OW	1263	3674
Bacteroides	K10213	0.753383	0.000126	0.022487	OW	1288	3689
Bacteroides	K17313	0.742446	0.000178	0.028312	OW	1483	3708
Bacteroides	K11202	0.763658	8.9e-05	0.017526	OW	1150	3711
Bacteroides	K21393	0.763192	9.1e-05	0.01776	OW	1154	3716
Bacteroides	K03200	0.743402	0.000172	0.027913	OW	1469	3759
Bacteroides	K21559	0.734111	0.000229	0.033298	OW	1403	3774
Bacteroides	K12660	0.855209	2e-06	0.000763	OW	487	3805
Bacteroides	K01640	0.808736	1.6e-05	0.005136	OW	739	3885
Bacteroides	K19244	0.804649	1.9e-05	0.0059	OW	764	3924
Bacteroides	K16922	0.718797	0.000356	0.04381	OW	2079	3931
Bacteroides	K22224	0.721026	0.000334	0.04201	OW	2030	3950
Bacteroides	K00692	0.746991	0.000154	0.025874	OW	1403	4034
Bacteroides	K16515	0.732538	0.00024	0.034232	OW	1756	4055
Bacteroides	K21132	0.778488	5.3e-05	0.012722	OW	998	4060
Bacteroides	K18456	0.713385	0.000413	0.048741	OW	474	4066
Bacteroides	K11624	0.752829	0.000128	0.022764	OW	1081	4067
Bacteroides	K17490	0.752829	0.000128	0.022764	OW	1081	4068
Bacteroides	K17312	0.712621	0.000422	0.049433	OW	2267	4080
Bacteroides	K11198	0.744716	0.000166	0.027287	OW	1437	4085
Bacteroides	K11199	0.744716	0.000166	0.027287	OW	1437	4086
Bacteroides	K11200	0.744716	0.000166	0.027287	OW	1437	4087
Bacteroides	K01253	0.841885	3e-06	0.001444	OW	533	4088
Bacteroides	K01857	0.824543	8e-06	0.002912	OW	533	4103
Bacteroides	K17468	0.760026	0.000101	0.019245	OW	1190	4110
Bacteroides	K02572	0.805772	1.8e-05	0.005681	OW	754	4162
Bacteroides	K01390	0.801755	2.1e-05	0.006477	OW	784	4174
Bacteroides	K16874	0.747291	0.000153	0.025738	OW	387	4194
Bacteroides	K01608	0.730846	0.000252	0.035263	OW	754	4256
Bacteroides	K01220	0.765173	8.5e-05	0.017478	OW	1125	4443
Bacteroides	K02815	0.790508	3.4e-05	0.008994	OW	898	4693
Bacteroides	K01505	0.771559	6.8e-05	0.015336	OW	898	4709
Bacteroides	K17311	0.718422	0.00036	0.04422	OW	2104	4735
unclassified	K17318	0.768421	7.6e-05	0.016657	OW	1090	804
unclassified	K17319	0.738346	0.000201	0.030394	OW	1090	891
unclassified	K08600	0.771429	6.8e-05	0.015336	OW	949	1027
unclassified	K17320	0.730827	0.000252	0.035263	OW	1090	1035
unclassified	K18640	0.783459	4.4e-05	0.011073	OW	949	1287
unclassified	K03413	0.720301	0.000341	0.042524	OW	2054	1290
unclassified	K07089	0.745865	0.00016	0.02656	OW	1416	1324
unclassified	K07033	0.756391	0.000114	0.020915	OW	654	1332
unclassified	K00626	0.720301	0.000341	0.042524	OW	2055	1356
unclassified	K18220	0.747368	0.000152	0.025711	OW	940	1469
unclassified	K15771	0.748872	0.000145	0.024879	OW	1363	1495
unclassified	K17074	0.718797	0.000356	0.04381	OW	2090	1497
unclassified	K06412	0.756391	0.000114	0.020915	OW	1247	1543
unclassified	K08974	0.772932	6.5e-05	0.014693	OW	1049	1565
unclassified	K06926	0.768421	7.6e-05	0.016657	OW	1084	1621
unclassified	K07216	0.753383	0.000126	0.022487	OW	1289	1712
unclassified	K14731	0.819549	1e-05	0.003527	OW	654	1720
unclassified	K02422	0.72782	0.000275	0.037499	OW	1878	1743
unclassified	K05770	0.732331	0.000241	0.034232	OW	949	1784
unclassified	K00575	0.73985	0.000192	0.029501	OW	1600	1825
unclassified	K07502	0.766917	8e-05	0.017259	OW	1105	1869
unclassified	K09163	0.742857	0.000175	0.028228	OW	949	1882
unclassified	K22227	0.730827	0.000252	0.035263	OW	949	1956
unclassified	K01666	0.717293	0.000371	0.045012	OW	2138	1974
unclassified	K03412	0.736842	0.000211	0.031388	OW	1667	1988
unclassified	K00096	0.804511	1.9e-05	0.0059	OW	767	2066
unclassified	K06904	0.724812	0.0003	0.038721	OW	1953	2125
unclassified	K20862	0.769925	7.2e-05	0.016011	OW	940	2152
unclassified	K03556	0.8	2.3e-05	0.006846	OW	800	2162
unclassified	K01046	0.714286	0.000403	0.047901	OW	2217	2337
unclassified	K21469	0.748872	0.000145	0.024879	OW	767	2367
unclassified	K16924	0.736842	0.000211	0.031388	OW	1661	2485
unclassified	K06413	0.784962	4.1e-05	0.010647	OW	940	2491
unclassified	K10242	0.712782	0.00042	0.049268	OW	2261	2616
unclassified	K21613	0.757895	0.000108	0.020185	OW	1224	2623
Incertae_Sedis	K01686	-0.720301	0.000341	0.042524	OW	2047	678
Incertae_Sedis	K19158	-0.778947	5.2e-05	0.012587	OW	511	1929
Incertae_Sedis	K03716	-0.753383	0.000126	0.022487	OW	511	2317
Incertae_Sedis	K01255	-0.73985	0.000192	0.029501	OW	511	2439
Incertae_Sedis	K07559	-0.715789	0.000387	0.046469	OW	2176	2590
Incertae_Sedis	K06203	-0.813534	1.3e-05	0.004347	OW	693	2833
Incertae_Sedis	K02063	-0.715172	0.000394	0.047045	OW	2199	2948
Incertae_Sedis	K01303	-0.757428	0.00011	0.020398	OW	1237	2965
Incertae_Sedis	K20391	0.810629	1.5e-05	0.004832	OW	721	3859
Incertae_Sedis	K01390	-0.846743	3e-06	0.001164	OW	511	4174
Incertae_Sedis	K19693	0.721657	0.000328	0.04137	OW	2022	4756
UCG-002	K01507	0.742857	0.000175	0.028228	OW	1199	1676
UCG-002	K08963	0.738346	0.000201	0.030394	OW	428	1760
UCG-002	K03090	0.792481	3.1e-05	0.008493	OW	879	1823
UCG-002	K13280	0.718797	0.000356	0.04381	OW	2098	1852
UCG-002	K00590	0.771429	6.8e-05	0.015336	OW	428	1902
UCG-002	K07590	0.744361	0.000167	0.027367	OW	428	1904
UCG-002	K01478	0.837594	4e-06	0.0017	OW	562	1933
UCG-002	K03666	0.78797	3.7e-05	0.009716	OW	428	1940
UCG-002	K03708	0.759398	0.000103	0.019488	OW	1199	1989
UCG-002	K06317	0.754887	0.00012	0.021657	OW	991	2059
UCG-002	K01916	0.798496	2.4e-05	0.007176	OW	807	2075
UCG-002	K16329	0.842105	3e-06	0.001429	OW	428	2091
UCG-002	K07652	0.714286	0.000403	0.047901	OW	428	2102
UCG-002	K01746	0.744361	0.000167	0.027367	OW	1450	2156
UCG-002	K02510	0.864662	1e-06	0.000455	OW	428	2183
UCG-002	K06928	0.882707	0	0.000153	OW	428	2208
UCG-002	K02496	0.771429	6.8e-05	0.015336	OW	991	2422
UCG-002	K09612	0.726316	0.000288	0.038256	OW	1199	2425
UCG-002	K19702	0.726316	0.000288	0.038256	OW	1199	2426
UCG-002	K21468	0.75188	0.000132	0.023228	OW	1199	2481
UCG-002	K01034	0.721805	0.000327	0.041271	OW	2010	2589
UCG-002	K01035	0.721805	0.000327	0.041271	OW	2010	2599
UCG-002	K05786	0.750376	0.000138	0.024031	OW	1331	2615
UCG-002	K10212	0.821053	9e-06	0.003333	OW	417	2741
UCG-002	K13638	0.890226	0	9.1e-05	OW	417	2781
UCG-002	K05362	0.837594	4e-06	0.0017	OW	417	2810
UCG-002	K12529	0.770354	7.1e-05	0.015869	OW	713	2883
UCG-002	K16238	0.736367	0.000214	0.031706	OW	417	2895
UCG-002	K02596	0.787356	3.8e-05	0.009903	OW	921	4872
UCG-002	K20327	0.716411	0.00038	0.045901	OW	1935	5586
Faecalibacterium	K07263	-0.750376	0.000138	0.024031	OW	1341	533
Faecalibacterium	K07171	0.806015	1.8e-05	0.005628	OW	481	733
Faecalibacterium	K06919	0.921805	0	6e-06	OW	330	781
Faecalibacterium	K20444	0.771429	6.8e-05	0.015336	OW	1057	1100
Faecalibacterium	K07814	0.915789	0	1.1e-05	OW	361	1387
Faecalibacterium	K05799	0.774436	6.1e-05	0.014088	OW	442	1443
Faecalibacterium	K07105	0.744361	0.000167	0.027367	OW	481	1478
Faecalibacterium	K00244	0.900752	0	4.1e-05	OW	394	1510
Faecalibacterium	K10541	0.718797	0.000356	0.04381	OW	2087	1539
Faecalibacterium	K02020	0.857143	1e-06	0.000689	OW	481	1563
Faecalibacterium	K03639	0.854135	2e-06	0.000805	OW	481	1575
Faecalibacterium	K03637	0.854135	2e-06	0.000805	OW	481	1577
Faecalibacterium	K02018	0.84812	2e-06	0.001087	OW	481	1582
Faecalibacterium	K03571	0.821053	9e-06	0.003333	OW	361	1583
Faecalibacterium	K06206	0.738346	0.000201	0.030394	OW	1630	1587
Faecalibacterium	K03604	0.783459	4.4e-05	0.011073	OW	777	1589
Faecalibacterium	K06972	0.870677	1e-06	0.000319	OW	361	1627
Faecalibacterium	K02483	0.894737	0	6.5e-05	OW	361	1646
Faecalibacterium	K22230	0.747368	0.000152	0.025711	OW	1387	1677
Faecalibacterium	K20117	0.723308	0.000313	0.039934	OW	1415	1686
Faecalibacterium	K20118	0.723308	0.000313	0.039934	OW	1415	1687
Faecalibacterium	K20116	0.720301	0.000341	0.042524	OW	1415	1693
Faecalibacterium	K09759	0.854135	2e-06	0.000805	OW	361	1723
Faecalibacterium	K18700	0.760902	9.8e-05	0.018813	OW	1057	1734
Faecalibacterium	K03299	0.903759	0	3.2e-05	OW	350	1738
Faecalibacterium	K03117	0.965414	0	0	OW	317	1749
Faecalibacterium	K02777	0.735338	0.000221	0.0325	OW	1387	1754
Faecalibacterium	K07793	0.869173	1e-06	0.000349	OW	456	1766
Faecalibacterium	K10192	0.750376	0.000138	0.024031	OW	490	1821
Faecalibacterium	K16052	0.745865	0.00016	0.02656	OW	1415	1824
Faecalibacterium	K10040	0.839098	4e-06	0.001628	OW	543	1826
Faecalibacterium	K22293	0.93985	0	1e-06	OW	317	1827
Faecalibacterium	K02443	0.760902	9.8e-05	0.018813	OW	1176	1828
Faecalibacterium	K02794	0.878195	0	0.000205	OW	439	1844
Faecalibacterium	K10200	0.717293	0.000371	0.045012	OW	1415	1845
Faecalibacterium	K10009	0.738346	0.000201	0.030394	OW	1415	1857
Faecalibacterium	K06934	0.923308	0	5e-06	OW	361	1858
Faecalibacterium	K10193	0.774436	6.1e-05	0.014088	OW	490	1877
Faecalibacterium	K07862	0.882707	0	0.000153	OW	350	1881
Faecalibacterium	K02086	0.732331	0.000241	0.034232	OW	1415	1884
Faecalibacterium	K03750	0.950376	0	0	OW	330	1900
Faecalibacterium	K01266	0.929323	0	3e-06	OW	350	1936
Faecalibacterium	K11529	0.875188	0	0.000248	OW	442	1944
Faecalibacterium	K10194	0.793985	2.9e-05	0.00818	OW	490	1947
Faecalibacterium	K00547	0.909774	0	1.9e-05	OW	366	1949
Faecalibacterium	K02099	0.926316	0	4e-06	OW	356	1968
Faecalibacterium	K02424	0.905263	0	2.8e-05	OW	330	1970
Faecalibacterium	K06989	0.920301	0	7e-06	OW	366	1975
Faecalibacterium	K13818	0.854135	2e-06	0.000805	OW	490	1984
Faecalibacterium	K10041	0.796992	2.6e-05	0.007507	OW	825	1985
Faecalibacterium	K01644	0.831579	6e-06	0.002176	OW	490	2002
Faecalibacterium	K02441	0.831579	6e-06	0.002176	OW	592	2012
Faecalibacterium	K03300	0.834586	5e-06	0.001933	OW	408	2021
Faecalibacterium	K01643	0.830075	6e-06	0.002319	OW	490	2041
Faecalibacterium	K20344	0.899248	0	4.6e-05	OW	341	2050
Faecalibacterium	K03753	0.959398	0	0	OW	330	2061
Faecalibacterium	K16960	0.956391	0	0	OW	330	2069
Faecalibacterium	K09925	0.896241	0	5.8e-05	OW	408	2077
Faecalibacterium	K05966	0.831579	6e-06	0.002176	OW	490	2088
Faecalibacterium	K20345	0.941353	0	1e-06	OW	341	2111
Faecalibacterium	K02379	0.977444	0	0	OW	317	2116
Faecalibacterium	K18471	0.902256	0	3.6e-05	OW	394	2118
Faecalibacterium	K10010	0.933835	0	1e-06	OW	330	2119
Faecalibacterium	K03707	0.875188	0	0.000248	OW	439	2129
Faecalibacterium	K02745	0.718797	0.000356	0.04381	OW	543	2132
Faecalibacterium	K02749	0.75188	0.000132	0.023228	OW	1310	2136
Faecalibacterium	K02750	0.75188	0.000132	0.023228	OW	1310	2137
Faecalibacterium	K12996	0.803008	2e-05	0.006201	OW	777	2143
Faecalibacterium	K10039	0.718797	0.000356	0.04381	OW	2086	2147
Faecalibacterium	K08640	0.978947	0	0	OW	317	2155
Faecalibacterium	K03738	0.96391	0	0	OW	317	2158
Faecalibacterium	K04794	0.971429	0	0	OW	317	2160
Faecalibacterium	K03425	0.971429	0	0	OW	317	2161
Faecalibacterium	K13069	0.971429	0	0	OW	317	2168
Faecalibacterium	K21696	0.971429	0	0	OW	317	2169
Faecalibacterium	K02352	0.971429	0	0	OW	317	2171
Faecalibacterium	K19515	0.971429	0	0	OW	317	2182
Faecalibacterium	K06956	0.806015	1.8e-05	0.005628	OW	490	2247
Faecalibacterium	K09972	0.778947	5.2e-05	0.012587	OW	456	2261
Faecalibacterium	K02746	0.783459	4.4e-05	0.011073	OW	543	2269
Faecalibacterium	K09971	0.825564	7e-06	0.002789	OW	456	2276
Faecalibacterium	K02744	0.863158	1e-06	0.000495	OW	408	2293
Faecalibacterium	K01697	0.73985	0.000192	0.029501	OW	543	2402
Faecalibacterium	K01576	0.873684	0	0.000273	OW	408	2438
Faecalibacterium	K03451	0.796992	2.6e-05	0.007507	OW	824	2440
Faecalibacterium	K01247	0.861654	1e-06	0.000537	OW	408	2471
Faecalibacterium	K02802	0.87218	1e-06	0.000291	OW	408	2493
Faecalibacterium	K16371	0.822556	9e-06	0.003146	OW	408	2497
Faecalibacterium	K16923	0.772932	6.5e-05	0.014693	OW	1046	2522
Faecalibacterium	K19292	0.87218	1e-06	0.000291	OW	408	2525
Faecalibacterium	K03780	0.742857	0.000175	0.028228	OW	425	2527
Faecalibacterium	K03779	0.75188	0.000132	0.023228	OW	425	2545
Faecalibacterium	K18345	0.745865	0.00016	0.02656	OW	824	2559
Faecalibacterium	K17675	0.726316	0.000288	0.038256	OW	824	2601
Faecalibacterium	K06971	0.760902	9.8e-05	0.018813	OW	1175	2697
Faecalibacterium	K20107	0.75188	0.000132	0.023228	OW	372	2755
Faecalibacterium	K20108	0.75188	0.000132	0.023228	OW	372	2756
Faecalibacterium	K06896	0.759398	0.000103	0.019488	OW	372	2782
Faecalibacterium	K07306	0.742857	0.000175	0.028228	OW	1472	2900
Faecalibacterium	K00054	0.745193	0.000163	0.026907	OW	1436	4912
Akkermansia	K00558	-0.714613	0.0004	0.047682	OW	2204	91
Akkermansia	K01791	0.718141	0.000362	0.044375	OW	889	252
Akkermansia	K07007	-0.716377	0.000381	0.045929	OW	2166	498
Akkermansia	K07166	-0.726964	0.000282	0.038256	OW	1902	780
Akkermansia	K09157	-0.726964	0.000282	0.038256	OW	1902	782
Akkermansia	K01847	0.74108	0.000185	0.028712	OW	1583	1093
Akkermansia	K12267	0.758724	0.000105	0.019836	OW	1211	1247
Akkermansia	K01425	0.804601	1.9e-05	0.0059	OW	760	1327
Akkermansia	K03386	0.753431	0.000125	0.022487	OW	1286	1344
Akkermansia	K01092	0.732257	0.000242	0.03427	OW	1773	1371
Akkermansia	K15977	0.816952	1.1e-05	0.003897	OW	668	1390
Akkermansia	K19166	-0.769311	7.3e-05	0.016267	OW	1080	1424
Akkermansia	K02805	0.730493	0.000255	0.035473	OW	1819	1429
Akkermansia	K05606	0.728728	0.000268	0.036825	OW	1583	1467
Akkermansia	K01271	0.714613	0.0004	0.047682	OW	1409	1488
Akkermansia	K05386	-0.719224	0.000352	0.043645	OW	2068	1498
Akkermansia	K07588	0.74108	0.000185	0.028712	OW	1583	1503
Akkermansia	K01546	0.730493	0.000255	0.035473	OW	1820	1504
Akkermansia	K06911	0.723435	0.000312	0.0399	OW	1975	1506
Akkermansia	K01155	0.72167	0.000328	0.04137	OW	2015	1512
Akkermansia	K01547	0.730493	0.000255	0.035473	OW	1820	1514
Akkermansia	K19802	0.744609	0.000166	0.027343	OW	832	1527
Akkermansia	K01548	0.714613	0.0004	0.047682	OW	1820	1531
Akkermansia	K08678	0.72167	0.000328	0.04137	OW	2016	1549
Akkermansia	K20265	0.732257	0.000242	0.03427	OW	1722	1562
Akkermansia	K03644	0.728728	0.000268	0.036825	OW	1583	1564
Akkermansia	K03306	0.734022	0.000229	0.033367	OW	1722	1595
Akkermansia	K07735	0.75696	0.000112	0.020649	OW	1243	1596
Akkermansia	K08234	-0.795778	2.7e-05	0.007839	OW	834	1613
Akkermansia	K01580	0.771076	6.9e-05	0.015505	OW	1062	1643
Akkermansia	K09793	0.725199	0.000297	0.038464	OW	1062	1664
Akkermansia	K21739	0.723435	0.000312	0.0399	OW	1974	1674
Akkermansia	K00275	0.735786	0.000218	0.032188	OW	1681	1718
Akkermansia	K11941	0.843728	3e-06	0.001338	OW	520	1719
Akkermansia	K01297	0.751667	0.000133	0.023355	OW	1319	1721
Akkermansia	K16703	1	0	0	OW	58	1730
Akkermansia	K01667	0.820481	9e-06	0.003406	OW	648	1753
Akkermansia	K01843	0.746373	0.000157	0.026315	OW	1409	1762
Akkermansia	K01634	0.769311	7.3e-05	0.016267	OW	1062	1786
Akkermansia	K08314	0.749902	0.000141	0.024313	OW	1062	1790
Akkermansia	K07078	0.737551	0.000206	0.030946	OW	1062	1801
Akkermansia	K09758	0.732257	0.000242	0.03427	OW	1774	1842
Akkermansia	K02453	0.798745	2.4e-05	0.007158	OW	805	1859
Akkermansia	K06139	0.827539	7e-06	0.002592	OW	603	1875
Akkermansia	K16554	0.810199	1.5e-05	0.004902	OW	604	1889
Akkermansia	K03594	0.74108	0.000185	0.028712	OW	1584	1908
Akkermansia	K13893	0.836749	4e-06	0.001753	OW	566	1909
Akkermansia	K10679	0.910596	0	1.8e-05	OW	381	1913
Akkermansia	K06045	1	0	0	OW	57	1914
Akkermansia	K15719	1	0	0	OW	59	1915
Akkermansia	K08169	0.74108	0.000185	0.028712	OW	1584	1941
Akkermansia	K08325	0.735786	0.000218	0.032188	OW	1682	1981
Akkermansia	K13002	0.755195	0.000118	0.021615	OW	603	1994
Akkermansia	K02002	0.734022	0.000229	0.033367	OW	1721	2010
Akkermansia	K05520	0.779898	5e-05	0.012266	OW	435	2011
Akkermansia	K02009	0.718141	0.000362	0.044375	OW	2113	2081
Akkermansia	K03179	0.728728	0.000268	0.036825	OW	1650	2117
Akkermansia	K09778	0.735786	0.000218	0.032188	OW	805	2120
Akkermansia	K02022	0.751667	0.000133	0.023355	OW	1318	2123
Akkermansia	K16079	0.731043	0.000251	0.035228	OW	1795	2150
Akkermansia	K00381	0.791676	3.2e-05	0.008702	OW	627	2159
Akkermansia	K09949	0.744889	0.000165	0.027159	OW	805	2164
Akkermansia	K03098	0.737551	0.000206	0.030946	OW	1650	2175
Akkermansia	K02847	0.748138	0.000149	0.025317	OW	805	2176
Akkermansia	K03818	0.797543	2.5e-05	0.00743	OW	603	2187
Akkermansia	K13486	0.810504	1.5e-05	0.004846	OW	434	2206
Akkermansia	K00162	0.718141	0.000362	0.044375	OW	2115	2217
Akkermansia	K15915	0.825774	7e-06	0.002779	OW	615	2240
Akkermansia	K00380	0.8805	0	0.000177	OW	410	2246
Akkermansia	K08311	0.808561	1.6e-05	0.00517	OW	604	2249
Akkermansia	K00332	0.786375	3.9e-05	0.01021	OW	927	2252
Akkermansia	K04744	0.726292	0.000288	0.038256	OW	1903	2258
Akkermansia	K01894	0.820766	9e-06	0.003363	OW	604	2266
Akkermansia	K06181	0.76607	8.2e-05	0.017478	OW	1118	2270
Akkermansia	K07032	0.789385	3.5e-05	0.009308	OW	905	2273
Akkermansia	K00164	0.784608	4.2e-05	0.010731	OW	520	2274
Akkermansia	K06195	0.820766	9e-06	0.003363	OW	604	2275
Akkermansia	K03449	0.72617	0.000289	0.038256	OW	1120	2277
Akkermansia	K02457	0.827503	7e-06	0.002594	OW	604	2279
Akkermansia	K12204	0.813573	1.3e-05	0.004347	OW	694	2284
Akkermansia	K00612	0.818488	1e-05	0.003686	OW	603	2289
Akkermansia	K19224	0.723435	0.000312	0.0399	OW	1973	2292
Akkermansia	K14347	0.836749	4e-06	0.001753	OW	520	2296
Akkermansia	K09928	0.791758	3.2e-05	0.008683	OW	889	2297
Akkermansia	K05939	0.796978	2.6e-05	0.007507	OW	832	2305
Akkermansia	K13009	0.723435	0.000312	0.0399	OW	1384	2308
Akkermansia	K13503	0.827503	7e-06	0.002594	OW	566	2309
Akkermansia	K09914	0.84406	3e-06	0.001316	OW	410	2310
Akkermansia	K07276	0.893503	0	7.1e-05	OW	410	2312
Akkermansia	K13894	0.893503	0	7.1e-05	OW	410	2313
Akkermansia	K13895	0.893503	0	7.1e-05	OW	410	2314
Akkermansia	K09007	0.782432	4.6e-05	0.011431	OW	505	2315
Akkermansia	K20543	0.8805	0	0.000177	OW	435	2316
Akkermansia	K16705	0.747423	0.000152	0.025711	OW	1384	2318
Akkermansia	K00801	0.820102	1e-05	0.003463	OW	505	2320
Akkermansia	K06077	0.961919	0	0	OW	327	2322
Akkermansia	K00484	0.826085	7e-06	0.002746	OW	379	2323
Akkermansia	K21007	1	0	0	OW	60	2324
Akkermansia	K09954	0.910596	0	1.8e-05	OW	380	2325
Akkermansia	K03795	0.840395	4e-06	0.00154	OW	430	2327
Akkermansia	K03672	0.816053	1.1e-05	0.003991	OW	505	2328
Akkermansia	K01829	0.910596	0	1.8e-05	OW	379	2329
Akkermansia	K02584	0.849105	2e-06	0.001036	OW	430	2330
Akkermansia	K03972	0.82432	8e-06	0.002939	OW	627	2333
Akkermansia	K16915	0.857272	1e-06	0.000685	OW	434	2334
Akkermansia	K09137	0.849105	2e-06	0.001036	OW	505	2336
Akkermansia	K09819	0.8805	0	0.000177	OW	434	2339
Akkermansia	K05541	0.865349	1e-06	0.000438	OW	430	2340
Akkermansia	K22051	0.882316	0	0.000157	OW	430	2341
Akkermansia	K19236	0.961919	0	0	OW	327	2342
Akkermansia	K08219	0.961919	0	0	OW	327	2344
Akkermansia	K14682	0.961919	0	0	OW	327	2345
Akkermansia	K00835	1	0	0	OW	58	2346
Akkermansia	K19234	1	0	0	OW	57	2347
Akkermansia	K01128	1	0	0	OW	59	2348
Akkermansia	K01134	1	0	0	OW	60	2349
Akkermansia	K07051	1	0	0	OW	58	2350
Akkermansia	K07239	1	0	0	OW	57	2351
Akkermansia	K09932	1	0	0	OW	59	2352
Akkermansia	K10277	1	0	0	OW	60	2353
Akkermansia	K10800	1	0	0	OW	58	2354
Akkermansia	K11744	1	0	0	OW	57	2355
Akkermansia	K12944	1	0	0	OW	59	2356
Akkermansia	K17811	1	0	0	OW	60	2357
Akkermansia	K18094	1	0	0	OW	58	2358
Akkermansia	K18095	1	0	0	OW	57	2359
Akkermansia	K07270	0.808249	1.6e-05	0.005236	OW	520	2372
Akkermansia	K19147	-0.764018	8.8e-05	0.017478	OW	1120	2544
Akkermansia	K07014	-0.719906	0.000345	0.042897	OW	2064	2629
Akkermansia	K06143	0.755195	0.000118	0.021615	OW	1259	2664
Akkermansia	K09964	0.712848	0.000419	0.049268	OW	2259	3226
Akkermansia	K17108	0.726964	0.000282	0.038256	OW	1904	3285
Akkermansia	K07231	0.739593	0.000194	0.029689	OW	1606	3513
Akkermansia	K11198	0.713583	0.000411	0.048509	OW	2244	4085
Akkermansia	K11199	0.713583	0.000411	0.048509	OW	2244	4086
Akkermansia	K11200	0.713583	0.000411	0.048509	OW	2244	4087
Akkermansia	K19540	0.735876	0.000217	0.032126	OW	1070	4531
Akkermansia	K01505	0.736522	0.000213	0.031653	OW	1669	4709
Akkermansia	K13779	0.767742	7.8e-05	0.016935	OW	1070	4711
Akkermansia	K11325	0.767742	7.8e-05	0.016935	OW	1070	4748
Akkermansia	K18478	0.769734	7.2e-05	0.016099	OW	1070	4749
Akkermansia	K03383	0.767742	7.8e-05	0.016935	OW	1070	4751
Akkermansia	K08326	0.767742	7.8e-05	0.016935	OW	1070	4752
Akkermansia	K15312	0.767742	7.8e-05	0.016935	OW	1070	4753
Leyella	K01992	-0.745476	0.000162	0.026749	OW	416	10
Leyella	K03624	0.731839	0.000245	0.034562	OW	1284	121
Leyella	K00661	-0.798508	2.4e-05	0.007176	OW	397	595
Leyella	K01443	-0.790932	3.3e-05	0.008881	OW	741	706
Leyella	K01273	0.751537	0.000133	0.023409	OW	1284	712
Leyella	K03525	-0.739415	0.000195	0.029704	OW	483	715
Leyella	K03502	0.746991	0.000154	0.025874	OW	351	749
Leyella	K02619	-0.725778	0.000292	0.038256	OW	424	772
Leyella	K10947	-0.793962	2.9e-05	0.00818	OW	340	777
Leyella	K07000	0.751537	0.000133	0.023409	OW	1321	792
Leyella	K02038	-0.748506	0.000147	0.025083	OW	414	820
Leyella	K02036	-0.768204	7.6e-05	0.016764	OW	414	826
Leyella	K07646	-0.766689	8e-05	0.017371	OW	337	874
Leyella	K03976	-0.77578	5.8e-05	0.013578	OW	397	896
Leyella	K02231	-0.862146	1e-06	0.000525	OW	337	917
Leyella	K11175	-0.743961	0.000169	0.027601	OW	477	944
Leyella	K01442	-0.804569	1.9e-05	0.0059	OW	340	947
Leyella	K01620	-0.77881	5.2e-05	0.012613	OW	397	977
Leyella	K01151	-0.757597	0.000109	0.020314	OW	414	1028
Leyella	K02233	-0.825781	7e-06	0.002779	OW	337	1029
Leyella	K08483	-0.736385	0.000214	0.031706	OW	1670	1044
Leyella	K01912	-0.745476	0.000162	0.026749	OW	397	1049
Leyella	K00768	-0.846994	2e-06	0.001149	OW	337	1053
Leyella	K01012	-0.856085	1e-06	0.000731	OW	340	1062
Leyella	K07497	-0.766689	8e-05	0.017371	OW	773	1082
Leyella	K07301	-0.743961	0.000169	0.027601	OW	328	1085
Leyella	K04720	-0.860631	1e-06	0.00057	OW	340	1087
Leyella	K02190	-0.830327	6e-06	0.002301	OW	337	1090
Leyella	K01847	-0.742446	0.000178	0.028312	OW	398	1093
Leyella	K15634	0.712142	0.000428	0.049897	OW	659	1096
Leyella	K00077	-0.721233	0.000332	0.041773	OW	399	1123
Leyella	K08681	0.739415	0.000195	0.029704	OW	326	1127
Leyella	K02371	-0.901541	0	3.8e-05	OW	328	1131
Leyella	K06215	0.722748	0.000318	0.040459	OW	1991	1132
Leyella	K02232	-0.831842	5e-06	0.002161	OW	337	1133
Leyella	K02227	-0.863661	1e-06	0.000481	OW	337	1142
Leyella	K02224	-0.878813	0	0.000197	OW	337	1145
Leyella	K03640	0.754567	0.000121	0.021826	OW	348	1147
Leyella	K07727	-0.7379	0.000204	0.030703	OW	359	1168
Leyella	K19271	-0.798508	2.4e-05	0.007176	OW	337	1175
Leyella	K03503	0.743961	0.000169	0.027601	OW	326	1193
Leyella	K02188	-0.828812	6e-06	0.002455	OW	337	1196
Leyella	K00616	-0.85154	2e-06	0.000919	OW	340	1197
Leyella	K06042	-0.828812	6e-06	0.002455	OW	337	1208
Leyella	K00595	-0.821236	9e-06	0.003326	OW	337	1215
Leyella	K05936	-0.812145	1.4e-05	0.004575	OW	337	1225
Leyella	K05946	-0.713657	0.00041	0.048442	OW	527	1227
Leyella	K07213	0.746991	0.000154	0.025874	OW	378	1232
Leyella	K03549	0.751537	0.000133	0.023409	OW	348	1233
Leyella	K00048	-0.8576	1e-06	0.000672	OW	340	1252
Leyella	K02120	-0.768204	7.6e-05	0.016764	OW	359	1289
Leyella	K02124	-0.762143	9.4e-05	0.018235	OW	359	1291
Leyella	K07124	-0.837903	4e-06	0.001683	OW	559	1292
Leyella	K01961	-0.810629	1.5e-05	0.004832	OW	349	1294
Leyella	K03394	-0.756082	0.000115	0.021108	OW	337	1315
Leyella	K07089	-0.722748	0.000318	0.040459	OW	1992	1324
Leyella	K19304	0.718202	0.000362	0.044337	OW	2111	1326
Leyella	K15532	-0.74093	0.000186	0.02876	OW	474	1335
Leyella	K03778	-0.846994	2e-06	0.001149	OW	337	1336
Leyella	K17624	0.769719	7.2e-05	0.016099	OW	459	1339
Leyella	K03386	-0.727294	0.00028	0.037955	OW	808	1344
Leyella	K07221	-0.771234	6.9e-05	0.015428	OW	398	1350
Leyella	K11105	-0.784871	4.2e-05	0.010654	OW	340	1352
Leyella	K02768	-0.809114	1.6e-05	0.005097	OW	731	1357
Leyella	K02770	-0.781841	4.7e-05	0.011619	OW	731	1358
Leyella	K15986	-0.74093	0.000186	0.02876	OW	1585	1364
Leyella	K01092	-0.821236	9e-06	0.003326	OW	397	1371
Leyella	K02769	-0.800023	2.3e-05	0.006846	OW	731	1376
Leyella	K01101	0.750022	0.00014	0.02427	OW	445	1381
Leyella	K03474	-0.728809	0.000267	0.036773	OW	397	1386
Leyella	K02481	-0.730324	0.000256	0.035576	OW	334	1399
Leyella	K00633	-0.733354	0.000234	0.033752	OW	1570	1400
Leyella	K01598	-0.759113	0.000104	0.019655	OW	923	1401
Leyella	K00901	-0.818205	1e-05	0.003729	OW	359	1403
Leyella	K06940	-0.769719	7.2e-05	0.016099	OW	731	1404
Leyella	K07452	0.809114	1.6e-05	0.005097	OW	452	1410
Leyella	K19166	0.81366	1.3e-05	0.004347	OW	378	1424
Leyella	K07404	-0.754567	0.000121	0.021826	OW	328	1426
Leyella	K02805	-0.856085	1e-06	0.000731	OW	349	1429
Leyella	K02121	-0.739415	0.000195	0.029704	OW	359	1430
Leyella	K01966	-0.768204	7.6e-05	0.016764	OW	334	1431
Leyella	K01246	-0.756082	0.000115	0.021108	OW	421	1435
Leyella	K09790	-0.85457	2e-06	0.00079	OW	340	1447
Leyella	K09789	-0.739415	0.000195	0.029704	OW	1609	1456
Leyella	K00887	-0.803053	2e-05	0.006201	OW	359	1459
Leyella	K18139	-0.809114	1.6e-05	0.005097	OW	334	1461
Leyella	K05606	-0.748506	0.000147	0.025083	OW	398	1467
Leyella	K10716	-0.824266	8e-06	0.002944	OW	340	1468
Leyella	K02669	-0.763658	8.9e-05	0.017526	OW	424	1470
Leyella	K01259	0.780325	4.9e-05	0.012125	OW	452	1487
Leyella	K00833	-0.818205	1e-05	0.003729	OW	334	1494
Leyella	K05386	0.755704	0.000116	0.021318	OW	329	1498
Leyella	K02653	-0.763658	8.9e-05	0.017526	OW	424	1501
Leyella	K07588	-0.746991	0.000154	0.025874	OW	398	1503
Leyella	K01546	-0.793962	2.9e-05	0.00818	OW	334	1504
Leyella	K07304	-0.789417	3.5e-05	0.0093	OW	399	1505
Leyella	K06911	-0.718202	0.000362	0.044337	OW	360	1506
Leyella	K18785	-0.81366	1.3e-05	0.004347	OW	340	1509
Leyella	K01547	-0.777295	5.5e-05	0.013119	OW	334	1514
Leyella	K03785	-0.745476	0.000162	0.026749	OW	731	1517
Leyella	K01818	-0.831842	5e-06	0.002161	OW	334	1524
Leyella	K01935	-0.786386	3.9e-05	0.010209	OW	334	1525
Leyella	K03741	-0.859116	1e-06	0.000618	OW	340	1526
Leyella	K19802	-0.716687	0.000377	0.045573	OW	415	1527
Leyella	K01548	-0.800023	2.3e-05	0.006846	OW	334	1531
Leyella	K02169	-0.751537	0.000133	0.023409	OW	334	1533
Leyella	K00001	-0.712142	0.000428	0.049897	OW	2277	1540
Leyella	K01192	-0.787901	3.7e-05	0.009738	OW	335	1545
Leyella	K01834	-0.772749	6.5e-05	0.014781	OW	419	1546
Leyella	K01584	0.724263	0.000305	0.039184	OW	329	1548
Leyella	K08678	-0.846994	2e-06	0.001149	OW	349	1549
Leyella	K07679	0.753335	0.000126	0.022517	OW	329	1550
Leyella	K20955	0.739012	0.000197	0.029998	OW	329	1551
Leyella	K02489	0.739012	0.000197	0.029998	OW	329	1552
Leyella	K08676	-0.733354	0.000234	0.033752	OW	398	1553
Leyella	K04655	-0.733354	0.000234	0.033752	OW	1736	1557
Leyella	K06897	-0.753052	0.000127	0.022671	OW	529	1561
Leyella	K20265	-0.757597	0.000109	0.020314	OW	419	1562
Leyella	K03644	-0.757597	0.000109	0.020314	OW	398	1564
Leyella	K01965	-0.750022	0.00014	0.02427	OW	334	1566
Leyella	K09607	0.713657	0.00041	0.048442	OW	1264	1567
Leyella	K03781	-0.746991	0.000154	0.025874	OW	365	1574
Leyella	K00128	-0.77578	5.8e-05	0.013578	OW	529	1578
Leyella	K03801	-0.792447	3.1e-05	0.008501	OW	334	1585
Leyella	K02652	-0.748506	0.000147	0.025083	OW	424	1586
Leyella	K07735	-0.725778	0.000292	0.038256	OW	398	1596
Leyella	K07192	-0.800023	2.3e-05	0.006846	OW	424	1600
Leyella	K03826	-0.784871	4.2e-05	0.010654	OW	424	1604
Leyella	K13652	-0.730324	0.000256	0.035576	OW	349	1610
Leyella	K13542	-0.860631	1e-06	0.00057	OW	424	1615
Leyella	K07705	-0.715172	0.000394	0.047045	OW	731	1625
Leyella	K06196	-0.77881	5.2e-05	0.012613	OW	587	1629
Leyella	K03286	-0.722748	0.000318	0.040459	OW	360	1630
Leyella	K00428	-0.713657	0.00041	0.048442	OW	365	1634
Leyella	K01580	-0.759113	0.000104	0.019655	OW	360	1643
Leyella	K00666	-0.800023	2.3e-05	0.006846	OW	373	1644
Leyella	K12942	-0.795477	2.8e-05	0.007849	OW	358	1648
Leyella	K19068	-0.789417	3.5e-05	0.0093	OW	349	1656
Leyella	K06975	-0.77881	5.2e-05	0.012613	OW	365	1665
Leyella	K02614	-0.769719	7.2e-05	0.016099	OW	391	1667
Leyella	K17716	-0.798508	2.4e-05	0.007176	OW	349	1671
Leyella	K01709	-0.821236	9e-06	0.003326	OW	337	1672
Leyella	K21739	-0.759113	0.000104	0.019655	OW	360	1674
Leyella	K03430	-0.739415	0.000195	0.029704	OW	349	1675
Leyella	K18815	-0.783356	4.4e-05	0.011098	OW	335	1691
Leyella	K18300	-0.81366	1.3e-05	0.004347	OW	334	1695
Leyella	K18138	-0.790932	3.3e-05	0.008881	OW	335	1699
Leyella	K12343	-0.751537	0.000133	0.023409	OW	334	1710
Leyella	K00254	-0.712142	0.000428	0.049897	OW	772	1715
Leyella	K00033	-0.716687	0.000377	0.045573	OW	419	1717
Leyella	K00275	-0.745476	0.000162	0.026749	OW	360	1718
Leyella	K01845	-0.769719	7.2e-05	0.016099	OW	1075	1722
Leyella	K01573	-0.748506	0.000147	0.025083	OW	334	1731
Leyella	K00036	-0.733354	0.000234	0.033752	OW	419	1747
Leyella	K01667	-0.712142	0.000428	0.049897	OW	537	1753
Leyella	K05306	-0.742446	0.000178	0.028312	OW	421	1764
Leyella	K15669	-0.824266	8e-06	0.002944	OW	404	1768
Leyella	K00978	-0.745476	0.000162	0.026749	OW	424	1769
Leyella	K02100	-0.739415	0.000195	0.029704	OW	391	1779
Leyella	K07175	-0.718202	0.000362	0.044337	OW	2112	1782
Leyella	K01749	-0.866692	1e-06	0.000405	OW	424	1783
Leyella	K02806	-0.853055	2e-06	0.00085	OW	298	1785
Leyella	K01634	-0.753052	0.000127	0.022671	OW	360	1786
Leyella	K08314	-0.746991	0.000154	0.025874	OW	360	1790
Leyella	K18581	-0.784871	4.2e-05	0.010654	OW	474	1797
Leyella	K07078	-0.739415	0.000195	0.029704	OW	360	1801
Leyella	K18234	-0.73487	0.000224	0.032726	OW	424	1802
Leyella	K01698	-0.887904	0	0.000107	OW	298	1819
Leyella	K19340	-0.724263	0.000305	0.039184	OW	736	1830
Leyella	K09758	-0.757597	0.000109	0.020314	OW	349	1842
Leyella	K02492	-0.900026	0	4.3e-05	OW	298	1847
Leyella	K03892	-0.736385	0.000214	0.031706	OW	1298	1850
Leyella	K16264	-0.715172	0.000394	0.047045	OW	772	1866
Leyella	K06139	-0.718202	0.000362	0.044337	OW	415	1875
Leyella	K07552	-0.731839	0.000245	0.034562	OW	398	1878
Leyella	K21681	0.898511	0	4.9e-05	OW	298	1883
Leyella	K05815	-0.716687	0.000377	0.045573	OW	2161	1885
Leyella	K14415	-0.733354	0.000234	0.033752	OW	424	1897
Leyella	K12452	-0.713657	0.00041	0.048442	OW	424	1911
Leyella	K05814	-0.798508	2.4e-05	0.007176	OW	811	1917
Leyella	K08961	-0.793962	2.9e-05	0.00818	OW	479	1922
Leyella	K08679	-0.754567	0.000121	0.021826	OW	424	1924
Leyella	K19158	-0.736385	0.000214	0.031706	OW	1334	1929
Leyella	K17810	-0.730324	0.000256	0.035576	OW	1298	1934
Leyella	K03931	-0.809114	1.6e-05	0.005097	OW	733	1942
Leyella	K01436	-0.790932	3.3e-05	0.008881	OW	896	1951
Leyella	K22227	-0.722748	0.000318	0.040459	OW	1993	1956
Leyella	K07272	-0.834872	5e-06	0.001913	OW	298	1963
Leyella	K09939	-0.730324	0.000256	0.035576	OW	404	1964
Leyella	K03273	-0.712142	0.000428	0.049897	OW	2278	1983
Leyella	K13002	-0.783356	4.4e-05	0.011098	OW	415	1994
Leyella	K05520	-0.722748	0.000318	0.040459	OW	649	2011
Leyella	K05685	0.859116	1e-06	0.000618	OW	474	2013
Leyella	K16926	-0.753052	0.000127	0.022671	OW	1298	2014
Leyella	K03274	-0.781841	4.7e-05	0.011619	OW	424	2037
Leyella	K00076	-0.783356	4.4e-05	0.011098	OW	349	2045
Leyella	K00366	-0.73487	0.000224	0.032726	OW	964	2079
Leyella	K20461	-0.739415	0.000195	0.029704	OW	1616	2087
Leyella	K17324	-0.796993	2.6e-05	0.007507	OW	404	2089
Leyella	K20459	-0.736385	0.000214	0.031706	OW	1616	2105
Leyella	K05340	-0.731839	0.000245	0.034562	OW	1783	2110
Leyella	K20460	-0.716687	0.000377	0.045573	OW	1616	2112
Leyella	K13730	0.8576	1e-06	0.000672	OW	298	2114
Leyella	K15125	0.795477	2.8e-05	0.007849	OW	837	2121
Leyella	K21749	-0.742446	0.000178	0.028312	OW	349	2140
Leyella	K19052	-0.81669	1.1e-05	0.003934	OW	479	2142
Leyella	K05964	0.93336	0	2e-06	OW	298	2178
Leyella	K06909	-0.713657	0.00041	0.048442	OW	1298	2180
Leyella	K03818	-0.736385	0.000214	0.031706	OW	415	2187
Leyella	K13486	-0.727841	0.000275	0.037499	OW	1865	2206
Leyella	K03146	0.934875	0	1e-06	OW	298	2223
Leyella	K11392	-0.751537	0.000133	0.023409	OW	424	2224
Leyella	K00598	-0.727083	0.000281	0.038168	OW	941	2225
Leyella	K11615	-0.746991	0.000154	0.025874	OW	1404	2233
Leyella	K02475	-0.73487	0.000224	0.032726	OW	1404	2235
Leyella	K11692	-0.73487	0.000224	0.032726	OW	1404	2239
Leyella	K11712	-0.73487	0.000224	0.032726	OW	1404	2242
Leyella	K01232	-0.781841	4.7e-05	0.011619	OW	964	2245
Leyella	K01590	-0.713657	0.00041	0.048442	OW	360	2260
Leyella	K06931	0.957529	0	0	OW	298	2272
Leyella	K01387	-0.872323	1e-06	0.00029	OW	420	2285
Leyella	K00612	-0.763232	9.1e-05	0.017741	OW	415	2289
Leyella	K19224	-0.718202	0.000362	0.044337	OW	1309	2292
Leyella	K09474	0.716687	0.000377	0.045573	OW	2160	2299
Leyella	K05939	-0.746599	0.000156	0.026164	OW	415	2305
Leyella	K08717	-0.739415	0.000195	0.029704	OW	1615	2307
Leyella	K07276	-0.729146	0.000265	0.036508	OW	415	2312
Leyella	K13894	-0.718026	0.000364	0.044474	OW	415	2313
Leyella	K13895	-0.718026	0.000364	0.044474	OW	415	2314
Leyella	K11748	-0.77578	5.8e-05	0.013578	OW	1022	2321
Leyella	K00830	-0.718202	0.000362	0.044337	OW	474	2364
Leyella	K09144	0.991642	0	0	OW	298	2373
Leyella	K08152	0.99542	0	0	OW	298	2377
Leyella	K12991	0.99542	0	0	OW	298	2378
Leyella	K00065	-0.716687	0.000377	0.045573	OW	2162	2393
Leyella	K13004	0.825508	7e-06	0.002795	OW	507	2437
Leyella	K03186	-0.77578	5.8e-05	0.013578	OW	952	2443
Leyella	K03182	-0.783356	4.4e-05	0.011098	OW	952	2449
Leyella	K03830	-0.731839	0.000245	0.034562	OW	1782	2489
Leyella	K10974	-0.715172	0.000394	0.047045	OW	1768	2492
Leyella	K19050	-0.801538	2.2e-05	0.006497	OW	507	2593
Leyella	K06726	-0.715172	0.000394	0.047045	OW	2197	2634
Leyella	K21279	-0.784871	4.2e-05	0.010654	OW	507	2635
Leyella	K03325	-0.8576	1e-06	0.000672	OW	479	2650
Leyella	K11934	-0.743961	0.000169	0.027601	OW	403	2661
Leyella	K06143	-0.828812	6e-06	0.002455	OW	507	2664
Leyella	K21055	-0.836388	4e-06	0.001785	OW	507	2721
Leyella	K17865	-0.743483	0.000172	0.027849	OW	1466	2841
Leyella	K10774	-0.715172	0.000394	0.047045	OW	2198	2894
Leyella	K00880	-0.769719	7.2e-05	0.016099	OW	945	3105
Leyella	K07231	-0.726809	0.000283	0.038256	OW	1906	3513
Leyella	K11202	-0.717557	0.000368	0.045006	OW	1150	3711
Leyella	K21393	-0.743032	0.000174	0.028217	OW	1154	3716
Leyella	K07535	-0.757597	0.000109	0.020314	OW	1234	4072
Leyella	K01253	-0.748208	0.000148	0.025266	OW	533	4088
Leyella	K01857	-0.74662	0.000156	0.026153	OW	533	4103
Leyella	K01390	-0.760093	0.000101	0.019223	OW	784	4174
Bifidobacterium	K09815	-0.71305	0.000417	0.049126	OW	2251	158
Bifidobacterium	K01270	-0.75818	0.000107	0.020106	OW	1146	160
Bifidobacterium	K01768	-0.758932	0.000105	0.019724	OW	1037	800
Bifidobacterium	K01487	-0.71305	0.000417	0.049126	OW	2252	879
Bifidobacterium	K20038	0.785258	4.1e-05	0.010576	OW	531	2097
Bifidobacterium	K02077	0.822114	9e-06	0.003204	OW	640	2100
Bifidobacterium	K00042	0.762693	9.2e-05	0.018002	OW	343	2101
Bifidobacterium	K16784	0.799549	2.3e-05	0.006943	OW	640	2113
Bifidobacterium	K18353	0.819857	1e-05	0.003499	OW	640	2139
Bifidobacterium	K03578	0.726589	0.000285	0.038256	OW	640	2144
Bifidobacterium	K01792	0.747555	0.000151	0.025711	OW	640	2205
Bifidobacterium	K02747	0.776984	5.6e-05	0.013222	OW	1006	2209
Bifidobacterium	K00020	0.814592	1.2e-05	0.004197	OW	531	2255
Bifidobacterium	K02746	0.73035	0.000256	0.035575	OW	1824	2269
Bifidobacterium	K03148	0.731854	0.000245	0.034562	OW	1784	2362
Bifidobacterium	K10914	0.793531	3e-05	0.008245	OW	865	2369
Bifidobacterium	K02526	0.737119	0.000209	0.03127	OW	1656	2408
Bifidobacterium	K09684	0.736367	0.000214	0.031706	OW	1674	2478
Bifidobacterium	K10005	0.793531	3e-05	0.008245	OW	866	2536
Bifidobacterium	K01210	0.756675	0.000113	0.020838	OW	866	2577
Bifidobacterium	K00324	0.894321	0	6.7e-05	OW	339	2596
Bifidobacterium	K19577	0.877774	0	0.000211	OW	339	2622
Bifidobacterium	K06999	0.99135	0	0	OW	306	2632
Bifidobacterium	K16925	0.714554	0.0004	0.047728	OW	2206	2636
Bifidobacterium	K18955	0.998495	0	0	OW	283	2641
Bifidobacterium	K10008	0.718315	0.000361	0.044278	OW	866	2654
Bifidobacterium	K10006	0.712298	0.000426	0.049741	OW	866	2657
Bifidobacterium	K10007	0.712298	0.000426	0.049741	OW	866	2658
Bifidobacterium	K03293	0.925912	0	4e-06	OW	357	2681
Bifidobacterium	K07006	0.813088	1.3e-05	0.004412	OW	702	2691
Bifidobacterium	K21688	0.957503	0	0	OW	323	2735
Bifidobacterium	K07768	0.983829	0	0	OW	314	2738
Bifidobacterium	K22306	0.99699	0	0	OW	296	2749
Bifidobacterium	K01494	0.858217	1e-06	0.000649	OW	478	2751
Bifidobacterium	K00936	0.828131	7e-06	0.002521	OW	602	2775
Bifidobacterium	K00842	0.806318	1.8e-05	0.005611	OW	602	2779
Bifidobacterium	K00982	0.943964	0	0	OW	339	2793
Bifidobacterium	K16013	0.764949	8.5e-05	0.017478	OW	783	2801
Bifidobacterium	K00851	0.912373	0	1.5e-05	OW	339	2826
Bifidobacterium	K13288	0.99699	0	0	OW	283	2840
Bifidobacterium	K16235	0.992476	0	0	OW	302	2844
Bifidobacterium	K02083	0.77924	5.1e-05	0.012534	OW	783	2855
Bifidobacterium	K08296	0.860474	1e-06	0.000575	OW	470	2858
Bifidobacterium	K00325	0.894321	0	6.7e-05	OW	339	2861
Bifidobacterium	K05838	0.91839	0	8e-06	OW	339	2873
Bifidobacterium	K05524	0.905604	0	2.7e-05	OW	389	2874
Bifidobacterium	K12554	0.927903	0	3e-06	OW	325	2880
Bifidobacterium	K00990	0.903347	0	3.3e-05	OW	339	2881
Bifidobacterium	K03457	0.77924	5.1e-05	0.012534	OW	984	2885
Bifidobacterium	K03658	0.81384	1.3e-05	0.004324	OW	691	2912
Bifidobacterium	K01354	0.91839	0	8e-06	OW	339	2915
Bifidobacterium	K10805	0.919895	0	7e-06	OW	339	2921
Bifidobacterium	K06191	1	0	0	OW	283	2922
Bifidobacterium	K07776	0.801805	2.1e-05	0.006466	OW	783	2923
Bifidobacterium	K02074	0.956751	0	0	OW	323	2928
Bifidobacterium	K00068	0.712566	0.000423	0.049481	OW	531	2935
Bifidobacterium	K05882	0.87547	0	0.000245	OW	374	2966
Bifidobacterium	K20859	0.956358	0	0	OW	332	2977
Bifidobacterium	K11788	0.97029	0	0	OW	323	2986
Bifidobacterium	K15515	0.90786	0	2.2e-05	OW	386	2987
Bifidobacterium	K07230	0.959007	0	0	OW	323	2998
Bifidobacterium	K08168	0.955999	0	0	OW	332	3009
Bifidobacterium	K02438	0.99398	0	0	OW	300	3021
Bifidobacterium	K17067	0.987961	0	0	OW	308	3024
Bifidobacterium	K14215	0.992476	0	0	OW	300	3026
Bifidobacterium	K21273	0.992476	0	0	OW	300	3027
Bifidobacterium	K07503	0.986456	0	0	OW	312	3028
Bifidobacterium	K07243	0.983829	0	0	OW	314	3029
Bifidobacterium	K02532	0.956751	0	0	OW	323	3033
Bifidobacterium	K08776	0.99398	0	0	OW	299	3039
Bifidobacterium	K16148	0.998495	0	0	OW	288	3041
Bifidobacterium	K09009	0.99699	0	0	OW	296	3042
Bifidobacterium	K07442	0.99699	0	0	OW	296	3043
Bifidobacterium	K11263	0.99699	0	0	OW	296	3044
Bifidobacterium	K18567	0.936442	0	1e-06	OW	323	3045
Bifidobacterium	K01389	0.99699	0	0	OW	296	3046
Bifidobacterium	K03727	0.99699	0	0	OW	296	3047
Bifidobacterium	K07177	0.99699	0	0	OW	296	3048
Bifidobacterium	K13527	0.99699	0	0	OW	296	3049
Bifidobacterium	K13571	0.99699	0	0	OW	296	3050
Bifidobacterium	K20814	0.99699	0	0	OW	296	3051
Bifidobacterium	K11533	0.99699	0	0	OW	296	3053
Bifidobacterium	K11732	0.99699	0	0	OW	296	3054
Bifidobacterium	K13570	0.99699	0	0	OW	295	3055
Bifidobacterium	K02799	0.749154	0.000144	0.024812	OW	1354	3085
Bifidobacterium	K02800	0.749154	0.000144	0.024812	OW	1354	3086
Bifidobacterium	K06048	0.770214	7.1e-05	0.01594	OW	433	3138
Bifidobacterium	K04342	0.917231	0	9e-06	OW	374	3145
Bifidobacterium	K11939	0.717081	0.000373	0.045234	OW	2149	3160
Bifidobacterium	K18205	0.964583	0	0	OW	325	3214
Bifidobacterium	K18333	0.964583	0	0	OW	325	3215
Bifidobacterium	K22322	0.964583	0	0	OW	325	3216
Bifidobacterium	K00999	0.911211	0	1.7e-05	OW	374	3237
Bifidobacterium	K17640	0.915726	0	1.1e-05	OW	374	3240
Bifidobacterium	K19956	0.739376	0.000195	0.029722	OW	1619	3246
Bifidobacterium	K07172	0.753198	0.000126	0.022591	OW	984	3318
Bifidobacterium	K19137	0.739376	0.000195	0.029722	OW	1620	3357
Bifidobacterium	K09681	0.731377	0.000248	0.03493	OW	984	3439
Bifidobacterium	K14051	0.732872	0.000237	0.034007	OW	984	3463
Bifidobacterium	K05346	0.893409	0	7.2e-05	OW	411	3521
Bifidobacterium	K01575	0.843342	3e-06	0.001352	OW	433	3542
Bifidobacterium	K13059	0.862972	1e-06	0.0005	OW	433	3570
Bifidobacterium	K18351	0.881092	0	0.00017	OW	433	3573
Bifidobacterium	K17236	0.717563	0.000368	0.045006	OW	385	3657
Bifidobacterium	K22232	0.752163	0.000131	0.023204	OW	841	3695
Bifidobacterium	K07062	0.853912	2e-06	0.000813	OW	433	4003
Bifidobacterium	K17330	0.864482	1e-06	0.000458	OW	433	4033
Bifidobacterium	K07654	0.847872	2e-06	0.001097	OW	433	4036
Bifidobacterium	K07670	0.847872	2e-06	0.001097	OW	433	4037
Bifidobacterium	K17209	0.852402	2e-06	0.000875	OW	433	4045
Bifidobacterium	K17331	0.867502	1e-06	0.000385	OW	433	4048
Bifidobacterium	K21495	0.853912	2e-06	0.000813	OW	433	4056
Bifidobacterium	K08358	0.753198	0.000126	0.022591	OW	1296	4636
Bifidobacterium	K07812	0.740648	0.000188	0.028998	OW	1587	5045
Alistipes	K06188	0.746145	0.000158	0.026481	OW	744	1832
Alistipes	K02081	0.798044	2.5e-05	0.007298	OW	744	1834
Alistipes	K10679	0.714457	0.000401	0.047846	OW	2209	1913
Alistipes	K05340	0.792027	3.2e-05	0.008601	OW	653	2110
Alistipes	K03179	0.837909	4e-06	0.001683	OW	558	2117
Alistipes	K03605	0.733358	0.000234	0.033752	OW	1734	2167
Alistipes	K03098	0.827379	7e-06	0.002608	OW	558	2175
Alistipes	K13486	0.80128	2.2e-05	0.006555	OW	793	2206
Alistipes	K19005	0.812336	1.4e-05	0.004549	OW	287	2390
Alistipes	K03186	0.725085	0.000298	0.038564	OW	1686	2443
Alistipes	K03182	0.735615	0.000219	0.032328	OW	1686	2449
Alistipes	K19354	0.764949	8.5e-05	0.017478	OW	653	2464
Alistipes	K19050	0.833396	5e-06	0.002021	OW	582	2593
Alistipes	K01589	0.810079	1.5e-05	0.004916	OW	716	2594
Alistipes	K00556	0.811583	1.4e-05	0.004649	OW	716	2610
Alistipes	K11934	0.780745	4.9e-05	0.012046	OW	287	2661
Alistipes	K07397	0.850696	2e-06	0.000957	OW	287	2688
Alistipes	K21055	0.713802	0.000409	0.048311	OW	2241	2721
Alistipes	K08139	0.722076	0.000325	0.041106	OW	2003	2722
Alistipes	K21990	0.78601	4e-05	0.01031	OW	929	2736
Alistipes	K07109	0.980068	0	0	OW	287	2813
Alistipes	K07707	0.77924	5.1e-05	0.012534	OW	744	2836
Alistipes	K07283	0.876599	0	0.000228	OW	287	2862
Alistipes	K11782	0.999624	0	0	OW	287	2868
Alistipes	K11784	0.999624	0	0	OW	287	2869
Alistipes	K00720	0.955229	0	0	OW	287	2920
Alistipes	K18285	0.988342	0	0	OW	287	2953
Alistipes	K09979	0.99398	0	0	OW	287	2954
Alistipes	K11783	0.99398	0	0	OW	287	2956
Alistipes	K11785	0.99398	0	0	OW	287	2957
Alistipes	K20885	0.732606	0.000239	0.034232	OW	1763	2973
Alistipes	K03817	0.761188	9.7e-05	0.018749	OW	1171	2996
Alistipes	K03379	0.951449	0	0	OW	287	3069
Alistipes	K07798	0.795036	2.8e-05	0.007958	OW	558	3102
Alistipes	K06988	0.789771	3.5e-05	0.009226	OW	558	3174
Alistipes	K13735	0.748402	0.000147	0.025123	OW	1219	3182
Alistipes	K03668	0.807374	1.7e-05	0.005401	OW	744	3380
Alistipes	K00491	0.75818	0.000107	0.020106	OW	1219	3557
Alistipes	K03200	0.746324	0.000157	0.026345	OW	558	3759
Alistipes	K07081	0.842185	3e-06	0.001429	OW	525	4007
Massiliprevotella	K05787	0.910362	0	1.8e-05	OW	382	2666
Massiliprevotella	K01498	0.758945	0.000105	0.019724	OW	1208	4627
Massiliprevotella	K21680	0.758142	0.000107	0.020127	OW	70	4863
Agathobacter	K01735	-0.728845	0.000267	0.036741	OW	1855	280
Agathobacter	K06178	-0.72358	0.000311	0.039831	OW	1971	281
Agathobacter	K01465	-0.755923	0.000116	0.021176	OW	1220	288
Agathobacter	K00625	-0.725837	0.000292	0.038256	OW	1930	310
Agathobacter	K00088	-0.75818	0.000107	0.020106	OW	1220	338
Agathobacter	K01952	-0.716059	0.000384	0.046289	OW	2170	343
Agathobacter	K01591	-0.716059	0.000384	0.046289	OW	2171	490
Agathobacter	K02919	-0.729598	0.000261	0.036218	OW	1839	627
Agathobacter	K08085	0.882287	0	0.000157	OW	285	3306
Agathobacter	K17763	0.996615	0	0	OW	285	3405
Agathobacter	K01460	0.846183	3e-06	0.001195	OW	285	3431
Agathobacter	K22409	0.846183	3e-06	0.001195	OW	285	3432
Agathobacter	K01597	0.99699	0	0	OW	285	3465
Agathobacter	K06545	1	0	0	OW	285	3490
Agathobacter	K13912	1	0	0	OW	285	3491
Parabacteroides	K03296	0.730827	0.000252	0.035263	OW	1799	94
Parabacteroides	K02217	0.733835	0.000231	0.033416	OW	1725	1058
Parabacteroides	K03827	0.76391	8.8e-05	0.017478	OW	817	1092
Parabacteroides	K01847	0.73985	0.000192	0.029501	OW	1067	1093
Parabacteroides	K05595	0.714286	0.000403	0.047901	OW	2213	1167
Parabacteroides	K05946	0.834586	5e-06	0.001933	OW	503	1227
Parabacteroides	K08968	0.786466	3.9e-05	0.010188	OW	924	1373
Parabacteroides	K15977	0.717293	0.000371	0.045012	OW	2125	1390
Parabacteroides	K02481	0.815038	1.2e-05	0.004122	OW	683	1399
Parabacteroides	K01966	0.753383	0.000126	0.022487	OW	683	1431
Parabacteroides	K09789	0.778947	5.2e-05	0.012587	OW	817	1456
Parabacteroides	K18139	0.738346	0.000201	0.030394	OW	683	1461
Parabacteroides	K05606	0.75188	0.000132	0.023228	OW	1067	1467
Parabacteroides	K19049	0.77594	5.8e-05	0.013534	OW	817	1480
Parabacteroides	K07588	0.712782	0.00042	0.049268	OW	1067	1503
Parabacteroides	K01546	0.732331	0.000241	0.034232	OW	683	1504
Parabacteroides	K06911	0.768421	7.6e-05	0.016657	OW	1088	1506
Parabacteroides	K01547	0.747368	0.000152	0.025711	OW	683	1514
Parabacteroides	K01935	0.730827	0.000252	0.035263	OW	683	1525
Parabacteroides	K02169	0.762406	9.3e-05	0.018092	OW	683	1533
Parabacteroides	K08676	0.736842	0.000211	0.031388	OW	1067	1553
Parabacteroides	K03644	0.747368	0.000152	0.025711	OW	1067	1564
Parabacteroides	K01965	0.783459	4.4e-05	0.011073	OW	683	1566
Parabacteroides	K03801	0.766917	8e-05	0.017259	OW	683	1585
Parabacteroides	K07735	0.738346	0.000201	0.030394	OW	1067	1596
Parabacteroides	K11065	0.796992	2.6e-05	0.007507	OW	817	1602
Parabacteroides	K03286	0.72782	0.000275	0.037499	OW	1088	1630
Parabacteroides	K01580	0.729323	0.000264	0.036353	OW	1088	1643
Parabacteroides	K00666	0.717293	0.000371	0.045012	OW	2130	1644
Parabacteroides	K07792	0.769925	7.2e-05	0.016011	OW	817	1649
Parabacteroides	K13694	0.769925	7.2e-05	0.016011	OW	1067	1662
Parabacteroides	K09793	0.717293	0.000371	0.045012	OW	1088	1664
Parabacteroides	K06975	0.718797	0.000356	0.04381	OW	2078	1665
Parabacteroides	K17716	0.723308	0.000313	0.039934	OW	1979	1671
Parabacteroides	K01070	0.729323	0.000264	0.036353	OW	1067	1683
Parabacteroides	K18815	0.747368	0.000152	0.025711	OW	1385	1691
Parabacteroides	K18300	0.733835	0.000231	0.033416	OW	683	1695
Parabacteroides	K07791	0.78797	3.7e-05	0.009716	OW	817	1705
Parabacteroides	K12343	0.795489	2.8e-05	0.007849	OW	683	1710
Parabacteroides	K00275	0.726316	0.000288	0.038256	OW	1088	1718
Parabacteroides	K01297	0.720301	0.000341	0.042524	OW	2043	1721
Parabacteroides	K00968	0.766917	8e-05	0.017259	OW	503	1729
Parabacteroides	K01573	0.790977	3.3e-05	0.008875	OW	683	1731
Parabacteroides	K02472	0.730827	0.000252	0.035263	OW	1801	1735
Parabacteroides	K07175	0.75188	0.000132	0.023228	OW	503	1782
Parabacteroides	K01634	0.732331	0.000241	0.034232	OW	1088	1786
Parabacteroides	K07387	0.790977	3.3e-05	0.008875	OW	895	1789
Parabacteroides	K08314	0.750376	0.000138	0.024031	OW	1088	1790
Parabacteroides	K15725	0.801504	2.2e-05	0.006497	OW	503	1795
Parabacteroides	K07078	0.753383	0.000126	0.022487	OW	1088	1801
Parabacteroides	K13821	0.816541	1.1e-05	0.003934	OW	503	1837
Parabacteroides	K02651	0.821053	9e-06	0.003333	OW	503	1841
Parabacteroides	K09758	0.721805	0.000327	0.041271	OW	2009	1842
Parabacteroides	K00156	0.822556	9e-06	0.003146	OW	503	1848
Parabacteroides	K00658	0.754887	0.00012	0.021657	OW	1088	1851
Parabacteroides	K09181	0.840602	3e-06	0.001532	OW	503	1863
Parabacteroides	K01841	0.714286	0.000403	0.047901	OW	503	1907
Parabacteroides	K03594	0.72782	0.000275	0.037499	OW	1867	1908
Parabacteroides	K08169	0.72782	0.000275	0.037499	OW	1867	1941
Parabacteroides	K01433	0.717293	0.000371	0.045012	OW	2127	1955
Parabacteroides	K01183	0.786466	3.9e-05	0.010188	OW	922	1962
Parabacteroides	K03444	0.765414	8.4e-05	0.017478	OW	1124	1969
Parabacteroides	K08325	0.849624	2e-06	0.00101	OW	503	1981
Parabacteroides	K05367	0.830075	6e-06	0.002319	OW	503	1990
Parabacteroides	K06894	0.816541	1.1e-05	0.003934	OW	503	1992
Parabacteroides	K02002	0.760902	9.8e-05	0.018813	OW	1088	2010
Parabacteroides	K05520	0.753383	0.000126	0.022487	OW	1285	2011
Parabacteroides	K00294	0.806015	1.8e-05	0.005628	OW	503	2115
Parabacteroides	K06996	0.76391	8.8e-05	0.017478	OW	503	2126
Parabacteroides	K02001	0.723308	0.000313	0.039934	OW	1088	2130
Parabacteroides	K02000	0.720301	0.000341	0.042524	OW	1088	2131
Parabacteroides	K21749	0.715789	0.000387	0.046469	OW	2178	2140
Parabacteroides	K02558	0.864662	1e-06	0.000455	OW	464	2170
Parabacteroides	K02291	0.745948	0.000159	0.02656	OW	1413	2237
Parabacteroides	K15915	0.760902	9.8e-05	0.018813	OW	1172	2240
Parabacteroides	K00332	0.731929	0.000244	0.034536	OW	1778	2252
Parabacteroides	K04744	0.745483	0.000162	0.026749	OW	1413	2258
Parabacteroides	K01590	0.712782	0.00042	0.049268	OW	1088	2260
Parabacteroides	K18828	0.798496	2.4e-05	0.007176	OW	806	2473
Parabacteroides	K02395	0.801504	2.2e-05	0.006497	OW	790	2538
Parabacteroides	K21065	0.858647	1e-06	0.000634	OW	376	2546
Parabacteroides	K06978	0.849624	2e-06	0.00101	OW	501	2588
Parabacteroides	K14274	0.878195	0	0.000205	OW	438	2694
Parabacteroides	K07017	0.911278	0	1.7e-05	OW	376	2696
Parabacteroides	K00015	0.807519	1.7e-05	0.00537	OW	740	2707
Parabacteroides	K18427	0.914286	0	1.2e-05	OW	376	2770
Parabacteroides	K00819	0.830075	6e-06	0.002319	OW	598	2774
Parabacteroides	K01476	0.821053	9e-06	0.003333	OW	645	2800
Parabacteroides	K01337	0.956391	0	0	OW	331	2817
Parabacteroides	K08321	0.894737	0	6.5e-05	OW	331	2827
Parabacteroides	K06203	0.712782	0.00042	0.049268	OW	2254	2833
Parabacteroides	K18574	0.778947	5.2e-05	0.012587	OW	985	2856
Parabacteroides	K02852	0.855639	2e-06	0.000745	OW	484	2864
Parabacteroides	K19333	0.833083	5e-06	0.002045	OW	376	2866
Parabacteroides	K00863	0.921805	0	6e-06	OW	331	2916
Parabacteroides	K01816	0.92782	0	3e-06	OW	331	2938
Parabacteroides	K13641	0.903759	0	3.2e-05	OW	331	2939
Parabacteroides	K03817	0.726316	0.000288	0.038256	OW	1915	2996
Parabacteroides	K17218	0.881203	0	0.000169	OW	331	3034
Parabacteroides	K13016	0.935338	0	1e-06	OW	331	3052
Parabacteroides	K01730	0.771429	6.8e-05	0.015336	OW	1056	3104
Parabacteroides	K00318	0.917293	0	9e-06	OW	331	3122
Parabacteroides	K11031	0.732331	0.000241	0.034232	OW	1056	3150
Parabacteroides	K21364	0.732331	0.000241	0.034232	OW	1056	3170
Parabacteroides	K17108	0.789474	3.5e-05	0.009289	OW	901	3285
Parabacteroides	K07231	0.748402	0.000147	0.025123	OW	1372	3513
Parabacteroides	K15632	0.742844	0.000175	0.028231	OW	1478	4864
Roseburia	K03406	0.796992	2.6e-05	0.007507	OW	688	920
Roseburia	K03571	0.754887	0.00012	0.021657	OW	1265	1583
Roseburia	K03604	0.72782	0.000275	0.037499	OW	1879	1589
Roseburia	K02407	0.714286	0.000403	0.047901	OW	2221	1663
Roseburia	K18475	0.733835	0.000231	0.033416	OW	1729	1685
Roseburia	K06182	0.744361	0.000167	0.027367	OW	1446	1771
Roseburia	K06337	0.718797	0.000356	0.04381	OW	2088	1791
Roseburia	K03408	0.815038	1.2e-05	0.004122	OW	688	1864
Roseburia	K07726	0.747368	0.000152	0.025711	OW	1391	1887
Roseburia	K06320	0.81203	1.4e-05	0.004575	OW	436	1890
Roseburia	K02203	0.712782	0.00042	0.049268	OW	2264	1927
Roseburia	K02103	0.754887	0.00012	0.021657	OW	688	1930
Roseburia	K02556	0.756391	0.000114	0.020915	OW	688	1954
Roseburia	K02405	0.712782	0.00042	0.049268	OW	2266	1973
Roseburia	K02278	0.754887	0.00012	0.021657	OW	1269	2040
Roseburia	K10188	0.741353	0.000184	0.028707	OW	1446	2063
Roseburia	K21755	0.736842	0.000211	0.031388	OW	1666	2219
Roseburia	K02415	0.783459	4.4e-05	0.011073	OW	436	2234
Roseburia	K02414	0.801504	2.2e-05	0.006497	OW	436	2236
Roseburia	K03415	0.780451	4.9e-05	0.012081	OW	436	2250
Roseburia	K06603	0.76391	8.8e-05	0.017478	OW	436	2302
Roseburia	K04562	0.790977	3.3e-05	0.008875	OW	436	2303
Roseburia	K02404	0.790977	3.3e-05	0.008875	OW	436	2306
Roseburia	K09770	0.786466	3.9e-05	0.010188	OW	436	2319
Roseburia	K09766	0.76391	8.8e-05	0.017478	OW	436	2343
Roseburia	K02408	0.83609	4e-06	0.001806	OW	436	2360
Roseburia	K00972	0.772932	6.5e-05	0.014693	OW	436	2370
Roseburia	K21350	0.818045	1.1e-05	0.003729	OW	663	2395
Roseburia	K01431	0.712782	0.00042	0.049268	OW	2263	2409
Roseburia	K03451	0.744361	0.000167	0.027367	OW	1445	2440
Roseburia	K19422	0.879699	0	0.000186	OW	436	2483
Roseburia	K19092	0.830075	6e-06	0.002319	OW	436	2564
Roseburia	K01457	0.734111	0.000229	0.033298	OW	1720	3927
Collinsella	K19510	0.731102	0.00025	0.03518	OW	1794	2331
Collinsella	K01060	0.773223	6.4e-05	0.014628	OW	1043	2571
Collinsella	K01819	0.894321	0	6.7e-05	OW	409	2592
Collinsella	K18918	0.954494	0	0	OW	333	2602
Collinsella	K13252	0.720572	0.000339	0.042479	OW	2037	2693
Collinsella	K09773	0.834148	5e-06	0.001967	OW	577	2706
Collinsella	K18926	0.895826	0	6e-05	OW	333	2708
Collinsella	K16210	0.813088	1.3e-05	0.004412	OW	704	2734
Collinsella	K09005	0.887552	0	0.00011	OW	333	2747
Collinsella	K03489	0.926664	0	3e-06	OW	297	2754
Collinsella	K09767	0.917638	0	9e-06	OW	333	2785
Collinsella	K12297	0.779993	5e-05	0.012243	OW	981	2794
Collinsella	K13643	0.758932	0.000105	0.019724	OW	1209	2795
Collinsella	K02773	0.776984	5.6e-05	0.013222	OW	1007	2805
Collinsella	K05796	0.740128	0.000191	0.029378	OW	981	2823
Collinsella	K06212	0.868748	1e-06	0.000358	OW	333	2824
Collinsella	K08352	0.839413	4e-06	0.001615	OW	333	2828
Collinsella	K15773	0.904852	0	2.9e-05	OW	333	2829
Collinsella	K20449	0.992102	0	0	OW	297	2865
Collinsella	K22015	0.965388	0	0	OW	297	2871
Collinsella	K14091	0.933434	0	2e-06	OW	297	2872
Collinsella	K15511	0.992102	0	0	OW	297	2875
Collinsella	K02787	0.893905	0	6.9e-05	OW	409	2887
Collinsella	K02788	0.893905	0	6.9e-05	OW	409	2888
Collinsella	K13017	0.922903	0	5e-06	OW	297	2893
Collinsella	K12138	0.97029	0	0	OW	297	2902
Collinsella	K12143	0.987589	0	0	OW	297	2903
Collinsella	K12136	0.995111	0	0	OW	297	2906
Collinsella	K11924	0.988342	0	0	OW	297	2911
Collinsella	K08315	0.99699	0	0	OW	297	2913
Collinsella	K15830	0.99699	0	0	OW	297	2914
Collinsella	K02786	0.995863	0	0	OW	297	2917
UCG-005	K06147	0.757895	0.000108	0.020185	OW	686	5
UCG-005	K01448	0.821053	9e-06	0.003333	OW	560	79
UCG-005	K03657	0.72782	0.000275	0.037499	OW	1232	84
UCG-005	K04763	0.754887	0.00012	0.021657	OW	560	89
UCG-005	K04759	0.757895	0.000108	0.020185	OW	1232	90
UCG-005	K01358	0.745865	0.00016	0.02656	OW	1418	117
UCG-005	K02945	0.759398	0.000103	0.019488	OW	1147	122
UCG-005	K00705	0.756391	0.000114	0.020915	OW	1251	124
UCG-005	K01803	0.792481	3.1e-05	0.008493	OW	880	129
UCG-005	K02469	0.777444	5.5e-05	0.013078	OW	880	131
UCG-005	K02470	0.777444	5.5e-05	0.013078	OW	880	133
UCG-005	K01775	0.744361	0.000167	0.027367	OW	1232	144
UCG-005	K03588	0.732331	0.000241	0.034232	OW	880	145
UCG-005	K07137	0.769925	7.2e-05	0.016011	OW	918	146
UCG-005	K01462	0.724812	0.0003	0.038721	OW	1232	147
UCG-005	K02238	0.78797	3.7e-05	0.009716	OW	918	159
UCG-005	K03696	0.738346	0.000201	0.030394	OW	918	168
UCG-005	K03569	0.744361	0.000167	0.027367	OW	918	172
UCG-005	K00058	0.806015	1.8e-05	0.005628	OW	753	173
UCG-005	K01409	0.765414	8.4e-05	0.017478	OW	753	191
UCG-005	K01928	0.742857	0.000175	0.028228	OW	1477	196
UCG-005	K01624	0.718797	0.000356	0.04381	OW	753	197
UCG-005	K01756	0.732331	0.000241	0.034232	OW	753	219
UCG-005	K04758	0.771429	6.8e-05	0.015336	OW	1055	264
UCG-005	K02824	0.760902	9.8e-05	0.018813	OW	1173	983
UCG-005	K10907	0.760902	9.8e-05	0.018813	OW	1055	1020
UCG-005	K00003	0.750376	0.000138	0.024031	OW	785	1038
UCG-005	K13292	0.742857	0.000175	0.028228	OW	1471	1047
UCG-005	K01571	0.750376	0.000138	0.024031	OW	1127	1118
UCG-005	K00336	0.815038	1.2e-05	0.004122	OW	560	1159
UCG-005	K11928	0.720301	0.000341	0.042524	OW	573	1329
UCG-005	K00335	0.816541	1.1e-05	0.003934	OW	560	1345
UCG-005	K06334	0.715789	0.000387	0.046469	OW	468	1348
UCG-005	K01449	0.735338	0.000221	0.0325	OW	468	1367
UCG-005	K03060	0.792481	3.1e-05	0.008493	OW	560	1378
UCG-005	K20810	0.796992	2.6e-05	0.007507	OW	468	1423
UCG-005	K00334	0.83609	4e-06	0.001806	OW	560	1433
UCG-005	K03698	0.72782	0.000275	0.037499	OW	1870	1437
UCG-005	K06333	0.771429	6.8e-05	0.015336	OW	468	1444
UCG-005	K06383	0.77594	5.8e-05	0.013534	OW	468	1465
UCG-005	K06374	0.726316	0.000288	0.038256	OW	468	1485
UCG-005	K12960	0.798496	2.4e-05	0.007176	OW	560	1521
UCG-005	K06298	0.732331	0.000241	0.034232	OW	451	1597
UCG-005	K09769	0.8	2.3e-05	0.006846	OW	560	1603
UCG-005	K01567	0.733835	0.000231	0.033416	OW	620	1607
UCG-005	K02172	0.742857	0.000175	0.028228	OW	685	1636
UCG-005	K06391	0.765414	8.4e-05	0.017478	OW	432	1651
UCG-005	K01507	0.772932	6.5e-05	0.014693	OW	561	1676
UCG-005	K06395	0.831579	6e-06	0.002176	OW	432	1689
UCG-005	K21993	0.780451	4.9e-05	0.012081	OW	974	1707
UCG-005	K01596	0.793985	2.9e-05	0.00818	OW	560	1748
UCG-005	K06384	0.807519	1.7e-05	0.00537	OW	432	1751
UCG-005	K02566	0.816541	1.1e-05	0.003934	OW	674	1756
UCG-005	K07668	0.809023	1.6e-05	0.005097	OW	685	1759
UCG-005	K08963	0.905263	0	2.8e-05	OW	392	1760
UCG-005	K05825	0.729323	0.000264	0.036353	OW	1845	1800
UCG-005	K19350	0.783459	4.4e-05	0.011073	OW	432	1808
UCG-005	K03090	0.754887	0.00012	0.021657	OW	392	1823
UCG-005	K01464	0.774436	6.1e-05	0.014088	OW	674	1833
[truncated: 4,364 more rows]

## Sheet: OB_Strong_Cluster
X_features	Y_features	association	p.values	q.values	Group	cluster_rank	KO_rank
Segatella	K21572	0.774985	0.000258	0.042395	OB	836	3
Segatella	K01190	0.852238	1.4e-05	0.005063	OB	610	6
Segatella	K07133	0.876763	4e-06	0.001699	OB	494	7
Segatella	K05349	0.844881	2e-05	0.006728	OB	440	8
Segatella	K12132	0.879215	3e-06	0.001497	OB	426	12
Segatella	K01154	0.891478	2e-06	0.000769	OB	426	13
Segatella	K03832	0.876763	4e-06	0.001699	OB	494	14
Segatella	K07240	0.821582	5.2e-05	0.013963	OB	801	17
Segatella	K01187	0.831392	3.5e-05	0.010581	OB	753	19
Segatella	K03427	0.811772	7.6e-05	0.018373	OB	426	23
Segatella	K03169	0.828939	3.9e-05	0.011287	OB	801	26
Segatella	K03654	0.847333	1.8e-05	0.006117	OB	466	27
Segatella	K02005	0.803188	0.000103	0.022687	OB	1133	29
Segatella	K07636	0.816677	6.3e-05	0.016088	OB	950	30
Segatella	K00764	0.825261	4.5e-05	0.012453	OB	610	32
Segatella	K06142	0.77989	0.000222	0.038389	OB	1509	34
Segatella	K03797	0.795831	0.000133	0.027007	OB	610	35
Segatella	K01176	0.916003	0	0.000139	OB	426	36
Segatella	K03711	0.792152	0.00015	0.029602	OB	752	37
Segatella	K03773	0.77989	0.000222	0.038389	OB	1509	38
Segatella	K01740	0.771306	0.000288	0.045138	OB	1741	40
Segatella	K00266	0.804415	9.9e-05	0.022058	OB	1109	42
Segatella	K06921	0.945432	0	7e-06	OB	389	43
Segatella	K00788	0.908645	0	0.000247	OB	426	53
Segatella	K00847	0.831392	3.5e-05	0.010581	OB	752	57
Segatella	K04069	0.90374	1e-06	0.000351	OB	426	58
Segatella	K01447	0.898835	1e-06	0.000489	OB	417	59
Segatella	K07407	0.795831	0.000133	0.027007	OB	1237	60
Segatella	K01153	0.866953	7e-06	0.002713	OB	426	63
Segatella	K01209	0.853464	1.3e-05	0.004827	OB	440	64
Segatella	K02429	0.797057	0.000128	0.026339	OB	836	65
Segatella	K07085	0.803188	0.000103	0.022687	OB	836	66
Segatella	K03292	0.820356	5.5e-05	0.014465	OB	904	67
Segatella	K00941	0.831392	3.5e-05	0.010581	OB	610	70
Segatella	K21571	0.826487	4.3e-05	0.012027	OB	836	71
Segatella	K06158	0.810546	7.9e-05	0.018827	OB	801	72
Segatella	K13993	0.844881	2e-05	0.006728	OB	656	76
Segatella	K07273	0.825261	4.5e-05	0.012453	OB	854	80
Segatella	K07154	0.881668	3e-06	0.001316	OB	494	82
Segatella	K03310	0.777437	0.00024	0.040452	OB	516	83
Segatella	K15923	0.837523	2.7e-05	0.008622	OB	722	95
Segatella	K03111	0.778664	0.000231	0.039258	OB	801	101
Segatella	K02342	0.773759	0.000268	0.042909	OB	610	102
Segatella	K03768	0.790926	0.000157	0.030353	OB	801	103
Segatella	K01372	0.781116	0.000214	0.037531	OB	1195	108
Segatella	K05366	0.798283	0.000122	0.025516	OB	1004	113
Segatella	K10206	0.803188	0.000103	0.022687	OB	610	116
Segatella	K07011	0.821582	5.2e-05	0.013963	OB	610	118
Segatella	K00602	0.842428	2.2e-05	0.007342	OB	610	119
Segatella	K03624	0.778664	0.000231	0.039258	OB	801	121
Segatella	K00991	0.786021	0.000183	0.033607	OB	1287	135
Segatella	K00874	0.77008	0.000299	0.046219	OB	1761	136
Segatella	K03587	0.815451	6.6e-05	0.01662	OB	968	140
Segatella	K06113	0.873084	5e-06	0.002047	OB	515	148
Segatella	K00012	0.876763	4e-06	0.001699	OB	426	149
Segatella	K03531	0.876763	4e-06	0.001699	OB	426	152
Segatella	K09815	0.794605	0.000139	0.02799	OB	1249	158
Segatella	K01270	0.787247	0.000176	0.032823	OB	995	160
Segatella	K06950	0.812998	7.3e-05	0.017665	OB	610	164
Segatella	K01537	0.803188	0.000103	0.022687	OB	1134	165
Segatella	K01790	0.839976	2.5e-05	0.007946	OB	467	170
Segatella	K00973	0.87431	4e-06	0.001924	OB	426	171
Segatella	K01051	0.836297	2.9e-05	0.00901	OB	610	175
Segatella	K07090	0.847333	1.8e-05	0.006117	OB	516	176
Segatella	K01710	0.89393	1e-06	0.000663	OB	467	177
Segatella	K00859	0.857143	1.1e-05	0.004161	OB	426	180
[truncated: 5,163 more rows]

## Sheet: N_Net
modularity(g, louvain_communities$membership)
[truncated: 3,183 more rows]

## Sheet: OW_Net
modularity(g, louvain_communities$membership)
[truncated: 3,386 more rows]

[truncated: 1 more sheets: OB_Net]
