# Supplementary material for: Gut microbiome and fecal metabolite profiles in obese school-aged children from Northern Thailand
Source: Front Microbiol. 2025 Sep 11;16:1657839. doi: 10.3389/fmicb.2025.1657839 (PMC12461226; doi:10.3389/fmicb.2025.1657839)
Supplement: Supplementary file 12 [file Table_8.XLSX]

## Sheet: N_Sig_Cluster
cluster_rank	cluster_X	best_adjusted_pvalue	cluster_Y
1	pos53	0	K21976
1	pos81	0	K21976
1	pos70	0	K21976
1	pos78	0	K21976
1	pos84	0	K21976
1	neg34	0	K21976
1	pos52	0	K21976
1	neg35	0	K21976
1	pos73	0	K21976
1	pos88	0	K21976
1	pos87	0	K21976
1	pos85	0	K21976
1	pos83	0	K21976
1	pos80	0	K21976
1	pos76	0	K21976
1	pos75	0	K21976
1	pos72	0	K21976
1	pos71	0	K21976
1	pos66	0	K21976
1	pos65	0	K21976
1	pos63	0	K21976
1	pos61	0	K21976
1	pos59	0	K21976
1	pos54	0	K21976
1	pos50	0	K21976
1	pos48	0	K21976
1	pos49	0	K21976
2	pos53	0	K21975
2	pos81	0	K21975
2	pos70	0	K21975
2	pos78	0	K21975
2	pos84	0	K21975
2	neg34	0	K21975
2	pos52	0	K21975
2	neg35	0	K21975
2	pos73	0	K21975
2	pos88	0	K21975
2	pos87	0	K21975
2	pos85	0	K21975
2	pos83	0	K21975
2	pos80	0	K21975
2	pos76	0	K21975
2	pos75	0	K21975
2	pos72	0	K21975
2	pos71	0	K21975
2	pos66	0	K21975
2	pos65	0	K21975
2	pos63	0	K21975
2	pos61	0	K21975
2	pos59	0	K21975
2	pos54	0	K21975
2	pos50	0	K21975
2	pos48	0	K21975
2	pos49	0	K21975
3	pos53	0	K21974
3	pos81	0	K21974
3	pos70	0	K21974
3	pos78	0	K21974
3	pos84	0	K21974
3	neg34	0	K21974
3	pos52	0	K21974
3	neg35	0	K21974
3	pos73	0	K21974
3	pos88	0	K21974
3	pos87	0	K21974
3	pos85	0	K21974
3	pos83	0	K21974
3	pos80	0	K21974
3	pos76	0	K21974
3	pos75	0	K21974
3	pos72	0	K21974
3	pos71	0	K21974
3	pos66	0	K21974
3	pos65	0	K21974
3	pos63	0	K21974
3	pos61	0	K21974
3	pos59	0	K21974
3	pos54	0	K21974
3	pos50	0	K21974
3	pos48	0	K21974
3	pos49	0	K21974
4	pos53	0	K21087
4	pos81	0	K21087
4	pos70	0	K21087
4	pos78	0	K21087
4	pos84	0	K21087
4	neg34	0	K21087
4	pos52	0	K21087
4	neg35	0	K21087
4	pos73	0	K21087
4	pos88	0	K21087
4	pos87	0	K21087
4	pos85	0	K21087
4	pos83	0	K21087
4	pos80	0	K21087
4	pos76	0	K21087
4	pos75	0	K21087
4	pos72	0	K21087
4	pos71	0	K21087
4	pos66	0	K21087
4	pos65	0	K21087
4	pos63	0	K21087
4	pos61	0	K21087
4	pos59	0	K21087
4	pos54	0	K21087
4	pos50	0	K21087
4	pos48	0	K21087
4	pos49	0	K21087
5	pos53	0	K21021
5	pos81	0	K21021
5	pos70	0	K21021
5	pos78	0	K21021
5	pos84	0	K21021
5	neg34	0	K21021
5	pos52	0	K21021
5	neg35	0	K21021
5	pos73	0	K21021
5	pos88	0	K21021
5	pos87	0	K21021
5	pos85	0	K21021
5	pos83	0	K21021
5	pos80	0	K21021
5	pos76	0	K21021
5	pos75	0	K21021
5	pos72	0	K21021
5	pos71	0	K21021
5	pos66	0	K21021
5	pos65	0	K21021
5	pos63	0	K21021
5	pos61	0	K21021
5	pos59	0	K21021
5	pos54	0	K21021
5	pos50	0	K21021
5	pos48	0	K21021
5	pos49	0	K21021
6	pos53	0	K20956
6	pos81	0	K20956
6	pos70	0	K20956
6	pos78	0	K20956
6	pos84	0	K20956
6	neg34	0	K20956
6	pos52	0	K20956
6	neg35	0	K20956
6	pos73	0	K20956
6	pos88	0	K20956
6	pos87	0	K20956
6	pos85	0	K20956
6	pos83	0	K20956
6	pos80	0	K20956
6	pos76	0	K20956
6	pos75	0	K20956
6	pos72	0	K20956
6	pos71	0	K20956
6	pos66	0	K20956
6	pos65	0	K20956
6	pos63	0	K20956
6	pos61	0	K20956
6	pos59	0	K20956
6	pos54	0	K20956
6	pos50	0	K20956
6	pos48	0	K20956
6	pos49	0	K20956
7	pos53	0	K19611
7	pos81	0	K19611
7	pos70	0	K19611
7	pos78	0	K19611
7	pos84	0	K19611
7	neg34	0	K19611
7	pos52	0	K19611
7	neg35	0	K19611
7	pos73	0	K19611
7	pos88	0	K19611
7	pos87	0	K19611
7	pos85	0	K19611
7	pos83	0	K19611
7	pos80	0	K19611
7	pos76	0	K19611
7	pos75	0	K19611
7	pos72	0	K19611
7	pos71	0	K19611
7	pos66	0	K19611
7	pos65	0	K19611
7	pos63	0	K19611
7	pos61	0	K19611
7	pos59	0	K19611
7	pos54	0	K19611
7	pos50	0	K19611
7	pos48	0	K19611
7	pos49	0	K19611
8	pos53	0	K17938
8	pos81	0	K17938
8	pos70	0	K17938
8	pos78	0	K17938
8	pos84	0	K17938
8	neg34	0	K17938
8	pos52	0	K17938
8	neg35	0	K17938
8	pos73	0	K17938
8	pos88	0	K17938
8	pos87	0	K17938
8	pos85	0	K17938
8	pos83	0	K17938
8	pos80	0	K17938
8	pos76	0	K17938
8	pos75	0	K17938
8	pos72	0	K17938
8	pos71	0	K17938
8	pos66	0	K17938
8	pos65	0	K17938
8	pos63	0	K17938
8	pos61	0	K17938
8	pos59	0	K17938
8	pos54	0	K17938
8	pos50	0	K17938
8	pos48	0	K17938
8	pos49	0	K17938
9	pos53	0	K17737
9	pos81	0	K17737
9	pos70	0	K17737
9	pos78	0	K17737
9	pos84	0	K17737
9	neg34	0	K17737
9	pos52	0	K17737
9	neg35	0	K17737
9	pos73	0	K17737
9	pos88	0	K17737
9	pos87	0	K17737
9	pos85	0	K17737
9	pos83	0	K17737
9	pos80	0	K17737
9	pos76	0	K17737
9	pos75	0	K17737
9	pos72	0	K17737
9	pos71	0	K17737
9	pos66	0	K17737
9	pos65	0	K17737
9	pos63	0	K17737
9	pos61	0	K17737
9	pos59	0	K17737
9	pos54	0	K17737
9	pos50	0	K17737
9	pos48	0	K17737
9	pos49	0	K17737
10	pos53	0	K16840
10	pos81	0	K16840
10	pos70	0	K16840
10	pos78	0	K16840
10	pos84	0	K16840
10	neg34	0	K16840
10	pos52	0	K16840
10	neg35	0	K16840
10	pos73	0	K16840
10	pos88	0	K16840
10	pos87	0	K16840
10	pos85	0	K16840
10	pos83	0	K16840
10	pos80	0	K16840
10	pos76	0	K16840
10	pos75	0	K16840
10	pos72	0	K16840
10	pos71	0	K16840
10	pos66	0	K16840
10	pos65	0	K16840
10	pos63	0	K16840
10	pos61	0	K16840
10	pos59	0	K16840
10	pos54	0	K16840
10	pos50	0	K16840
10	pos48	0	K16840
10	pos49	0	K16840
11	pos53	0	K16839
11	pos81	0	K16839
11	pos70	0	K16839
11	pos78	0	K16839
11	pos84	0	K16839
11	neg34	0	K16839
11	pos52	0	K16839
11	neg35	0	K16839
11	pos73	0	K16839
11	pos88	0	K16839
11	pos87	0	K16839
11	pos85	0	K16839
11	pos83	0	K16839
11	pos80	0	K16839
11	pos76	0	K16839
11	pos75	0	K16839
11	pos72	0	K16839
11	pos71	0	K16839
11	pos66	0	K16839
11	pos65	0	K16839
11	pos63	0	K16839
11	pos61	0	K16839
11	pos59	0	K16839
11	pos54	0	K16839
11	pos50	0	K16839
11	pos48	0	K16839
11	pos49	0	K16839
12	pos53	0	K15540
12	pos81	0	K15540
12	pos70	0	K15540
12	pos78	0	K15540
12	pos84	0	K15540
12	neg34	0	K15540
12	pos52	0	K15540
12	neg35	0	K15540
12	pos73	0	K15540
12	pos88	0	K15540
12	pos87	0	K15540
12	pos85	0	K15540
12	pos83	0	K15540
12	pos80	0	K15540
12	pos76	0	K15540
12	pos75	0	K15540
12	pos72	0	K15540
12	pos71	0	K15540
12	pos66	0	K15540
12	pos65	0	K15540
12	pos63	0	K15540
12	pos61	0	K15540
12	pos59	0	K15540
12	pos54	0	K15540
12	pos50	0	K15540
12	pos48	0	K15540
12	pos49	0	K15540
13	pos53	0	K14588
13	pos81	0	K14588
13	pos70	0	K14588
13	pos78	0	K14588
13	pos84	0	K14588
13	neg34	0	K14588
13	pos52	0	K14588
13	neg35	0	K14588
13	pos73	0	K14588
13	pos88	0	K14588
13	pos87	0	K14588
13	pos85	0	K14588
13	pos83	0	K14588
13	pos80	0	K14588
13	pos76	0	K14588
13	pos75	0	K14588
13	pos72	0	K14588
13	pos71	0	K14588
13	pos66	0	K14588
13	pos65	0	K14588
13	pos63	0	K14588
13	pos61	0	K14588
13	pos59	0	K14588
13	pos54	0	K14588
13	pos50	0	K14588
13	pos48	0	K14588
13	pos49	0	K14588
14	pos53	0	K14057
14	pos81	0	K14057
14	pos70	0	K14057
14	pos78	0	K14057
14	pos84	0	K14057
14	neg34	0	K14057
14	pos52	0	K14057
14	neg35	0	K14057
14	pos73	0	K14057
14	pos88	0	K14057
14	pos87	0	K14057
14	pos85	0	K14057
14	pos83	0	K14057
14	pos80	0	K14057
14	pos76	0	K14057
14	pos75	0	K14057
14	pos72	0	K14057
14	pos71	0	K14057
14	pos66	0	K14057
14	pos65	0	K14057
14	pos63	0	K14057
14	pos61	0	K14057
14	pos59	0	K14057
14	pos54	0	K14057
14	pos50	0	K14057
14	pos48	0	K14057
14	pos49	0	K14057
15	pos53	0	K13631
15	pos81	0	K13631
15	pos70	0	K13631
15	pos78	0	K13631
15	pos84	0	K13631
15	neg34	0	K13631
15	pos52	0	K13631
15	neg35	0	K13631
15	pos73	0	K13631
15	pos88	0	K13631
15	pos87	0	K13631
15	pos85	0	K13631
15	pos83	0	K13631
15	pos80	0	K13631
15	pos76	0	K13631
15	pos75	0	K13631
15	pos72	0	K13631
15	pos71	0	K13631
15	pos66	0	K13631
15	pos65	0	K13631
15	pos63	0	K13631
15	pos61	0	K13631
15	pos59	0	K13631
15	pos54	0	K13631
15	pos50	0	K13631
15	pos48	0	K13631
15	pos49	0	K13631
16	pos53	0	K13409
16	pos81	0	K13409
16	pos70	0	K13409
16	pos78	0	K13409
16	pos84	0	K13409
16	neg34	0	K13409
16	pos52	0	K13409
16	neg35	0	K13409
16	pos73	0	K13409
16	pos88	0	K13409
16	pos87	0	K13409
16	pos85	0	K13409
16	pos83	0	K13409
16	pos80	0	K13409
16	pos76	0	K13409
16	pos75	0	K13409
16	pos72	0	K13409
16	pos71	0	K13409
16	pos66	0	K13409
16	pos65	0	K13409
16	pos63	0	K13409
16	pos61	0	K13409
16	pos59	0	K13409
16	pos54	0	K13409
16	pos50	0	K13409
16	pos48	0	K13409
16	pos49	0	K13409
17	pos53	0	K13408
17	pos81	0	K13408
17	pos70	0	K13408
17	pos78	0	K13408
17	pos84	0	K13408
17	neg34	0	K13408
17	pos52	0	K13408
17	neg35	0	K13408
17	pos73	0	K13408
17	pos88	0	K13408
17	pos87	0	K13408
17	pos85	0	K13408
17	pos83	0	K13408
17	pos80	0	K13408
17	pos76	0	K13408
17	pos75	0	K13408
17	pos72	0	K13408
17	pos71	0	K13408
17	pos66	0	K13408
17	pos65	0	K13408
17	pos63	0	K13408
17	pos61	0	K13408
17	pos59	0	K13408
17	pos54	0	K13408
17	pos50	0	K13408
17	pos48	0	K13408
17	pos49	0	K13408
18	pos53	0	K12957
18	pos81	0	K12957
18	pos70	0	K12957
18	pos78	0	K12957
18	pos84	0	K12957
18	neg34	0	K12957
18	pos52	0	K12957
18	neg35	0	K12957
18	pos73	0	K12957
18	pos88	0	K12957
18	pos87	0	K12957
18	pos85	0	K12957
18	pos83	0	K12957
18	pos80	0	K12957
18	pos76	0	K12957
18	pos75	0	K12957
18	pos72	0	K12957
18	pos71	0	K12957
18	pos66	0	K12957
18	pos65	0	K12957
18	pos63	0	K12957
18	pos61	0	K12957
18	pos59	0	K12957
18	pos54	0	K12957
18	pos50	0	K12957
18	pos48	0	K12957
18	pos49	0	K12957
19	pos53	0	K12686
19	pos81	0	K12686
19	pos70	0	K12686
19	pos78	0	K12686
19	pos84	0	K12686
19	neg34	0	K12686
19	pos52	0	K12686
19	neg35	0	K12686
19	pos73	0	K12686
19	pos88	0	K12686
19	pos87	0	K12686
19	pos85	0	K12686
19	pos83	0	K12686
19	pos80	0	K12686
19	pos76	0	K12686
19	pos75	0	K12686
19	pos72	0	K12686
19	pos71	0	K12686
19	pos66	0	K12686
19	pos65	0	K12686
19	pos63	0	K12686
19	pos61	0	K12686
19	pos59	0	K12686
19	pos54	0	K12686
19	pos50	0	K12686
19	pos48	0	K12686
19	pos49	0	K12686
20	pos53	0	K11911
20	pos81	0	K11911
20	pos70	0	K11911
20	pos78	0	K11911
20	pos84	0	K11911
20	neg34	0	K11911
20	pos52	0	K11911
20	neg35	0	K11911
20	pos73	0	K11911
20	pos88	0	K11911
20	pos87	0	K11911
20	pos85	0	K11911
20	pos83	0	K11911
20	pos80	0	K11911
20	pos76	0	K11911
20	pos75	0	K11911
20	pos72	0	K11911
20	pos71	0	K11911
20	pos66	0	K11911
20	pos65	0	K11911
20	pos63	0	K11911
20	pos61	0	K11911
20	pos59	0	K11911
20	pos54	0	K11911
20	pos50	0	K11911
20	pos48	0	K11911
20	pos49	0	K11911
21	pos53	0	K11910
21	pos81	0	K11910
21	pos70	0	K11910
21	pos78	0	K11910
21	pos84	0	K11910
21	neg34	0	K11910
21	pos52	0	K11910
21	neg35	0	K11910
21	pos73	0	K11910
21	pos88	0	K11910
21	pos87	0	K11910
21	pos85	0	K11910
21	pos83	0	K11910
21	pos80	0	K11910
21	pos76	0	K11910
21	pos75	0	K11910
21	pos72	0	K11910
21	pos71	0	K11910
21	pos66	0	K11910
21	pos65	0	K11910
21	pos63	0	K11910
21	pos61	0	K11910
21	pos59	0	K11910
21	pos54	0	K11910
21	pos50	0	K11910
21	pos48	0	K11910
21	pos49	0	K11910
22	pos53	0	K11905
22	pos81	0	K11905
22	pos70	0	K11905
22	pos78	0	K11905
22	pos84	0	K11905
22	neg34	0	K11905
22	pos52	0	K11905
22	neg35	0	K11905
22	pos73	0	K11905
22	pos88	0	K11905
22	pos87	0	K11905
22	pos85	0	K11905
22	pos83	0	K11905
22	pos80	0	K11905
22	pos76	0	K11905
22	pos75	0	K11905
22	pos72	0	K11905
22	pos71	0	K11905
22	pos66	0	K11905
22	pos65	0	K11905
22	pos63	0	K11905
22	pos61	0	K11905
22	pos59	0	K11905
22	pos54	0	K11905
22	pos50	0	K11905
22	pos48	0	K11905
22	pos49	0	K11905
23	pos53	0	K11106
23	pos81	0	K11106
23	pos70	0	K11106
23	pos78	0	K11106
23	pos84	0	K11106
23	neg34	0	K11106
23	pos52	0	K11106
23	neg35	0	K11106
23	pos73	0	K11106
23	pos88	0	K11106
23	pos87	0	K11106
23	pos85	0	K11106
23	pos83	0	K11106
23	pos80	0	K11106
23	pos76	0	K11106
23	pos75	0	K11106
23	pos72	0	K11106
23	pos71	0	K11106
23	pos66	0	K11106
23	pos65	0	K11106
23	pos63	0	K11106
23	pos61	0	K11106
23	pos59	0	K11106
23	pos54	0	K11106
23	pos50	0	K11106
23	pos48	0	K11106
23	pos49	0	K11106
24	pos53	0	K10678
24	pos81	0	K10678
24	pos70	0	K10678
24	pos78	0	K10678
24	pos84	0	K10678
24	neg34	0	K10678
24	pos52	0	K10678
24	neg35	0	K10678
24	pos73	0	K10678
24	pos88	0	K10678
24	pos87	0	K10678
24	pos85	0	K10678
24	pos83	0	K10678
24	pos80	0	K10678
24	pos76	0	K10678
24	pos75	0	K10678
24	pos72	0	K10678
24	pos71	0	K10678
24	pos66	0	K10678
24	pos65	0	K10678
24	pos63	0	K10678
24	pos61	0	K10678
24	pos59	0	K10678
24	pos54	0	K10678
24	pos50	0	K10678
24	pos48	0	K10678
24	pos49	0	K10678
25	pos53	0	K09712
25	pos81	0	K09712
25	pos70	0	K09712
25	pos78	0	K09712
25	pos84	0	K09712
25	neg34	0	K09712
25	pos52	0	K09712
25	neg35	0	K09712
25	pos73	0	K09712
25	pos88	0	K09712
25	pos87	0	K09712
25	pos85	0	K09712
25	pos83	0	K09712
25	pos80	0	K09712
25	pos76	0	K09712
25	pos75	0	K09712
25	pos72	0	K09712
25	pos71	0	K09712
25	pos66	0	K09712
25	pos65	0	K09712
25	pos63	0	K09712
25	pos61	0	K09712
25	pos59	0	K09712
25	pos54	0	K09712
25	pos50	0	K09712
25	pos48	0	K09712
25	pos49	0	K09712
26	pos53	0	K08994
26	pos81	0	K08994
26	pos70	0	K08994
26	pos78	0	K08994
26	pos84	0	K08994
26	neg34	0	K08994
26	pos52	0	K08994
26	neg35	0	K08994
26	pos73	0	K08994
26	pos88	0	K08994
26	pos87	0	K08994
26	pos85	0	K08994
26	pos83	0	K08994
26	pos80	0	K08994
26	pos76	0	K08994
26	pos75	0	K08994
26	pos72	0	K08994
26	pos71	0	K08994
26	pos66	0	K08994
26	pos65	0	K08994
26	pos63	0	K08994
26	pos61	0	K08994
26	pos59	0	K08994
26	pos54	0	K08994
26	pos50	0	K08994
26	pos48	0	K08994
26	pos49	0	K08994
27	pos53	0	K08100
27	pos81	0	K08100
27	pos70	0	K08100
27	pos78	0	K08100
27	pos84	0	K08100
27	neg34	0	K08100
27	pos52	0	K08100
27	neg35	0	K08100
27	pos73	0	K08100
27	pos88	0	K08100
27	pos87	0	K08100
27	pos85	0	K08100
27	pos83	0	K08100
27	pos80	0	K08100
27	pos76	0	K08100
27	pos75	0	K08100
27	pos72	0	K08100
27	pos71	0	K08100
27	pos66	0	K08100
27	pos65	0	K08100
27	pos63	0	K08100
27	pos61	0	K08100
27	pos59	0	K08100
27	pos54	0	K08100
27	pos50	0	K08100
27	pos48	0	K08100
27	pos49	0	K08100
28	pos53	0	K06202
28	pos81	0	K06202
28	pos70	0	K06202
28	pos78	0	K06202
28	pos84	0	K06202
28	neg34	0	K06202
28	pos52	0	K06202
28	neg35	0	K06202
28	pos73	0	K06202
28	pos88	0	K06202
28	pos87	0	K06202
28	pos85	0	K06202
28	pos83	0	K06202
28	pos80	0	K06202
28	pos76	0	K06202
28	pos75	0	K06202
28	pos72	0	K06202
28	pos71	0	K06202
28	pos66	0	K06202
28	pos65	0	K06202
28	pos63	0	K06202
28	pos61	0	K06202
28	pos59	0	K06202
28	pos54	0	K06202
28	pos50	0	K06202
28	pos48	0	K06202
28	pos49	0	K06202
29	pos53	0	K06169
29	pos81	0	K06169
29	pos70	0	K06169
29	pos78	0	K06169
29	pos84	0	K06169
29	neg34	0	K06169
29	pos52	0	K06169
29	neg35	0	K06169
29	pos73	0	K06169
29	pos88	0	K06169
29	pos87	0	K06169
29	pos85	0	K06169
29	pos83	0	K06169
29	pos80	0	K06169
29	pos76	0	K06169
29	pos75	0	K06169
29	pos72	0	K06169
29	pos71	0	K06169
29	pos66	0	K06169
29	pos65	0	K06169
29	pos63	0	K06169
29	pos61	0	K06169
29	pos59	0	K06169
29	pos54	0	K06169
29	pos50	0	K06169
29	pos48	0	K06169
29	pos49	0	K06169
30	pos53	0	K06159
30	pos81	0	K06159
30	pos70	0	K06159
30	pos78	0	K06159
30	pos84	0	K06159
30	neg34	0	K06159
30	pos52	0	K06159
30	neg35	0	K06159
30	pos73	0	K06159
30	pos88	0	K06159
30	pos87	0	K06159
30	pos85	0	K06159
30	pos83	0	K06159
30	pos80	0	K06159
30	pos76	0	K06159
30	pos75	0	K06159
30	pos72	0	K06159
30	pos71	0	K06159
30	pos66	0	K06159
30	pos65	0	K06159
30	pos63	0	K06159
30	pos61	0	K06159
30	pos59	0	K06159
30	pos54	0	K06159
30	pos50	0	K06159
30	pos48	0	K06159
30	pos49	0	K06159
31	pos53	0	K05984
31	pos81	0	K05984
31	pos70	0	K05984
31	pos78	0	K05984
31	pos84	0	K05984
31	neg34	0	K05984
31	pos52	0	K05984
31	neg35	0	K05984
31	pos73	0	K05984
31	pos88	0	K05984
31	pos87	0	K05984
31	pos85	0	K05984
31	pos83	0	K05984
31	pos80	0	K05984
31	pos76	0	K05984
31	pos75	0	K05984
31	pos72	0	K05984
31	pos71	0	K05984
31	pos66	0	K05984
31	pos65	0	K05984
31	pos63	0	K05984
31	pos61	0	K05984
31	pos59	0	K05984
31	pos54	0	K05984
31	pos50	0	K05984
31	pos48	0	K05984
31	pos49	0	K05984
32	pos53	0	K05526
32	pos81	0	K05526
32	pos70	0	K05526
32	pos78	0	K05526
32	pos84	0	K05526
32	neg34	0	K05526
32	pos52	0	K05526
32	neg35	0	K05526
32	pos73	0	K05526
32	pos88	0	K05526
32	pos87	0	K05526
32	pos85	0	K05526
32	pos83	0	K05526
32	pos80	0	K05526
32	pos76	0	K05526
32	pos75	0	K05526
32	pos72	0	K05526
32	pos71	0	K05526
32	pos66	0	K05526
32	pos65	0	K05526
32	pos63	0	K05526
32	pos61	0	K05526
32	pos59	0	K05526
32	pos54	0	K05526
32	pos50	0	K05526
32	pos48	0	K05526
32	pos49	0	K05526
33	pos53	0	K04103
33	pos81	0	K04103
33	pos70	0	K04103
33	pos78	0	K04103
33	pos84	0	K04103
33	neg34	0	K04103
33	pos52	0	K04103
33	neg35	0	K04103
33	pos73	0	K04103
33	pos88	0	K04103
33	pos87	0	K04103
33	pos85	0	K04103
33	pos83	0	K04103
33	pos80	0	K04103
33	pos76	0	K04103
33	pos75	0	K04103
33	pos72	0	K04103
33	pos71	0	K04103
33	pos66	0	K04103
33	pos65	0	K04103
33	pos63	0	K04103
33	pos61	0	K04103
33	pos59	0	K04103
33	pos54	0	K04103
33	pos50	0	K04103
33	pos48	0	K04103
33	pos49	0	K04103
34	pos53	0	K04082
34	pos81	0	K04082
34	pos70	0	K04082
34	pos78	0	K04082
34	pos84	0	K04082
34	neg34	0	K04082
34	pos52	0	K04082
34	neg35	0	K04082
34	pos73	0	K04082
34	pos88	0	K04082
34	pos87	0	K04082
34	pos85	0	K04082
34	pos83	0	K04082
34	pos80	0	K04082
34	pos76	0	K04082
34	pos75	0	K04082
34	pos72	0	K04082
34	pos71	0	K04082
34	pos66	0	K04082
34	pos65	0	K04082
34	pos63	0	K04082
34	pos61	0	K04082
34	pos59	0	K04082
34	pos54	0	K04082
34	pos50	0	K04082
34	pos48	0	K04082
34	pos49	0	K04082
35	pos53	0	K04044
35	pos81	0	K04044
35	pos70	0	K04044
35	pos78	0	K04044
35	pos84	0	K04044
35	neg34	0	K04044
35	pos52	0	K04044
35	neg35	0	K04044
35	pos73	0	K04044
35	pos88	0	K04044
35	pos87	0	K04044
35	pos85	0	K04044
35	pos83	0	K04044
35	pos80	0	K04044
35	pos76	0	K04044
35	pos75	0	K04044
35	pos72	0	K04044
35	pos71	0	K04044
35	pos66	0	K04044
35	pos65	0	K04044
35	pos63	0	K04044
35	pos61	0	K04044
35	pos59	0	K04044
35	pos54	0	K04044
35	pos50	0	K04044
35	pos48	0	K04044
35	pos49	0	K04044
36	pos53	0	K03971
36	pos81	0	K03971
36	pos70	0	K03971
36	pos78	0	K03971
36	pos84	0	K03971
36	neg34	0	K03971
36	pos52	0	K03971
36	neg35	0	K03971
36	pos73	0	K03971
36	pos88	0	K03971
36	pos87	0	K03971
36	pos85	0	K03971
36	pos83	0	K03971
36	pos80	0	K03971
36	pos76	0	K03971
36	pos75	0	K03971
36	pos72	0	K03971
36	pos71	0	K03971
36	pos66	0	K03971
36	pos65	0	K03971
36	pos63	0	K03971
36	pos61	0	K03971
36	pos59	0	K03971
36	pos54	0	K03971
36	pos50	0	K03971
36	pos48	0	K03971
36	pos49	0	K03971
37	pos53	0	K03897
37	pos81	0	K03897
37	pos70	0	K03897
37	pos78	0	K03897
37	pos84	0	K03897
37	neg34	0	K03897
37	pos52	0	K03897
37	neg35	0	K03897
37	pos73	0	K03897
37	pos88	0	K03897
37	pos87	0	K03897
37	pos85	0	K03897
37	pos83	0	K03897
37	pos80	0	K03897
37	pos76	0	K03897
37	pos75	0	K03897
37	pos72	0	K03897
37	pos71	0	K03897
37	pos66	0	K03897
37	pos65	0	K03897
37	pos63	0	K03897
37	pos61	0	K03897
37	pos59	0	K03897
37	pos54	0	K03897
37	pos50	0	K03897
37	pos48	0	K03897
37	pos49	0	K03897
38	pos53	0	K03835
38	pos81	0	K03835
38	pos70	0	K03835
38	pos78	0	K03835
38	pos84	0	K03835
38	neg34	0	K03835
38	pos52	0	K03835
38	neg35	0	K03835
38	pos73	0	K03835
38	pos88	0	K03835
38	pos87	0	K03835
38	pos85	0	K03835
38	pos83	0	K03835
38	pos80	0	K03835
38	pos76	0	K03835
38	pos75	0	K03835
38	pos72	0	K03835
38	pos71	0	K03835
38	pos66	0	K03835
38	pos65	0	K03835
38	pos63	0	K03835
38	pos61	0	K03835
38	pos59	0	K03835
38	pos54	0	K03835
38	pos50	0	K03835
38	pos48	0	K03835
38	pos49	0	K03835
39	pos53	0	K03757
39	pos81	0	K03757
39	pos70	0	K03757
39	pos78	0	K03757
39	pos84	0	K03757
39	neg34	0	K03757
39	pos52	0	K03757
39	neg35	0	K03757
39	pos73	0	K03757
39	pos88	0	K03757
39	pos87	0	K03757
39	pos85	0	K03757
39	pos83	0	K03757
39	pos80	0	K03757
39	pos76	0	K03757
39	pos75	0	K03757
39	pos72	0	K03757
39	pos71	0	K03757
39	pos66	0	K03757
39	pos65	0	K03757
39	pos63	0	K03757
39	pos61	0	K03757
39	pos59	0	K03757
39	pos54	0	K03757
39	pos50	0	K03757
39	pos48	0	K03757
39	pos49	0	K03757
40	pos53	0	K03472
40	pos81	0	K03472
40	pos70	0	K03472
40	pos78	0	K03472
40	pos84	0	K03472
40	neg34	0	K03472
40	pos52	0	K03472
40	neg35	0	K03472
40	pos73	0	K03472
40	pos88	0	K03472
40	pos87	0	K03472
40	pos85	0	K03472
40	pos83	0	K03472
40	pos80	0	K03472
40	pos76	0	K03472
40	pos75	0	K03472
40	pos72	0	K03472
40	pos71	0	K03472
40	pos66	0	K03472
40	pos65	0	K03472
40	pos63	0	K03472
40	pos61	0	K03472
40	pos59	0	K03472
40	pos54	0	K03472
40	pos50	0	K03472
40	pos48	0	K03472
40	pos49	0	K03472
41	pos53	0	K03288
41	pos81	0	K03288
41	pos70	0	K03288
41	pos78	0	K03288
41	pos84	0	K03288
41	neg34	0	K03288
41	pos52	0	K03288
41	neg35	0	K03288
41	pos73	0	K03288
41	pos88	0	K03288
41	pos87	0	K03288
41	pos85	0	K03288
41	pos83	0	K03288
41	pos80	0	K03288
41	pos76	0	K03288
41	pos75	0	K03288
41	pos72	0	K03288
41	pos71	0	K03288
41	pos66	0	K03288
41	pos65	0	K03288
41	pos63	0	K03288
41	pos61	0	K03288
41	pos59	0	K03288
41	pos54	0	K03288
41	pos50	0	K03288
41	pos48	0	K03288
41	pos49	0	K03288
42	pos53	0	K03119
42	pos81	0	K03119
42	pos70	0	K03119
42	pos78	0	K03119
42	pos84	0	K03119
42	neg34	0	K03119
42	pos52	0	K03119
42	neg35	0	K03119
42	pos73	0	K03119
42	pos88	0	K03119
42	pos87	0	K03119
42	pos85	0	K03119
42	pos83	0	K03119
42	pos80	0	K03119
42	pos76	0	K03119
42	pos75	0	K03119
42	pos72	0	K03119
42	pos71	0	K03119
42	pos66	0	K03119
42	pos65	0	K03119
42	pos63	0	K03119
42	pos61	0	K03119
42	pos59	0	K03119
42	pos54	0	K03119
42	pos50	0	K03119
42	pos48	0	K03119
42	pos49	0	K03119
43	pos53	0	K02625
43	pos81	0	K02625
43	pos70	0	K02625
43	pos78	0	K02625
43	pos84	0	K02625
43	neg34	0	K02625
43	pos52	0	K02625
43	neg35	0	K02625
43	pos73	0	K02625
43	pos88	0	K02625
43	pos87	0	K02625
43	pos85	0	K02625
43	pos83	0	K02625
43	pos80	0	K02625
43	pos76	0	K02625
43	pos75	0	K02625
43	pos72	0	K02625
43	pos71	0	K02625
43	pos66	0	K02625
43	pos65	0	K02625
43	pos63	0	K02625
43	pos61	0	K02625
43	pos59	0	K02625
43	pos54	0	K02625
43	pos50	0	K02625
43	pos48	0	K02625
43	pos49	0	K02625
44	pos53	0	K02623
44	pos81	0	K02623
44	pos70	0	K02623
44	pos78	0	K02623
44	pos84	0	K02623
44	neg34	0	K02623
44	pos52	0	K02623
44	neg35	0	K02623
44	pos73	0	K02623
44	pos88	0	K02623
44	pos87	0	K02623
44	pos85	0	K02623
44	pos83	0	K02623
44	pos80	0	K02623
44	pos76	0	K02623
44	pos75	0	K02623
44	pos72	0	K02623
44	pos71	0	K02623
44	pos66	0	K02623
44	pos65	0	K02623
44	pos63	0	K02623
44	pos61	0	K02623
44	pos59	0	K02623
44	pos54	0	K02623
44	pos50	0	K02623
44	pos48	0	K02623
44	pos49	0	K02623
45	pos53	0	K02362
45	pos81	0	K02362
45	pos70	0	K02362
45	pos78	0	K02362
45	pos84	0	K02362
45	neg34	0	K02362
45	pos52	0	K02362
45	neg35	0	K02362
45	pos73	0	K02362
45	pos88	0	K02362
45	pos87	0	K02362
45	pos85	0	K02362
45	pos83	0	K02362
45	pos80	0	K02362
45	pos76	0	K02362
45	pos75	0	K02362
45	pos72	0	K02362
45	pos71	0	K02362
45	pos66	0	K02362
45	pos65	0	K02362
45	pos63	0	K02362
45	pos61	0	K02362
45	pos59	0	K02362
45	pos54	0	K02362
45	pos50	0	K02362
45	pos48	0	K02362
45	pos49	0	K02362
46	pos53	0	K01851
46	pos81	0	K01851
46	pos70	0	K01851
46	pos78	0	K01851
46	pos84	0	K01851
46	neg34	0	K01851
46	pos52	0	K01851
46	neg35	0	K01851
46	pos73	0	K01851
46	pos88	0	K01851
46	pos87	0	K01851
46	pos85	0	K01851
46	pos83	0	K01851
46	pos80	0	K01851
46	pos76	0	K01851
46	pos75	0	K01851
46	pos72	0	K01851
46	pos71	0	K01851
46	pos66	0	K01851
46	pos65	0	K01851
46	pos63	0	K01851
46	pos61	0	K01851
46	pos59	0	K01851
46	pos54	0	K01851
46	pos50	0	K01851
46	pos48	0	K01851
46	pos49	0	K01851
47	pos53	0	K00892
47	pos81	0	K00892
47	pos70	0	K00892
47	pos78	0	K00892
47	pos84	0	K00892
47	neg34	0	K00892
47	pos52	0	K00892
47	neg35	0	K00892
47	pos73	0	K00892
47	pos88	0	K00892
47	pos87	0	K00892
47	pos85	0	K00892
47	pos83	0	K00892
47	pos80	0	K00892
47	pos76	0	K00892
47	pos75	0	K00892
47	pos72	0	K00892
47	pos71	0	K00892
47	pos66	0	K00892
47	pos65	0	K00892
47	pos63	0	K00892
47	pos61	0	K00892
47	pos59	0	K00892
47	pos54	0	K00892
47	pos50	0	K00892
47	pos48	0	K00892
47	pos49	0	K00892
48	pos53	0	K00839
48	pos81	0	K00839
48	pos70	0	K00839
48	pos78	0	K00839
48	pos84	0	K00839
48	neg34	0	K00839
48	pos52	0	K00839
48	neg35	0	K00839
48	pos73	0	K00839
48	pos88	0	K00839
48	pos87	0	K00839
48	pos85	0	K00839
48	pos83	0	K00839
48	pos80	0	K00839
48	pos76	0	K00839
48	pos75	0	K00839
48	pos72	0	K00839
48	pos71	0	K00839
48	pos66	0	K00839
48	pos65	0	K00839
48	pos63	0	K00839
48	pos61	0	K00839
48	pos59	0	K00839
48	pos54	0	K00839
48	pos50	0	K00839
48	pos48	0	K00839
48	pos49	0	K00839
49	pos53	0	K22478
49	pos81	0	K22478
49	pos70	0	K22478
49	pos78	0	K22478
49	pos84	0	K22478
49	neg34	0	K22478
49	pos52	0	K22478
49	neg35	0	K22478
49	pos73	0	K22478
49	pos88	0	K22478
49	pos87	0	K22478
49	pos85	0	K22478
49	pos83	0	K22478
49	pos80	0	K22478
49	pos76	0	K22478
49	pos75	0	K22478
49	pos72	0	K22478
49	pos71	0	K22478
49	pos66	0	K22478
49	pos65	0	K22478
49	pos63	0	K22478
49	pos61	0	K22478
49	pos59	0	K22478
49	pos54	0	K22478
49	pos50	0	K22478
49	pos48	0	K22478
49	pos49	0	K22478
50	pos53	0	K22105
50	pos81	0	K22105
50	pos70	0	K22105
50	pos78	0	K22105
50	pos84	0	K22105
50	neg34	0	K22105
50	pos52	0	K22105
50	neg35	0	K22105
50	pos73	0	K22105
50	pos88	0	K22105
50	pos87	0	K22105
50	pos85	0	K22105
50	pos83	0	K22105
50	pos80	0	K22105
50	pos76	0	K22105
50	pos75	0	K22105
50	pos72	0	K22105
50	pos71	0	K22105
50	pos66	0	K22105
50	pos65	0	K22105
50	pos63	0	K22105
50	pos61	0	K22105
50	pos59	0	K22105
50	pos54	0	K22105
50	pos50	0	K22105
50	pos48	0	K22105
50	pos49	0	K22105
51	pos53	0	K21698
51	pos81	0	K21698
51	pos70	0	K21698
51	pos78	0	K21698
51	pos84	0	K21698
51	neg34	0	K21698
51	pos52	0	K21698
51	neg35	0	K21698
51	pos73	0	K21698
51	pos88	0	K21698
51	pos87	0	K21698
51	pos85	0	K21698
51	pos83	0	K21698
51	pos80	0	K21698
51	pos76	0	K21698
51	pos75	0	K21698
51	pos72	0	K21698
51	pos71	0	K21698
51	pos66	0	K21698
51	pos65	0	K21698
51	pos63	0	K21698
51	pos61	0	K21698
51	pos59	0	K21698
51	pos54	0	K21698
51	pos50	0	K21698
51	pos48	0	K21698
51	pos49	0	K21698
52	pos53	0	K21695
52	pos81	0	K21695
52	pos70	0	K21695
52	pos78	0	K21695
52	pos84	0	K21695
52	neg34	0	K21695
52	pos52	0	K21695
52	neg35	0	K21695
52	pos73	0	K21695
52	pos88	0	K21695
52	pos87	0	K21695
52	pos85	0	K21695
52	pos83	0	K21695
52	pos80	0	K21695
52	pos76	0	K21695
52	pos75	0	K21695
52	pos72	0	K21695
52	pos71	0	K21695
52	pos66	0	K21695
52	pos65	0	K21695
52	pos63	0	K21695
52	pos61	0	K21695
52	pos59	0	K21695
52	pos54	0	K21695
52	pos50	0	K21695
52	pos48	0	K21695
52	pos49	0	K21695
53	pos53	0	K21135
53	pos81	0	K21135
53	pos70	0	K21135
53	pos78	0	K21135
53	pos84	0	K21135
53	neg34	0	K21135
53	pos52	0	K21135
53	neg35	0	K21135
53	pos73	0	K21135
53	pos88	0	K21135
53	pos87	0	K21135
53	pos85	0	K21135
53	pos83	0	K21135
53	pos80	0	K21135
53	pos76	0	K21135
53	pos75	0	K21135
53	pos72	0	K21135
53	pos71	0	K21135
53	pos66	0	K21135
53	pos65	0	K21135
53	pos63	0	K21135
53	pos61	0	K21135
53	pos59	0	K21135
53	pos54	0	K21135
53	pos50	0	K21135
53	pos48	0	K21135
53	pos49	0	K21135
54	pos53	0	K20256
54	pos81	0	K20256
54	pos70	0	K20256
54	pos78	0	K20256
54	pos84	0	K20256
54	neg34	0	K20256
54	pos52	0	K20256
54	neg35	0	K20256
54	pos73	0	K20256
54	pos88	0	K20256
54	pos87	0	K20256
54	pos85	0	K20256
54	pos83	0	K20256
54	pos80	0	K20256
54	pos76	0	K20256
54	pos75	0	K20256
54	pos72	0	K20256
54	pos71	0	K20256
54	pos66	0	K20256
54	pos65	0	K20256
54	pos63	0	K20256
54	pos61	0	K20256
54	pos59	0	K20256
54	pos54	0	K20256
54	pos50	0	K20256
54	pos48	0	K20256
54	pos49	0	K20256
55	pos53	0	K19810
55	pos81	0	K19810
55	pos70	0	K19810
55	pos78	0	K19810
55	pos84	0	K19810
55	neg34	0	K19810
55	pos52	0	K19810
55	neg35	0	K19810
55	pos73	0	K19810
55	pos88	0	K19810
55	pos87	0	K19810
55	pos85	0	K19810
55	pos83	0	K19810
55	pos80	0	K19810
55	pos76	0	K19810
55	pos75	0	K19810
55	pos72	0	K19810
55	pos71	0	K19810
55	pos66	0	K19810
55	pos65	0	K19810
55	pos63	0	K19810
55	pos61	0	K19810
55	pos59	0	K19810
55	pos54	0	K19810
55	pos50	0	K19810
55	pos48	0	K19810
55	pos49	0	K19810
56	pos53	0	K19803
56	pos81	0	K19803
56	pos70	0	K19803
56	pos78	0	K19803
56	pos84	0	K19803
56	neg34	0	K19803
56	pos52	0	K19803
56	neg35	0	K19803
56	pos73	0	K19803
56	pos88	0	K19803
56	pos87	0	K19803
56	pos85	0	K19803
56	pos83	0	K19803
56	pos80	0	K19803
56	pos76	0	K19803
56	pos75	0	K19803
56	pos72	0	K19803
56	pos71	0	K19803
56	pos66	0	K19803
56	pos65	0	K19803
56	pos63	0	K19803
56	pos61	0	K19803
56	pos59	0	K19803
56	pos54	0	K19803
56	pos50	0	K19803
56	pos48	0	K19803
56	pos49	0	K19803
57	pos53	0	K19610
57	pos81	0	K19610
57	pos70	0	K19610
57	pos78	0	K19610
57	pos84	0	K19610
57	neg34	0	K19610
57	pos52	0	K19610
57	neg35	0	K19610
57	pos73	0	K19610
57	pos88	0	K19610
57	pos87	0	K19610
57	pos85	0	K19610
57	pos83	0	K19610
57	pos80	0	K19610
57	pos76	0	K19610
57	pos75	0	K19610
57	pos72	0	K19610
57	pos71	0	K19610
57	pos66	0	K19610
57	pos65	0	K19610
57	pos63	0	K19610
57	pos61	0	K19610
57	pos59	0	K19610
57	pos54	0	K19610
57	pos50	0	K19610
57	pos48	0	K19610
57	pos49	0	K19610
58	pos53	0	K19416
58	pos81	0	K19416
58	pos70	0	K19416
58	pos78	0	K19416
58	pos84	0	K19416
58	neg34	0	K19416
58	pos52	0	K19416
58	neg35	0	K19416
58	pos73	0	K19416
58	pos88	0	K19416
58	pos87	0	K19416
58	pos85	0	K19416
58	pos83	0	K19416
58	pos80	0	K19416
58	pos76	0	K19416
58	pos75	0	K19416
58	pos72	0	K19416
58	pos71	0	K19416
58	pos66	0	K19416
58	pos65	0	K19416
58	pos63	0	K19416
58	pos61	0	K19416
58	pos59	0	K19416
58	pos54	0	K19416
58	pos50	0	K19416
58	pos48	0	K19416
58	pos49	0	K19416
59	pos53	0	K19303
59	pos81	0	K19303
59	pos70	0	K19303
59	pos78	0	K19303
59	pos84	0	K19303
59	neg34	0	K19303
59	pos52	0	K19303
59	neg35	0	K19303
59	pos73	0	K19303
59	pos88	0	K19303
59	pos87	0	K19303
59	pos85	0	K19303
59	pos83	0	K19303
59	pos80	0	K19303
59	pos76	0	K19303
59	pos75	0	K19303
59	pos72	0	K19303
59	pos71	0	K19303
59	pos66	0	K19303
59	pos65	0	K19303
59	pos63	0	K19303
59	pos61	0	K19303
59	pos59	0	K19303
59	pos54	0	K19303
59	pos50	0	K19303
59	pos48	0	K19303
59	pos49	0	K19303
60	pos53	0	K19228
60	pos81	0	K19228
60	pos70	0	K19228
60	pos78	0	K19228
60	pos84	0	K19228
60	neg34	0	K19228
60	pos52	0	K19228
60	neg35	0	K19228
60	pos73	0	K19228
60	pos88	0	K19228
60	pos87	0	K19228
60	pos85	0	K19228
60	pos83	0	K19228
60	pos80	0	K19228
60	pos76	0	K19228
60	pos75	0	K19228
60	pos72	0	K19228
60	pos71	0	K19228
60	pos66	0	K19228
60	pos65	0	K19228
60	pos63	0	K19228
60	pos61	0	K19228
60	pos59	0	K19228
60	pos54	0	K19228
60	pos50	0	K19228
60	pos48	0	K19228
60	pos49	0	K19228
61	pos53	0	K19226
61	pos81	0	K19226
61	pos70	0	K19226
61	pos78	0	K19226
61	pos84	0	K19226
61	neg34	0	K19226
61	pos52	0	K19226
61	neg35	0	K19226
61	pos73	0	K19226
61	pos88	0	K19226
61	pos87	0	K19226
61	pos85	0	K19226
61	pos83	0	K19226
61	pos80	0	K19226
61	pos76	0	K19226
61	pos75	0	K19226
61	pos72	0	K19226
61	pos71	0	K19226
61	pos66	0	K19226
61	pos65	0	K19226
61	pos63	0	K19226
61	pos61	0	K19226
61	pos59	0	K19226
61	pos54	0	K19226
61	pos50	0	K19226
61	pos48	0	K19226
61	pos49	0	K19226
62	pos53	0	K19162
62	pos81	0	K19162
62	pos70	0	K19162
62	pos78	0	K19162
62	pos84	0	K19162
62	neg34	0	K19162
62	pos52	0	K19162
62	neg35	0	K19162
62	pos73	0	K19162
62	pos88	0	K19162
62	pos87	0	K19162
62	pos85	0	K19162
62	pos83	0	K19162
62	pos80	0	K19162
62	pos76	0	K19162
62	pos75	0	K19162
62	pos72	0	K19162
62	pos71	0	K19162
62	pos66	0	K19162
62	pos65	0	K19162
62	pos63	0	K19162
62	pos61	0	K19162
62	pos59	0	K19162
62	pos54	0	K19162
62	pos50	0	K19162
62	pos48	0	K19162
62	pos49	0	K19162
63	pos53	0	K19000
63	pos81	0	K19000
63	pos70	0	K19000
63	pos78	0	K19000
63	pos84	0	K19000
63	neg34	0	K19000
63	pos52	0	K19000
63	neg35	0	K19000
63	pos73	0	K19000
63	pos88	0	K19000
63	pos87	0	K19000
63	pos85	0	K19000
63	pos83	0	K19000
63	pos80	0	K19000
63	pos76	0	K19000
63	pos75	0	K19000
63	pos72	0	K19000
63	pos71	0	K19000
63	pos66	0	K19000
63	pos65	0	K19000
63	pos63	0	K19000
63	pos61	0	K19000
63	pos59	0	K19000
63	pos54	0	K19000
63	pos50	0	K19000
63	pos48	0	K19000
63	pos49	0	K19000
64	pos53	0	K18850
64	pos81	0	K18850
64	pos70	0	K18850
64	pos78	0	K18850
64	pos84	0	K18850
64	neg34	0	K18850
64	pos52	0	K18850
64	neg35	0	K18850
64	pos73	0	K18850
64	pos88	0	K18850
64	pos87	0	K18850
64	pos85	0	K18850
64	pos83	0	K18850
64	pos80	0	K18850
64	pos76	0	K18850
64	pos75	0	K18850
64	pos72	0	K18850
64	pos71	0	K18850
64	pos66	0	K18850
64	pos65	0	K18850
64	pos63	0	K18850
64	pos61	0	K18850
64	pos59	0	K18850
64	pos54	0	K18850
64	pos50	0	K18850
64	pos48	0	K18850
64	pos49	0	K18850
65	pos53	0	K18590
65	pos81	0	K18590
65	pos70	0	K18590
65	pos78	0	K18590
65	pos84	0	K18590
65	neg34	0	K18590
65	pos52	0	K18590
65	neg35	0	K18590
65	pos73	0	K18590
65	pos88	0	K18590
65	pos87	0	K18590
65	pos85	0	K18590
65	pos83	0	K18590
65	pos80	0	K18590
65	pos76	0	K18590
65	pos75	0	K18590
65	pos72	0	K18590
65	pos71	0	K18590
65	pos66	0	K18590
65	pos65	0	K18590
65	pos63	0	K18590
65	pos61	0	K18590
65	pos59	0	K18590
65	pos54	0	K18590
65	pos50	0	K18590
65	pos48	0	K18590
65	pos49	0	K18590
66	pos53	0	K18552
66	pos81	0	K18552
66	pos70	0	K18552
66	pos78	0	K18552
66	pos84	0	K18552
66	neg34	0	K18552
66	pos52	0	K18552
66	neg35	0	K18552
66	pos73	0	K18552
66	pos88	0	K18552
66	pos87	0	K18552
66	pos85	0	K18552
66	pos83	0	K18552
66	pos80	0	K18552
66	pos76	0	K18552
66	pos75	0	K18552
66	pos72	0	K18552
66	pos71	0	K18552
66	pos66	0	K18552
66	pos65	0	K18552
66	pos63	0	K18552
66	pos61	0	K18552
66	pos59	0	K18552
66	pos54	0	K18552
66	pos50	0	K18552
66	pos48	0	K18552
66	pos49	0	K18552
67	pos53	0	K18141
67	pos81	0	K18141
67	pos70	0	K18141
67	pos78	0	K18141
67	pos84	0	K18141
67	neg34	0	K18141
67	pos52	0	K18141
67	neg35	0	K18141
67	pos73	0	K18141
67	pos88	0	K18141
67	pos87	0	K18141
67	pos85	0	K18141
67	pos83	0	K18141
67	pos80	0	K18141
67	pos76	0	K18141
67	pos75	0	K18141
67	pos72	0	K18141
67	pos71	0	K18141
67	pos66	0	K18141
67	pos65	0	K18141
67	pos63	0	K18141
67	pos61	0	K18141
67	pos59	0	K18141
67	pos54	0	K18141
67	pos50	0	K18141
67	pos48	0	K18141
67	pos49	0	K18141
68	pos53	0	K16842
68	pos81	0	K16842
68	pos70	0	K16842
68	pos78	0	K16842
68	pos84	0	K16842
68	neg34	0	K16842
68	pos52	0	K16842
68	neg35	0	K16842
68	pos73	0	K16842
68	pos88	0	K16842
68	pos87	0	K16842
68	pos85	0	K16842
68	pos83	0	K16842
68	pos80	0	K16842
68	pos76	0	K16842
68	pos75	0	K16842
68	pos72	0	K16842
68	pos71	0	K16842
68	pos66	0	K16842
68	pos65	0	K16842
68	pos63	0	K16842
68	pos61	0	K16842
68	pos59	0	K16842
68	pos54	0	K16842
68	pos50	0	K16842
68	pos48	0	K16842
68	pos49	0	K16842
69	pos53	0	K16693
69	pos81	0	K16693
69	pos70	0	K16693
69	pos78	0	K16693
69	pos84	0	K16693
69	neg34	0	K16693
69	pos52	0	K16693
69	neg35	0	K16693
69	pos73	0	K16693
69	pos88	0	K16693
69	pos87	0	K16693
69	pos85	0	K16693
69	pos83	0	K16693
69	pos80	0	K16693
69	pos76	0	K16693
69	pos75	0	K16693
69	pos72	0	K16693
69	pos71	0	K16693
69	pos66	0	K16693
69	pos65	0	K16693
69	pos63	0	K16693
69	pos61	0	K16693
69	pos59	0	K16693
69	pos54	0	K16693
69	pos50	0	K16693
69	pos48	0	K16693
69	pos49	0	K16693
70	pos53	0	K16322
70	pos81	0	K16322
70	pos70	0	K16322
70	pos78	0	K16322
70	pos84	0	K16322
70	neg34	0	K16322
70	pos52	0	K16322
70	neg35	0	K16322
70	pos73	0	K16322
70	pos88	0	K16322
70	pos87	0	K16322
70	pos85	0	K16322
70	pos83	0	K16322
70	pos80	0	K16322
70	pos76	0	K16322
70	pos75	0	K16322
70	pos72	0	K16322
70	pos71	0	K16322
70	pos66	0	K16322
70	pos65	0	K16322
70	pos63	0	K16322
70	pos61	0	K16322
70	pos59	0	K16322
70	pos54	0	K16322
70	pos50	0	K16322
70	pos48	0	K16322
70	pos49	0	K16322
71	pos53	0	K15974
71	pos81	0	K15974
71	pos70	0	K15974
71	pos78	0	K15974
71	pos84	0	K15974
71	neg34	0	K15974
71	pos52	0	K15974
71	neg35	0	K15974
71	pos73	0	K15974
71	pos88	0	K15974
71	pos87	0	K15974
71	pos85	0	K15974
71	pos83	0	K15974
71	pos80	0	K15974
71	pos76	0	K15974
71	pos75	0	K15974
71	pos72	0	K15974
71	pos71	0	K15974
71	pos66	0	K15974
71	pos65	0	K15974
71	pos63	0	K15974
71	pos61	0	K15974
71	pos59	0	K15974
71	pos54	0	K15974
71	pos50	0	K15974
71	pos48	0	K15974
71	pos49	0	K15974
72	pos53	0	K15723
72	pos81	0	K15723
72	pos70	0	K15723
72	pos78	0	K15723
72	pos84	0	K15723
72	neg34	0	K15723
72	pos52	0	K15723
72	neg35	0	K15723
72	pos73	0	K15723
72	pos88	0	K15723
72	pos87	0	K15723
72	pos85	0	K15723
72	pos83	0	K15723
72	pos80	0	K15723
72	pos76	0	K15723
72	pos75	0	K15723
72	pos72	0	K15723
72	pos71	0	K15723
72	pos66	0	K15723
72	pos65	0	K15723
72	pos63	0	K15723
72	pos61	0	K15723
72	pos59	0	K15723
72	pos54	0	K15723
72	pos50	0	K15723
72	pos48	0	K15723
72	pos49	0	K15723
73	pos53	0	K15548
73	pos81	0	K15548
73	pos70	0	K15548
73	pos78	0	K15548
73	pos84	0	K15548
73	neg34	0	K15548
73	pos52	0	K15548
73	neg35	0	K15548
73	pos73	0	K15548
73	pos88	0	K15548
73	pos87	0	K15548
73	pos85	0	K15548
73	pos83	0	K15548
73	pos80	0	K15548
73	pos76	0	K15548
73	pos75	0	K15548
73	pos72	0	K15548
73	pos71	0	K15548
73	pos66	0	K15548
73	pos65	0	K15548
73	pos63	0	K15548
73	pos61	0	K15548
73	pos59	0	K15548
73	pos54	0	K15548
73	pos50	0	K15548
73	pos48	0	K15548
73	pos49	0	K15548
74	pos53	0	K15536
74	pos81	0	K15536
74	pos70	0	K15536
74	pos78	0	K15536
74	pos84	0	K15536
74	neg34	0	K15536
74	pos52	0	K15536
74	neg35	0	K15536
74	pos73	0	K15536
74	pos88	0	K15536
74	pos87	0	K15536
74	pos85	0	K15536
74	pos83	0	K15536
74	pos80	0	K15536
74	pos76	0	K15536
74	pos75	0	K15536
74	pos72	0	K15536
74	pos71	0	K15536
74	pos66	0	K15536
74	pos65	0	K15536
74	pos63	0	K15536
74	pos61	0	K15536
74	pos59	0	K15536
74	pos54	0	K15536
74	pos50	0	K15536
74	pos48	0	K15536
74	pos49	0	K15536
75	pos53	0	K15396
[truncated: 7,417 more rows]

## Sheet: OW_Sig_Cluster
cluster_rank	cluster_X	best_adjusted_pvalue	cluster_Y
1	pos30	0	K22226
1	pos30	0	K21555
1	pos30	0	K19578
1	pos30	0	K19085
1	pos30	0	K18123
1	pos30	0	K15836
1	pos30	0	K15834
1	pos30	0	K14128
1	pos30	0	K14126
1	pos30	0	K11779
1	pos30	0	K11181
1	pos30	0	K11180
1	pos30	0	K09776
1	pos30	0	K09388
1	pos30	0	K09122
1	pos30	0	K08221
1	pos30	0	K08097
1	pos30	0	K07673
1	pos30	0	K07669
1	pos30	0	K07063
1	pos30	0	K07041
1	pos30	0	K06425
1	pos30	0	K06299
1	pos30	0	K05580
1	pos30	0	K05578
1	pos30	0	K05575
1	pos30	0	K04073
1	pos30	0	K03403
1	pos30	0	K02347
1	pos30	0	K02239
1	pos30	0	K01371
1	pos30	0	K01365
1	pos30	0	K00442
1	pos30	0	K07642
1	pos30	0	K07241
1	pos30	0	K11923
1	pos30	0	K05830
1	pos30	0	K02672
1	pos30	0	K08982
1	pos30	0	K07710
1	pos30	0	K02550
1	pos30	0	K02490
1	pos30	0	K02439
1	pos30	0	K05875
1	pos30	0	K22103
1	pos30	0	K21901
1	pos30	0	K04037
1	pos30	0	K00584
1	pos30	0	K08482
1	pos30	0	K16176
1	pos30	0	K16435
1	pos30	0	K04065
1	pos30	0	K15976
1	pos30	0	K13770
1	pos30	0	K12071
1	pos30	0	K13795
1	pos30	0	K12988
1	pos30	0	K00745
1	pos30	0	K04772
1	pos30	0	K07724
1	pos30	0	K16875
1	pos30	0	K15558
1	pos30	0	K03603
1	pos30	0	K05841
1	pos30	0	K20257
1	pos30	0	K00862
1	pos30	0	K08697
1	pos43	0	K22226
1	pos43	0	K21555
1	pos43	0	K19578
1	pos43	0	K19085
1	pos43	0	K18123
1	pos43	0	K15836
1	pos43	0	K15834
1	pos43	0	K14128
1	pos43	0	K14126
1	pos43	0	K11779
1	pos43	0	K11181
1	pos43	0	K11180
1	pos43	0	K09776
1	pos43	0	K09388
1	pos43	0	K09122
1	pos43	0	K08221
1	pos43	0	K08097
1	pos43	0	K07673
1	pos43	0	K07669
1	pos43	0	K07063
1	pos43	0	K07041
1	pos43	0	K06425
1	pos43	0	K06299
1	pos43	0	K05580
1	pos43	0	K05578
1	pos43	0	K05575
1	pos43	0	K04073
1	pos43	0	K03403
1	pos43	0	K02347
1	pos43	0	K02239
1	pos43	0	K01371
1	pos43	0	K01365
1	pos43	0	K00442
1	pos43	0	K07642
1	pos43	0	K07241
1	pos43	0	K11923
1	pos43	0	K05830
1	pos43	0	K02672
1	pos43	0	K08982
1	pos43	0	K07710
1	pos43	0	K02550
1	pos43	0	K02490
1	pos43	0	K02439
1	pos43	0	K05875
1	pos43	0	K22103
1	pos43	0	K21901
1	pos43	0	K04037
1	pos43	0	K00584
1	pos43	0	K08482
1	pos43	0	K16176
1	pos43	0	K16435
1	pos43	0	K04065
1	pos43	0	K15976
1	pos43	0	K13770
1	pos43	0	K12071
1	pos43	0	K13795
1	pos43	0	K12988
1	pos43	0	K00745
1	pos43	0	K04772
1	pos43	0	K07724
1	pos43	0	K16875
1	pos43	0	K15558
1	pos43	0	K03603
1	pos43	0	K05841
1	pos43	0	K20257
1	pos43	0	K00862
1	pos43	0	K08697
2	pos23	0	K11635
2	pos93	0	K11635
3	pos95	1.41313e-12	K09133
4	pos24	0.00219387	K15342
4	pos24	0.00219387	K09951
5	pos87	0.00447601	K20902
5	pos87	0.00447601	K20901
5	pos87	0.00447601	K18230
5	pos87	0.00447601	K16237
5	pos87	0.00447601	K14956
5	pos87	0.00447601	K12954
5	pos87	0.00447601	K10227
5	pos87	0.00447601	K11735
6	pos66	0.00560293	K16214
6	pos66	0.00560293	K18830
7	pos72	0.00772822	K07540
8	pos24	0.021342	K01182
9	pos24	0.0236806	K18650
10	pos24	0.0292311	K08279
11	pos24	0.0440265	K01154
12	pos79	0.0475787	K00754
13	pos24	0.0479555	K05795

## Sheet: OB_Sig_Cluster
cluster_rank	cluster_X	best_adjusted_pvalue	cluster_Y
1	pos10	0	K07746
2	pos32	0	K07746
2	pos32	0	K19114
2	pos32	0	K13500
2	pos32	0	K22133
2	pos32	0	K16188
2	pos32	0	K15654
2	pos32	0	K08984
2	pos32	0	K01463
2	pos32	0	K07228
2	pos32	0	K03794
2	pos32	0	K06423
2	pos32	0	K20846
2	pos32	0	K19668
2	pos32	0	K16247
2	pos32	0	K15354
2	pos32	0	K12056
2	pos32	0	K07108
2	pos32	0	K13611
2	pos32	0	K02659
2	pos32	0	K16531
2	pos32	0	K13614
2	pos32	0	K17245
2	pos32	0	K16792
2	pos32	0	K15226
2	pos32	0	K13273
2	pos32	0	K11329
2	pos32	0	K09799
2	pos32	0	K09139
2	pos32	0	K17997
2	pos32	0	K02479
2	pos32	0	K11004
2	pos32	0	K10697
2	pos13	0	K07746
2	pos13	0	K19114
2	pos13	0	K13500
2	pos13	0	K22133
2	pos13	0	K16188
2	pos13	0	K15654
2	pos13	0	K08984
2	pos13	0	K01463
2	pos13	0	K07228
2	pos13	0	K03794
2	pos13	0	K06423
2	pos13	0	K20846
2	pos13	0	K19668
2	pos13	0	K16247
2	pos13	0	K15354
2	pos13	0	K12056
2	pos13	0	K07108
2	pos13	0	K13611
2	pos13	0	K02659
2	pos13	0	K16531
2	pos13	0	K13614
2	pos13	0	K17245
2	pos13	0	K16792
2	pos13	0	K15226
2	pos13	0	K13273
2	pos13	0	K11329
2	pos13	0	K09799
2	pos13	0	K09139
2	pos13	0	K17997
2	pos13	0	K02479
2	pos13	0	K11004
2	pos13	0	K10697
2	pos95	0	K07746
2	pos95	0	K19114
2	pos95	0	K13500
2	pos95	0	K22133
2	pos95	0	K16188
2	pos95	0	K15654
2	pos95	0	K08984
2	pos95	0	K01463
2	pos95	0	K07228
2	pos95	0	K03794
2	pos95	0	K06423
2	pos95	0	K20846
2	pos95	0	K19668
2	pos95	0	K16247
2	pos95	0	K15354
2	pos95	0	K12056
2	pos95	0	K07108
2	pos95	0	K13611
2	pos95	0	K02659
2	pos95	0	K16531
2	pos95	0	K13614
2	pos95	0	K17245
2	pos95	0	K16792
2	pos95	0	K15226
2	pos95	0	K13273
2	pos95	0	K11329
2	pos95	0	K09799
2	pos95	0	K09139
2	pos95	0	K17997
2	pos95	0	K02479
2	pos95	0	K11004
2	pos95	0	K10697
2	pos46	0	K07746
2	pos46	0	K19114
2	pos46	0	K13500
2	pos46	0	K22133
2	pos46	0	K16188
2	pos46	0	K15654
2	pos46	0	K08984
2	pos46	0	K01463
2	pos46	0	K07228
2	pos46	0	K03794
2	pos46	0	K06423
2	pos46	0	K20846
2	pos46	0	K19668
2	pos46	0	K16247
2	pos46	0	K15354
2	pos46	0	K12056
2	pos46	0	K07108
2	pos46	0	K13611
2	pos46	0	K02659
2	pos46	0	K16531
2	pos46	0	K13614
2	pos46	0	K17245
2	pos46	0	K16792
2	pos46	0	K15226
2	pos46	0	K13273
2	pos46	0	K11329
2	pos46	0	K09799
2	pos46	0	K09139
2	pos46	0	K17997
2	pos46	0	K02479
2	pos46	0	K11004
2	pos46	0	K10697
2	pos43	0	K07746
2	pos43	0	K19114
2	pos43	0	K13500
2	pos43	0	K22133
2	pos43	0	K16188
2	pos43	0	K15654
2	pos43	0	K08984
2	pos43	0	K01463
2	pos43	0	K07228
2	pos43	0	K03794
2	pos43	0	K06423
2	pos43	0	K20846
2	pos43	0	K19668
2	pos43	0	K16247
2	pos43	0	K15354
2	pos43	0	K12056
2	pos43	0	K07108
2	pos43	0	K13611
2	pos43	0	K02659
2	pos43	0	K16531
2	pos43	0	K13614
2	pos43	0	K17245
2	pos43	0	K16792
2	pos43	0	K15226
2	pos43	0	K13273
2	pos43	0	K11329
2	pos43	0	K09799
2	pos43	0	K09139
2	pos43	0	K17997
2	pos43	0	K02479
2	pos43	0	K11004
2	pos43	0	K10697
2	pos42	0	K07746
2	pos42	0	K19114
2	pos42	0	K13500
2	pos42	0	K22133
2	pos42	0	K16188
2	pos42	0	K15654
2	pos42	0	K08984
2	pos42	0	K01463
2	pos42	0	K07228
2	pos42	0	K03794
2	pos42	0	K06423
2	pos42	0	K20846
2	pos42	0	K19668
2	pos42	0	K16247
2	pos42	0	K15354
2	pos42	0	K12056
2	pos42	0	K07108
2	pos42	0	K13611
2	pos42	0	K02659
2	pos42	0	K16531
2	pos42	0	K13614
2	pos42	0	K17245
2	pos42	0	K16792
2	pos42	0	K15226
2	pos42	0	K13273
2	pos42	0	K11329
2	pos42	0	K09799
2	pos42	0	K09139
2	pos42	0	K17997
2	pos42	0	K02479
2	pos42	0	K11004
2	pos42	0	K10697
2	pos41	0	K07746
2	pos41	0	K19114
2	pos41	0	K13500
2	pos41	0	K22133
2	pos41	0	K16188
2	pos41	0	K15654
2	pos41	0	K08984
2	pos41	0	K01463
2	pos41	0	K07228
2	pos41	0	K03794
2	pos41	0	K06423
2	pos41	0	K20846
2	pos41	0	K19668
2	pos41	0	K16247
2	pos41	0	K15354
2	pos41	0	K12056
2	pos41	0	K07108
2	pos41	0	K13611
2	pos41	0	K02659
2	pos41	0	K16531
2	pos41	0	K13614
2	pos41	0	K17245
2	pos41	0	K16792
2	pos41	0	K15226
2	pos41	0	K13273
2	pos41	0	K11329
2	pos41	0	K09799
2	pos41	0	K09139
2	pos41	0	K17997
2	pos41	0	K02479
2	pos41	0	K11004
2	pos41	0	K10697
2	pos40	0	K07746
2	pos40	0	K19114
2	pos40	0	K13500
2	pos40	0	K22133
2	pos40	0	K16188
2	pos40	0	K15654
2	pos40	0	K08984
2	pos40	0	K01463
2	pos40	0	K07228
2	pos40	0	K03794
2	pos40	0	K06423
2	pos40	0	K20846
2	pos40	0	K19668
2	pos40	0	K16247
2	pos40	0	K15354
2	pos40	0	K12056
2	pos40	0	K07108
2	pos40	0	K13611
2	pos40	0	K02659
2	pos40	0	K16531
2	pos40	0	K13614
2	pos40	0	K17245
2	pos40	0	K16792
2	pos40	0	K15226
2	pos40	0	K13273
2	pos40	0	K11329
2	pos40	0	K09799
2	pos40	0	K09139
2	pos40	0	K17997
2	pos40	0	K02479
2	pos40	0	K11004
2	pos40	0	K10697
2	pos35	0	K07746
2	pos35	0	K19114
2	pos35	0	K13500
2	pos35	0	K22133
2	pos35	0	K16188
2	pos35	0	K15654
2	pos35	0	K08984
2	pos35	0	K01463
2	pos35	0	K07228
2	pos35	0	K03794
2	pos35	0	K06423
2	pos35	0	K20846
2	pos35	0	K19668
2	pos35	0	K16247
2	pos35	0	K15354
2	pos35	0	K12056
2	pos35	0	K07108
2	pos35	0	K13611
2	pos35	0	K02659
2	pos35	0	K16531
2	pos35	0	K13614
2	pos35	0	K17245
2	pos35	0	K16792
2	pos35	0	K15226
2	pos35	0	K13273
2	pos35	0	K11329
2	pos35	0	K09799
2	pos35	0	K09139
2	pos35	0	K17997
2	pos35	0	K02479
2	pos35	0	K11004
2	pos35	0	K10697
2	pos34	0	K07746
2	pos34	0	K19114
2	pos34	0	K13500
2	pos34	0	K22133
2	pos34	0	K16188
2	pos34	0	K15654
2	pos34	0	K08984
2	pos34	0	K01463
2	pos34	0	K07228
2	pos34	0	K03794
2	pos34	0	K06423
2	pos34	0	K20846
2	pos34	0	K19668
2	pos34	0	K16247
2	pos34	0	K15354
2	pos34	0	K12056
2	pos34	0	K07108
2	pos34	0	K13611
2	pos34	0	K02659
2	pos34	0	K16531
2	pos34	0	K13614
2	pos34	0	K17245
2	pos34	0	K16792
2	pos34	0	K15226
2	pos34	0	K13273
2	pos34	0	K11329
2	pos34	0	K09799
2	pos34	0	K09139
2	pos34	0	K17997
2	pos34	0	K02479
2	pos34	0	K11004
2	pos34	0	K10697
2	pos33	0	K07746
2	pos33	0	K19114
2	pos33	0	K13500
2	pos33	0	K22133
2	pos33	0	K16188
2	pos33	0	K15654
2	pos33	0	K08984
2	pos33	0	K01463
2	pos33	0	K07228
2	pos33	0	K03794
2	pos33	0	K06423
2	pos33	0	K20846
2	pos33	0	K19668
2	pos33	0	K16247
2	pos33	0	K15354
2	pos33	0	K12056
2	pos33	0	K07108
2	pos33	0	K13611
2	pos33	0	K02659
2	pos33	0	K16531
2	pos33	0	K13614
2	pos33	0	K17245
2	pos33	0	K16792
2	pos33	0	K15226
2	pos33	0	K13273
2	pos33	0	K11329
2	pos33	0	K09799
2	pos33	0	K09139
2	pos33	0	K17997
2	pos33	0	K02479
2	pos33	0	K11004
2	pos33	0	K10697
2	pos26	0	K07746
2	pos26	0	K19114
2	pos26	0	K13500
2	pos26	0	K22133
2	pos26	0	K16188
2	pos26	0	K15654
2	pos26	0	K08984
2	pos26	0	K01463
2	pos26	0	K07228
2	pos26	0	K03794
2	pos26	0	K06423
2	pos26	0	K20846
2	pos26	0	K19668
2	pos26	0	K16247
2	pos26	0	K15354
2	pos26	0	K12056
2	pos26	0	K07108
2	pos26	0	K13611
2	pos26	0	K02659
2	pos26	0	K16531
2	pos26	0	K13614
2	pos26	0	K17245
2	pos26	0	K16792
2	pos26	0	K15226
2	pos26	0	K13273
2	pos26	0	K11329
2	pos26	0	K09799
2	pos26	0	K09139
2	pos26	0	K17997
2	pos26	0	K02479
2	pos26	0	K11004
2	pos26	0	K10697
2	pos25	0	K07746
2	pos25	0	K19114
2	pos25	0	K13500
2	pos25	0	K22133
2	pos25	0	K16188
2	pos25	0	K15654
2	pos25	0	K08984
2	pos25	0	K01463
2	pos25	0	K07228
2	pos25	0	K03794
2	pos25	0	K06423
2	pos25	0	K20846
2	pos25	0	K19668
2	pos25	0	K16247
2	pos25	0	K15354
2	pos25	0	K12056
2	pos25	0	K07108
2	pos25	0	K13611
2	pos25	0	K02659
2	pos25	0	K16531
2	pos25	0	K13614
2	pos25	0	K17245
2	pos25	0	K16792
2	pos25	0	K15226
2	pos25	0	K13273
2	pos25	0	K11329
2	pos25	0	K09799
2	pos25	0	K09139
2	pos25	0	K17997
2	pos25	0	K02479
2	pos25	0	K11004
2	pos25	0	K10697
2	pos16	0	K07746
2	pos16	0	K19114
2	pos16	0	K13500
2	pos16	0	K22133
2	pos16	0	K16188
2	pos16	0	K15654
2	pos16	0	K08984
2	pos16	0	K01463
2	pos16	0	K07228
2	pos16	0	K03794
2	pos16	0	K06423
2	pos16	0	K20846
2	pos16	0	K19668
2	pos16	0	K16247
2	pos16	0	K15354
2	pos16	0	K12056
2	pos16	0	K07108
2	pos16	0	K13611
2	pos16	0	K02659
2	pos16	0	K16531
2	pos16	0	K13614
2	pos16	0	K17245
2	pos16	0	K16792
2	pos16	0	K15226
2	pos16	0	K13273
2	pos16	0	K11329
2	pos16	0	K09799
2	pos16	0	K09139
2	pos16	0	K17997
2	pos16	0	K02479
2	pos16	0	K11004
2	pos16	0	K10697
2	pos11	0	K07746
2	pos11	0	K19114
2	pos11	0	K13500
2	pos11	0	K22133
2	pos11	0	K16188
2	pos11	0	K15654
2	pos11	0	K08984
2	pos11	0	K01463
2	pos11	0	K07228
2	pos11	0	K03794
2	pos11	0	K06423
2	pos11	0	K20846
2	pos11	0	K19668
2	pos11	0	K16247
2	pos11	0	K15354
2	pos11	0	K12056
2	pos11	0	K07108
2	pos11	0	K13611
2	pos11	0	K02659
2	pos11	0	K16531
2	pos11	0	K13614
2	pos11	0	K17245
2	pos11	0	K16792
2	pos11	0	K15226
2	pos11	0	K13273
2	pos11	0	K11329
2	pos11	0	K09799
2	pos11	0	K09139
2	pos11	0	K17997
2	pos11	0	K02479
2	pos11	0	K11004
2	pos11	0	K10697
2	pos4	0	K07746
2	pos4	0	K19114
2	pos4	0	K13500
2	pos4	0	K22133
2	pos4	0	K16188
2	pos4	0	K15654
2	pos4	0	K08984
2	pos4	0	K01463
2	pos4	0	K07228
2	pos4	0	K03794
2	pos4	0	K06423
2	pos4	0	K20846
2	pos4	0	K19668
2	pos4	0	K16247
2	pos4	0	K15354
2	pos4	0	K12056
2	pos4	0	K07108
2	pos4	0	K13611
2	pos4	0	K02659
2	pos4	0	K16531
2	pos4	0	K13614
2	pos4	0	K17245
2	pos4	0	K16792
2	pos4	0	K15226
2	pos4	0	K13273
2	pos4	0	K11329
2	pos4	0	K09799
2	pos4	0	K09139
2	pos4	0	K17997
2	pos4	0	K02479
2	pos4	0	K11004
2	pos4	0	K10697
2	pos5	0	K07746
2	pos5	0	K19114
2	pos5	0	K13500
2	pos5	0	K22133
2	pos5	0	K16188
2	pos5	0	K15654
2	pos5	0	K08984
2	pos5	0	K01463
2	pos5	0	K07228
2	pos5	0	K03794
2	pos5	0	K06423
2	pos5	0	K20846
2	pos5	0	K19668
2	pos5	0	K16247
2	pos5	0	K15354
2	pos5	0	K12056
2	pos5	0	K07108
2	pos5	0	K13611
2	pos5	0	K02659
2	pos5	0	K16531
2	pos5	0	K13614
2	pos5	0	K17245
2	pos5	0	K16792
2	pos5	0	K15226
2	pos5	0	K13273
2	pos5	0	K11329
2	pos5	0	K09799
2	pos5	0	K09139
2	pos5	0	K17997
2	pos5	0	K02479
2	pos5	0	K11004
2	pos5	0	K10697
3	pos30	0	K22511
4	pos30	0	K22487
5	pos30	0	K22486
6	pos30	0	K22270
7	pos30	0	K20881
8	pos30	0	K20801
9	pos30	0	K19967
10	pos30	0	K19775
11	pos30	0	K19580
12	pos30	0	K18984
13	pos30	0	K18983
14	pos30	0	K18765
15	pos30	0	K18555
16	pos30	0	K18326
17	pos30	0	K18324
18	pos30	0	K18321
19	pos30	0	K18316
20	pos30	0	K18297
21	pos30	0	K18227
22	pos30	0	K17743
23	pos30	0	K17736
24	pos30	0	K17207
25	pos30	0	K17206
26	pos30	0	K16696
27	pos30	0	K16424
28	pos30	0	K15545
29	pos30	0	K15431
30	pos30	0	K15353
31	pos30	0	K15346
32	pos30	0	K15345
33	pos30	0	K15344
34	pos30	0	K14979
35	pos30	0	K14974
36	pos30	0	K13985
37	pos30	0	K13918
38	pos30	0	K13693
39	pos30	0	K13650
40	pos30	0	K13308
41	pos30	0	K13287
42	pos30	0	K13285
43	pos30	0	K13060
44	pos30	0	K12981
45	pos30	0	K12973
46	pos30	0	K12945
47	pos30	0	K12289
48	pos30	0	K11925
49	pos30	0	K11922
50	pos30	0	K10019
51	pos30	0	K09912
52	pos30	0	K09896
53	pos30	0	K09890
54	pos30	0	K08320
55	pos30	0	K08227
56	pos30	0	K08173
57	pos30	0	K08172
58	pos30	0	K08170
59	pos30	0	K08162
60	pos30	0	K08154
61	pos30	0	K07811
62	pos30	0	K07810
63	pos30	0	K07790
64	pos30	0	K07689
65	pos30	0	K07664
66	pos30	0	K07490
67	pos30	0	K07312
68	pos30	0	K07026
69	pos30	0	K06866
70	pos30	0	K06858
71	pos30	0	K06197
72	pos30	0	K06144
73	pos30	0	K06074
74	pos30	0	K06073
75	pos30	0	K05811
76	pos30	0	K04101
77	pos30	0	K04099
78	pos30	0	K04081
79	pos30	0	K04067
80	pos30	0	K04058
81	pos30	0	K03863
82	pos30	0	K03712
83	pos30	0	K03482
84	pos30	0	K03459
85	pos30	0	K03227
86	pos30	0	K03222
87	pos30	0	K03221
88	pos30	0	K03220
89	pos30	0	K02681
90	pos30	0	K02562
91	pos30	0	K02464
92	pos30	0	K02430
93	pos30	0	K02423
94	pos30	0	K01781
95	pos30	0	K01407
96	pos30	0	K00494
97	pos30	0	K22512
98	pos30	0	K22509
99	pos30	0	K22508
100	pos30	0	K22507
101	pos30	0	K22506
102	pos30	0	K22505
103	pos30	0	K22504
104	pos30	0	K22488
105	pos30	0	K21712
106	pos30	0	K19734
107	pos30	0	K17205
108	pos30	0	K15368
109	pos30	0	K13637
110	pos30	0	K13085
111	pos30	0	K13021
112	pos30	0	K12299
113	pos30	0	K12151
114	pos30	0	K10018
115	pos30	0	K09470
116	pos30	0	K07644
117	pos30	0	K05877
118	pos30	0	K07642
119	pos30	0	K07241
120	pos30	0	K22041
121	pos30	0	K08194
122	pos30	0	K03230
123	pos30	0	K03226
124	pos30	0	K03225
125	pos30	0	K03603
126	pos30	0	K09161
127	pos30	0	K21826
128	pos30	0	K16348
129	pos30	0	K00486
130	pos30	0	K01085
131	pos30	0	K00148
132	pos30	0	K07715
133	pos30	0	K22292
134	pos30	0	K21637
135	pos30	0	K21512
136	pos30	0	K21218
137	pos30	0	K21217
138	pos30	0	K20954
139	pos30	0	K20542
140	pos30	0	K19516
141	pos30	0	K16346
142	pos30	0	K16077
143	pos30	0	K12982
144	pos30	0	K12252
145	pos30	0	K11912
146	pos30	0	K11211
147	pos30	0	K10942
148	pos30	0	K10941
149	pos30	0	K10109
150	pos30	0	K09938
151	pos30	0	K06198
152	pos30	0	K03314
153	pos30	0	K03195
154	pos30	0	K02079
155	pos30	0	K02024
156	pos30	0	K01136
157	pos30	0	K11750
158	pos30	0	K09909
159	pos30	0	K01682
160	pos30	0	K00247
161	pos30	0	K00246
161	pos30	0	K13795
161	pos30	0	K12071
161	pos30	0	K10238
161	pos30	0	K06222
161	pos30	0	K09880
161	pos30	0	K08967
161	pos30	0	K08964
161	pos30	0	K06991
161	pos30	0	K21303
161	pos30	0	K03829
162	pos2	0	K08589
162	pos2	0	K20847
163	neg34	0.000184961	K06999
163	neg34	0.000184961	K13288
163	neg34	0.000184961	K16235
163	neg34	0.000184961	K07243
163	neg34	0.000184961	K01354
163	neg34	0.000184961	K19577
163	neg34	0.000184961	K10805
163	neg34	0.000184961	K06191
163	neg34	0.000184961	K18567
164	neg34	0.000380837	K20859
164	neg34	0.000380837	K07230
164	neg34	0.000380837	K17067
164	neg34	0.000380837	K21688
164	neg34	0.000380837	K07768
164	neg34	0.000380837	K08168
164	neg34	0.000380837	K09009
164	neg34	0.000380837	K07442
165	neg34	0.00125432	K06048
165	neg34	0.00125432	K13570
165	neg34	0.00125432	K11732
165	neg34	0.00125432	K11533
165	neg34	0.00125432	K22306
165	neg34	0.00125432	K16148
165	neg34	0.00125432	K18955
165	neg34	0.00125432	K20814
165	neg34	0.00125432	K13571
165	neg34	0.00125432	K13527
165	neg34	0.00125432	K07177
165	neg34	0.00125432	K03727
165	neg34	0.00125432	K01389
165	neg34	0.00125432	K11263
165	neg34	0.00125432	K07503
165	neg34	0.00125432	K08776
166	neg36	0.00791455	K05306
167	neg34	0.0106765	K21273
167	neg34	0.0106765	K02438
167	neg34	0.0106765	K14215
167	neg34	0.0106765	K03293
167	neg34	0.0106765	K18353
167	neg34	0.0106765	K11788
168	neg34	0.0206733	K02077
169	neg3	0.0206733	K08981
170	neg19	0.0278391	K16264
171	neg3	0.0278391	K06383
171	neg3	0.0278391	K01567
171	neg3	0.0278391	K06334
171	neg3	0.0278391	K06333
172	pos18	0.0278391	K03475
173	neg36	0.029776	K07101
174	neg7	0.0300808	K15471
175	pos9	0.0343322	K11719
176	neg34	0.0364833	K08369
176	neg34	0.0364833	K02532
177	neg7	0.0364833	K02396
178	neg35	0.0364833	K11102
179	pos2	0.039349	K03207
179	pos2	0.039349	K00186
179	pos2	0.039349	K13530
180	neg25	0.0473688	K03658
181	neg7	0.0473688	K07306

## Sheet: N_Strong_Cluster
X_features	Y_features	association	p.values	q.values	Group	cluster_rank	KO_rank
pos2	K14989	0.70561	0.000117	0.014294	N	175	2963
pos4	K02752	0.725291	6.1e-05	0.008255	N	161	4076
pos4	K02753	0.725291	6.1e-05	0.008255	N	161	4077
pos5	K18574	0.70798	0.000109	0.013277	N	138	2856
pos5	K02236	0.723976	6.4e-05	0.008255	N	147	3765
pos6	K03296	0.713043	9.2e-05	0.011266	N	168	94
pos6	K07665	0.701739	0.000133	0.016147	N	141	1736
pos6	K07552	0.726957	5.7e-05	0.008255	N	141	1878
pos6	K09939	0.711304	9.7e-05	0.011921	N	171	1964
pos6	K03444	0.71913	7.5e-05	0.0092	N	141	1969
pos6	K00064	0.75913	1.7e-05	0.00262	N	141	2405
pos7	K08218	0.705824	0.000116	0.014199	N	174	700
pos7	K07139	0.701825	0.000132	0.016106	N	178	703
pos7	K19091	-0.703824	0.000124	0.01513	N	176	2835
pos10	K18574	0.76	1.6e-05	0.00253	N	138	2856
pos10	K00318	0.723478	6.5e-05	0.008255	N	156	3122
pos10	K02236	0.729818	5.2e-05	0.007877	N	147	3765
pos11	K16783	0.712174	9.5e-05	0.011588	N	170	2674
pos13	K18574	0.718784	7.6e-05	0.009307	N	138	2856
pos13	K02236	0.706904	0.000113	0.013743	N	147	3765
pos14	K18574	0.752846	2.2e-05	0.003348	N	138	2856
pos14	K00318	0.720531	7.2e-05	0.008773	N	156	3122
pos14	K13019	0.724024	6.3e-05	0.008255	N	160	3421
pos14	K02236	0.715941	8.4e-05	0.010241	N	147	3765
pos19	K01058	0.704348	0.000122	0.014882	N	148	2501
pos19	K18574	0.751304	2.3e-05	0.003556	N	138	2856
pos19	K17218	0.703478	0.000126	0.015295	N	156	3034
pos19	K00318	0.731304	4.9e-05	0.007473	N	156	3122
pos19	K02236	0.712822	9.3e-05	0.011345	N	147	3765
pos21	K01058	0.736252	4.1e-05	0.006272	N	151	2501
pos21	K18574	0.765073	1.3e-05	0.002053	N	138	2856
pos21	K00318	0.714417	8.8e-05	0.010769	N	156	3122
pos21	K13019	0.737998	3.9e-05	0.005885	N	149	3421
pos21	K02236	0.701884	0.000132	0.016081	N	147	3765
pos27	K05396	-0.709853	0.000102	0.012498	N	173	2556
pos27	K07110	-0.722484	6.7e-05	0.008255	N	159	3647
pos28	K18574	0.742609	3.2e-05	0.00496	N	138	2856
pos28	K02236	0.715821	8.4e-05	0.010281	N	147	3765
pos30	K18574	0.736247	4.1e-05	0.006272	N	138	2856
pos31	K18574	0.72462	6.2e-05	0.008255	N	138	2856
pos31	K02236	0.731409	4.9e-05	0.007447	N	147	3765
pos33	K01058	0.70711	0.000112	0.013654	N	151	2501
pos33	K18574	0.747989	2.6e-05	0.004043	N	138	2856
pos33	K13019	0.70972	0.000103	0.01255	N	149	3421
pos33	K02236	0.710977	9.9e-05	0.012048	N	147	3765
pos35	K02236	0.714443	8.8e-05	0.010761	N	147	3765
pos41	K01058	0.738033	3.8e-05	0.005879	N	148	2501
pos41	K18574	0.734552	4.4e-05	0.006651	N	138	2856
pos41	K00318	0.722368	6.7e-05	0.008255	N	156	3122
pos41	K02236	0.722448	6.7e-05	0.008255	N	147	3765
pos43	K02236	0.703436	0.000126	0.015313	N	147	3765
pos48	K02682	1	0	0	N	133	4873
pos48	K07262	1	0	0	N	133	4891
pos48	K15268	1	0	0	N	133	4892
pos48	K06609	1	0	0	N	133	4908
pos48	K05804	1	0	0	N	133	4948
pos48	K09921	1	0	0	N	133	4956
pos48	K15461	1	0	0	N	133	4957
pos48	K05874	1	0	0	N	133	4969
pos48	K06006	1	0	0	N	133	4973
pos48	K05517	1	0	0	N	133	4998
pos48	K19230	1	0	0	N	133	5029
pos48	K09824	1	0	0	N	133	5041
pos48	K07345	1	0	0	N	133	5087
pos48	K09476	1	0	0	N	133	5129
pos48	K10014	1	0	0	N	133	5130
pos48	K14062	1	0	0	N	133	5131
pos48	K07640	1	0	0	N	133	5146
pos48	K07662	1	0	0	N	133	5147
pos48	K07687	1	0	0	N	133	5148
pos48	K08070	1	0	0	N	133	5149
pos48	K09996	1	0	0	N	133	5150
pos48	K12961	1	0	0	N	133	5151
pos48	K13634	1	0	0	N	133	5152
pos48	K18800	1	0	0	N	133	5153
pos48	K19227	1	0	0	N	133	5154
pos48	K19229	1	0	0	N	133	5155
pos48	K03468	1	0	0	N	133	5217
pos48	K11685	1	0	0	N	133	5218
pos48	K12975	1	0	0	N	133	5219
pos48	K11892	1	0	0	N	133	5231
pos48	K11906	1	0	0	N	133	5232
pos48	K00116	0.722315	6.7e-05	0.008255	N	162	5292
pos48	K07264	0.722315	6.7e-05	0.008255	N	163	5295
pos48	K09475	1	0	0	N	133	5296
pos48	K01252	0.722315	6.7e-05	0.008255	N	162	5303
pos48	K02364	0.722315	6.7e-05	0.008255	N	162	5304
pos48	K12238	0.722315	6.7e-05	0.008255	N	162	5305
pos48	K01766	1	0	0	N	133	5309
pos48	K02402	1	0	0	N	133	5310
pos48	K02403	1	0	0	N	133	5311
pos48	K06205	1	0	0	N	133	5312
pos48	K07346	1	0	0	N	133	5313
pos48	K10013	1	0	0	N	133	5314
pos48	K12974	1	0	0	N	133	5315
pos48	K00299	1	0	0	N	133	5318
pos48	K12541	0.722315	6.7e-05	0.008255	N	163	5325
pos48	K12542	0.722315	6.7e-05	0.008255	N	163	5326
pos48	K12543	0.722315	6.7e-05	0.008255	N	163	5327
pos48	K19587	0.722315	6.7e-05	0.008255	N	163	5328
pos48	K00032	1	0	0	N	133	5337
pos48	K00322	1	0	0	N	133	5338
pos48	K00840	1	0	0	N	133	5339
pos48	K01146	1	0	0	N	133	5340
pos48	K01175	1	0	0	N	133	5341
pos48	K01521	1	0	0	N	133	5342
pos48	K02344	1	0	0	N	133	5343
pos48	K02345	1	0	0	N	133	5344
pos48	K02442	1	0	0	N	133	5345
pos48	K02485	1	0	0	N	133	5346
pos48	K02495	1	0	0	N	133	5347
pos48	K02504	1	0	0	N	133	5348
pos48	K02505	1	0	0	N	133	5349
pos48	K02680	1	0	0	N	133	5350
pos48	K02686	1	0	0	N	133	5351
pos48	K02742	1	0	0	N	133	5352
pos48	K02846	1	0	0	N	133	5353
pos48	K02853	1	0	0	N	133	5354
pos48	K03181	1	0	0	N	133	5355
pos48	K03184	1	0	0	N	133	5356
pos48	K03214	1	0	0	N	133	5357
pos48	K03366	1	0	0	N	133	5358
pos48	K03516	1	0	0	N	133	5359
pos48	K03557	1	0	0	N	133	5360
pos48	K03576	1	0	0	N	133	5361
pos48	K03632	1	0	0	N	133	5362
pos48	K03633	1	0	0	N	133	5363
pos48	K03645	1	0	0	N	133	5364
pos48	K03674	1	0	0	N	133	5365
pos48	K03675	1	0	0	N	133	5366
pos48	K03690	1	0	0	N	133	5367
pos48	K03747	1	0	0	N	133	5368
pos48	K03764	1	0	0	N	133	5369
pos48	K03777	1	0	0	N	133	5370
pos48	K03804	1	0	0	N	133	5371
pos48	K03807	1	0	0	N	133	5372
pos48	K03837	1	0	0	N	133	5373
pos48	K03840	1	0	0	N	133	5374
pos48	K03981	1	0	0	N	133	5375
pos48	K04062	1	0	0	N	133	5376
pos48	K04064	1	0	0	N	133	5377
pos48	K04753	1	0	0	N	133	5378
pos48	K04775	1	0	0	N	133	5379
pos48	K05368	1	0	0	N	133	5380
pos48	K05501	1	0	0	N	133	5381
pos48	K05594	1	0	0	N	133	5382
pos48	K05790	1	0	0	N	133	5383
pos48	K05835	1	0	0	N	133	5384
pos48	K05839	1	0	0	N	133	5385
pos48	K05997	1	0	0	N	133	5386
pos48	K06141	1	0	0	N	133	5387
pos48	K06149	1	0	0	N	133	5388
pos48	K06176	1	0	0	N	133	5389
pos48	K06219	1	0	0	N	133	5390
pos48	K06957	1	0	0	N	133	5391
pos48	K07070	1	0	0	N	133	5392
pos48	K07186	1	0	0	N	133	5393
pos48	K07225	1	0	0	N	133	5394
pos48	K07229	1	0	0	N	133	5395
pos48	K07236	1	0	0	N	133	5396
pos48	K07237	1	0	0	N	133	5397
pos48	K07268	1	0	0	N	133	5398
pos48	K07269	1	0	0	N	133	5399
pos48	K07285	1	0	0	N	133	5400
pos48	K07286	1	0	0	N	133	5401
pos48	K07637	1	0	0	N	133	5402
pos48	K07639	1	0	0	N	133	5403
pos48	K07643	1	0	0	N	133	5404
pos48	K07660	1	0	0	N	132	5405
pos48	K07661	1	0	0	N	131	5406
pos48	K07676	1	0	0	N	130	5407
pos48	K07677	1	0	0	N	129	5408
pos48	K07751	1	0	0	N	128	5409
pos48	K07771	1	0	0	N	127	5410
pos48	K07773	1	0	0	N	126	5411
pos48	K07788	1	0	0	N	125	5412
pos48	K07789	1	0	0	N	124	5413
pos48	K07806	1	0	0	N	123	5414
pos48	K08160	1	0	0	N	122	5415
pos48	K08163	1	0	0	N	121	5416
pos48	K08682	1	0	0	N	120	5417
pos48	K08993	1	0	0	N	119	5418
pos48	K09801	1	0	0	N	118	5419
pos48	K09892	1	0	0	N	117	5420
pos48	K09893	1	0	0	N	116	5421
pos48	K09894	1	0	0	N	115	5422
pos48	K09898	1	0	0	N	114	5423
pos48	K09901	1	0	0	N	113	5424
pos48	K09904	1	0	0	N	112	5425
pos48	K09906	1	0	0	N	111	5426
pos48	K09907	1	0	0	N	110	5427
pos48	K09908	1	0	0	N	109	5428
pos48	K09910	1	0	0	N	108	5429
pos48	K09911	1	0	0	N	107	5430
pos48	K09916	1	0	0	N	106	5431
pos48	K09917	1	0	0	N	105	5432
pos48	K09920	1	0	0	N	104	5433
pos48	K09958	1	0	0	N	103	5434
pos48	K09997	1	0	0	N	102	5435
pos48	K09999	1	0	0	N	101	5436
pos48	K10000	1	0	0	N	100	5437
pos48	K10015	1	0	0	N	99	5438
pos48	K10016	1	0	0	N	98	5439
pos48	K10017	1	0	0	N	97	5440
pos48	K10024	1	0	0	N	96	5441
pos48	K10748	1	0	0	N	95	5442
pos48	K11107	1	0	0	N	94	5443
pos48	K11258	1	0	0	N	93	5444
pos48	K11474	1	0	0	N	92	5445
pos48	K11736	1	0	0	N	91	5446
pos48	K11926	1	0	0	N	90	5447
pos48	K11929	1	0	0	N	89	5448
pos48	K12147	1	0	0	N	88	5449
pos48	K12148	1	0	0	N	87	5450
pos48	K12149	1	0	0	N	86	5451
pos48	K12525	1	0	0	N	85	5452
pos48	K12582	1	0	0	N	84	5453
pos48	K12963	1	0	0	N	83	5454
pos48	K13053	1	0	0	N	82	5455
pos48	K13301	1	0	0	N	81	5456
pos48	K13635	1	0	0	N	80	5457
pos48	K13892	1	0	0	N	79	5458
pos48	K14052	1	0	0	N	78	5459
pos48	K14159	1	0	0	N	77	5460
pos48	K14762	1	0	0	N	76	5461
pos48	K15396	1	0	0	N	75	5462
pos48	K15536	1	0	0	N	74	5463
pos48	K15548	1	0	0	N	73	5464
pos48	K15723	1	0	0	N	72	5465
pos48	K15974	1	0	0	N	71	5466
pos48	K16322	1	0	0	N	70	5467
pos48	K16693	1	0	0	N	69	5468
pos48	K16842	1	0	0	N	68	5469
pos48	K18141	1	0	0	N	67	5470
pos48	K18552	1	0	0	N	66	5471
pos48	K18590	1	0	0	N	65	5472
pos48	K18850	1	0	0	N	64	5473
pos48	K19000	1	0	0	N	63	5474
pos48	K19162	1	0	0	N	62	5475
pos48	K19226	1	0	0	N	61	5476
pos48	K19228	1	0	0	N	60	5477
pos48	K19303	1	0	0	N	59	5478
pos48	K19416	1	0	0	N	58	5479
pos48	K19610	1	0	0	N	57	5480
pos48	K19803	1	0	0	N	56	5481
pos48	K19810	1	0	0	N	55	5482
pos48	K20256	1	0	0	N	54	5483
pos48	K21135	1	0	0	N	53	5484
pos48	K21695	1	0	0	N	52	5485
pos48	K21698	1	0	0	N	51	5486
pos48	K22105	1	0	0	N	50	5487
pos48	K22478	1	0	0	N	49	5488
pos48	K00839	1	0	0	N	48	5534
pos48	K00892	1	0	0	N	47	5535
pos48	K01851	1	0	0	N	46	5536
pos48	K02362	1	0	0	N	45	5537
pos48	K02623	1	0	0	N	44	5538
pos48	K02625	1	0	0	N	43	5539
pos48	K03119	1	0	0	N	42	5540
pos48	K03288	1	0	0	N	41	5541
pos48	K03472	1	0	0	N	40	5542
pos48	K03757	1	0	0	N	39	5543
pos48	K03835	1	0	0	N	38	5544
pos48	K03897	1	0	0	N	37	5545
pos48	K03971	1	0	0	N	36	5546
pos48	K04044	1	0	0	N	35	5547
pos48	K04082	1	0	0	N	34	5548
pos48	K04103	1	0	0	N	33	5549
pos48	K05526	1	0	0	N	32	5550
pos48	K05984	1	0	0	N	31	5551
pos48	K06159	1	0	0	N	30	5552
pos48	K06169	1	0	0	N	29	5553
pos48	K06202	1	0	0	N	28	5554
pos48	K08100	1	0	0	N	27	5555
pos48	K08994	1	0	0	N	26	5556
pos48	K09712	1	0	0	N	25	5557
pos48	K10678	1	0	0	N	24	5558
pos48	K11106	1	0	0	N	23	5559
pos48	K11905	1	0	0	N	22	5560
pos48	K11910	1	0	0	N	21	5561
pos48	K11911	1	0	0	N	20	5562
pos48	K12686	1	0	0	N	19	5563
pos48	K12957	1	0	0	N	18	5564
pos48	K13408	1	0	0	N	17	5565
pos48	K13409	1	0	0	N	16	5566
pos48	K13631	1	0	0	N	15	5567
pos48	K14057	1	0	0	N	14	5568
pos48	K14588	1	0	0	N	13	5569
pos48	K15540	1	0	0	N	12	5570
pos48	K16839	1	0	0	N	11	5571
pos48	K16840	1	0	0	N	10	5572
pos48	K17737	1	0	0	N	9	5573
pos48	K17938	1	0	0	N	8	5574
pos48	K19611	1	0	0	N	7	5575
pos48	K20956	1	0	0	N	6	5576
pos48	K21021	1	0	0	N	5	5577
pos48	K21087	1	0	0	N	4	5578
pos48	K21974	1	0	0	N	3	5579
pos48	K21975	1	0	0	N	2	5580
pos48	K21976	1	0	0	N	1	5581
pos49	K02682	1	0	0	N	133	4873
pos49	K07262	1	0	0	N	133	4891
pos49	K15268	1	0	0	N	133	4892
pos49	K06609	1	0	0	N	133	4908
pos49	K05804	1	0	0	N	133	4948
pos49	K09921	1	0	0	N	133	4956
pos49	K15461	1	0	0	N	133	4957
pos49	K05874	1	0	0	N	133	4969
pos49	K06006	1	0	0	N	133	4973
pos49	K05517	1	0	0	N	133	4998
pos49	K19230	1	0	0	N	133	5029
pos49	K09824	1	0	0	N	133	5041
pos49	K07345	1	0	0	N	133	5087
pos49	K09476	1	0	0	N	133	5129
pos49	K10014	1	0	0	N	133	5130
pos49	K14062	1	0	0	N	133	5131
pos49	K07640	1	0	0	N	133	5146
pos49	K07662	1	0	0	N	133	5147
pos49	K07687	1	0	0	N	133	5148
pos49	K08070	1	0	0	N	133	5149
pos49	K09996	1	0	0	N	133	5150
pos49	K12961	1	0	0	N	133	5151
pos49	K13634	1	0	0	N	133	5152
pos49	K18800	1	0	0	N	133	5153
pos49	K19227	1	0	0	N	133	5154
pos49	K19229	1	0	0	N	133	5155
pos49	K03468	1	0	0	N	133	5217
pos49	K11685	1	0	0	N	133	5218
pos49	K12975	1	0	0	N	133	5219
pos49	K11892	1	0	0	N	133	5231
pos49	K11906	1	0	0	N	133	5232
pos49	K00116	0.722315	6.7e-05	0.008255	N	162	5292
pos49	K07264	0.722315	6.7e-05	0.008255	N	163	5295
pos49	K09475	1	0	0	N	133	5296
pos49	K01252	0.722315	6.7e-05	0.008255	N	162	5303
pos49	K02364	0.722315	6.7e-05	0.008255	N	162	5304
pos49	K12238	0.722315	6.7e-05	0.008255	N	162	5305
pos49	K01766	1	0	0	N	133	5309
pos49	K02402	1	0	0	N	133	5310
pos49	K02403	1	0	0	N	133	5311
pos49	K06205	1	0	0	N	133	5312
pos49	K07346	1	0	0	N	133	5313
pos49	K10013	1	0	0	N	133	5314
pos49	K12974	1	0	0	N	133	5315
pos49	K00299	1	0	0	N	133	5318
pos49	K12541	0.722315	6.7e-05	0.008255	N	163	5325
pos49	K12542	0.722315	6.7e-05	0.008255	N	163	5326
pos49	K12543	0.722315	6.7e-05	0.008255	N	163	5327
pos49	K19587	0.722315	6.7e-05	0.008255	N	163	5328
pos49	K00032	1	0	0	N	133	5337
pos49	K00322	1	0	0	N	133	5338
pos49	K00840	1	0	0	N	133	5339
pos49	K01146	1	0	0	N	133	5340
pos49	K01175	1	0	0	N	133	5341
pos49	K01521	1	0	0	N	133	5342
pos49	K02344	1	0	0	N	133	5343
pos49	K02345	1	0	0	N	133	5344
pos49	K02442	1	0	0	N	133	5345
pos49	K02485	1	0	0	N	133	5346
pos49	K02495	1	0	0	N	133	5347
pos49	K02504	1	0	0	N	133	5348
pos49	K02505	1	0	0	N	133	5349
pos49	K02680	1	0	0	N	133	5350
pos49	K02686	1	0	0	N	133	5351
pos49	K02742	1	0	0	N	133	5352
pos49	K02846	1	0	0	N	133	5353
pos49	K02853	1	0	0	N	133	5354
pos49	K03181	1	0	0	N	133	5355
pos49	K03184	1	0	0	N	133	5356
pos49	K03214	1	0	0	N	133	5357
pos49	K03366	1	0	0	N	133	5358
pos49	K03516	1	0	0	N	133	5359
pos49	K03557	1	0	0	N	133	5360
pos49	K03576	1	0	0	N	133	5361
pos49	K03632	1	0	0	N	133	5362
pos49	K03633	1	0	0	N	133	5363
pos49	K03645	1	0	0	N	133	5364
pos49	K03674	1	0	0	N	133	5365
pos49	K03675	1	0	0	N	133	5366
pos49	K03690	1	0	0	N	133	5367
pos49	K03747	1	0	0	N	133	5368
pos49	K03764	1	0	0	N	133	5369
pos49	K03777	1	0	0	N	133	5370
pos49	K03804	1	0	0	N	133	5371
pos49	K03807	1	0	0	N	133	5372
pos49	K03837	1	0	0	N	133	5373
pos49	K03840	1	0	0	N	133	5374
pos49	K03981	1	0	0	N	133	5375
pos49	K04062	1	0	0	N	133	5376
pos49	K04064	1	0	0	N	133	5377
pos49	K04753	1	0	0	N	133	5378
pos49	K04775	1	0	0	N	133	5379
pos49	K05368	1	0	0	N	133	5380
pos49	K05501	1	0	0	N	133	5381
pos49	K05594	1	0	0	N	133	5382
pos49	K05790	1	0	0	N	133	5383
pos49	K05835	1	0	0	N	133	5384
pos49	K05839	1	0	0	N	133	5385
pos49	K05997	1	0	0	N	133	5386
pos49	K06141	1	0	0	N	133	5387
pos49	K06149	1	0	0	N	133	5388
pos49	K06176	1	0	0	N	133	5389
pos49	K06219	1	0	0	N	133	5390
pos49	K06957	1	0	0	N	133	5391
pos49	K07070	1	0	0	N	133	5392
pos49	K07186	1	0	0	N	133	5393
pos49	K07225	1	0	0	N	133	5394
pos49	K07229	1	0	0	N	133	5395
pos49	K07236	1	0	0	N	133	5396
pos49	K07237	1	0	0	N	133	5397
pos49	K07268	1	0	0	N	133	5398
pos49	K07269	1	0	0	N	133	5399
pos49	K07285	1	0	0	N	133	5400
pos49	K07286	1	0	0	N	133	5401
pos49	K07637	1	0	0	N	133	5402
pos49	K07639	1	0	0	N	133	5403
pos49	K07643	1	0	0	N	133	5404
pos49	K07660	1	0	0	N	132	5405
pos49	K07661	1	0	0	N	131	5406
pos49	K07676	1	0	0	N	130	5407
pos49	K07677	1	0	0	N	129	5408
pos49	K07751	1	0	0	N	128	5409
pos49	K07771	1	0	0	N	127	5410
pos49	K07773	1	0	0	N	126	5411
pos49	K07788	1	0	0	N	125	5412
pos49	K07789	1	0	0	N	124	5413
pos49	K07806	1	0	0	N	123	5414
pos49	K08160	1	0	0	N	122	5415
pos49	K08163	1	0	0	N	121	5416
pos49	K08682	1	0	0	N	120	5417
pos49	K08993	1	0	0	N	119	5418
pos49	K09801	1	0	0	N	118	5419
pos49	K09892	1	0	0	N	117	5420
pos49	K09893	1	0	0	N	116	5421
pos49	K09894	1	0	0	N	115	5422
pos49	K09898	1	0	0	N	114	5423
pos49	K09901	1	0	0	N	113	5424
pos49	K09904	1	0	0	N	112	5425
pos49	K09906	1	0	0	N	111	5426
pos49	K09907	1	0	0	N	110	5427
pos49	K09908	1	0	0	N	109	5428
pos49	K09910	1	0	0	N	108	5429
pos49	K09911	1	0	0	N	107	5430
pos49	K09916	1	0	0	N	106	5431
pos49	K09917	1	0	0	N	105	5432
pos49	K09920	1	0	0	N	104	5433
pos49	K09958	1	0	0	N	103	5434
pos49	K09997	1	0	0	N	102	5435
pos49	K09999	1	0	0	N	101	5436
pos49	K10000	1	0	0	N	100	5437
pos49	K10015	1	0	0	N	99	5438
pos49	K10016	1	0	0	N	98	5439
pos49	K10017	1	0	0	N	97	5440
pos49	K10024	1	0	0	N	96	5441
pos49	K10748	1	0	0	N	95	5442
pos49	K11107	1	0	0	N	94	5443
pos49	K11258	1	0	0	N	93	5444
pos49	K11474	1	0	0	N	92	5445
pos49	K11736	1	0	0	N	91	5446
pos49	K11926	1	0	0	N	90	5447
pos49	K11929	1	0	0	N	89	5448
pos49	K12147	1	0	0	N	88	5449
pos49	K12148	1	0	0	N	87	5450
pos49	K12149	1	0	0	N	86	5451
pos49	K12525	1	0	0	N	85	5452
pos49	K12582	1	0	0	N	84	5453
pos49	K12963	1	0	0	N	83	5454
pos49	K13053	1	0	0	N	82	5455
pos49	K13301	1	0	0	N	81	5456
pos49	K13635	1	0	0	N	80	5457
pos49	K13892	1	0	0	N	79	5458
pos49	K14052	1	0	0	N	78	5459
pos49	K14159	1	0	0	N	77	5460
pos49	K14762	1	0	0	N	76	5461
pos49	K15396	1	0	0	N	75	5462
pos49	K15536	1	0	0	N	74	5463
pos49	K15548	1	0	0	N	73	5464
pos49	K15723	1	0	0	N	72	5465
pos49	K15974	1	0	0	N	71	5466
pos49	K16322	1	0	0	N	70	5467
pos49	K16693	1	0	0	N	69	5468
pos49	K16842	1	0	0	N	68	5469
pos49	K18141	1	0	0	N	67	5470
pos49	K18552	1	0	0	N	66	5471
pos49	K18590	1	0	0	N	65	5472
pos49	K18850	1	0	0	N	64	5473
pos49	K19000	1	0	0	N	63	5474
pos49	K19162	1	0	0	N	62	5475
pos49	K19226	1	0	0	N	61	5476
pos49	K19228	1	0	0	N	60	5477
pos49	K19303	1	0	0	N	59	5478
pos49	K19416	1	0	0	N	58	5479
pos49	K19610	1	0	0	N	57	5480
pos49	K19803	1	0	0	N	56	5481
pos49	K19810	1	0	0	N	55	5482
pos49	K20256	1	0	0	N	54	5483
pos49	K21135	1	0	0	N	53	5484
pos49	K21695	1	0	0	N	52	5485
pos49	K21698	1	0	0	N	51	5486
pos49	K22105	1	0	0	N	50	5487
pos49	K22478	1	0	0	N	49	5488
pos49	K00839	1	0	0	N	48	5534
pos49	K00892	1	0	0	N	47	5535
pos49	K01851	1	0	0	N	46	5536
pos49	K02362	1	0	0	N	45	5537
pos49	K02623	1	0	0	N	44	5538
pos49	K02625	1	0	0	N	43	5539
pos49	K03119	1	0	0	N	42	5540
pos49	K03288	1	0	0	N	41	5541
pos49	K03472	1	0	0	N	40	5542
pos49	K03757	1	0	0	N	39	5543
pos49	K03835	1	0	0	N	38	5544
pos49	K03897	1	0	0	N	37	5545
pos49	K03971	1	0	0	N	36	5546
pos49	K04044	1	0	0	N	35	5547
pos49	K04082	1	0	0	N	34	5548
pos49	K04103	1	0	0	N	33	5549
pos49	K05526	1	0	0	N	32	5550
pos49	K05984	1	0	0	N	31	5551
pos49	K06159	1	0	0	N	30	5552
pos49	K06169	1	0	0	N	29	5553
pos49	K06202	1	0	0	N	28	5554
pos49	K08100	1	0	0	N	27	5555
pos49	K08994	1	0	0	N	26	5556
pos49	K09712	1	0	0	N	25	5557
pos49	K10678	1	0	0	N	24	5558
pos49	K11106	1	0	0	N	23	5559
pos49	K11905	1	0	0	N	22	5560
pos49	K11910	1	0	0	N	21	5561
pos49	K11911	1	0	0	N	20	5562
pos49	K12686	1	0	0	N	19	5563
pos49	K12957	1	0	0	N	18	5564
pos49	K13408	1	0	0	N	17	5565
pos49	K13409	1	0	0	N	16	5566
pos49	K13631	1	0	0	N	15	5567
pos49	K14057	1	0	0	N	14	5568
pos49	K14588	1	0	0	N	13	5569
pos49	K15540	1	0	0	N	12	5570
pos49	K16839	1	0	0	N	11	5571
pos49	K16840	1	0	0	N	10	5572
pos49	K17737	1	0	0	N	9	5573
pos49	K17938	1	0	0	N	8	5574
pos49	K19611	1	0	0	N	7	5575
pos49	K20956	1	0	0	N	6	5576
pos49	K21021	1	0	0	N	5	5577
pos49	K21087	1	0	0	N	4	5578
pos49	K21974	1	0	0	N	3	5579
pos49	K21975	1	0	0	N	2	5580
pos49	K21976	1	0	0	N	1	5581
pos50	K02682	1	0	0	N	133	4873
pos50	K07262	1	0	0	N	133	4891
pos50	K15268	1	0	0	N	133	4892
pos50	K06609	1	0	0	N	133	4908
pos50	K05804	1	0	0	N	133	4948
pos50	K09921	1	0	0	N	133	4956
pos50	K15461	1	0	0	N	133	4957
pos50	K05874	1	0	0	N	133	4969
pos50	K06006	1	0	0	N	133	4973
pos50	K05517	1	0	0	N	133	4998
pos50	K19230	1	0	0	N	133	5029
pos50	K09824	1	0	0	N	133	5041
pos50	K07345	1	0	0	N	133	5087
pos50	K09476	1	0	0	N	133	5129
pos50	K10014	1	0	0	N	133	5130
pos50	K14062	1	0	0	N	133	5131
pos50	K07640	1	0	0	N	133	5146
pos50	K07662	1	0	0	N	133	5147
pos50	K07687	1	0	0	N	133	5148
pos50	K08070	1	0	0	N	133	5149
pos50	K09996	1	0	0	N	133	5150
pos50	K12961	1	0	0	N	133	5151
pos50	K13634	1	0	0	N	133	5152
pos50	K18800	1	0	0	N	133	5153
pos50	K19227	1	0	0	N	133	5154
pos50	K19229	1	0	0	N	133	5155
pos50	K03468	1	0	0	N	133	5217
pos50	K11685	1	0	0	N	133	5218
pos50	K12975	1	0	0	N	133	5219
pos50	K11892	1	0	0	N	133	5231
pos50	K11906	1	0	0	N	133	5232
pos50	K00116	0.722315	6.7e-05	0.008255	N	162	5292
pos50	K07264	0.722315	6.7e-05	0.008255	N	163	5295
pos50	K09475	1	0	0	N	133	5296
pos50	K01252	0.722315	6.7e-05	0.008255	N	162	5303
pos50	K02364	0.722315	6.7e-05	0.008255	N	162	5304
pos50	K12238	0.722315	6.7e-05	0.008255	N	162	5305
pos50	K01766	1	0	0	N	133	5309
pos50	K02402	1	0	0	N	133	5310
pos50	K02403	1	0	0	N	133	5311
pos50	K06205	1	0	0	N	133	5312
pos50	K07346	1	0	0	N	133	5313
pos50	K10013	1	0	0	N	133	5314
pos50	K12974	1	0	0	N	133	5315
pos50	K00299	1	0	0	N	133	5318
pos50	K12541	0.722315	6.7e-05	0.008255	N	163	5325
pos50	K12542	0.722315	6.7e-05	0.008255	N	163	5326
pos50	K12543	0.722315	6.7e-05	0.008255	N	163	5327
pos50	K19587	0.722315	6.7e-05	0.008255	N	163	5328
pos50	K00032	1	0	0	N	133	5337
pos50	K00322	1	0	0	N	133	5338
pos50	K00840	1	0	0	N	133	5339
pos50	K01146	1	0	0	N	133	5340
pos50	K01175	1	0	0	N	133	5341
pos50	K01521	1	0	0	N	133	5342
pos50	K02344	1	0	0	N	133	5343
pos50	K02345	1	0	0	N	133	5344
pos50	K02442	1	0	0	N	133	5345
pos50	K02485	1	0	0	N	133	5346
pos50	K02495	1	0	0	N	133	5347
pos50	K02504	1	0	0	N	133	5348
pos50	K02505	1	0	0	N	133	5349
pos50	K02680	1	0	0	N	133	5350
pos50	K02686	1	0	0	N	133	5351
pos50	K02742	1	0	0	N	133	5352
pos50	K02846	1	0	0	N	133	5353
pos50	K02853	1	0	0	N	133	5354
pos50	K03181	1	0	0	N	133	5355
pos50	K03184	1	0	0	N	133	5356
pos50	K03214	1	0	0	N	133	5357
pos50	K03366	1	0	0	N	133	5358
pos50	K03516	1	0	0	N	133	5359
pos50	K03557	1	0	0	N	133	5360
pos50	K03576	1	0	0	N	133	5361
pos50	K03632	1	0	0	N	133	5362
pos50	K03633	1	0	0	N	133	5363
pos50	K03645	1	0	0	N	133	5364
pos50	K03674	1	0	0	N	133	5365
pos50	K03675	1	0	0	N	133	5366
pos50	K03690	1	0	0	N	133	5367
pos50	K03747	1	0	0	N	133	5368
pos50	K03764	1	0	0	N	133	5369
pos50	K03777	1	0	0	N	133	5370
pos50	K03804	1	0	0	N	133	5371
pos50	K03807	1	0	0	N	133	5372
pos50	K03837	1	0	0	N	133	5373
pos50	K03840	1	0	0	N	133	5374
pos50	K03981	1	0	0	N	133	5375
pos50	K04062	1	0	0	N	133	5376
pos50	K04064	1	0	0	N	133	5377
pos50	K04753	1	0	0	N	133	5378
pos50	K04775	1	0	0	N	133	5379
pos50	K05368	1	0	0	N	133	5380
pos50	K05501	1	0	0	N	133	5381
pos50	K05594	1	0	0	N	133	5382
pos50	K05790	1	0	0	N	133	5383
pos50	K05835	1	0	0	N	133	5384
pos50	K05839	1	0	0	N	133	5385
pos50	K05997	1	0	0	N	133	5386
pos50	K06141	1	0	0	N	133	5387
pos50	K06149	1	0	0	N	133	5388
pos50	K06176	1	0	0	N	133	5389
pos50	K06219	1	0	0	N	133	5390
pos50	K06957	1	0	0	N	133	5391
pos50	K07070	1	0	0	N	133	5392
pos50	K07186	1	0	0	N	133	5393
pos50	K07225	1	0	0	N	133	5394
pos50	K07229	1	0	0	N	133	5395
pos50	K07236	1	0	0	N	133	5396
pos50	K07237	1	0	0	N	133	5397
pos50	K07268	1	0	0	N	133	5398
pos50	K07269	1	0	0	N	133	5399
pos50	K07285	1	0	0	N	133	5400
pos50	K07286	1	0	0	N	133	5401
pos50	K07637	1	0	0	N	133	5402
pos50	K07639	1	0	0	N	133	5403
pos50	K07643	1	0	0	N	133	5404
pos50	K07660	1	0	0	N	132	5405
pos50	K07661	1	0	0	N	131	5406
pos50	K07676	1	0	0	N	130	5407
pos50	K07677	1	0	0	N	129	5408
pos50	K07751	1	0	0	N	128	5409
pos50	K07771	1	0	0	N	127	5410
pos50	K07773	1	0	0	N	126	5411
pos50	K07788	1	0	0	N	125	5412
pos50	K07789	1	0	0	N	124	5413
pos50	K07806	1	0	0	N	123	5414
pos50	K08160	1	0	0	N	122	5415
pos50	K08163	1	0	0	N	121	5416
pos50	K08682	1	0	0	N	120	5417
pos50	K08993	1	0	0	N	119	5418
pos50	K09801	1	0	0	N	118	5419
pos50	K09892	1	0	0	N	117	5420
pos50	K09893	1	0	0	N	116	5421
pos50	K09894	1	0	0	N	115	5422
pos50	K09898	1	0	0	N	114	5423
pos50	K09901	1	0	0	N	113	5424
pos50	K09904	1	0	0	N	112	5425
pos50	K09906	1	0	0	N	111	5426
pos50	K09907	1	0	0	N	110	5427
pos50	K09908	1	0	0	N	109	5428
pos50	K09910	1	0	0	N	108	5429
pos50	K09911	1	0	0	N	107	5430
pos50	K09916	1	0	0	N	106	5431
pos50	K09917	1	0	0	N	105	5432
pos50	K09920	1	0	0	N	104	5433
pos50	K09958	1	0	0	N	103	5434
pos50	K09997	1	0	0	N	102	5435
pos50	K09999	1	0	0	N	101	5436
pos50	K10000	1	0	0	N	100	5437
pos50	K10015	1	0	0	N	99	5438
pos50	K10016	1	0	0	N	98	5439
pos50	K10017	1	0	0	N	97	5440
pos50	K10024	1	0	0	N	96	5441
pos50	K10748	1	0	0	N	95	5442
pos50	K11107	1	0	0	N	94	5443
pos50	K11258	1	0	0	N	93	5444
pos50	K11474	1	0	0	N	92	5445
pos50	K11736	1	0	0	N	91	5446
pos50	K11926	1	0	0	N	90	5447
pos50	K11929	1	0	0	N	89	5448
pos50	K12147	1	0	0	N	88	5449
pos50	K12148	1	0	0	N	87	5450
pos50	K12149	1	0	0	N	86	5451
pos50	K12525	1	0	0	N	85	5452
pos50	K12582	1	0	0	N	84	5453
pos50	K12963	1	0	0	N	83	5454
pos50	K13053	1	0	0	N	82	5455
pos50	K13301	1	0	0	N	81	5456
pos50	K13635	1	0	0	N	80	5457
pos50	K13892	1	0	0	N	79	5458
pos50	K14052	1	0	0	N	78	5459
pos50	K14159	1	0	0	N	77	5460
pos50	K14762	1	0	0	N	76	5461
pos50	K15396	1	0	0	N	75	5462
pos50	K15536	1	0	0	N	74	5463
pos50	K15548	1	0	0	N	73	5464
pos50	K15723	1	0	0	N	72	5465
pos50	K15974	1	0	0	N	71	5466
pos50	K16322	1	0	0	N	70	5467
pos50	K16693	1	0	0	N	69	5468
pos50	K16842	1	0	0	N	68	5469
pos50	K18141	1	0	0	N	67	5470
pos50	K18552	1	0	0	N	66	5471
pos50	K18590	1	0	0	N	65	5472
pos50	K18850	1	0	0	N	64	5473
pos50	K19000	1	0	0	N	63	5474
pos50	K19162	1	0	0	N	62	5475
pos50	K19226	1	0	0	N	61	5476
pos50	K19228	1	0	0	N	60	5477
pos50	K19303	1	0	0	N	59	5478
pos50	K19416	1	0	0	N	58	5479
pos50	K19610	1	0	0	N	57	5480
pos50	K19803	1	0	0	N	56	5481
pos50	K19810	1	0	0	N	55	5482
pos50	K20256	1	0	0	N	54	5483
pos50	K21135	1	0	0	N	53	5484
pos50	K21695	1	0	0	N	52	5485
pos50	K21698	1	0	0	N	51	5486
pos50	K22105	1	0	0	N	50	5487
pos50	K22478	1	0	0	N	49	5488
pos50	K00839	1	0	0	N	48	5534
pos50	K00892	1	0	0	N	47	5535
pos50	K01851	1	0	0	N	46	5536
pos50	K02362	1	0	0	N	45	5537
pos50	K02623	1	0	0	N	44	5538
pos50	K02625	1	0	0	N	43	5539
pos50	K03119	1	0	0	N	42	5540
pos50	K03288	1	0	0	N	41	5541
pos50	K03472	1	0	0	N	40	5542
pos50	K03757	1	0	0	N	39	5543
pos50	K03835	1	0	0	N	38	5544
pos50	K03897	1	0	0	N	37	5545
pos50	K03971	1	0	0	N	36	5546
pos50	K04044	1	0	0	N	35	5547
pos50	K04082	1	0	0	N	34	5548
pos50	K04103	1	0	0	N	33	5549
pos50	K05526	1	0	0	N	32	5550
pos50	K05984	1	0	0	N	31	5551
pos50	K06159	1	0	0	N	30	5552
pos50	K06169	1	0	0	N	29	5553
pos50	K06202	1	0	0	N	28	5554
pos50	K08100	1	0	0	N	27	5555
pos50	K08994	1	0	0	N	26	5556
pos50	K09712	1	0	0	N	25	5557
pos50	K10678	1	0	0	N	24	5558
pos50	K11106	1	0	0	N	23	5559
pos50	K11905	1	0	0	N	22	5560
pos50	K11910	1	0	0	N	21	5561
pos50	K11911	1	0	0	N	20	5562
pos50	K12686	1	0	0	N	19	5563
pos50	K12957	1	0	0	N	18	5564
pos50	K13408	1	0	0	N	17	5565
pos50	K13409	1	0	0	N	16	5566
pos50	K13631	1	0	0	N	15	5567
pos50	K14057	1	0	0	N	14	5568
pos50	K14588	1	0	0	N	13	5569
pos50	K15540	1	0	0	N	12	5570
pos50	K16839	1	0	0	N	11	5571
pos50	K16840	1	0	0	N	10	5572
pos50	K17737	1	0	0	N	9	5573
pos50	K17938	1	0	0	N	8	5574
pos50	K19611	1	0	0	N	7	5575
pos50	K20956	1	0	0	N	6	5576
pos50	K21021	1	0	0	N	5	5577
pos50	K21087	1	0	0	N	4	5578
pos50	K21974	1	0	0	N	3	5579
pos50	K21975	1	0	0	N	2	5580
pos50	K21976	1	0	0	N	1	5581
pos53	K11183	0.831143	0	7.6e-05	N	135	4095
pos53	K14055	0.831143	0	7.6e-05	N	135	4100
pos53	K08137	0.831143	0	7.6e-05	N	135	4442
pos53	K11903	0.831143	0	7.6e-05	N	135	4501
pos53	K03745	0.831143	0	7.6e-05	N	135	4508
pos53	K04774	0.831143	0	7.6e-05	N	135	4509
pos53	K07113	0.831143	0	7.6e-05	N	135	4510
pos53	K03808	0.831143	0	7.6e-05	N	135	4514
pos53	K01150	0.831143	0	7.6e-05	N	135	4519
pos53	K02521	0.831143	0	7.6e-05	N	135	4520
pos53	K05803	0.831143	0	7.6e-05	N	135	4521
pos53	K03746	0.831143	0	7.6e-05	N	135	4523
pos53	K11893	0.831143	0	7.6e-05	N	135	4524
pos53	K11895	0.831143	0	7.6e-05	N	135	4525
pos53	K11896	0.831143	0	7.6e-05	N	135	4526
pos53	K11900	0.831143	0	7.6e-05	N	135	4527
pos53	K11901	0.831143	0	7.6e-05	N	135	4528
pos53	K09136	0.831143	0	7.6e-05	N	135	4535
pos53	K02399	0.831143	0	7.6e-05	N	135	4538
pos53	K00631	0.831143	0	7.6e-05	N	135	4539
pos53	K00998	0.831143	0	7.6e-05	N	135	4540
pos53	K01141	0.831143	0	7.6e-05	N	135	4541
pos53	K01525	0.831143	0	7.6e-05	N	135	4542
pos53	K02494	0.831143	0	7.6e-05	N	135	4543
pos53	K03112	0.831143	0	7.6e-05	N	135	4544
pos53	K03414	0.831143	0	7.6e-05	N	135	4545
pos53	K03528	0.831143	0	7.6e-05	N	135	4546
pos53	K03573	0.831143	0	7.6e-05	N	135	4547
pos53	K03591	0.831143	0	7.6e-05	N	135	4548
pos53	K03597	0.831143	0	7.6e-05	N	135	4549
pos53	K03600	0.831143	0	7.6e-05	N	135	4550
pos53	K03607	0.831143	0	7.6e-05	N	135	4551
pos53	K03683	0.831143	0	7.6e-05	N	135	4552
pos53	K04770	0.831143	0	7.6e-05	N	135	4553
pos53	K05590	0.831143	0	7.6e-05	N	135	4554
pos53	K05851	0.831143	0	7.6e-05	N	135	4555
pos53	K06078	0.831143	0	7.6e-05	N	135	4556
pos53	K06080	0.831143	0	7.6e-05	N	135	4557
pos53	K07121	0.831143	0	7.6e-05	N	135	4558
pos53	K07153	0.831143	0	7.6e-05	N	135	4559
pos53	K07184	0.831143	0	7.6e-05	N	135	4560
pos53	K07235	0.831143	0	7.6e-05	N	135	4561
pos53	K07287	0.831143	0	7.6e-05	N	135	4562
pos53	K07323	0.831143	0	7.6e-05	N	135	4563
pos53	K07740	0.831143	0	7.6e-05	N	135	4564
pos53	K08312	0.831143	0	7.6e-05	N	135	4565
pos53	K09857	0.831143	0	7.6e-05	N	135	4566
pos53	K09889	0.831143	0	7.6e-05	N	135	4567
pos53	K09891	0.831143	0	7.6e-05	N	135	4568
pos53	K09895	0.831143	0	7.6e-05	N	135	4569
pos53	K09897	0.831143	0	7.6e-05	N	135	4570
pos53	K09899	0.831143	0	7.6e-05	N	135	4571
pos53	K09902	0.831143	0	7.6e-05	N	135	4572
pos53	K10763	0.831143	0	7.6e-05	N	135	4573
pos53	K16066	0.831143	0	7.6e-05	N	135	4574
pos53	K18657	0.831143	0	7.6e-05	N	135	4575
pos53	K18778	0.831143	0	7.6e-05	N	135	4576
pos53	K19235	0.831143	0	7.6e-05	N	135	4577
pos53	K00007	0.831143	0	7.6e-05	N	135	4581
pos53	K02317	0.831143	0	7.6e-05	N	135	4582
pos53	K11897	0.831143	0	7.6e-05	N	135	4583
pos53	K11902	0.831143	0	7.6e-05	N	135	4584
pos53	K11907	0.831143	0	7.6e-05	N	135	4585
pos53	K05809	0.831143	0	7.6e-05	N	135	5044
pos54	K02682	1	0	0	N	133	4873
pos54	K07262	1	0	0	N	133	4891
pos54	K15268	1	0	0	N	133	4892
pos54	K06609	1	0	0	N	133	4908
pos54	K05804	1	0	0	N	133	4948
pos54	K09921	1	0	0	N	133	4956
pos54	K15461	1	0	0	N	133	4957
pos54	K05874	1	0	0	N	133	4969
pos54	K06006	1	0	0	N	133	4973
pos54	K05517	1	0	0	N	133	4998
pos54	K19230	1	0	0	N	133	5029
pos54	K09824	1	0	0	N	133	5041
pos54	K07345	1	0	0	N	133	5087
pos54	K09476	1	0	0	N	133	5129
pos54	K10014	1	0	0	N	133	5130
pos54	K14062	1	0	0	N	133	5131
pos54	K07640	1	0	0	N	133	5146
pos54	K07662	1	0	0	N	133	5147
pos54	K07687	1	0	0	N	133	5148
pos54	K08070	1	0	0	N	133	5149
pos54	K09996	1	0	0	N	133	5150
pos54	K12961	1	0	0	N	133	5151
pos54	K13634	1	0	0	N	133	5152
pos54	K18800	1	0	0	N	133	5153
pos54	K19227	1	0	0	N	133	5154
pos54	K19229	1	0	0	N	133	5155
pos54	K03468	1	0	0	N	133	5217
pos54	K11685	1	0	0	N	133	5218
pos54	K12975	1	0	0	N	133	5219
pos54	K11892	1	0	0	N	133	5231
pos54	K11906	1	0	0	N	133	5232
pos54	K00116	0.722315	6.7e-05	0.008255	N	162	5292
pos54	K07264	0.722315	6.7e-05	0.008255	N	163	5295
pos54	K09475	1	0	0	N	133	5296
pos54	K01252	0.722315	6.7e-05	0.008255	N	162	5303
pos54	K02364	0.722315	6.7e-05	0.008255	N	162	5304
pos54	K12238	0.722315	6.7e-05	0.008255	N	162	5305
pos54	K01766	1	0	0	N	133	5309
pos54	K02402	1	0	0	N	133	5310
pos54	K02403	1	0	0	N	133	5311
pos54	K06205	1	0	0	N	133	5312
pos54	K07346	1	0	0	N	133	5313
pos54	K10013	1	0	0	N	133	5314
pos54	K12974	1	0	0	N	133	5315
pos54	K00299	1	0	0	N	133	5318
pos54	K12541	0.722315	6.7e-05	0.008255	N	163	5325
pos54	K12542	0.722315	6.7e-05	0.008255	N	163	5326
pos54	K12543	0.722315	6.7e-05	0.008255	N	163	5327
pos54	K19587	0.722315	6.7e-05	0.008255	N	163	5328
pos54	K00032	1	0	0	N	133	5337
pos54	K00322	1	0	0	N	133	5338
pos54	K00840	1	0	0	N	133	5339
pos54	K01146	1	0	0	N	133	5340
pos54	K01175	1	0	0	N	133	5341
pos54	K01521	1	0	0	N	133	5342
pos54	K02344	1	0	0	N	133	5343
pos54	K02345	1	0	0	N	133	5344
pos54	K02442	1	0	0	N	133	5345
pos54	K02485	1	0	0	N	133	5346
pos54	K02495	1	0	0	N	133	5347
pos54	K02504	1	0	0	N	133	5348
pos54	K02505	1	0	0	N	133	5349
pos54	K02680	1	0	0	N	133	5350
pos54	K02686	1	0	0	N	133	5351
pos54	K02742	1	0	0	N	133	5352
pos54	K02846	1	0	0	N	133	5353
pos54	K02853	1	0	0	N	133	5354
pos54	K03181	1	0	0	N	133	5355
pos54	K03184	1	0	0	N	133	5356
pos54	K03214	1	0	0	N	133	5357
pos54	K03366	1	0	0	N	133	5358
pos54	K03516	1	0	0	N	133	5359
pos54	K03557	1	0	0	N	133	5360
pos54	K03576	1	0	0	N	133	5361
pos54	K03632	1	0	0	N	133	5362
pos54	K03633	1	0	0	N	133	5363
pos54	K03645	1	0	0	N	133	5364
pos54	K03674	1	0	0	N	133	5365
pos54	K03675	1	0	0	N	133	5366
pos54	K03690	1	0	0	N	133	5367
pos54	K03747	1	0	0	N	133	5368
pos54	K03764	1	0	0	N	133	5369
pos54	K03777	1	0	0	N	133	5370
pos54	K03804	1	0	0	N	133	5371
pos54	K03807	1	0	0	N	133	5372
pos54	K03837	1	0	0	N	133	5373
pos54	K03840	1	0	0	N	133	5374
pos54	K03981	1	0	0	N	133	5375
pos54	K04062	1	0	0	N	133	5376
pos54	K04064	1	0	0	N	133	5377
pos54	K04753	1	0	0	N	133	5378
pos54	K04775	1	0	0	N	133	5379
pos54	K05368	1	0	0	N	133	5380
pos54	K05501	1	0	0	N	133	5381
pos54	K05594	1	0	0	N	133	5382
pos54	K05790	1	0	0	N	133	5383
pos54	K05835	1	0	0	N	133	5384
pos54	K05839	1	0	0	N	133	5385
pos54	K05997	1	0	0	N	133	5386
pos54	K06141	1	0	0	N	133	5387
pos54	K06149	1	0	0	N	133	5388
pos54	K06176	1	0	0	N	133	5389
pos54	K06219	1	0	0	N	133	5390
pos54	K06957	1	0	0	N	133	5391
pos54	K07070	1	0	0	N	133	5392
pos54	K07186	1	0	0	N	133	5393
pos54	K07225	1	0	0	N	133	5394
pos54	K07229	1	0	0	N	133	5395
pos54	K07236	1	0	0	N	133	5396
pos54	K07237	1	0	0	N	133	5397
pos54	K07268	1	0	0	N	133	5398
pos54	K07269	1	0	0	N	133	5399
pos54	K07285	1	0	0	N	133	5400
pos54	K07286	1	0	0	N	133	5401
pos54	K07637	1	0	0	N	133	5402
pos54	K07639	1	0	0	N	133	5403
pos54	K07643	1	0	0	N	133	5404
pos54	K07660	1	0	0	N	132	5405
pos54	K07661	1	0	0	N	131	5406
pos54	K07676	1	0	0	N	130	5407
pos54	K07677	1	0	0	N	129	5408
pos54	K07751	1	0	0	N	128	5409
pos54	K07771	1	0	0	N	127	5410
pos54	K07773	1	0	0	N	126	5411
pos54	K07788	1	0	0	N	125	5412
pos54	K07789	1	0	0	N	124	5413
pos54	K07806	1	0	0	N	123	5414
pos54	K08160	1	0	0	N	122	5415
pos54	K08163	1	0	0	N	121	5416
pos54	K08682	1	0	0	N	120	5417
pos54	K08993	1	0	0	N	119	5418
pos54	K09801	1	0	0	N	118	5419
pos54	K09892	1	0	0	N	117	5420
pos54	K09893	1	0	0	N	116	5421
pos54	K09894	1	0	0	N	115	5422
pos54	K09898	1	0	0	N	114	5423
pos54	K09901	1	0	0	N	113	5424
pos54	K09904	1	0	0	N	112	5425
pos54	K09906	1	0	0	N	111	5426
pos54	K09907	1	0	0	N	110	5427
pos54	K09908	1	0	0	N	109	5428
pos54	K09910	1	0	0	N	108	5429
pos54	K09911	1	0	0	N	107	5430
pos54	K09916	1	0	0	N	106	5431
pos54	K09917	1	0	0	N	105	5432
pos54	K09920	1	0	0	N	104	5433
pos54	K09958	1	0	0	N	103	5434
pos54	K09997	1	0	0	N	102	5435
pos54	K09999	1	0	0	N	101	5436
pos54	K10000	1	0	0	N	100	5437
pos54	K10015	1	0	0	N	99	5438
pos54	K10016	1	0	0	N	98	5439
pos54	K10017	1	0	0	N	97	5440
pos54	K10024	1	0	0	N	96	5441
pos54	K10748	1	0	0	N	95	5442
pos54	K11107	1	0	0	N	94	5443
pos54	K11258	1	0	0	N	93	5444
pos54	K11474	1	0	0	N	92	5445
pos54	K11736	1	0	0	N	91	5446
pos54	K11926	1	0	0	N	90	5447
pos54	K11929	1	0	0	N	89	5448
pos54	K12147	1	0	0	N	88	5449
pos54	K12148	1	0	0	N	87	5450
pos54	K12149	1	0	0	N	86	5451
pos54	K12525	1	0	0	N	85	5452
pos54	K12582	1	0	0	N	84	5453
pos54	K12963	1	0	0	N	83	5454
pos54	K13053	1	0	0	N	82	5455
pos54	K13301	1	0	0	N	81	5456
pos54	K13635	1	0	0	N	80	5457
pos54	K13892	1	0	0	N	79	5458
pos54	K14052	1	0	0	N	78	5459
pos54	K14159	1	0	0	N	77	5460
pos54	K14762	1	0	0	N	76	5461
pos54	K15396	1	0	0	N	75	5462
pos54	K15536	1	0	0	N	74	5463
pos54	K15548	1	0	0	N	73	5464
pos54	K15723	1	0	0	N	72	5465
pos54	K15974	1	0	0	N	71	5466
pos54	K16322	1	0	0	N	70	5467
pos54	K16693	1	0	0	N	69	5468
pos54	K16842	1	0	0	N	68	5469
pos54	K18141	1	0	0	N	67	5470
pos54	K18552	1	0	0	N	66	5471
pos54	K18590	1	0	0	N	65	5472
pos54	K18850	1	0	0	N	64	5473
pos54	K19000	1	0	0	N	63	5474
pos54	K19162	1	0	0	N	62	5475
pos54	K19226	1	0	0	N	61	5476
pos54	K19228	1	0	0	N	60	5477
pos54	K19303	1	0	0	N	59	5478
pos54	K19416	1	0	0	N	58	5479
pos54	K19610	1	0	0	N	57	5480
pos54	K19803	1	0	0	N	56	5481
pos54	K19810	1	0	0	N	55	5482
pos54	K20256	1	0	0	N	54	5483
pos54	K21135	1	0	0	N	53	5484
pos54	K21695	1	0	0	N	52	5485
pos54	K21698	1	0	0	N	51	5486
pos54	K22105	1	0	0	N	50	5487
pos54	K22478	1	0	0	N	49	5488
pos54	K00839	1	0	0	N	48	5534
pos54	K00892	1	0	0	N	47	5535
pos54	K01851	1	0	0	N	46	5536
pos54	K02362	1	0	0	N	45	5537
pos54	K02623	1	0	0	N	44	5538
pos54	K02625	1	0	0	N	43	5539
pos54	K03119	1	0	0	N	42	5540
pos54	K03288	1	0	0	N	41	5541
pos54	K03472	1	0	0	N	40	5542
pos54	K03757	1	0	0	N	39	5543
pos54	K03835	1	0	0	N	38	5544
pos54	K03897	1	0	0	N	37	5545
pos54	K03971	1	0	0	N	36	5546
pos54	K04044	1	0	0	N	35	5547
pos54	K04082	1	0	0	N	34	5548
pos54	K04103	1	0	0	N	33	5549
pos54	K05526	1	0	0	N	32	5550
pos54	K05984	1	0	0	N	31	5551
pos54	K06159	1	0	0	N	30	5552
pos54	K06169	1	0	0	N	29	5553
pos54	K06202	1	0	0	N	28	5554
pos54	K08100	1	0	0	N	27	5555
pos54	K08994	1	0	0	N	26	5556
pos54	K09712	1	0	0	N	25	5557
pos54	K10678	1	0	0	N	24	5558
pos54	K11106	1	0	0	N	23	5559
pos54	K11905	1	0	0	N	22	5560
pos54	K11910	1	0	0	N	21	5561
pos54	K11911	1	0	0	N	20	5562
pos54	K12686	1	0	0	N	19	5563
pos54	K12957	1	0	0	N	18	5564
pos54	K13408	1	0	0	N	17	5565
pos54	K13409	1	0	0	N	16	5566
pos54	K13631	1	0	0	N	15	5567
pos54	K14057	1	0	0	N	14	5568
pos54	K14588	1	0	0	N	13	5569
pos54	K15540	1	0	0	N	12	5570
pos54	K16839	1	0	0	N	11	5571
pos54	K16840	1	0	0	N	10	5572
pos54	K17737	1	0	0	N	9	5573
pos54	K17938	1	0	0	N	8	5574
pos54	K19611	1	0	0	N	7	5575
pos54	K20956	1	0	0	N	6	5576
pos54	K21021	1	0	0	N	5	5577
pos54	K21087	1	0	0	N	4	5578
pos54	K21974	1	0	0	N	3	5579
pos54	K21975	1	0	0	N	2	5580
pos54	K21976	1	0	0	N	1	5581
pos58	K11734	0.735693	4.2e-05	0.006383	N	153	5068
pos58	K13014	0.735693	4.2e-05	0.006383	N	153	5069
pos58	K04065	0.735693	4.2e-05	0.006383	N	152	5111
pos58	K03275	0.735693	4.2e-05	0.006383	N	153	5228
pos58	K03278	0.735693	4.2e-05	0.006383	N	153	5229
pos58	K17489	0.735693	4.2e-05	0.006383	N	153	5230
pos58	K05875	0.735693	4.2e-05	0.006383	N	152	5294
pos58	K02439	0.735693	4.2e-05	0.006383	N	152	5307
pos59	K02682	1	0	0	N	133	4873
pos59	K07262	1	0	0	N	133	4891
pos59	K15268	1	0	0	N	133	4892
pos59	K06609	1	0	0	N	133	4908
pos59	K05804	1	0	0	N	133	4948
pos59	K09921	1	0	0	N	133	4956
pos59	K15461	1	0	0	N	133	4957
pos59	K05874	1	0	0	N	133	4969
pos59	K06006	1	0	0	N	133	4973
pos59	K05517	1	0	0	N	133	4998
pos59	K19230	1	0	0	N	133	5029
pos59	K09824	1	0	0	N	133	5041
pos59	K07345	1	0	0	N	133	5087
pos59	K09476	1	0	0	N	133	5129
pos59	K10014	1	0	0	N	133	5130
pos59	K14062	1	0	0	N	133	5131
pos59	K07640	1	0	0	N	133	5146
pos59	K07662	1	0	0	N	133	5147
pos59	K07687	1	0	0	N	133	5148
pos59	K08070	1	0	0	N	133	5149
pos59	K09996	1	0	0	N	133	5150
pos59	K12961	1	0	0	N	133	5151
pos59	K13634	1	0	0	N	133	5152
pos59	K18800	1	0	0	N	133	5153
pos59	K19227	1	0	0	N	133	5154
pos59	K19229	1	0	0	N	133	5155
pos59	K03468	1	0	0	N	133	5217
pos59	K11685	1	0	0	N	133	5218
pos59	K12975	1	0	0	N	133	5219
pos59	K11892	1	0	0	N	133	5231
pos59	K11906	1	0	0	N	133	5232
pos59	K00116	0.722315	6.7e-05	0.008255	N	162	5292
pos59	K07264	0.722315	6.7e-05	0.008255	N	163	5295
pos59	K09475	1	0	0	N	133	5296
pos59	K01252	0.722315	6.7e-05	0.008255	N	162	5303
pos59	K02364	0.722315	6.7e-05	0.008255	N	162	5304
pos59	K12238	0.722315	6.7e-05	0.008255	N	162	5305
pos59	K01766	1	0	0	N	133	5309
pos59	K02402	1	0	0	N	133	5310
pos59	K02403	1	0	0	N	133	5311
pos59	K06205	1	0	0	N	133	5312
pos59	K07346	1	0	0	N	133	5313
pos59	K10013	1	0	0	N	133	5314
pos59	K12974	1	0	0	N	133	5315
pos59	K00299	1	0	0	N	133	5318
pos59	K12541	0.722315	6.7e-05	0.008255	N	163	5325
pos59	K12542	0.722315	6.7e-05	0.008255	N	163	5326
pos59	K12543	0.722315	6.7e-05	0.008255	N	163	5327
pos59	K19587	0.722315	6.7e-05	0.008255	N	163	5328
pos59	K00032	1	0	0	N	133	5337
pos59	K00322	1	0	0	N	133	5338
pos59	K00840	1	0	0	N	133	5339
pos59	K01146	1	0	0	N	133	5340
pos59	K01175	1	0	0	N	133	5341
pos59	K01521	1	0	0	N	133	5342
pos59	K02344	1	0	0	N	133	5343
pos59	K02345	1	0	0	N	133	5344
pos59	K02442	1	0	0	N	133	5345
pos59	K02485	1	0	0	N	133	5346
pos59	K02495	1	0	0	N	133	5347
pos59	K02504	1	0	0	N	133	5348
pos59	K02505	1	0	0	N	133	5349
pos59	K02680	1	0	0	N	133	5350
pos59	K02686	1	0	0	N	133	5351
pos59	K02742	1	0	0	N	133	5352
pos59	K02846	1	0	0	N	133	5353
pos59	K02853	1	0	0	N	133	5354
pos59	K03181	1	0	0	N	133	5355
pos59	K03184	1	0	0	N	133	5356
pos59	K03214	1	0	0	N	133	5357
pos59	K03366	1	0	0	N	133	5358
pos59	K03516	1	0	0	N	133	5359
pos59	K03557	1	0	0	N	133	5360
pos59	K03576	1	0	0	N	133	5361
pos59	K03632	1	0	0	N	133	5362
pos59	K03633	1	0	0	N	133	5363
pos59	K03645	1	0	0	N	133	5364
pos59	K03674	1	0	0	N	133	5365
pos59	K03675	1	0	0	N	133	5366
pos59	K03690	1	0	0	N	133	5367
pos59	K03747	1	0	0	N	133	5368
pos59	K03764	1	0	0	N	133	5369
pos59	K03777	1	0	0	N	133	5370
pos59	K03804	1	0	0	N	133	5371
pos59	K03807	1	0	0	N	133	5372
pos59	K03837	1	0	0	N	133	5373
pos59	K03840	1	0	0	N	133	5374
pos59	K03981	1	0	0	N	133	5375
pos59	K04062	1	0	0	N	133	5376
pos59	K04064	1	0	0	N	133	5377
pos59	K04753	1	0	0	N	133	5378
pos59	K04775	1	0	0	N	133	5379
pos59	K05368	1	0	0	N	133	5380
pos59	K05501	1	0	0	N	133	5381
pos59	K05594	1	0	0	N	133	5382
pos59	K05790	1	0	0	N	133	5383
pos59	K05835	1	0	0	N	133	5384
pos59	K05839	1	0	0	N	133	5385
pos59	K05997	1	0	0	N	133	5386
pos59	K06141	1	0	0	N	133	5387
pos59	K06149	1	0	0	N	133	5388
pos59	K06176	1	0	0	N	133	5389
pos59	K06219	1	0	0	N	133	5390
pos59	K06957	1	0	0	N	133	5391
pos59	K07070	1	0	0	N	133	5392
pos59	K07186	1	0	0	N	133	5393
pos59	K07225	1	0	0	N	133	5394
pos59	K07229	1	0	0	N	133	5395
pos59	K07236	1	0	0	N	133	5396
pos59	K07237	1	0	0	N	133	5397
pos59	K07268	1	0	0	N	133	5398
pos59	K07269	1	0	0	N	133	5399
pos59	K07285	1	0	0	N	133	5400
pos59	K07286	1	0	0	N	133	5401
pos59	K07637	1	0	0	N	133	5402
pos59	K07639	1	0	0	N	133	5403
pos59	K07643	1	0	0	N	133	5404
pos59	K07660	1	0	0	N	132	5405
pos59	K07661	1	0	0	N	131	5406
pos59	K07676	1	0	0	N	130	5407
pos59	K07677	1	0	0	N	129	5408
pos59	K07751	1	0	0	N	128	5409
pos59	K07771	1	0	0	N	127	5410
pos59	K07773	1	0	0	N	126	5411
pos59	K07788	1	0	0	N	125	5412
pos59	K07789	1	0	0	N	124	5413
pos59	K07806	1	0	0	N	123	5414
pos59	K08160	1	0	0	N	122	5415
pos59	K08163	1	0	0	N	121	5416
pos59	K08682	1	0	0	N	120	5417
pos59	K08993	1	0	0	N	119	5418
pos59	K09801	1	0	0	N	118	5419
pos59	K09892	1	0	0	N	117	5420
pos59	K09893	1	0	0	N	116	5421
pos59	K09894	1	0	0	N	115	5422
pos59	K09898	1	0	0	N	114	5423
pos59	K09901	1	0	0	N	113	5424
pos59	K09904	1	0	0	N	112	5425
pos59	K09906	1	0	0	N	111	5426
pos59	K09907	1	0	0	N	110	5427
pos59	K09908	1	0	0	N	109	5428
pos59	K09910	1	0	0	N	108	5429
pos59	K09911	1	0	0	N	107	5430
pos59	K09916	1	0	0	N	106	5431
pos59	K09917	1	0	0	N	105	5432
pos59	K09920	1	0	0	N	104	5433
pos59	K09958	1	0	0	N	103	5434
pos59	K09997	1	0	0	N	102	5435
pos59	K09999	1	0	0	N	101	5436
pos59	K10000	1	0	0	N	100	5437
pos59	K10015	1	0	0	N	99	5438
pos59	K10016	1	0	0	N	98	5439
pos59	K10017	1	0	0	N	97	5440
pos59	K10024	1	0	0	N	96	5441
pos59	K10748	1	0	0	N	95	5442
pos59	K11107	1	0	0	N	94	5443
pos59	K11258	1	0	0	N	93	5444
pos59	K11474	1	0	0	N	92	5445
pos59	K11736	1	0	0	N	91	5446
pos59	K11926	1	0	0	N	90	5447
pos59	K11929	1	0	0	N	89	5448
pos59	K12147	1	0	0	N	88	5449
pos59	K12148	1	0	0	N	87	5450
pos59	K12149	1	0	0	N	86	5451
pos59	K12525	1	0	0	N	85	5452
pos59	K12582	1	0	0	N	84	5453
pos59	K12963	1	0	0	N	83	5454
pos59	K13053	1	0	0	N	82	5455
pos59	K13301	1	0	0	N	81	5456
pos59	K13635	1	0	0	N	80	5457
pos59	K13892	1	0	0	N	79	5458
pos59	K14052	1	0	0	N	78	5459
pos59	K14159	1	0	0	N	77	5460
pos59	K14762	1	0	0	N	76	5461
pos59	K15396	1	0	0	N	75	5462
pos59	K15536	1	0	0	N	74	5463
pos59	K15548	1	0	0	N	73	5464
pos59	K15723	1	0	0	N	72	5465
pos59	K15974	1	0	0	N	71	5466
pos59	K16322	1	0	0	N	70	5467
pos59	K16693	1	0	0	N	69	5468
pos59	K16842	1	0	0	N	68	5469
pos59	K18141	1	0	0	N	67	5470
pos59	K18552	1	0	0	N	66	5471
pos59	K18590	1	0	0	N	65	5472
pos59	K18850	1	0	0	N	64	5473
pos59	K19000	1	0	0	N	63	5474
pos59	K19162	1	0	0	N	62	5475
pos59	K19226	1	0	0	N	61	5476
pos59	K19228	1	0	0	N	60	5477
pos59	K19303	1	0	0	N	59	5478
pos59	K19416	1	0	0	N	58	5479
pos59	K19610	1	0	0	N	57	5480
pos59	K19803	1	0	0	N	56	5481
pos59	K19810	1	0	0	N	55	5482
pos59	K20256	1	0	0	N	54	5483
pos59	K21135	1	0	0	N	53	5484
pos59	K21695	1	0	0	N	52	5485
pos59	K21698	1	0	0	N	51	5486
pos59	K22105	1	0	0	N	50	5487
pos59	K22478	1	0	0	N	49	5488
pos59	K00839	1	0	0	N	48	5534
pos59	K00892	1	0	0	N	47	5535
pos59	K01851	1	0	0	N	46	5536
pos59	K02362	1	0	0	N	45	5537
pos59	K02623	1	0	0	N	44	5538
pos59	K02625	1	0	0	N	43	5539
pos59	K03119	1	0	0	N	42	5540
pos59	K03288	1	0	0	N	41	5541
pos59	K03472	1	0	0	N	40	5542
pos59	K03757	1	0	0	N	39	5543
pos59	K03835	1	0	0	N	38	5544
pos59	K03897	1	0	0	N	37	5545
pos59	K03971	1	0	0	N	36	5546
pos59	K04044	1	0	0	N	35	5547
pos59	K04082	1	0	0	N	34	5548
pos59	K04103	1	0	0	N	33	5549
pos59	K05526	1	0	0	N	32	5550
pos59	K05984	1	0	0	N	31	5551
pos59	K06159	1	0	0	N	30	5552
pos59	K06169	1	0	0	N	29	5553
pos59	K06202	1	0	0	N	28	5554
pos59	K08100	1	0	0	N	27	5555
pos59	K08994	1	0	0	N	26	5556
pos59	K09712	1	0	0	N	25	5557
pos59	K10678	1	0	0	N	24	5558
pos59	K11106	1	0	0	N	23	5559
pos59	K11905	1	0	0	N	22	5560
pos59	K11910	1	0	0	N	21	5561
pos59	K11911	1	0	0	N	20	5562
pos59	K12686	1	0	0	N	19	5563
pos59	K12957	1	0	0	N	18	5564
pos59	K13408	1	0	0	N	17	5565
pos59	K13409	1	0	0	N	16	5566
pos59	K13631	1	0	0	N	15	5567
pos59	K14057	1	0	0	N	14	5568
pos59	K14588	1	0	0	N	13	5569
pos59	K15540	1	0	0	N	12	5570
pos59	K16839	1	0	0	N	11	5571
pos59	K16840	1	0	0	N	10	5572
pos59	K17737	1	0	0	N	9	5573
pos59	K17938	1	0	0	N	8	5574
pos59	K19611	1	0	0	N	7	5575
pos59	K20956	1	0	0	N	6	5576
pos59	K21021	1	0	0	N	5	5577
pos59	K21087	1	0	0	N	4	5578
pos59	K21974	1	0	0	N	3	5579
pos59	K21975	1	0	0	N	2	5580
pos59	K21976	1	0	0	N	1	5581
pos61	K02682	1	0	0	N	133	4873
pos61	K07262	1	0	0	N	133	4891
pos61	K15268	1	0	0	N	133	4892
pos61	K06609	1	0	0	N	133	4908
pos61	K05804	1	0	0	N	133	4948
pos61	K09921	1	0	0	N	133	4956
pos61	K15461	1	0	0	N	133	4957
pos61	K05874	1	0	0	N	133	4969
pos61	K06006	1	0	0	N	133	4973
pos61	K05517	1	0	0	N	133	4998
pos61	K19230	1	0	0	N	133	5029
pos61	K09824	1	0	0	N	133	5041
pos61	K07345	1	0	0	N	133	5087
pos61	K09476	1	0	0	N	133	5129
pos61	K10014	1	0	0	N	133	5130
pos61	K14062	1	0	0	N	133	5131
pos61	K07640	1	0	0	N	133	5146
pos61	K07662	1	0	0	N	133	5147
pos61	K07687	1	0	0	N	133	5148
pos61	K08070	1	0	0	N	133	5149
pos61	K09996	1	0	0	N	133	5150
pos61	K12961	1	0	0	N	133	5151
pos61	K13634	1	0	0	N	133	5152
pos61	K18800	1	0	0	N	133	5153
pos61	K19227	1	0	0	N	133	5154
pos61	K19229	1	0	0	N	133	5155
pos61	K03468	1	0	0	N	133	5217
pos61	K11685	1	0	0	N	133	5218
pos61	K12975	1	0	0	N	133	5219
pos61	K11892	1	0	0	N	133	5231
pos61	K11906	1	0	0	N	133	5232
pos61	K00116	0.722315	6.7e-05	0.008255	N	162	5292
pos61	K07264	0.722315	6.7e-05	0.008255	N	163	5295
pos61	K09475	1	0	0	N	133	5296
pos61	K01252	0.722315	6.7e-05	0.008255	N	162	5303
pos61	K02364	0.722315	6.7e-05	0.008255	N	162	5304
pos61	K12238	0.722315	6.7e-05	0.008255	N	162	5305
pos61	K01766	1	0	0	N	133	5309
pos61	K02402	1	0	0	N	133	5310
pos61	K02403	1	0	0	N	133	5311
pos61	K06205	1	0	0	N	133	5312
pos61	K07346	1	0	0	N	133	5313
pos61	K10013	1	0	0	N	133	5314
pos61	K12974	1	0	0	N	133	5315
pos61	K00299	1	0	0	N	133	5318
pos61	K12541	0.722315	6.7e-05	0.008255	N	163	5325
pos61	K12542	0.722315	6.7e-05	0.008255	N	163	5326
pos61	K12543	0.722315	6.7e-05	0.008255	N	163	5327
pos61	K19587	0.722315	6.7e-05	0.008255	N	163	5328
pos61	K00032	1	0	0	N	133	5337
pos61	K00322	1	0	0	N	133	5338
pos61	K00840	1	0	0	N	133	5339
pos61	K01146	1	0	0	N	133	5340
pos61	K01175	1	0	0	N	133	5341
pos61	K01521	1	0	0	N	133	5342
pos61	K02344	1	0	0	N	133	5343
pos61	K02345	1	0	0	N	133	5344
pos61	K02442	1	0	0	N	133	5345
pos61	K02485	1	0	0	N	133	5346
pos61	K02495	1	0	0	N	133	5347
pos61	K02504	1	0	0	N	133	5348
pos61	K02505	1	0	0	N	133	5349
pos61	K02680	1	0	0	N	133	5350
pos61	K02686	1	0	0	N	133	5351
pos61	K02742	1	0	0	N	133	5352
pos61	K02846	1	0	0	N	133	5353
pos61	K02853	1	0	0	N	133	5354
pos61	K03181	1	0	0	N	133	5355
pos61	K03184	1	0	0	N	133	5356
pos61	K03214	1	0	0	N	133	5357
pos61	K03366	1	0	0	N	133	5358
pos61	K03516	1	0	0	N	133	5359
pos61	K03557	1	0	0	N	133	5360
pos61	K03576	1	0	0	N	133	5361
pos61	K03632	1	0	0	N	133	5362
pos61	K03633	1	0	0	N	133	5363
pos61	K03645	1	0	0	N	133	5364
pos61	K03674	1	0	0	N	133	5365
pos61	K03675	1	0	0	N	133	5366
pos61	K03690	1	0	0	N	133	5367
pos61	K03747	1	0	0	N	133	5368
pos61	K03764	1	0	0	N	133	5369
pos61	K03777	1	0	0	N	133	5370
pos61	K03804	1	0	0	N	133	5371
pos61	K03807	1	0	0	N	133	5372
pos61	K03837	1	0	0	N	133	5373
pos61	K03840	1	0	0	N	133	5374
pos61	K03981	1	0	0	N	133	5375
pos61	K04062	1	0	0	N	133	5376
pos61	K04064	1	0	0	N	133	5377
pos61	K04753	1	0	0	N	133	5378
pos61	K04775	1	0	0	N	133	5379
pos61	K05368	1	0	0	N	133	5380
pos61	K05501	1	0	0	N	133	5381
pos61	K05594	1	0	0	N	133	5382
pos61	K05790	1	0	0	N	133	5383
pos61	K05835	1	0	0	N	133	5384
pos61	K05839	1	0	0	N	133	5385
pos61	K05997	1	0	0	N	133	5386
pos61	K06141	1	0	0	N	133	5387
pos61	K06149	1	0	0	N	133	5388
pos61	K06176	1	0	0	N	133	5389
pos61	K06219	1	0	0	N	133	5390
pos61	K06957	1	0	0	N	133	5391
pos61	K07070	1	0	0	N	133	5392
pos61	K07186	1	0	0	N	133	5393
pos61	K07225	1	0	0	N	133	5394
pos61	K07229	1	0	0	N	133	5395
pos61	K07236	1	0	0	N	133	5396
pos61	K07237	1	0	0	N	133	5397
pos61	K07268	1	0	0	N	133	5398
pos61	K07269	1	0	0	N	133	5399
pos61	K07285	1	0	0	N	133	5400
pos61	K07286	1	0	0	N	133	5401
pos61	K07637	1	0	0	N	133	5402
pos61	K07639	1	0	0	N	133	5403
pos61	K07643	1	0	0	N	133	5404
pos61	K07660	1	0	0	N	132	5405
pos61	K07661	1	0	0	N	131	5406
pos61	K07676	1	0	0	N	130	5407
pos61	K07677	1	0	0	N	129	5408
pos61	K07751	1	0	0	N	128	5409
pos61	K07771	1	0	0	N	127	5410
pos61	K07773	1	0	0	N	126	5411
pos61	K07788	1	0	0	N	125	5412
pos61	K07789	1	0	0	N	124	5413
pos61	K07806	1	0	0	N	123	5414
pos61	K08160	1	0	0	N	122	5415
pos61	K08163	1	0	0	N	121	5416
pos61	K08682	1	0	0	N	120	5417
pos61	K08993	1	0	0	N	119	5418
pos61	K09801	1	0	0	N	118	5419
pos61	K09892	1	0	0	N	117	5420
pos61	K09893	1	0	0	N	116	5421
pos61	K09894	1	0	0	N	115	5422
pos61	K09898	1	0	0	N	114	5423
pos61	K09901	1	0	0	N	113	5424
pos61	K09904	1	0	0	N	112	5425
pos61	K09906	1	0	0	N	111	5426
pos61	K09907	1	0	0	N	110	5427
pos61	K09908	1	0	0	N	109	5428
pos61	K09910	1	0	0	N	108	5429
pos61	K09911	1	0	0	N	107	5430
pos61	K09916	1	0	0	N	106	5431
pos61	K09917	1	0	0	N	105	5432
pos61	K09920	1	0	0	N	104	5433
pos61	K09958	1	0	0	N	103	5434
pos61	K09997	1	0	0	N	102	5435
pos61	K09999	1	0	0	N	101	5436
pos61	K10000	1	0	0	N	100	5437
pos61	K10015	1	0	0	N	99	5438
pos61	K10016	1	0	0	N	98	5439
pos61	K10017	1	0	0	N	97	5440
pos61	K10024	1	0	0	N	96	5441
pos61	K10748	1	0	0	N	95	5442
pos61	K11107	1	0	0	N	94	5443
pos61	K11258	1	0	0	N	93	5444
pos61	K11474	1	0	0	N	92	5445
pos61	K11736	1	0	0	N	91	5446
pos61	K11926	1	0	0	N	90	5447
pos61	K11929	1	0	0	N	89	5448
pos61	K12147	1	0	0	N	88	5449
pos61	K12148	1	0	0	N	87	5450
pos61	K12149	1	0	0	N	86	5451
pos61	K12525	1	0	0	N	85	5452
pos61	K12582	1	0	0	N	84	5453
pos61	K12963	1	0	0	N	83	5454
pos61	K13053	1	0	0	N	82	5455
pos61	K13301	1	0	0	N	81	5456
pos61	K13635	1	0	0	N	80	5457
pos61	K13892	1	0	0	N	79	5458
pos61	K14052	1	0	0	N	78	5459
pos61	K14159	1	0	0	N	77	5460
pos61	K14762	1	0	0	N	76	5461
pos61	K15396	1	0	0	N	75	5462
pos61	K15536	1	0	0	N	74	5463
pos61	K15548	1	0	0	N	73	5464
pos61	K15723	1	0	0	N	72	5465
pos61	K15974	1	0	0	N	71	5466
pos61	K16322	1	0	0	N	70	5467
pos61	K16693	1	0	0	N	69	5468
pos61	K16842	1	0	0	N	68	5469
pos61	K18141	1	0	0	N	67	5470
pos61	K18552	1	0	0	N	66	5471
pos61	K18590	1	0	0	N	65	5472
pos61	K18850	1	0	0	N	64	5473
pos61	K19000	1	0	0	N	63	5474
pos61	K19162	1	0	0	N	62	5475
pos61	K19226	1	0	0	N	61	5476
pos61	K19228	1	0	0	N	60	5477
pos61	K19303	1	0	0	N	59	5478
pos61	K19416	1	0	0	N	58	5479
pos61	K19610	1	0	0	N	57	5480
pos61	K19803	1	0	0	N	56	5481
pos61	K19810	1	0	0	N	55	5482
pos61	K20256	1	0	0	N	54	5483
pos61	K21135	1	0	0	N	53	5484
pos61	K21695	1	0	0	N	52	5485
pos61	K21698	1	0	0	N	51	5486
pos61	K22105	1	0	0	N	50	5487
pos61	K22478	1	0	0	N	49	5488
pos61	K00839	1	0	0	N	48	5534
pos61	K00892	1	0	0	N	47	5535
pos61	K01851	1	0	0	N	46	5536
pos61	K02362	1	0	0	N	45	5537
pos61	K02623	1	0	0	N	44	5538
pos61	K02625	1	0	0	N	43	5539
pos61	K03119	1	0	0	N	42	5540
pos61	K03288	1	0	0	N	41	5541
pos61	K03472	1	0	0	N	40	5542
pos61	K03757	1	0	0	N	39	5543
pos61	K03835	1	0	0	N	38	5544
pos61	K03897	1	0	0	N	37	5545
pos61	K03971	1	0	0	N	36	5546
pos61	K04044	1	0	0	N	35	5547
pos61	K04082	1	0	0	N	34	5548
pos61	K04103	1	0	0	N	33	5549
pos61	K05526	1	0	0	N	32	5550
pos61	K05984	1	0	0	N	31	5551
pos61	K06159	1	0	0	N	30	5552
pos61	K06169	1	0	0	N	29	5553
pos61	K06202	1	0	0	N	28	5554
pos61	K08100	1	0	0	N	27	5555
pos61	K08994	1	0	0	N	26	5556
pos61	K09712	1	0	0	N	25	5557
pos61	K10678	1	0	0	N	24	5558
pos61	K11106	1	0	0	N	23	5559
pos61	K11905	1	0	0	N	22	5560
pos61	K11910	1	0	0	N	21	5561
pos61	K11911	1	0	0	N	20	5562
pos61	K12686	1	0	0	N	19	5563
pos61	K12957	1	0	0	N	18	5564
pos61	K13408	1	0	0	N	17	5565
pos61	K13409	1	0	0	N	16	5566
pos61	K13631	1	0	0	N	15	5567
pos61	K14057	1	0	0	N	14	5568
pos61	K14588	1	0	0	N	13	5569
pos61	K15540	1	0	0	N	12	5570
pos61	K16839	1	0	0	N	11	5571
pos61	K16840	1	0	0	N	10	5572
pos61	K17737	1	0	0	N	9	5573
pos61	K17938	1	0	0	N	8	5574
pos61	K19611	1	0	0	N	7	5575
pos61	K20956	1	0	0	N	6	5576
pos61	K21021	1	0	0	N	5	5577
pos61	K21087	1	0	0	N	4	5578
pos61	K21974	1	0	0	N	3	5579
pos61	K21975	1	0	0	N	2	5580
pos61	K21976	1	0	0	N	1	5581
pos63	K02682	1	0	0	N	133	4873
pos63	K07262	1	0	0	N	133	4891
pos63	K15268	1	0	0	N	133	4892
pos63	K06609	1	0	0	N	133	4908
pos63	K05804	1	0	0	N	133	4948
pos63	K09921	1	0	0	N	133	4956
pos63	K15461	1	0	0	N	133	4957
pos63	K05874	1	0	0	N	133	4969
pos63	K06006	1	0	0	N	133	4973
pos63	K05517	1	0	0	N	133	4998
pos63	K19230	1	0	0	N	133	5029
pos63	K09824	1	0	0	N	133	5041
pos63	K07345	1	0	0	N	133	5087
pos63	K09476	1	0	0	N	133	5129
pos63	K10014	1	0	0	N	133	5130
pos63	K14062	1	0	0	N	133	5131
pos63	K07640	1	0	0	N	133	5146
pos63	K07662	1	0	0	N	133	5147
pos63	K07687	1	0	0	N	133	5148
pos63	K08070	1	0	0	N	133	5149
pos63	K09996	1	0	0	N	133	5150
pos63	K12961	1	0	0	N	133	5151
pos63	K13634	1	0	0	N	133	5152
pos63	K18800	1	0	0	N	133	5153
pos63	K19227	1	0	0	N	133	5154
pos63	K19229	1	0	0	N	133	5155
pos63	K03468	1	0	0	N	133	5217
pos63	K11685	1	0	0	N	133	5218
pos63	K12975	1	0	0	N	133	5219
pos63	K11892	1	0	0	N	133	5231
pos63	K11906	1	0	0	N	133	5232
pos63	K00116	0.722315	6.7e-05	0.008255	N	162	5292
pos63	K07264	0.722315	6.7e-05	0.008255	N	163	5295
pos63	K09475	1	0	0	N	133	5296
pos63	K01252	0.722315	6.7e-05	0.008255	N	162	5303
pos63	K02364	0.722315	6.7e-05	0.008255	N	162	5304
pos63	K12238	0.722315	6.7e-05	0.008255	N	162	5305
pos63	K01766	1	0	0	N	133	5309
pos63	K02402	1	0	0	N	133	5310
pos63	K02403	1	0	0	N	133	5311
pos63	K06205	1	0	0	N	133	5312
pos63	K07346	1	0	0	N	133	5313
pos63	K10013	1	0	0	N	133	5314
pos63	K12974	1	0	0	N	133	5315
pos63	K00299	1	0	0	N	133	5318
pos63	K12541	0.722315	6.7e-05	0.008255	N	163	5325
pos63	K12542	0.722315	6.7e-05	0.008255	N	163	5326
pos63	K12543	0.722315	6.7e-05	0.008255	N	163	5327
pos63	K19587	0.722315	6.7e-05	0.008255	N	163	5328
pos63	K00032	1	0	0	N	133	5337
pos63	K00322	1	0	0	N	133	5338
pos63	K00840	1	0	0	N	133	5339
pos63	K01146	1	0	0	N	133	5340
pos63	K01175	1	0	0	N	133	5341
pos63	K01521	1	0	0	N	133	5342
pos63	K02344	1	0	0	N	133	5343
pos63	K02345	1	0	0	N	133	5344
pos63	K02442	1	0	0	N	133	5345
pos63	K02485	1	0	0	N	133	5346
pos63	K02495	1	0	0	N	133	5347
pos63	K02504	1	0	0	N	133	5348
pos63	K02505	1	0	0	N	133	5349
pos63	K02680	1	0	0	N	133	5350
pos63	K02686	1	0	0	N	133	5351
pos63	K02742	1	0	0	N	133	5352
pos63	K02846	1	0	0	N	133	5353
pos63	K02853	1	0	0	N	133	5354
pos63	K03181	1	0	0	N	133	5355
pos63	K03184	1	0	0	N	133	5356
pos63	K03214	1	0	0	N	133	5357
pos63	K03366	1	0	0	N	133	5358
pos63	K03516	1	0	0	N	133	5359
pos63	K03557	1	0	0	N	133	5360
pos63	K03576	1	0	0	N	133	5361
pos63	K03632	1	0	0	N	133	5362
pos63	K03633	1	0	0	N	133	5363
pos63	K03645	1	0	0	N	133	5364
pos63	K03674	1	0	0	N	133	5365
pos63	K03675	1	0	0	N	133	5366
pos63	K03690	1	0	0	N	133	5367
pos63	K03747	1	0	0	N	133	5368
pos63	K03764	1	0	0	N	133	5369
pos63	K03777	1	0	0	N	133	5370
pos63	K03804	1	0	0	N	133	5371
pos63	K03807	1	0	0	N	133	5372
pos63	K03837	1	0	0	N	133	5373
pos63	K03840	1	0	0	N	133	5374
pos63	K03981	1	0	0	N	133	5375
pos63	K04062	1	0	0	N	133	5376
pos63	K04064	1	0	0	N	133	5377
pos63	K04753	1	0	0	N	133	5378
pos63	K04775	1	0	0	N	133	5379
pos63	K05368	1	0	0	N	133	5380
pos63	K05501	1	0	0	N	133	5381
pos63	K05594	1	0	0	N	133	5382
pos63	K05790	1	0	0	N	133	5383
pos63	K05835	1	0	0	N	133	5384
pos63	K05839	1	0	0	N	133	5385
pos63	K05997	1	0	0	N	133	5386
pos63	K06141	1	0	0	N	133	5387
pos63	K06149	1	0	0	N	133	5388
pos63	K06176	1	0	0	N	133	5389
pos63	K06219	1	0	0	N	133	5390
pos63	K06957	1	0	0	N	133	5391
pos63	K07070	1	0	0	N	133	5392
pos63	K07186	1	0	0	N	133	5393
pos63	K07225	1	0	0	N	133	5394
pos63	K07229	1	0	0	N	133	5395
pos63	K07236	1	0	0	N	133	5396
pos63	K07237	1	0	0	N	133	5397
pos63	K07268	1	0	0	N	133	5398
pos63	K07269	1	0	0	N	133	5399
pos63	K07285	1	0	0	N	133	5400
pos63	K07286	1	0	0	N	133	5401
pos63	K07637	1	0	0	N	133	5402
pos63	K07639	1	0	0	N	133	5403
pos63	K07643	1	0	0	N	133	5404
pos63	K07660	1	0	0	N	132	5405
pos63	K07661	1	0	0	N	131	5406
pos63	K07676	1	0	0	N	130	5407
pos63	K07677	1	0	0	N	129	5408
pos63	K07751	1	0	0	N	128	5409
pos63	K07771	1	0	0	N	127	5410
pos63	K07773	1	0	0	N	126	5411
pos63	K07788	1	0	0	N	125	5412
pos63	K07789	1	0	0	N	124	5413
pos63	K07806	1	0	0	N	123	5414
pos63	K08160	1	0	0	N	122	5415
pos63	K08163	1	0	0	N	121	5416
pos63	K08682	1	0	0	N	120	5417
pos63	K08993	1	0	0	N	119	5418
pos63	K09801	1	0	0	N	118	5419
pos63	K09892	1	0	0	N	117	5420
pos63	K09893	1	0	0	N	116	5421
pos63	K09894	1	0	0	N	115	5422
pos63	K09898	1	0	0	N	114	5423
pos63	K09901	1	0	0	N	113	5424
pos63	K09904	1	0	0	N	112	5425
pos63	K09906	1	0	0	N	111	5426
pos63	K09907	1	0	0	N	110	5427
pos63	K09908	1	0	0	N	109	5428
pos63	K09910	1	0	0	N	108	5429
pos63	K09911	1	0	0	N	107	5430
pos63	K09916	1	0	0	N	106	5431
pos63	K09917	1	0	0	N	105	5432
pos63	K09920	1	0	0	N	104	5433
pos63	K09958	1	0	0	N	103	5434
pos63	K09997	1	0	0	N	102	5435
pos63	K09999	1	0	0	N	101	5436
pos63	K10000	1	0	0	N	100	5437
pos63	K10015	1	0	0	N	99	5438
pos63	K10016	1	0	0	N	98	5439
pos63	K10017	1	0	0	N	97	5440
pos63	K10024	1	0	0	N	96	5441
pos63	K10748	1	0	0	N	95	5442
pos63	K11107	1	0	0	N	94	5443
pos63	K11258	1	0	0	N	93	5444
pos63	K11474	1	0	0	N	92	5445
pos63	K11736	1	0	0	N	91	5446
pos63	K11926	1	0	0	N	90	5447
pos63	K11929	1	0	0	N	89	5448
pos63	K12147	1	0	0	N	88	5449
pos63	K12148	1	0	0	N	87	5450
pos63	K12149	1	0	0	N	86	5451
pos63	K12525	1	0	0	N	85	5452
pos63	K12582	1	0	0	N	84	5453
pos63	K12963	1	0	0	N	83	5454
pos63	K13053	1	0	0	N	82	5455
pos63	K13301	1	0	0	N	81	5456
pos63	K13635	1	0	0	N	80	5457
pos63	K13892	1	0	0	N	79	5458
pos63	K14052	1	0	0	N	78	5459
pos63	K14159	1	0	0	N	77	5460
pos63	K14762	1	0	0	N	76	5461
pos63	K15396	1	0	0	N	75	5462
pos63	K15536	1	0	0	N	74	5463
pos63	K15548	1	0	0	N	73	5464
pos63	K15723	1	0	0	N	72	5465
pos63	K15974	1	0	0	N	71	5466
pos63	K16322	1	0	0	N	70	5467
pos63	K16693	1	0	0	N	69	5468
pos63	K16842	1	0	0	N	68	5469
pos63	K18141	1	0	0	N	67	5470
pos63	K18552	1	0	0	N	66	5471
pos63	K18590	1	0	0	N	65	5472
pos63	K18850	1	0	0	N	64	5473
pos63	K19000	1	0	0	N	63	5474
pos63	K19162	1	0	0	N	62	5475
pos63	K19226	1	0	0	N	61	5476
pos63	K19228	1	0	0	N	60	5477
pos63	K19303	1	0	0	N	59	5478
pos63	K19416	1	0	0	N	58	5479
pos63	K19610	1	0	0	N	57	5480
pos63	K19803	1	0	0	N	56	5481
pos63	K19810	1	0	0	N	55	5482
pos63	K20256	1	0	0	N	54	5483
pos63	K21135	1	0	0	N	53	5484
pos63	K21695	1	0	0	N	52	5485
pos63	K21698	1	0	0	N	51	5486
pos63	K22105	1	0	0	N	50	5487
pos63	K22478	1	0	0	N	49	5488
pos63	K00839	1	0	0	N	48	5534
pos63	K00892	1	0	0	N	47	5535
pos63	K01851	1	0	0	N	46	5536
pos63	K02362	1	0	0	N	45	5537
pos63	K02623	1	0	0	N	44	5538
pos63	K02625	1	0	0	N	43	5539
pos63	K03119	1	0	0	N	42	5540
pos63	K03288	1	0	0	N	41	5541
pos63	K03472	1	0	0	N	40	5542
pos63	K03757	1	0	0	N	39	5543
pos63	K03835	1	0	0	N	38	5544
pos63	K03897	1	0	0	N	37	5545
pos63	K03971	1	0	0	N	36	5546
pos63	K04044	1	0	0	N	35	5547
pos63	K04082	1	0	0	N	34	5548
pos63	K04103	1	0	0	N	33	5549
pos63	K05526	1	0	0	N	32	5550
pos63	K05984	1	0	0	N	31	5551
pos63	K06159	1	0	0	N	30	5552
pos63	K06169	1	0	0	N	29	5553
pos63	K06202	1	0	0	N	28	5554
pos63	K08100	1	0	0	N	27	5555
pos63	K08994	1	0	0	N	26	5556
pos63	K09712	1	0	0	N	25	5557
pos63	K10678	1	0	0	N	24	5558
pos63	K11106	1	0	0	N	23	5559
pos63	K11905	1	0	0	N	22	5560
pos63	K11910	1	0	0	N	21	5561
pos63	K11911	1	0	0	N	20	5562
pos63	K12686	1	0	0	N	19	5563
pos63	K12957	1	0	0	N	18	5564
pos63	K13408	1	0	0	N	17	5565
pos63	K13409	1	0	0	N	16	5566
pos63	K13631	1	0	0	N	15	5567
pos63	K14057	1	0	0	N	14	5568
pos63	K14588	1	0	0	N	13	5569
pos63	K15540	1	0	0	N	12	5570
pos63	K16839	1	0	0	N	11	5571
pos63	K16840	1	0	0	N	10	5572
pos63	K17737	1	0	0	N	9	5573
pos63	K17938	1	0	0	N	8	5574
pos63	K19611	1	0	0	N	7	5575
pos63	K20956	1	0	0	N	6	5576
pos63	K21021	1	0	0	N	5	5577
pos63	K21087	1	0	0	N	4	5578
pos63	K21974	1	0	0	N	3	5579
pos63	K21975	1	0	0	N	2	5580
pos63	K21976	1	0	0	N	1	5581
pos65	K02682	1	0	0	N	133	4873
pos65	K07262	1	0	0	N	133	4891
pos65	K15268	1	0	0	N	133	4892
pos65	K06609	1	0	0	N	133	4908
pos65	K05804	1	0	0	N	133	4948
pos65	K09921	1	0	0	N	133	4956
pos65	K15461	1	0	0	N	133	4957
pos65	K05874	1	0	0	N	133	4969
pos65	K06006	1	0	0	N	133	4973
pos65	K05517	1	0	0	N	133	4998
pos65	K19230	1	0	0	N	133	5029
pos65	K09824	1	0	0	N	133	5041
pos65	K07345	1	0	0	N	133	5087
pos65	K09476	1	0	0	N	133	5129
pos65	K10014	1	0	0	N	133	5130
pos65	K14062	1	0	0	N	133	5131
pos65	K07640	1	0	0	N	133	5146
pos65	K07662	1	0	0	N	133	5147
pos65	K07687	1	0	0	N	133	5148
pos65	K08070	1	0	0	N	133	5149
pos65	K09996	1	0	0	N	133	5150
pos65	K12961	1	0	0	N	133	5151
pos65	K13634	1	0	0	N	133	5152
pos65	K18800	1	0	0	N	133	5153
pos65	K19227	1	0	0	N	133	5154
pos65	K19229	1	0	0	N	133	5155
pos65	K03468	1	0	0	N	133	5217
pos65	K11685	1	0	0	N	133	5218
pos65	K12975	1	0	0	N	133	5219
pos65	K11892	1	0	0	N	133	5231
pos65	K11906	1	0	0	N	133	5232
pos65	K00116	0.722315	6.7e-05	0.008255	N	162	5292
pos65	K07264	0.722315	6.7e-05	0.008255	N	163	5295
pos65	K09475	1	0	0	N	133	5296
pos65	K01252	0.722315	6.7e-05	0.008255	N	162	5303
pos65	K02364	0.722315	6.7e-05	0.008255	N	162	5304
pos65	K12238	0.722315	6.7e-05	0.008255	N	162	5305
pos65	K01766	1	0	0	N	133	5309
pos65	K02402	1	0	0	N	133	5310
pos65	K02403	1	0	0	N	133	5311
pos65	K06205	1	0	0	N	133	5312
pos65	K07346	1	0	0	N	133	5313
pos65	K10013	1	0	0	N	133	5314
pos65	K12974	1	0	0	N	133	5315
pos65	K00299	1	0	0	N	133	5318
pos65	K12541	0.722315	6.7e-05	0.008255	N	163	5325
pos65	K12542	0.722315	6.7e-05	0.008255	N	163	5326
pos65	K12543	0.722315	6.7e-05	0.008255	N	163	5327
pos65	K19587	0.722315	6.7e-05	0.008255	N	163	5328
pos65	K00032	1	0	0	N	133	5337
pos65	K00322	1	0	0	N	133	5338
pos65	K00840	1	0	0	N	133	5339
pos65	K01146	1	0	0	N	133	5340
pos65	K01175	1	0	0	N	133	5341
pos65	K01521	1	0	0	N	133	5342
pos65	K02344	1	0	0	N	133	5343
pos65	K02345	1	0	0	N	133	5344
pos65	K02442	1	0	0	N	133	5345
pos65	K02485	1	0	0	N	133	5346
pos65	K02495	1	0	0	N	133	5347
pos65	K02504	1	0	0	N	133	5348
pos65	K02505	1	0	0	N	133	5349
pos65	K02680	1	0	0	N	133	5350
pos65	K02686	1	0	0	N	133	5351
pos65	K02742	1	0	0	N	133	5352
pos65	K02846	1	0	0	N	133	5353
pos65	K02853	1	0	0	N	133	5354
pos65	K03181	1	0	0	N	133	5355
pos65	K03184	1	0	0	N	133	5356
pos65	K03214	1	0	0	N	133	5357
pos65	K03366	1	0	0	N	133	5358
pos65	K03516	1	0	0	N	133	5359
pos65	K03557	1	0	0	N	133	5360
pos65	K03576	1	0	0	N	133	5361
pos65	K03632	1	0	0	N	133	5362
pos65	K03633	1	0	0	N	133	5363
pos65	K03645	1	0	0	N	133	5364
pos65	K03674	1	0	0	N	133	5365
pos65	K03675	1	0	0	N	133	5366
pos65	K03690	1	0	0	N	133	5367
pos65	K03747	1	0	0	N	133	5368
pos65	K03764	1	0	0	N	133	5369
pos65	K03777	1	0	0	N	133	5370
pos65	K03804	1	0	0	N	133	5371
pos65	K03807	1	0	0	N	133	5372
pos65	K03837	1	0	0	N	133	5373
pos65	K03840	1	0	0	N	133	5374
pos65	K03981	1	0	0	N	133	5375
pos65	K04062	1	0	0	N	133	5376
pos65	K04064	1	0	0	N	133	5377
pos65	K04753	1	0	0	N	133	5378
pos65	K04775	1	0	0	N	133	5379
pos65	K05368	1	0	0	N	133	5380
pos65	K05501	1	0	0	N	133	5381
pos65	K05594	1	0	0	N	133	5382
pos65	K05790	1	0	0	N	133	5383
pos65	K05835	1	0	0	N	133	5384
pos65	K05839	1	0	0	N	133	5385
pos65	K05997	1	0	0	N	133	5386
pos65	K06141	1	0	0	N	133	5387
pos65	K06149	1	0	0	N	133	5388
pos65	K06176	1	0	0	N	133	5389
pos65	K06219	1	0	0	N	133	5390
pos65	K06957	1	0	0	N	133	5391
pos65	K07070	1	0	0	N	133	5392
pos65	K07186	1	0	0	N	133	5393
pos65	K07225	1	0	0	N	133	5394
pos65	K07229	1	0	0	N	133	5395
pos65	K07236	1	0	0	N	133	5396
pos65	K07237	1	0	0	N	133	5397
pos65	K07268	1	0	0	N	133	5398
pos65	K07269	1	0	0	N	133	5399
pos65	K07285	1	0	0	N	133	5400
pos65	K07286	1	0	0	N	133	5401
pos65	K07637	1	0	0	N	133	5402
pos65	K07639	1	0	0	N	133	5403
pos65	K07643	1	0	0	N	133	5404
pos65	K07660	1	0	0	N	132	5405
pos65	K07661	1	0	0	N	131	5406
pos65	K07676	1	0	0	N	130	5407
pos65	K07677	1	0	0	N	129	5408
pos65	K07751	1	0	0	N	128	5409
pos65	K07771	1	0	0	N	127	5410
pos65	K07773	1	0	0	N	126	5411
pos65	K07788	1	0	0	N	125	5412
pos65	K07789	1	0	0	N	124	5413
pos65	K07806	1	0	0	N	123	5414
pos65	K08160	1	0	0	N	122	5415
pos65	K08163	1	0	0	N	121	5416
pos65	K08682	1	0	0	N	120	5417
pos65	K08993	1	0	0	N	119	5418
pos65	K09801	1	0	0	N	118	5419
pos65	K09892	1	0	0	N	117	5420
[truncated: 3,975 more rows]

## Sheet: OW_Strong_Cluster
X_features	Y_features	association	p.values	q.values	Group	cluster_rank	KO_rank
pos23	K11635	1	0	0	OW	2	5157
pos24	K01154	0.846951	9e-06	0.044026	OW	11	13
pos24	K15342	0.898658	0	0.002194	OW	4	721
pos24	K09951	0.896589	0	0.00254	OW	4	723
pos24	K01182	0.861429	4e-06	0.021342	OW	8	990
pos24	K05795	0.844883	1e-05	0.047955	OW	13	1031
pos24	K08279	0.855224	6e-06	0.029231	OW	10	1385
pos24	K18650	0.859361	5e-06	0.023681	OW	9	1455
pos30	K12071	1	0	0	OW	1	4590
pos30	K13795	1	0	0	OW	1	4591
pos30	K13770	1	0	0	OW	1	5076
pos30	K15976	1	0	0	OW	1	5077
pos30	K04065	1	0	0	OW	1	5111
pos30	K16435	1	0	0	OW	1	5112
pos30	K16176	1	0	0	OW	1	5220
pos30	K08482	1	0	0	OW	1	5222
pos30	K00584	1	0	0	OW	1	5234
pos30	K04037	1	0	0	OW	1	5235
pos30	K21901	1	0	0	OW	1	5236
pos30	K22103	1	0	0	OW	1	5237
pos30	K05875	1	0	0	OW	1	5294
pos30	K02439	1	0	0	OW	1	5307
pos30	K02490	1	0	0	OW	1	5633
pos30	K02550	1	0	0	OW	1	5634
pos30	K07710	1	0	0	OW	1	5635
pos30	K08982	1	0	0	OW	1	5636
pos30	K02672	1	0	0	OW	1	5637
pos30	K05830	1	0	0	OW	1	5638
pos30	K11923	1	0	0	OW	1	5639
pos30	K07241	1	0	0	OW	1	5645
pos30	K07642	1	0	0	OW	1	5646
pos30	K00442	1	0	0	OW	1	5679
pos30	K01365	1	0	0	OW	1	5680
pos30	K01371	1	0	0	OW	1	5681
pos30	K02239	1	0	0	OW	1	5682
pos30	K02347	1	0	0	OW	1	5683
pos30	K03403	1	0	0	OW	1	5684
pos30	K04073	1	0	0	OW	1	5685
pos30	K05575	1	0	0	OW	1	5686
pos30	K05578	1	0	0	OW	1	5687
pos30	K05580	1	0	0	OW	1	5688
pos30	K06299	1	0	0	OW	1	5689
pos30	K06425	1	0	0	OW	1	5690
pos30	K07041	1	0	0	OW	1	5691
pos30	K07063	1	0	0	OW	1	5692
pos30	K07669	1	0	0	OW	1	5693
pos30	K07673	1	0	0	OW	1	5694
pos30	K08097	1	0	0	OW	1	5695
pos30	K08221	1	0	0	OW	1	5696
pos30	K09122	1	0	0	OW	1	5697
pos30	K09388	1	0	0	OW	1	5698
pos30	K09776	1	0	0	OW	1	5699
pos30	K11180	1	0	0	OW	1	5700
pos30	K11181	1	0	0	OW	1	5701
pos30	K11779	1	0	0	OW	1	5702
pos30	K14126	1	0	0	OW	1	5703
pos30	K14128	1	0	0	OW	1	5704
pos30	K15834	1	0	0	OW	1	5705
pos30	K15836	1	0	0	OW	1	5706
pos30	K18123	1	0	0	OW	1	5707
pos30	K19085	1	0	0	OW	1	5708
pos30	K19578	1	0	0	OW	1	5709
pos30	K21555	1	0	0	OW	1	5710
pos30	K22226	1	0	0	OW	1	5711
pos43	K12071	1	0	0	OW	1	4590
pos43	K13795	1	0	0	OW	1	4591
pos43	K13770	1	0	0	OW	1	5076
pos43	K15976	1	0	0	OW	1	5077
pos43	K04065	1	0	0	OW	1	5111
pos43	K16435	1	0	0	OW	1	5112
pos43	K16176	1	0	0	OW	1	5220
pos43	K08482	1	0	0	OW	1	5222
pos43	K00584	1	0	0	OW	1	5234
pos43	K04037	1	0	0	OW	1	5235
pos43	K21901	1	0	0	OW	1	5236
pos43	K22103	1	0	0	OW	1	5237
pos43	K05875	1	0	0	OW	1	5294
pos43	K02439	1	0	0	OW	1	5307
pos43	K02490	1	0	0	OW	1	5633
pos43	K02550	1	0	0	OW	1	5634
pos43	K07710	1	0	0	OW	1	5635
pos43	K08982	1	0	0	OW	1	5636
pos43	K02672	1	0	0	OW	1	5637
pos43	K05830	1	0	0	OW	1	5638
pos43	K11923	1	0	0	OW	1	5639
pos43	K07241	1	0	0	OW	1	5645
pos43	K07642	1	0	0	OW	1	5646
pos43	K00442	1	0	0	OW	1	5679
pos43	K01365	1	0	0	OW	1	5680
pos43	K01371	1	0	0	OW	1	5681
pos43	K02239	1	0	0	OW	1	5682
pos43	K02347	1	0	0	OW	1	5683
pos43	K03403	1	0	0	OW	1	5684
pos43	K04073	1	0	0	OW	1	5685
pos43	K05575	1	0	0	OW	1	5686
pos43	K05578	1	0	0	OW	1	5687
pos43	K05580	1	0	0	OW	1	5688
pos43	K06299	1	0	0	OW	1	5689
pos43	K06425	1	0	0	OW	1	5690
pos43	K07041	1	0	0	OW	1	5691
pos43	K07063	1	0	0	OW	1	5692
pos43	K07669	1	0	0	OW	1	5693
pos43	K07673	1	0	0	OW	1	5694
pos43	K08097	1	0	0	OW	1	5695
pos43	K08221	1	0	0	OW	1	5696
pos43	K09122	1	0	0	OW	1	5697
pos43	K09388	1	0	0	OW	1	5698
pos43	K09776	1	0	0	OW	1	5699
pos43	K11180	1	0	0	OW	1	5700
pos43	K11181	1	0	0	OW	1	5701
pos43	K11779	1	0	0	OW	1	5702
pos43	K14126	1	0	0	OW	1	5703
pos43	K14128	1	0	0	OW	1	5704
pos43	K15834	1	0	0	OW	1	5705
pos43	K15836	1	0	0	OW	1	5706
pos43	K18123	1	0	0	OW	1	5707
pos43	K19085	1	0	0	OW	1	5708
pos43	K19578	1	0	0	OW	1	5709
pos43	K21555	1	0	0	OW	1	5710
pos43	K22226	1	0	0	OW	1	5711
pos66	K16214	0.884072	1e-06	0.005603	OW	6	5083
pos66	K18830	0.884072	1e-06	0.005603	OW	6	5084
pos72	K07540	0.878945	2e-06	0.007728	OW	7	4598
pos79	K00754	0.845201	1e-05	0.047579	OW	12	2821
pos87	K10227	0.887669	1e-06	0.004476	OW	5	5080
pos87	K11735	0.887669	1e-06	0.004476	OW	5	5308
pos87	K12954	0.887669	1e-06	0.004476	OW	5	5329
pos87	K14956	0.887669	1e-06	0.004476	OW	5	5330
pos87	K16237	0.887669	1e-06	0.004476	OW	5	5331
pos87	K18230	0.887669	1e-06	0.004476	OW	5	5332
pos87	K20901	0.887669	1e-06	0.004476	OW	5	5333
pos87	K20902	0.887669	1e-06	0.004476	OW	5	5334
pos93	K11635	1	0	0	OW	2	5157
pos95	K09133	0.99308	0	0	OW	3	5306

## Sheet: OB_Strong_Cluster
X_features	Y_features	association	p.values	q.values	Group	cluster_rank	KO_rank
pos2	K08589	1	0	0	OB	162	3492
pos2	K03207	0.894015	3.8e-05	0.039349	OB	179	4238
pos2	K00186	0.894015	3.8e-05	0.039349	OB	179	4464
pos2	K13530	0.894015	3.8e-05	0.039349	OB	179	4497
pos2	K20847	0.969849	0	4.9e-05	OB	162	4910
pos4	K11004	1	0	0	OB	2	3884
pos4	K10697	1	0	0	OB	2	4083
pos4	K02479	1	0	0	OB	2	4123
pos4	K17997	1	0	0	OB	2	4125
pos4	K09139	1	0	0	OB	2	4484
pos4	K09799	1	0	0	OB	2	4485
pos4	K11329	1	0	0	OB	2	4486
pos4	K13273	1	0	0	OB	2	4487
pos4	K15226	1	0	0	OB	2	4488
pos4	K16792	1	0	0	OB	2	4489
pos4	K17245	1	0	0	OB	2	4490
pos4	K13614	1	0	0	OB	2	4653
pos4	K16531	1	0	0	OB	2	4666
pos4	K02659	1	0	0	OB	2	4710
pos4	K13611	1	0	0	OB	2	4762
pos4	K07108	1	0	0	OB	2	4774
pos4	K12056	1	0	0	OB	2	4775
pos4	K15354	1	0	0	OB	2	4776
pos4	K16247	1	0	0	OB	2	4777
pos4	K19668	1	0	0	OB	2	4778
pos4	K20846	1	0	0	OB	2	4779
pos4	K06423	1	0	0	OB	2	4807
pos4	K03794	1	0	0	OB	2	4823
pos4	K07228	1	0	0	OB	2	4824
pos4	K01463	1	0	0	OB	2	4829
pos4	K08984	1	0	0	OB	2	4830
pos4	K15654	1	0	0	OB	2	4831
pos4	K16188	1	0	0	OB	2	4832
pos4	K22133	1	0	0	OB	2	4833
pos4	K13500	1	0	0	OB	2	4887
pos4	K19114	1	0	0	OB	2	4888
pos5	K11004	1	0	0	OB	2	3884
pos5	K10697	1	0	0	OB	2	4083
pos5	K02479	1	0	0	OB	2	4123
pos5	K17997	1	0	0	OB	2	4125
pos5	K09139	1	0	0	OB	2	4484
pos5	K09799	1	0	0	OB	2	4485
pos5	K11329	1	0	0	OB	2	4486
pos5	K13273	1	0	0	OB	2	4487
pos5	K15226	1	0	0	OB	2	4488
pos5	K16792	1	0	0	OB	2	4489
pos5	K17245	1	0	0	OB	2	4490
pos5	K13614	1	0	0	OB	2	4653
pos5	K16531	1	0	0	OB	2	4666
pos5	K02659	1	0	0	OB	2	4710
pos5	K13611	1	0	0	OB	2	4762
pos5	K07108	1	0	0	OB	2	4774
pos5	K12056	1	0	0	OB	2	4775
pos5	K15354	1	0	0	OB	2	4776
pos5	K16247	1	0	0	OB	2	4777
pos5	K19668	1	0	0	OB	2	4778
pos5	K20846	1	0	0	OB	2	4779
pos5	K06423	1	0	0	OB	2	4807
pos5	K03794	1	0	0	OB	2	4823
pos5	K07228	1	0	0	OB	2	4824
pos5	K01463	1	0	0	OB	2	4829
pos5	K08984	1	0	0	OB	2	4830
pos5	K15654	1	0	0	OB	2	4831
pos5	K16188	1	0	0	OB	2	4832
pos5	K22133	1	0	0	OB	2	4833
pos5	K13500	1	0	0	OB	2	4887
pos5	K19114	1	0	0	OB	2	4888
pos9	K11719	0.897023	3.2e-05	0.034332	OB	175	3460
pos10	K07746	1	0	0	OB	1	4465
pos11	K11004	1	0	0	OB	2	3884
pos11	K10697	1	0	0	OB	2	4083
pos11	K02479	1	0	0	OB	2	4123
pos11	K17997	1	0	0	OB	2	4125
pos11	K09139	1	0	0	OB	2	4484
pos11	K09799	1	0	0	OB	2	4485
pos11	K11329	1	0	0	OB	2	4486
pos11	K13273	1	0	0	OB	2	4487
pos11	K15226	1	0	0	OB	2	4488
pos11	K16792	1	0	0	OB	2	4489
pos11	K17245	1	0	0	OB	2	4490
pos11	K13614	1	0	0	OB	2	4653
pos11	K16531	1	0	0	OB	2	4666
pos11	K02659	1	0	0	OB	2	4710
pos11	K13611	1	0	0	OB	2	4762
pos11	K07108	1	0	0	OB	2	4774
pos11	K12056	1	0	0	OB	2	4775
pos11	K15354	1	0	0	OB	2	4776
pos11	K16247	1	0	0	OB	2	4777
pos11	K19668	1	0	0	OB	2	4778
pos11	K20846	1	0	0	OB	2	4779
pos11	K06423	1	0	0	OB	2	4807
pos11	K03794	1	0	0	OB	2	4823
pos11	K07228	1	0	0	OB	2	4824
pos11	K01463	1	0	0	OB	2	4829
pos11	K08984	1	0	0	OB	2	4830
pos11	K15654	1	0	0	OB	2	4831
pos11	K16188	1	0	0	OB	2	4832
pos11	K22133	1	0	0	OB	2	4833
pos11	K13500	1	0	0	OB	2	4887
pos11	K19114	1	0	0	OB	2	4888
pos16	K11004	1	0	0	OB	2	3884
pos16	K10697	1	0	0	OB	2	4083
pos16	K02479	1	0	0	OB	2	4123
pos16	K17997	1	0	0	OB	2	4125
pos16	K09139	1	0	0	OB	2	4484
pos16	K09799	1	0	0	OB	2	4485
pos16	K11329	1	0	0	OB	2	4486
pos16	K13273	1	0	0	OB	2	4487
pos16	K15226	1	0	0	OB	2	4488
pos16	K16792	1	0	0	OB	2	4489
pos16	K17245	1	0	0	OB	2	4490
pos16	K13614	1	0	0	OB	2	4653
pos16	K16531	1	0	0	OB	2	4666
pos16	K02659	1	0	0	OB	2	4710
pos16	K13611	1	0	0	OB	2	4762
pos16	K07108	1	0	0	OB	2	4774
pos16	K12056	1	0	0	OB	2	4775
pos16	K15354	1	0	0	OB	2	4776
pos16	K16247	1	0	0	OB	2	4777
pos16	K19668	1	0	0	OB	2	4778
pos16	K20846	1	0	0	OB	2	4779
pos16	K06423	1	0	0	OB	2	4807
pos16	K03794	1	0	0	OB	2	4823
pos16	K07228	1	0	0	OB	2	4824
pos16	K01463	1	0	0	OB	2	4829
pos16	K08984	1	0	0	OB	2	4830
pos16	K15654	1	0	0	OB	2	4831
pos16	K16188	1	0	0	OB	2	4832
pos16	K22133	1	0	0	OB	2	4833
pos16	K13500	1	0	0	OB	2	4887
pos16	K19114	1	0	0	OB	2	4888
pos18	K03475	0.901099	2.6e-05	0.027839	OB	172	2788
pos25	K11004	1	0	0	OB	2	3884
pos25	K10697	1	0	0	OB	2	4083
pos25	K02479	1	0	0	OB	2	4123
pos25	K17997	1	0	0	OB	2	4125
pos25	K09139	1	0	0	OB	2	4484
pos25	K09799	1	0	0	OB	2	4485
pos25	K11329	1	0	0	OB	2	4486
pos25	K13273	1	0	0	OB	2	4487
pos25	K15226	1	0	0	OB	2	4488
pos25	K16792	1	0	0	OB	2	4489
pos25	K17245	1	0	0	OB	2	4490
pos25	K13614	1	0	0	OB	2	4653
pos25	K16531	1	0	0	OB	2	4666
pos25	K02659	1	0	0	OB	2	4710
pos25	K13611	1	0	0	OB	2	4762
pos25	K07108	1	0	0	OB	2	4774
pos25	K12056	1	0	0	OB	2	4775
pos25	K15354	1	0	0	OB	2	4776
pos25	K16247	1	0	0	OB	2	4777
pos25	K19668	1	0	0	OB	2	4778
pos25	K20846	1	0	0	OB	2	4779
pos25	K06423	1	0	0	OB	2	4807
pos25	K03794	1	0	0	OB	2	4823
pos25	K07228	1	0	0	OB	2	4824
pos25	K01463	1	0	0	OB	2	4829
pos25	K08984	1	0	0	OB	2	4830
pos25	K15654	1	0	0	OB	2	4831
pos25	K16188	1	0	0	OB	2	4832
pos25	K22133	1	0	0	OB	2	4833
pos25	K13500	1	0	0	OB	2	4887
pos25	K19114	1	0	0	OB	2	4888
pos26	K11004	1	0	0	OB	2	3884
pos26	K10697	1	0	0	OB	2	4083
pos26	K02479	1	0	0	OB	2	4123
pos26	K17997	1	0	0	OB	2	4125
pos26	K09139	1	0	0	OB	2	4484
pos26	K09799	1	0	0	OB	2	4485
pos26	K11329	1	0	0	OB	2	4486
pos26	K13273	1	0	0	OB	2	4487
pos26	K15226	1	0	0	OB	2	4488
pos26	K16792	1	0	0	OB	2	4489
pos26	K17245	1	0	0	OB	2	4490
pos26	K13614	1	0	0	OB	2	4653
pos26	K16531	1	0	0	OB	2	4666
pos26	K02659	1	0	0	OB	2	4710
pos26	K13611	1	0	0	OB	2	4762
pos26	K07108	1	0	0	OB	2	4774
pos26	K12056	1	0	0	OB	2	4775
pos26	K15354	1	0	0	OB	2	4776
pos26	K16247	1	0	0	OB	2	4777
pos26	K19668	1	0	0	OB	2	4778
pos26	K20846	1	0	0	OB	2	4779
pos26	K06423	1	0	0	OB	2	4807
pos26	K03794	1	0	0	OB	2	4823
pos26	K07228	1	0	0	OB	2	4824
pos26	K01463	1	0	0	OB	2	4829
pos26	K08984	1	0	0	OB	2	4830
pos26	K15654	1	0	0	OB	2	4831
pos26	K16188	1	0	0	OB	2	4832
pos26	K22133	1	0	0	OB	2	4833
pos26	K13500	1	0	0	OB	2	4887
pos26	K19114	1	0	0	OB	2	4888
pos30	K21303	1	0	0	OB	161	3745
pos30	K03829	1	0	0	OB	161	3961
pos30	K06991	1	0	0	OB	161	3962
pos30	K08964	1	0	0	OB	161	3963
pos30	K08967	1	0	0	OB	161	3964
pos30	K09880	1	0	0	OB	161	3965
pos30	K06222	1	0	0	OB	161	4529
pos30	K10238	1	0	0	OB	161	4530
pos30	K12071	1	0	0	OB	161	4590
pos30	K13795	1	0	0	OB	161	4591
pos30	K00246	1	0	0	OB	161	4592
pos30	K00247	1	0	0	OB	160	4593
pos30	K01682	1	0	0	OB	159	4594
pos30	K09909	1	0	0	OB	158	4595
pos30	K11750	1	0	0	OB	157	4596
pos30	K01136	1	0	0	OB	156	4599
pos30	K02024	1	0	0	OB	155	4600
pos30	K02079	1	0	0	OB	154	4601
pos30	K03195	1	0	0	OB	153	4602
pos30	K03314	1	0	0	OB	152	4603
pos30	K06198	1	0	0	OB	151	4604
pos30	K09938	1	0	0	OB	150	4605
pos30	K10109	1	0	0	OB	149	4606
pos30	K10941	1	0	0	OB	148	4607
pos30	K10942	1	0	0	OB	147	4608
pos30	K11211	1	0	0	OB	146	4609
pos30	K11912	1	0	0	OB	145	4610
pos30	K12252	1	0	0	OB	144	4611
pos30	K12982	1	0	0	OB	143	4612
pos30	K16077	1	0	0	OB	142	4613
pos30	K16346	1	0	0	OB	141	4614
pos30	K19516	1	0	0	OB	140	4615
pos30	K20542	1	0	0	OB	139	4616
pos30	K20954	1	0	0	OB	138	4617
pos30	K21217	1	0	0	OB	137	4618
pos30	K21218	1	0	0	OB	136	4619
pos30	K21512	1	0	0	OB	135	4620
pos30	K21637	1	0	0	OB	134	4621
pos30	K22292	1	0	0	OB	133	4622
pos30	K07715	1	0	0	OB	132	4916
pos30	K00148	1	0	0	OB	131	4923
pos30	K01085	1	0	0	OB	130	4927
pos30	K00486	1	0	0	OB	129	5166
pos30	K16348	1	0	0	OB	128	5224
pos30	K21826	1	0	0	OB	127	5225
pos30	K09161	1	0	0	OB	126	5300
pos30	K03603	1	0	0	OB	125	5588
pos30	K03225	1	0	0	OB	124	5589
pos30	K03226	1	0	0	OB	123	5590
pos30	K03230	1	0	0	OB	122	5591
pos30	K08194	1	0	0	OB	121	5592
pos30	K22041	1	0	0	OB	120	5593
pos30	K07241	1	0	0	OB	119	5645
pos30	K07642	1	0	0	OB	118	5646
pos30	K05877	1	0	0	OB	117	5647
pos30	K07644	1	0	0	OB	116	5648
pos30	K09470	1	0	0	OB	115	5649
pos30	K10018	1	0	0	OB	114	5650
pos30	K12151	1	0	0	OB	113	5651
pos30	K12299	1	0	0	OB	112	5652
pos30	K13021	1	0	0	OB	111	5653
pos30	K13085	1	0	0	OB	110	5654
pos30	K13637	1	0	0	OB	109	5655
pos30	K15368	1	0	0	OB	108	5656
pos30	K17205	1	0	0	OB	107	5657
pos30	K19734	1	0	0	OB	106	5658
pos30	K21712	1	0	0	OB	105	5659
pos30	K22488	1	0	0	OB	104	5660
pos30	K22504	1	0	0	OB	103	5661
pos30	K22505	1	0	0	OB	102	5662
pos30	K22506	1	0	0	OB	101	5663
pos30	K22507	1	0	0	OB	100	5664
pos30	K22508	1	0	0	OB	99	5665
pos30	K22509	1	0	0	OB	98	5666
pos30	K22512	1	0	0	OB	97	5667
pos30	K00494	1	0	0	OB	96	5725
pos30	K01407	1	0	0	OB	95	5726
pos30	K01781	1	0	0	OB	94	5727
pos30	K02423	1	0	0	OB	93	5728
pos30	K02430	1	0	0	OB	92	5729
pos30	K02464	1	0	0	OB	91	5730
pos30	K02562	1	0	0	OB	90	5731
pos30	K02681	1	0	0	OB	89	5732
pos30	K03220	1	0	0	OB	88	5733
pos30	K03221	1	0	0	OB	87	5734
pos30	K03222	1	0	0	OB	86	5735
pos30	K03227	1	0	0	OB	85	5736
pos30	K03459	1	0	0	OB	84	5737
pos30	K03482	1	0	0	OB	83	5738
pos30	K03712	1	0	0	OB	82	5739
pos30	K03863	1	0	0	OB	81	5740
pos30	K04058	1	0	0	OB	80	5741
pos30	K04067	1	0	0	OB	79	5742
pos30	K04081	1	0	0	OB	78	5743
pos30	K04099	1	0	0	OB	77	5744
pos30	K04101	1	0	0	OB	76	5745
pos30	K05811	1	0	0	OB	75	5746
pos30	K06073	1	0	0	OB	74	5747
pos30	K06074	1	0	0	OB	73	5748
pos30	K06144	1	0	0	OB	72	5749
pos30	K06197	1	0	0	OB	71	5750
pos30	K06858	1	0	0	OB	70	5751
pos30	K06866	1	0	0	OB	69	5752
pos30	K07026	1	0	0	OB	68	5753
pos30	K07312	1	0	0	OB	67	5754
pos30	K07490	1	0	0	OB	66	5755
pos30	K07664	1	0	0	OB	65	5756
pos30	K07689	1	0	0	OB	64	5757
pos30	K07790	1	0	0	OB	63	5758
pos30	K07810	1	0	0	OB	62	5759
pos30	K07811	1	0	0	OB	61	5760
pos30	K08154	1	0	0	OB	60	5761
pos30	K08162	1	0	0	OB	59	5762
pos30	K08170	1	0	0	OB	58	5763
pos30	K08172	1	0	0	OB	57	5764
pos30	K08173	1	0	0	OB	56	5765
pos30	K08227	1	0	0	OB	55	5766
pos30	K08320	1	0	0	OB	54	5767
pos30	K09890	1	0	0	OB	53	5768
pos30	K09896	1	0	0	OB	52	5769
pos30	K09912	1	0	0	OB	51	5770
pos30	K10019	1	0	0	OB	50	5771
pos30	K11922	1	0	0	OB	49	5772
pos30	K11925	1	0	0	OB	48	5773
pos30	K12289	1	0	0	OB	47	5774
pos30	K12945	1	0	0	OB	46	5775
pos30	K12973	1	0	0	OB	45	5776
pos30	K12981	1	0	0	OB	44	5777
pos30	K13060	1	0	0	OB	43	5778
pos30	K13285	1	0	0	OB	42	5779
pos30	K13287	1	0	0	OB	41	5780
pos30	K13308	1	0	0	OB	40	5781
pos30	K13650	1	0	0	OB	39	5782
pos30	K13693	1	0	0	OB	38	5783
pos30	K13918	1	0	0	OB	37	5784
pos30	K13985	1	0	0	OB	36	5785
pos30	K14974	1	0	0	OB	35	5786
pos30	K14979	1	0	0	OB	34	5787
pos30	K15344	1	0	0	OB	33	5788
pos30	K15345	1	0	0	OB	32	5789
pos30	K15346	1	0	0	OB	31	5790
pos30	K15353	1	0	0	OB	30	5791
pos30	K15431	1	0	0	OB	29	5792
pos30	K15545	1	0	0	OB	28	5793
pos30	K16424	1	0	0	OB	27	5794
pos30	K16696	1	0	0	OB	26	5795
pos30	K17206	1	0	0	OB	25	5796
pos30	K17207	1	0	0	OB	24	5797
pos30	K17736	1	0	0	OB	23	5798
pos30	K17743	1	0	0	OB	22	5799
pos30	K18227	1	0	0	OB	21	5800
pos30	K18297	1	0	0	OB	20	5801
pos30	K18316	1	0	0	OB	19	5802
pos30	K18321	1	0	0	OB	18	5803
pos30	K18324	1	0	0	OB	17	5804
pos30	K18326	1	0	0	OB	16	5805
pos30	K18555	1	0	0	OB	15	5806
pos30	K18765	1	0	0	OB	14	5807
pos30	K18983	1	0	0	OB	13	5808
pos30	K18984	1	0	0	OB	12	5809
pos30	K19580	1	0	0	OB	11	5810
pos30	K19775	1	0	0	OB	10	5811
pos30	K19967	1	0	0	OB	9	5812
pos30	K20801	1	0	0	OB	8	5813
pos30	K20881	1	0	0	OB	7	5814
pos30	K22270	1	0	0	OB	6	5815
pos30	K22486	1	0	0	OB	5	5816
pos30	K22487	1	0	0	OB	4	5817
pos30	K22511	1	0	0	OB	3	5818
pos33	K11004	1	0	0	OB	2	3884
pos33	K10697	1	0	0	OB	2	4083
pos33	K02479	1	0	0	OB	2	4123
pos33	K17997	1	0	0	OB	2	4125
pos33	K09139	1	0	0	OB	2	4484
pos33	K09799	1	0	0	OB	2	4485
pos33	K11329	1	0	0	OB	2	4486
pos33	K13273	1	0	0	OB	2	4487
pos33	K15226	1	0	0	OB	2	4488
pos33	K16792	1	0	0	OB	2	4489
pos33	K17245	1	0	0	OB	2	4490
pos33	K13614	1	0	0	OB	2	4653
pos33	K16531	1	0	0	OB	2	4666
pos33	K02659	1	0	0	OB	2	4710
pos33	K13611	1	0	0	OB	2	4762
pos33	K07108	1	0	0	OB	2	4774
pos33	K12056	1	0	0	OB	2	4775
pos33	K15354	1	0	0	OB	2	4776
pos33	K16247	1	0	0	OB	2	4777
pos33	K19668	1	0	0	OB	2	4778
pos33	K20846	1	0	0	OB	2	4779
pos33	K06423	1	0	0	OB	2	4807
pos33	K03794	1	0	0	OB	2	4823
pos33	K07228	1	0	0	OB	2	4824
pos33	K01463	1	0	0	OB	2	4829
pos33	K08984	1	0	0	OB	2	4830
pos33	K15654	1	0	0	OB	2	4831
pos33	K16188	1	0	0	OB	2	4832
pos33	K22133	1	0	0	OB	2	4833
pos33	K13500	1	0	0	OB	2	4887
pos33	K19114	1	0	0	OB	2	4888
pos34	K11004	1	0	0	OB	2	3884
pos34	K10697	1	0	0	OB	2	4083
pos34	K02479	1	0	0	OB	2	4123
pos34	K17997	1	0	0	OB	2	4125
pos34	K09139	1	0	0	OB	2	4484
pos34	K09799	1	0	0	OB	2	4485
pos34	K11329	1	0	0	OB	2	4486
pos34	K13273	1	0	0	OB	2	4487
pos34	K15226	1	0	0	OB	2	4488
pos34	K16792	1	0	0	OB	2	4489
pos34	K17245	1	0	0	OB	2	4490
pos34	K13614	1	0	0	OB	2	4653
pos34	K16531	1	0	0	OB	2	4666
pos34	K02659	1	0	0	OB	2	4710
pos34	K13611	1	0	0	OB	2	4762
pos34	K07108	1	0	0	OB	2	4774
pos34	K12056	1	0	0	OB	2	4775
pos34	K15354	1	0	0	OB	2	4776
pos34	K16247	1	0	0	OB	2	4777
pos34	K19668	1	0	0	OB	2	4778
pos34	K20846	1	0	0	OB	2	4779
pos34	K06423	1	0	0	OB	2	4807
pos34	K03794	1	0	0	OB	2	4823
pos34	K07228	1	0	0	OB	2	4824
pos34	K01463	1	0	0	OB	2	4829
pos34	K08984	1	0	0	OB	2	4830
pos34	K15654	1	0	0	OB	2	4831
pos34	K16188	1	0	0	OB	2	4832
pos34	K22133	1	0	0	OB	2	4833
pos34	K13500	1	0	0	OB	2	4887
pos34	K19114	1	0	0	OB	2	4888
pos35	K11004	1	0	0	OB	2	3884
pos35	K10697	1	0	0	OB	2	4083
pos35	K02479	1	0	0	OB	2	4123
pos35	K17997	1	0	0	OB	2	4125
pos35	K09139	1	0	0	OB	2	4484
pos35	K09799	1	0	0	OB	2	4485
pos35	K11329	1	0	0	OB	2	4486
pos35	K13273	1	0	0	OB	2	4487
pos35	K15226	1	0	0	OB	2	4488
pos35	K16792	1	0	0	OB	2	4489
pos35	K17245	1	0	0	OB	2	4490
pos35	K13614	1	0	0	OB	2	4653
pos35	K16531	1	0	0	OB	2	4666
pos35	K02659	1	0	0	OB	2	4710
pos35	K13611	1	0	0	OB	2	4762
pos35	K07108	1	0	0	OB	2	4774
pos35	K12056	1	0	0	OB	2	4775
pos35	K15354	1	0	0	OB	2	4776
pos35	K16247	1	0	0	OB	2	4777
pos35	K19668	1	0	0	OB	2	4778
pos35	K20846	1	0	0	OB	2	4779
pos35	K06423	1	0	0	OB	2	4807
pos35	K03794	1	0	0	OB	2	4823
pos35	K07228	1	0	0	OB	2	4824
pos35	K01463	1	0	0	OB	2	4829
pos35	K08984	1	0	0	OB	2	4830
pos35	K15654	1	0	0	OB	2	4831
pos35	K16188	1	0	0	OB	2	4832
pos35	K22133	1	0	0	OB	2	4833
pos35	K13500	1	0	0	OB	2	4887
pos35	K19114	1	0	0	OB	2	4888
pos40	K11004	1	0	0	OB	2	3884
pos40	K10697	1	0	0	OB	2	4083
pos40	K02479	1	0	0	OB	2	4123
pos40	K17997	1	0	0	OB	2	4125
pos40	K09139	1	0	0	OB	2	4484
pos40	K09799	1	0	0	OB	2	4485
pos40	K11329	1	0	0	OB	2	4486
pos40	K13273	1	0	0	OB	2	4487
pos40	K15226	1	0	0	OB	2	4488
pos40	K16792	1	0	0	OB	2	4489
pos40	K17245	1	0	0	OB	2	4490
pos40	K13614	1	0	0	OB	2	4653
pos40	K16531	1	0	0	OB	2	4666
pos40	K02659	1	0	0	OB	2	4710
pos40	K13611	1	0	0	OB	2	4762
pos40	K07108	1	0	0	OB	2	4774
pos40	K12056	1	0	0	OB	2	4775
pos40	K15354	1	0	0	OB	2	4776
pos40	K16247	1	0	0	OB	2	4777
pos40	K19668	1	0	0	OB	2	4778
pos40	K20846	1	0	0	OB	2	4779
pos40	K06423	1	0	0	OB	2	4807
pos40	K03794	1	0	0	OB	2	4823
pos40	K07228	1	0	0	OB	2	4824
pos40	K01463	1	0	0	OB	2	4829
pos40	K08984	1	0	0	OB	2	4830
pos40	K15654	1	0	0	OB	2	4831
pos40	K16188	1	0	0	OB	2	4832
pos40	K22133	1	0	0	OB	2	4833
pos40	K13500	1	0	0	OB	2	4887
pos40	K19114	1	0	0	OB	2	4888
pos41	K11004	1	0	0	OB	2	3884
pos41	K10697	1	0	0	OB	2	4083
pos41	K02479	1	0	0	OB	2	4123
pos41	K17997	1	0	0	OB	2	4125
pos41	K09139	1	0	0	OB	2	4484
pos41	K09799	1	0	0	OB	2	4485
pos41	K11329	1	0	0	OB	2	4486
pos41	K13273	1	0	0	OB	2	4487
pos41	K15226	1	0	0	OB	2	4488
pos41	K16792	1	0	0	OB	2	4489
pos41	K17245	1	0	0	OB	2	4490
pos41	K13614	1	0	0	OB	2	4653
pos41	K16531	1	0	0	OB	2	4666
pos41	K02659	1	0	0	OB	2	4710
pos41	K13611	1	0	0	OB	2	4762
pos41	K07108	1	0	0	OB	2	4774
pos41	K12056	1	0	0	OB	2	4775
pos41	K15354	1	0	0	OB	2	4776
pos41	K16247	1	0	0	OB	2	4777
pos41	K19668	1	0	0	OB	2	4778
pos41	K20846	1	0	0	OB	2	4779
pos41	K06423	1	0	0	OB	2	4807
pos41	K03794	1	0	0	OB	2	4823
pos41	K07228	1	0	0	OB	2	4824
pos41	K01463	1	0	0	OB	2	4829
pos41	K08984	1	0	0	OB	2	4830
pos41	K15654	1	0	0	OB	2	4831
pos41	K16188	1	0	0	OB	2	4832
pos41	K22133	1	0	0	OB	2	4833
pos41	K13500	1	0	0	OB	2	4887
pos41	K19114	1	0	0	OB	2	4888
pos42	K11004	1	0	0	OB	2	3884
pos42	K10697	1	0	0	OB	2	4083
pos42	K02479	1	0	0	OB	2	4123
pos42	K17997	1	0	0	OB	2	4125
pos42	K09139	1	0	0	OB	2	4484
pos42	K09799	1	0	0	OB	2	4485
pos42	K11329	1	0	0	OB	2	4486
pos42	K13273	1	0	0	OB	2	4487
pos42	K15226	1	0	0	OB	2	4488
pos42	K16792	1	0	0	OB	2	4489
pos42	K17245	1	0	0	OB	2	4490
pos42	K13614	1	0	0	OB	2	4653
pos42	K16531	1	0	0	OB	2	4666
pos42	K02659	1	0	0	OB	2	4710
pos42	K13611	1	0	0	OB	2	4762
pos42	K07108	1	0	0	OB	2	4774
pos42	K12056	1	0	0	OB	2	4775
pos42	K15354	1	0	0	OB	2	4776
pos42	K16247	1	0	0	OB	2	4777
pos42	K19668	1	0	0	OB	2	4778
pos42	K20846	1	0	0	OB	2	4779
pos42	K06423	1	0	0	OB	2	4807
pos42	K03794	1	0	0	OB	2	4823
pos42	K07228	1	0	0	OB	2	4824
pos42	K01463	1	0	0	OB	2	4829
pos42	K08984	1	0	0	OB	2	4830
pos42	K15654	1	0	0	OB	2	4831
pos42	K16188	1	0	0	OB	2	4832
pos42	K22133	1	0	0	OB	2	4833
pos42	K13500	1	0	0	OB	2	4887
pos42	K19114	1	0	0	OB	2	4888
pos43	K11004	1	0	0	OB	2	3884
pos43	K10697	1	0	0	OB	2	4083
pos43	K02479	1	0	0	OB	2	4123
pos43	K17997	1	0	0	OB	2	4125
pos43	K09139	1	0	0	OB	2	4484
pos43	K09799	1	0	0	OB	2	4485
pos43	K11329	1	0	0	OB	2	4486
pos43	K13273	1	0	0	OB	2	4487
pos43	K15226	1	0	0	OB	2	4488
pos43	K16792	1	0	0	OB	2	4489
pos43	K17245	1	0	0	OB	2	4490
pos43	K13614	1	0	0	OB	2	4653
pos43	K16531	1	0	0	OB	2	4666
pos43	K02659	1	0	0	OB	2	4710
pos43	K13611	1	0	0	OB	2	4762
pos43	K07108	1	0	0	OB	2	4774
pos43	K12056	1	0	0	OB	2	4775
pos43	K15354	1	0	0	OB	2	4776
pos43	K16247	1	0	0	OB	2	4777
pos43	K19668	1	0	0	OB	2	4778
pos43	K20846	1	0	0	OB	2	4779
pos43	K06423	1	0	0	OB	2	4807
pos43	K03794	1	0	0	OB	2	4823
pos43	K07228	1	0	0	OB	2	4824
pos43	K01463	1	0	0	OB	2	4829
pos43	K08984	1	0	0	OB	2	4830
pos43	K15654	1	0	0	OB	2	4831
pos43	K16188	1	0	0	OB	2	4832
pos43	K22133	1	0	0	OB	2	4833
pos43	K13500	1	0	0	OB	2	4887
pos43	K19114	1	0	0	OB	2	4888
pos46	K11004	1	0	0	OB	2	3884
pos46	K10697	1	0	0	OB	2	4083
pos46	K02479	1	0	0	OB	2	4123
pos46	K17997	1	0	0	OB	2	4125
pos46	K09139	1	0	0	OB	2	4484
pos46	K09799	1	0	0	OB	2	4485
pos46	K11329	1	0	0	OB	2	4486
pos46	K13273	1	0	0	OB	2	4487
pos46	K15226	1	0	0	OB	2	4488
pos46	K16792	1	0	0	OB	2	4489
pos46	K17245	1	0	0	OB	2	4490
pos46	K13614	1	0	0	OB	2	4653
pos46	K16531	1	0	0	OB	2	4666
pos46	K02659	1	0	0	OB	2	4710
pos46	K13611	1	0	0	OB	2	4762
pos46	K07108	1	0	0	OB	2	4774
pos46	K12056	1	0	0	OB	2	4775
pos46	K15354	1	0	0	OB	2	4776
pos46	K16247	1	0	0	OB	2	4777
pos46	K19668	1	0	0	OB	2	4778
pos46	K20846	1	0	0	OB	2	4779
pos46	K06423	1	0	0	OB	2	4807
pos46	K03794	1	0	0	OB	2	4823
pos46	K07228	1	0	0	OB	2	4824
pos46	K01463	1	0	0	OB	2	4829
pos46	K08984	1	0	0	OB	2	4830
pos46	K15654	1	0	0	OB	2	4831
pos46	K16188	1	0	0	OB	2	4832
pos46	K22133	1	0	0	OB	2	4833
pos46	K13500	1	0	0	OB	2	4887
pos46	K19114	1	0	0	OB	2	4888
pos95	K11004	1	0	0	OB	2	3884
pos95	K10697	1	0	0	OB	2	4083
pos95	K02479	1	0	0	OB	2	4123
pos95	K17997	1	0	0	OB	2	4125
pos95	K09139	1	0	0	OB	2	4484
pos95	K09799	1	0	0	OB	2	4485
pos95	K11329	1	0	0	OB	2	4486
pos95	K13273	1	0	0	OB	2	4487
pos95	K15226	1	0	0	OB	2	4488
pos95	K16792	1	0	0	OB	2	4489
pos95	K17245	1	0	0	OB	2	4490
pos95	K13614	1	0	0	OB	2	4653
pos95	K16531	1	0	0	OB	2	4666
pos95	K02659	1	0	0	OB	2	4710
pos95	K13611	1	0	0	OB	2	4762
pos95	K07108	1	0	0	OB	2	4774
pos95	K12056	1	0	0	OB	2	4775
pos95	K15354	1	0	0	OB	2	4776
pos95	K16247	1	0	0	OB	2	4777
pos95	K19668	1	0	0	OB	2	4778
pos95	K20846	1	0	0	OB	2	4779
pos95	K06423	1	0	0	OB	2	4807
pos95	K03794	1	0	0	OB	2	4823
pos95	K07228	1	0	0	OB	2	4824
pos95	K01463	1	0	0	OB	2	4829
pos95	K08984	1	0	0	OB	2	4830
pos95	K15654	1	0	0	OB	2	4831
pos95	K16188	1	0	0	OB	2	4832
pos95	K22133	1	0	0	OB	2	4833
pos95	K13500	1	0	0	OB	2	4887
pos95	K19114	1	0	0	OB	2	4888
neg3	K06334	-0.895604	3.5e-05	0.036483	OB	171	1348
neg3	K06333	-0.895604	3.5e-05	0.036483	OB	171	1444
neg3	K06383	-0.901099	2.6e-05	0.027839	OB	171	1465
neg3	K01567	-0.901099	2.6e-05	0.027839	OB	171	1607
neg3	K08981	-0.906593	1.9e-05	0.020673	OB	169	2640
neg7	K02396	-0.895604	3.5e-05	0.036483	OB	177	1726
neg7	K07306	-0.89011	4.6e-05	0.047369	OB	181	2900
neg7	K15471	-0.899588	2.8e-05	0.030081	OB	174	3228
neg19	K16264	0.901099	2.6e-05	0.027839	OB	170	1866
neg25	K03658	0.89011	4.6e-05	0.047369	OB	180	2912
neg34	K02077	0.906593	1.9e-05	0.020673	OB	168	2100
neg34	K18353	0.906593	1.9e-05	0.020673	OB	167	2139
neg34	K19577	0.93956	2e-06	0.002061	OB	163	2622
neg34	K06999	0.934066	3e-06	0.003281	OB	163	2632
neg34	K18955	0.945055	1e-06	0.001254	OB	165	2641
neg34	K03293	0.89011	4.6e-05	0.047369	OB	167	2681
neg34	K21688	0.945055	1e-06	0.001254	OB	164	2735
neg34	K07768	0.945055	1e-06	0.001254	OB	164	2738
neg34	K22306	0.923077	7e-06	0.007407	OB	165	2749
neg34	K13288	0.93956	2e-06	0.002061	OB	163	2840
neg34	K16235	0.961538	0	0.000185	OB	163	2844
neg34	K01354	0.945055	1e-06	0.001254	OB	163	2915
neg34	K10805	0.934066	3e-06	0.003281	OB	163	2921
neg34	K06191	0.945055	1e-06	0.001254	OB	163	2922
neg34	K08369	0.895604	3.5e-05	0.036483	OB	176	2925
neg34	K20859	0.923077	7e-06	0.007407	OB	164	2977
neg34	K11788	0.917582	1e-05	0.010676	OB	167	2986
neg34	K07230	0.923077	7e-06	0.007407	OB	164	2998
neg34	K08168	0.956044	0	0.000381	OB	164	3009
neg34	K02438	0.895604	3.5e-05	0.036483	OB	167	3021
neg34	K17067	0.928571	5e-06	0.005033	OB	164	3024
neg34	K14215	0.895604	3.5e-05	0.036483	OB	167	3026
neg34	K21273	0.895604	3.5e-05	0.036483	OB	167	3027
neg34	K07503	0.93956	2e-06	0.002061	OB	165	3028
neg34	K07243	0.945055	1e-06	0.001254	OB	163	3029
neg34	K02532	0.89011	4.6e-05	0.047369	OB	176	3033
neg34	K08776	0.93956	2e-06	0.002061	OB	165	3039
neg34	K16148	0.923077	7e-06	0.007407	OB	165	3041
neg34	K09009	0.945055	1e-06	0.001254	OB	164	3042
neg34	K07442	0.945055	1e-06	0.001254	OB	164	3043
neg34	K11263	0.93956	2e-06	0.002061	OB	165	3044
neg34	K18567	0.945055	1e-06	0.001254	OB	163	3045
neg34	K01389	0.93956	2e-06	0.002061	OB	165	3046
neg34	K03727	0.93956	2e-06	0.002061	OB	165	3047
neg34	K07177	0.93956	2e-06	0.002061	OB	165	3048
neg34	K13527	0.93956	2e-06	0.002061	OB	165	3049
neg34	K13571	0.93956	2e-06	0.002061	OB	165	3050
neg34	K20814	0.93956	2e-06	0.002061	OB	165	3051
neg34	K11533	0.923077	7e-06	0.007407	OB	165	3053
neg34	K11732	0.923077	7e-06	0.007407	OB	165	3054
neg34	K13570	0.923077	7e-06	0.007407	OB	165	3055
neg34	K06048	0.912088	1.4e-05	0.01504	OB	165	3138
neg35	K11102	0.895604	3.5e-05	0.036483	OB	178	3706
neg36	K05306	-0.922095	7e-06	0.007915	OB	166	1764
neg36	K07101	-0.899809	2.8e-05	0.029776	OB	173	2764

## Sheet: N_Net
modularity(g, louvain_communities$membership)
0.142316
centralization
0.143796
betweeness
code	hub
pos84	15125
neg34	15125
pos73	12508
pos48	1485.64
pos49	1485.64
pos50	1485.64
pos54	1485.64
pos59	1485.64
pos61	1485.64
pos63	1485.64
pos65	1485.64
pos66	1485.64
pos71	1485.64
pos72	1485.64
pos75	1485.64
pos76	1485.64
pos80	1485.64
pos83	1485.64
pos85	1485.64
pos87	1485.64
pos88	1485.64
neg35	1303.64
pos53	336
pos70	336
pos78	336
pos81	336
K02236	91.7417
K18574	78.8469
pos58	28
K02682	25.8043
K07262	25.8043
K15268	25.8043
K06609	25.8043
K05804	25.8043
K09921	25.8043
K15461	25.8043
K05874	25.8043
K06006	25.8043
K05517	25.8043
K19230	25.8043
K09824	25.8043
K07345	25.8043
K09476	25.8043
K10014	25.8043
K14062	25.8043
K07640	25.8043
K07662	25.8043
K07687	25.8043
K08070	25.8043
K09996	25.8043
K12961	25.8043
K13634	25.8043
K18800	25.8043
K19227	25.8043
K19229	25.8043
K03468	25.8043
K11685	25.8043
K12975	25.8043
K11892	25.8043
K11906	25.8043
K09475	25.8043
K01766	25.8043
K02402	25.8043
K02403	25.8043
K06205	25.8043
K07346	25.8043
K10013	25.8043
K12974	25.8043
K00299	25.8043
K00032	25.8043
K00322	25.8043
K00840	25.8043
K01146	25.8043
K01175	25.8043
K01521	25.8043
K02344	25.8043
K02345	25.8043
K02442	25.8043
K02485	25.8043
K02495	25.8043
K02504	25.8043
K02505	25.8043
K02680	25.8043
K02686	25.8043
K02742	25.8043
K02846	25.8043
K02853	25.8043
K03181	25.8043
K03184	25.8043
K03214	25.8043
K03366	25.8043
K03516	25.8043
K03557	25.8043
K03576	25.8043
K03632	25.8043
K03633	25.8043
K03645	25.8043
K03674	25.8043
K03675	25.8043
K03690	25.8043
K03747	25.8043
K03764	25.8043
K03777	25.8043
K03804	25.8043
K03807	25.8043
K03837	25.8043
K03840	25.8043
K03981	25.8043
K04062	25.8043
K04064	25.8043
K04753	25.8043
K04775	25.8043
K05368	25.8043
K05501	25.8043
K05594	25.8043
K05790	25.8043
K05835	25.8043
K05839	25.8043
K05997	25.8043
K06141	25.8043
K06149	25.8043
K06176	25.8043
K06219	25.8043
K06957	25.8043
K07070	25.8043
K07186	25.8043
K07225	25.8043
K07229	25.8043
K07236	25.8043
K07237	25.8043
K07268	25.8043
K07269	25.8043
K07285	25.8043
K07286	25.8043
K07637	25.8043
K07639	25.8043
K07643	25.8043
K07660	25.8043
K07661	25.8043
K07676	25.8043
K07677	25.8043
K07751	25.8043
K07771	25.8043
K07773	25.8043
K07788	25.8043
K07789	25.8043
K07806	25.8043
K08160	25.8043
K08163	25.8043
K08682	25.8043
K08993	25.8043
K09801	25.8043
K09892	25.8043
K09893	25.8043
K09894	25.8043
K09898	25.8043
K09901	25.8043
K09904	25.8043
K09906	25.8043
K09907	25.8043
K09908	25.8043
K09910	25.8043
K09911	25.8043
K09916	25.8043
K09917	25.8043
K09920	25.8043
K09958	25.8043
K09997	25.8043
K09999	25.8043
K10000	25.8043
K10015	25.8043
K10016	25.8043
K10017	25.8043
K10024	25.8043
K10748	25.8043
K11107	25.8043
K11258	25.8043
K11474	25.8043
K11736	25.8043
K11926	25.8043
K11929	25.8043
K12147	25.8043
K12148	25.8043
K12149	25.8043
K12525	25.8043
K12582	25.8043
K12963	25.8043
K13053	25.8043
K13301	25.8043
K13635	25.8043
K13892	25.8043
K14052	25.8043
K14159	25.8043
K14762	25.8043
K15396	25.8043
K15536	25.8043
K15548	25.8043
K15723	25.8043
K15974	25.8043
K16322	25.8043
K16693	25.8043
K16842	25.8043
K18141	25.8043
K18552	25.8043
K18590	25.8043
K18850	25.8043
K19000	25.8043
K19162	25.8043
K19226	25.8043
K19228	25.8043
K19303	25.8043
K19416	25.8043
K19610	25.8043
K19803	25.8043
K19810	25.8043
K20256	25.8043
K21135	25.8043
K21695	25.8043
K21698	25.8043
K22105	25.8043
K22478	25.8043
K00839	25.8043
K00892	25.8043
K01851	25.8043
K02362	25.8043
K02623	25.8043
K02625	25.8043
K03119	25.8043
K03288	25.8043
K03472	25.8043
K03757	25.8043
K03835	25.8043
K03897	25.8043
K03971	25.8043
K04044	25.8043
K04082	25.8043
K04103	25.8043
K05526	25.8043
K05984	25.8043
K06159	25.8043
K06169	25.8043
K06202	25.8043
K08100	25.8043
K08994	25.8043
K09712	25.8043
K10678	25.8043
K11106	25.8043
K11905	25.8043
K11910	25.8043
K11911	25.8043
K12686	25.8043
K12957	25.8043
K13408	25.8043
K13409	25.8043
K13631	25.8043
K14057	25.8043
K14588	25.8043
K15540	25.8043
K16839	25.8043
K16840	25.8043
K17737	25.8043
K17938	25.8043
K19611	25.8043
K20956	25.8043
K21021	25.8043
K21087	25.8043
K21974	25.8043
K21975	25.8043
K21976	25.8043
pos19	25.3338
K01058	23.6634
pos86	21
K11183	20.0344
K14055	20.0344
K08137	20.0344
K11903	20.0344
K03745	20.0344
K04774	20.0344
K07113	20.0344
K03808	20.0344
K01150	20.0344
K02521	20.0344
K05803	20.0344
K03746	20.0344
K11893	20.0344
K11895	20.0344
K11896	20.0344
K11900	20.0344
K11901	20.0344
K09136	20.0344
K02399	20.0344
K00631	20.0344
K00998	20.0344
K01141	20.0344
K01525	20.0344
K02494	20.0344
K03112	20.0344
K03414	20.0344
K03528	20.0344
K03573	20.0344
K03591	20.0344
K03597	20.0344
K03600	20.0344
K03607	20.0344
K03683	20.0344
K04770	20.0344
K05590	20.0344
K05851	20.0344
K06078	20.0344
K06080	20.0344
K07121	20.0344
K07153	20.0344
K07184	20.0344
K07235	20.0344
K07287	20.0344
K07323	20.0344
K07740	20.0344
K08312	20.0344
K09857	20.0344
K09889	20.0344
K09891	20.0344
K09895	20.0344
K09897	20.0344
K09899	20.0344
K09902	20.0344
K10763	20.0344
K16066	20.0344
K18657	20.0344
K18778	20.0344
K19235	20.0344
K00007	20.0344
K02317	20.0344
K11897	20.0344
K11902	20.0344
K11907	20.0344
K05809	20.0344
pos21	17.4747
K00318	15.9118
pos6	15
pos33	12.7984
pos41	11.3185
K15579	11.194
neg17	9.41331
pos14	8.25997
pos74	6
pos7	5
K13019	4.01546
pos10	3.61788
K19091	3
pos5	1.27719
pos13	1.27719
pos28	1.27719
pos31	1.27719
pos4	1
pos27	1
K17218	0.820783
neg19	0.674603
K00116	0.614458
K07264	0.614458
K01252	0.614458
K02364	0.614458
K12238	0.614458
K12541	0.614458
K12542	0.614458
K12543	0.614458
K19587	0.614458
K17713	0.00310559
K03586	0.00310559
K06192	0.00310559
K01147	0.00310559
K03582	0.00310559
K02170	0.00310559
K03554	0.00310559
K03583	0.00310559
K09158	0.00310559
K03598	0.00310559
K20945	0.00310559
K06151	0.00310559
K06152	0.00310559
K11391	0.00310559
K09913	0.00310559
K14287	0.00310559
K08324	0.00310559
pos2	0
pos11	0
pos30	0
pos35	0
pos43	0
pos77	0
neg1	0
neg11	0
neg16	0
neg18	0
K14989	0
K02752	0
K02753	0
K03296	0
K07665	0
K07552	0
K09939	0
K03444	0
K00064	0
K08218	0
K07139	0
K16783	0
K05396	0
K07110	0
K11734	0
K13014	0
K04065	0
K03275	0
K03278	0
K17489	0
K05875	0
K02439	0
K16929	0
K05587	0
K21023	0
K06968	0
K03720	0
K01713	0
K12430	0
K14459	0
K15045	0
K02167	0
K02336	0
K10011	0
K00187	0
K03219	0
K08077	0
K00188	0
K00650	0
K02670	0
K02848	0
K07589	0
K09744	0
K11022	0
K11442	0
K16919	0
K18076	0
K18145	0
K18295	0
K20011	0
K21970	0
K22318	0
K01582	0
K02099	0
K06951	0
K14080	0
K09774	0
K10979	0
K00356	0
K00329	0
K14591	0
K11961	0
K02192	0
K05362	0
K05812	0

## Sheet: OW_Net
modularity(g, louvain_communities$membership)
0.294498
centralization
0.208055
betweeness
code	hub
pos30	770
pos43	770
pos87	28
pos24	21
pos66	1
K11635	1
K12071	0.0178571
K13795	0.0178571
K13770	0.0178571
K15976	0.0178571
K04065	0.0178571
K16435	0.0178571
K16176	0.0178571
K08482	0.0178571
K00584	0.0178571
K04037	0.0178571
K21901	0.0178571
K22103	0.0178571
K05875	0.0178571
K02439	0.0178571
K02490	0.0178571
K02550	0.0178571
K07710	0.0178571
K08982	0.0178571
K02672	0.0178571
K05830	0.0178571
K11923	0.0178571
K07241	0.0178571
K07642	0.0178571
K00442	0.0178571
K01365	0.0178571
K01371	0.0178571
K02239	0.0178571
K02347	0.0178571
K03403	0.0178571
K04073	0.0178571
K05575	0.0178571
K05578	0.0178571
K05580	0.0178571
K06299	0.0178571
K06425	0.0178571
K07041	0.0178571
K07063	0.0178571
K07669	0.0178571
K07673	0.0178571
K08097	0.0178571
K08221	0.0178571
K09122	0.0178571
K09388	0.0178571
K09776	0.0178571
K11180	0.0178571
K11181	0.0178571
K11779	0.0178571
K14126	0.0178571
K14128	0.0178571
K15834	0.0178571
K15836	0.0178571
K18123	0.0178571
K19085	0.0178571
K19578	0.0178571
K21555	0.0178571
K22226	0.0178571
pos23	0
pos72	0
pos79	0
pos93	0
pos95	0
K01154	0
K15342	0
K09951	0
K01182	0
K05795	0
K08279	0
K18650	0
K16214	0
K18830	0
K07540	0
K00754	0
K10227	0
K11735	0
K12954	0
K14956	0
K16237	0
K18230	0
K20901	0
K20902	0
K09133	0

## Sheet: OB_Net
modularity(g, louvain_communities$membership)
0.492354
centralization
0.340998
betweeness
code	hub
pos30	14196
neg34	861
pos4	31
pos5	31
pos11	31
pos16	31
pos25	31
pos26	31
pos33	31
pos34	31
pos35	31
pos40	31
pos41	31
pos42	31
pos43	31
pos46	31
pos95	31
pos2	10
neg3	10
K11004	3.3871
K10697	3.3871
K02479	3.3871
K17997	3.3871
K09139	3.3871
K09799	3.3871
K11329	3.3871
K13273	3.3871
K15226	3.3871
K16792	3.3871
K17245	3.3871
K13614	3.3871
K16531	3.3871
K02659	3.3871
K13611	3.3871
K07108	3.3871
K12056	3.3871
K15354	3.3871
K16247	3.3871
K19668	3.3871
K20846	3.3871
K06423	3.3871
K03794	3.3871
K07228	3.3871
K01463	3.3871
K08984	3.3871
K15654	3.3871
K16188	3.3871
K22133	3.3871
K13500	3.3871
K19114	3.3871
neg7	3
neg36	1
pos9	0
pos10	0
pos18	0
neg19	0
neg25	0
neg35	0
K08589	0
K03207	0
K00186	0
K13530	0
K20847	0
K11719	0
K07746	0
K03475	0
K21303	0
K03829	0
K06991	0
K08964	0
K08967	0
K09880	0
K06222	0
K10238	0
K12071	0
K13795	0
K00246	0
K00247	0
K01682	0
K09909	0
K11750	0
K01136	0
K02024	0
K02079	0
K03195	0
K03314	0
K06198	0
K09938	0
K10109	0
K10941	0
K10942	0
K11211	0
K11912	0
K12252	0
K12982	0
K16077	0
K16346	0
K19516	0
K20542	0
K20954	0
K21217	0
K21218	0
K21512	0
K21637	0
K22292	0
K07715	0
K00148	0
K01085	0
K00486	0
K16348	0
K21826	0
K09161	0
K03603	0
K03225	0
K03226	0
K03230	0
K08194	0
K22041	0
K07241	0
K07642	0
K05877	0
K07644	0
K09470	0
K10018	0
K12151	0
K12299	0
K13021	0
K13085	0
K13637	0
K15368	0
K17205	0
K19734	0
K21712	0
K22488	0
K22504	0
K22505	0
K22506	0
K22507	0
K22508	0
K22509	0
K22512	0
K00494	0
K01407	0
K01781	0
K02423	0
K02430	0
K02464	0
K02562	0
K02681	0
K03220	0
K03221	0
K03222	0
K03227	0
K03459	0
K03482	0
K03712	0
K03863	0
K04058	0
K04067	0
K04081	0
K04099	0
K04101	0
K05811	0
K06073	0
K06074	0
K06144	0
K06197	0
K06858	0
K06866	0
K07026	0
K07312	0
K07490	0
K07664	0
K07689	0
K07790	0
K07810	0
K07811	0
K08154	0
K08162	0
K08170	0
K08172	0
K08173	0
K08227	0
K08320	0
K09890	0
K09896	0
K09912	0
K10019	0
K11922	0
K11925	0
K12289	0
K12945	0
K12973	0
K12981	0
K13060	0
K13285	0
K13287	0
K13308	0
K13650	0
K13693	0
K13918	0
K13985	0
K14974	0
K14979	0
K15344	0
K15345	0
K15346	0
K15353	0
K15431	0
K15545	0
K16424	0
K16696	0
K17206	0
K17207	0
K17736	0
K17743	0
K18227	0
K18297	0
K18316	0
K18321	0
K18324	0
K18326	0
K18555	0
K18765	0
K18983	0
K18984	0
K19580	0
K19775	0
K19967	0
K20801	0
K20881	0
K22270	0
K22486	0
K22487	0
K22511	0
K06334	0
K06333	0
K06383	0
K01567	0
K08981	0
K02396	0
K07306	0
K15471	0
K16264	0
K03658	0
K02077	0
K18353	0
K19577	0
K06999	0
K18955	0
K03293	0
K21688	0
K07768	0
K22306	0
K13288	0
K16235	0
K01354	0
K10805	0
K06191	0
K08369	0
K20859	0
K11788	0
K07230	0
K08168	0
K02438	0
K17067	0
K14215	0
K21273	0
K07503	0
K07243	0
K02532	0
K08776	0
K16148	0
K09009	0
K07442	0
K11263	0
K18567	0
K01389	0
K03727	0
K07177	0
K13527	0
K13571	0
K20814	0
K11533	0
K11732	0
K13570	0
K06048	0
K11102	0
K05306	0
K07101	0
