# Supplementary material for: Gut microbiome and fecal metabolite profiles in obese school-aged children from Northern Thailand
Source: Front Microbiol. 2025 Sep 11;16:1657839. doi: 10.3389/fmicb.2025.1657839 (PMC12461226; doi:10.3389/fmicb.2025.1657839)
Supplement: Supplementary file 13 [file Table_9.XLSX]

## Sheet: N_Sig_Cluster
cluster_rank	cluster_X	best_adjusted_pvalue	cluster_Y
1	pos58	0	K06213|Barnesiella.4
1	pos58	0	K07289|Barnesiella.4
1	pos58	0	K11741|Barnesiella.4
2	pos52	0	K06213|Incertae_Sedis.42
2	pos52	0	K06213|Faecalibacterium.18
2	pos52	0	K06213|UCG-005.7
2	pos52	0	K06213|Faecalibacterium.7
2	pos52	0	K06213|NK4A214_group.1
2	pos52	0	K00332|Megamonas.1
2	pos52	0	K11741|Leyella.17
2	neg35	0	K06213|Incertae_Sedis.42
2	neg35	0	K06213|Faecalibacterium.18
2	neg35	0	K06213|UCG-005.7
2	neg35	0	K06213|Faecalibacterium.7
2	neg35	0	K06213|NK4A214_group.1
2	neg35	0	K00332|Megamonas.1
2	neg35	0	K11741|Leyella.17
2	pos73	0	K06213|Incertae_Sedis.42
2	pos73	0	K06213|Faecalibacterium.18
2	pos73	0	K06213|UCG-005.7
2	pos73	0	K06213|Faecalibacterium.7
2	pos73	0	K06213|NK4A214_group.1
2	pos73	0	K00332|Megamonas.1
2	pos73	0	K11741|Leyella.17
2	pos88	0	K06213|Incertae_Sedis.42
2	pos88	0	K06213|Faecalibacterium.18
2	pos88	0	K06213|UCG-005.7
2	pos88	0	K06213|Faecalibacterium.7
2	pos88	0	K06213|NK4A214_group.1
2	pos88	0	K00332|Megamonas.1
2	pos88	0	K11741|Leyella.17
2	pos87	0	K06213|Incertae_Sedis.42
2	pos87	0	K06213|Faecalibacterium.18
2	pos87	0	K06213|UCG-005.7
2	pos87	0	K06213|Faecalibacterium.7
2	pos87	0	K06213|NK4A214_group.1
2	pos87	0	K00332|Megamonas.1
2	pos87	0	K11741|Leyella.17
2	pos85	0	K06213|Incertae_Sedis.42
2	pos85	0	K06213|Faecalibacterium.18
2	pos85	0	K06213|UCG-005.7
2	pos85	0	K06213|Faecalibacterium.7
2	pos85	0	K06213|NK4A214_group.1
2	pos85	0	K00332|Megamonas.1
2	pos85	0	K11741|Leyella.17
2	pos83	0	K06213|Incertae_Sedis.42
2	pos83	0	K06213|Faecalibacterium.18
2	pos83	0	K06213|UCG-005.7
2	pos83	0	K06213|Faecalibacterium.7
2	pos83	0	K06213|NK4A214_group.1
2	pos83	0	K00332|Megamonas.1
2	pos83	0	K11741|Leyella.17
2	pos80	0	K06213|Incertae_Sedis.42
2	pos80	0	K06213|Faecalibacterium.18
2	pos80	0	K06213|UCG-005.7
2	pos80	0	K06213|Faecalibacterium.7
2	pos80	0	K06213|NK4A214_group.1
2	pos80	0	K00332|Megamonas.1
2	pos80	0	K11741|Leyella.17
2	pos76	0	K06213|Incertae_Sedis.42
2	pos76	0	K06213|Faecalibacterium.18
2	pos76	0	K06213|UCG-005.7
2	pos76	0	K06213|Faecalibacterium.7
2	pos76	0	K06213|NK4A214_group.1
2	pos76	0	K00332|Megamonas.1
2	pos76	0	K11741|Leyella.17
2	pos75	0	K06213|Incertae_Sedis.42
2	pos75	0	K06213|Faecalibacterium.18
2	pos75	0	K06213|UCG-005.7
2	pos75	0	K06213|Faecalibacterium.7
2	pos75	0	K06213|NK4A214_group.1
2	pos75	0	K00332|Megamonas.1
2	pos75	0	K11741|Leyella.17
2	pos72	0	K06213|Incertae_Sedis.42
2	pos72	0	K06213|Faecalibacterium.18
2	pos72	0	K06213|UCG-005.7
2	pos72	0	K06213|Faecalibacterium.7
2	pos72	0	K06213|NK4A214_group.1
2	pos72	0	K00332|Megamonas.1
2	pos72	0	K11741|Leyella.17
2	pos71	0	K06213|Incertae_Sedis.42
2	pos71	0	K06213|Faecalibacterium.18
2	pos71	0	K06213|UCG-005.7
2	pos71	0	K06213|Faecalibacterium.7
2	pos71	0	K06213|NK4A214_group.1
2	pos71	0	K00332|Megamonas.1
2	pos71	0	K11741|Leyella.17
2	pos66	0	K06213|Incertae_Sedis.42
2	pos66	0	K06213|Faecalibacterium.18
2	pos66	0	K06213|UCG-005.7
2	pos66	0	K06213|Faecalibacterium.7
2	pos66	0	K06213|NK4A214_group.1
2	pos66	0	K00332|Megamonas.1
2	pos66	0	K11741|Leyella.17
2	pos65	0	K06213|Incertae_Sedis.42
2	pos65	0	K06213|Faecalibacterium.18
2	pos65	0	K06213|UCG-005.7
2	pos65	0	K06213|Faecalibacterium.7
2	pos65	0	K06213|NK4A214_group.1
2	pos65	0	K00332|Megamonas.1
2	pos65	0	K11741|Leyella.17
2	pos63	0	K06213|Incertae_Sedis.42
2	pos63	0	K06213|Faecalibacterium.18
2	pos63	0	K06213|UCG-005.7
2	pos63	0	K06213|Faecalibacterium.7
2	pos63	0	K06213|NK4A214_group.1
2	pos63	0	K00332|Megamonas.1
2	pos63	0	K11741|Leyella.17
2	pos61	0	K06213|Incertae_Sedis.42
2	pos61	0	K06213|Faecalibacterium.18
2	pos61	0	K06213|UCG-005.7
2	pos61	0	K06213|Faecalibacterium.7
2	pos61	0	K06213|NK4A214_group.1
2	pos61	0	K00332|Megamonas.1
2	pos61	0	K11741|Leyella.17
2	pos59	0	K06213|Incertae_Sedis.42
2	pos59	0	K06213|Faecalibacterium.18
2	pos59	0	K06213|UCG-005.7
2	pos59	0	K06213|Faecalibacterium.7
2	pos59	0	K06213|NK4A214_group.1
2	pos59	0	K00332|Megamonas.1
2	pos59	0	K11741|Leyella.17
2	pos54	0	K06213|Incertae_Sedis.42
2	pos54	0	K06213|Faecalibacterium.18
2	pos54	0	K06213|UCG-005.7
2	pos54	0	K06213|Faecalibacterium.7
2	pos54	0	K06213|NK4A214_group.1
2	pos54	0	K00332|Megamonas.1
2	pos54	0	K11741|Leyella.17
2	pos50	0	K06213|Incertae_Sedis.42
2	pos50	0	K06213|Faecalibacterium.18
2	pos50	0	K06213|UCG-005.7
2	pos50	0	K06213|Faecalibacterium.7
2	pos50	0	K06213|NK4A214_group.1
2	pos50	0	K00332|Megamonas.1
2	pos50	0	K11741|Leyella.17
2	pos48	0	K06213|Incertae_Sedis.42
2	pos48	0	K06213|Faecalibacterium.18
2	pos48	0	K06213|UCG-005.7
2	pos48	0	K06213|Faecalibacterium.7
2	pos48	0	K06213|NK4A214_group.1
2	pos48	0	K00332|Megamonas.1
2	pos48	0	K11741|Leyella.17
2	pos49	0	K06213|Incertae_Sedis.42
2	pos49	0	K06213|Faecalibacterium.18
2	pos49	0	K06213|UCG-005.7
2	pos49	0	K06213|Faecalibacterium.7
2	pos49	0	K06213|NK4A214_group.1
2	pos49	0	K00332|Megamonas.1
2	pos49	0	K11741|Leyella.17
3	pos73	9.35131e-22	K06213|NK4A214_group.2
4	pos73	0.000596507	K06213|Defluviitaleaceae_UCG-011.1
4	pos73	0.000596507	K06213|Monoglobus.2
4	pos73	0.000596507	K06213|Gemmiger.1
4	pos73	0.000596507	K06213|Incertae_Sedis.40
4	pos73	0.000596507	K07004|Incertae_Sedis.4
4	pos73	0.000596507	K06213|Incertae_Sedis.33
5	pos1	0.020059	K06213|Barnesiella.4
5	pos1	0.020059	K07289|Barnesiella.4
5	pos1	0.020059	K11741|Barnesiella.4
6	pos78	0.020059	K06213|Sellimonas.1

## Sheet: OW_Sig_Cluster
cluster_rank	cluster_X	best_adjusted_pvalue	cluster_Y
1	pos17	0	K06213|NK4A214_group.12
2	pos17	0	K06213|Ezakiella
3	pos17	0	K06213|Parabacteroides.45
4	pos17	0	K06213|Bacteroides.107
5	pos17	0	K06213|Lachnospiraceae_UCG-010.12
6	pos17	0	K06213|Christensenellaceae_R-7_group.21
7	pos17	0	K06213|UCG-005.22
8	pos17	0	K06213|Incertae_Sedis.55
9	pos17	0	K06213|Coprococcus.4
10	pos17	0	K06213|Bacteroides.65
11	pos17	0	K06213|Flavonifractor.1
12	pos17	0	K06213|Bacteroides.58
13	pos17	0	K06213|Bacteroides.50
14	pos17	0	K06213|Incertae_Sedis.26
15	pos17	0	K06213|Roseburia
16	pos17	0	K06213|Christensenellaceae_R-7_group.1
17	pos17	0	K02118|NK4A214_group.9
18	pos17	0	K02118|Parabacteroides.45
19	pos17	0	K02118|Alistipes.20
20	pos17	0	K02118|Bacteroides.107
21	pos17	0	K02118|Lachnospiraceae_UCG-010.12
22	pos17	0	K02118|Incertae_Sedis.36
23	pos17	0	K02118|Paludicola.3
24	pos17	0	K02118|Coprococcus.9
25	pos17	0	K02118|Bacteroides.65
26	pos17	0	K02118|Flavonifractor.2
27	pos17	0	K02118|Bacteroides.58
28	pos17	0	K02118|Paludicola.1
29	pos17	0	K02118|Bacteroides.50
30	pos17	0	K02118|Incertae_Sedis.16
31	pos17	0	K02118|Roseburia
32	pos17	0	K00179|Parabacteroides.45
33	pos17	0	K00179|Alistipes.19
34	pos17	0	K00179|Bacteroides.107
35	pos17	0	K00179|Christensenellaceae_R-7_group.21
36	pos17	0	K00179|Paludicola.3
37	pos17	0	K00179|Bacteroides.65
38	pos17	0	K00179|Bacteroides.58
39	pos17	0	K00179|Paludicola.1
40	pos17	0	K00179|Bacteroides.50
41	pos17	0	K00179|Christensenellaceae_R-7_group.1
42	pos17	0	K12995|Coprococcus.1
43	pos17	0	K02121|Parabacteroides.45
44	pos17	0	K02121|Alistipes.20
45	pos17	0	K02121|Bacteroides.107
46	pos17	0	K02121|Lachnospiraceae_UCG-010.12
47	pos17	0	K02121|Incertae_Sedis.36
48	pos17	0	K02121|Paludicola.3
49	pos17	0	K02121|Bacteroides.65
50	pos17	0	K02121|Flavonifractor.2
51	pos17	0	K02121|Bacteroides.58
52	pos17	0	K02121|Paludicola.1
53	pos17	0	K02121|Bacteroides.50
54	pos17	0	K02121|Incertae_Sedis.16
55	pos17	0	K02124|Parabacteroides.45
56	pos17	0	K02124|Alistipes.20
57	pos17	0	K02124|Bacteroides.107
58	pos17	0	K02124|Lachnospiraceae_UCG-010.12
59	pos17	0	K02124|Incertae_Sedis.36
60	pos17	0	K02124|Paludicola.3
61	pos17	0	K02124|Coprococcus.9
62	pos17	0	K02124|Bacteroides.65
63	pos17	0	K02124|Flavonifractor.2
64	pos17	0	K02124|Bacteroides.58
65	pos17	0	K02124|Paludicola.1
66	pos17	0	K02124|Bacteroides.50
67	pos17	0	K02124|Incertae_Sedis.16
68	pos17	0	K02124|Roseburia
69	pos17	0	K06155|Parabacteroides.25
70	pos17	0	K06155|Coprococcus.1
71	pos17	0	K06155|Roseburia
72	pos17	0	K02120|NK4A214_group.9
73	pos17	0	K02120|Parabacteroides.45
74	pos17	0	K02120|Alistipes.20
75	pos17	0	K02120|Bacteroides.107
76	pos17	0	K02120|Lachnospiraceae_UCG-010.12
77	pos17	0	K02120|Incertae_Sedis.36
78	pos17	0	K02120|Paludicola.3
79	pos17	0	K02120|Coprococcus.9
80	pos17	0	K02120|Bacteroides.65
81	pos17	0	K02120|Flavonifractor.2
82	pos17	0	K02120|Bacteroides.58
83	pos17	0	K02120|Paludicola.1
84	pos17	0	K02120|Bacteroides.50
85	pos17	0	K02120|Incertae_Sedis.16
86	pos17	0	K02120|Roseburia
87	pos17	0	K06880|Coprococcus.1
88	pos17	0	K06880|Roseburia
89	pos17	0	K00433|Ezakiella
90	pos17	0	K02123|Parabacteroides.45
91	pos17	0	K02123|Alistipes.20
92	pos17	0	K02123|Bacteroides.107
93	pos17	0	K02123|Lachnospiraceae_UCG-010.12
94	pos17	0	K02123|Incertae_Sedis.36
95	pos17	0	K02123|Paludicola.3
96	pos17	0	K02123|Coprococcus.9
97	pos17	0	K02123|Bacteroides.65
98	pos17	0	K02123|Flavonifractor.2
99	pos17	0	K02123|Bacteroides.58
100	pos17	0	K02123|Paludicola.1
101	pos17	0	K02123|Bacteroides.50
102	pos17	0	K02123|Incertae_Sedis.16
103	pos17	0	K02123|Roseburia
104	pos17	0	K02117|NK4A214_group.9
105	pos17	0	K02117|Parabacteroides.45
106	pos17	0	K02117|Alistipes.20
107	pos17	0	K02117|Bacteroides.107
108	pos17	0	K02117|Lachnospiraceae_UCG-010.12
109	pos17	0	K02117|Incertae_Sedis.36
109	pos17	0	K02117|Paludicola.3
109	pos17	0	K02117|Coprococcus.9
109	pos17	0	K02117|Bacteroides.65
109	pos17	0	K02117|Flavonifractor.2
109	pos17	0	K02117|Bacteroides.58
109	pos17	0	K02117|Paludicola.1
109	pos17	0	K02117|Bacteroides.50
109	pos17	0	K02117|Incertae_Sedis.16
109	pos17	0	K02117|Roseburia
109	pos17	0	K06157|Coprococcus.1
109	pos17	0	K06157|Roseburia
109	pos17	0	K01818|Bacteroides.102
109	pos17	0	K01818|Incertae_Sedis.30
109	pos17	0	K01818|Bacteroides.56
109	pos17	0	K01818|Bacteroides.63
110	pos30	0	K06213|UC5-1-2E3
110	pos30	0	K06213|Bacteroides.130
110	pos30	0	K06213|Roseburia.20
110	pos30	0	K06213|Bacteroides.129
110	pos30	0	K06213|Intestinimonas.5
110	pos30	0	K06213|Incertae_Sedis.67
110	pos30	0	K06213|Bacteroides.85
110	pos30	0	K06213|Bacteroides.80
110	pos30	0	K06213|Roseburia.10
110	pos30	0	K06213|UCG-002.16
110	pos30	0	K06213|Bacteroides.26
110	pos30	0	K06213|Barnesiella.2
110	pos30	0	K06213|Incertae_Sedis.11
110	pos30	0	K06213|Incertae_Sedis.8
110	pos30	0	K06213|Defluviitaleaceae_UCG-011
110	pos30	0	K02118|UC5-1-2E3
110	pos30	0	K02118|Bacteroides.130
110	pos30	0	K02118|Bacteroides.129
110	pos30	0	K02118|Intestinimonas.7
110	pos30	0	K02118|Lactonifactor
110	pos30	0	K02118|Bacteroides.85
110	pos30	0	K02118|Bacteroides.80
110	pos30	0	K02118|Roseburia.4
110	pos30	0	K02118|UCG-002.12
110	pos30	0	K02118|[Eubacterium]_siraeum_group.1
110	pos30	0	K02118|Bacteroides.26
110	pos30	0	K02118|Defluviitaleaceae_UCG-011
110	pos30	0	K00179|Bacteroides.130
110	pos30	0	K00179|Bacteroides.129
110	pos30	0	K00179|Incertae_Sedis.52
110	pos30	0	K00179|Lactonifactor
110	pos30	0	K00179|Bacteroides.85
110	pos30	0	K00179|Bacteroides.80
110	pos30	0	K00179|UCG-002.6
110	pos30	0	K00179|[Eubacterium]_siraeum_group.1
110	pos30	0	K00179|Bacteroides.26
110	pos30	0	K00179|Defluviitaleaceae_UCG-011
110	pos30	0	K02121|UC5-1-2E3
110	pos30	0	K02121|Bacteroides.130
110	pos30	0	K02121|Bacteroides.129
110	pos30	0	K02121|Intestinimonas.7
110	pos30	0	K02121|Lactonifactor
110	pos30	0	K02121|Bacteroides.85
110	pos30	0	K02121|Bacteroides.80
110	pos30	0	K02121|[Eubacterium]_siraeum_group.1
110	pos30	0	K02121|Bacteroides.26
110	pos30	0	K02121|Defluviitaleaceae_UCG-011
110	pos30	0	K02124|UC5-1-2E3
110	pos30	0	K02124|Bacteroides.130
110	pos30	0	K02124|Bacteroides.129
110	pos30	0	K02124|Intestinimonas.7
110	pos30	0	K02124|Lactonifactor
110	pos30	0	K02124|Bacteroides.85
110	pos30	0	K02124|Bacteroides.80
110	pos30	0	K02124|Roseburia.4
110	pos30	0	K02124|[Eubacterium]_siraeum_group.1
110	pos30	0	K02124|Bacteroides.26
110	pos30	0	K02124|Defluviitaleaceae_UCG-011
110	pos30	0	K06155|Roseburia.4
110	pos30	0	K02120|UC5-1-2E3
110	pos30	0	K02120|Bacteroides.130
110	pos30	0	K02120|Bacteroides.129
110	pos30	0	K02120|Intestinimonas.7
110	pos30	0	K02120|Lactonifactor
110	pos30	0	K02120|Bacteroides.85
110	pos30	0	K02120|Bacteroides.80
110	pos30	0	K02120|Roseburia.4
110	pos30	0	K02120|[Eubacterium]_siraeum_group.1
110	pos30	0	K02120|Bacteroides.26
110	pos30	0	K02120|Defluviitaleaceae_UCG-011
110	pos30	0	K06880|Roseburia.4
110	pos30	0	K00433|[Eubacterium]_siraeum_group.1
110	pos30	0	K02123|UC5-1-2E3
110	pos30	0	K02123|Bacteroides.130
110	pos30	0	K02123|Bacteroides.129
110	pos30	0	K02123|Intestinimonas.7
110	pos30	0	K02123|Lactonifactor
110	pos30	0	K02123|Bacteroides.85
110	pos30	0	K02123|Bacteroides.80
110	pos30	0	K02123|Roseburia.4
110	pos30	0	K02123|UCG-002.16
110	pos30	0	K02123|[Eubacterium]_siraeum_group.1
110	pos30	0	K02123|Bacteroides.26
110	pos30	0	K02123|Defluviitaleaceae_UCG-011
110	pos30	0	K02117|UC5-1-2E3
110	pos30	0	K02117|Bacteroides.130
110	pos30	0	K02117|Bacteroides.129
110	pos30	0	K02117|Intestinimonas.7
110	pos30	0	K02117|Lactonifactor
110	pos30	0	K02117|Bacteroides.85
110	pos30	0	K02117|Bacteroides.80
110	pos30	0	K02117|Roseburia.4
110	pos30	0	K02117|UCG-002.16
110	pos30	0	K02117|[Eubacterium]_siraeum_group.1
110	pos30	0	K02117|Bacteroides.26
110	pos30	0	K02117|Defluviitaleaceae_UCG-011
110	pos30	0	K06157|Roseburia.4
110	pos30	0	K20151|Bacteroides.4
110	pos30	0	K01818|Bacteroides.124
110	pos30	0	K01818|Bacteroides.123
110	pos30	0	K01818|Bacteroides.82
110	pos30	0	K01818|Bacteroides.26
110	pos30	0	K00332|Incertae_Sedis
110	pos30	0	K01818|Incertae_Sedis.7
110	pos43	0	K06213|UC5-1-2E3
110	pos43	0	K06213|Bacteroides.130
110	pos43	0	K06213|Roseburia.20
110	pos43	0	K06213|Bacteroides.129
110	pos43	0	K06213|Intestinimonas.5
110	pos43	0	K06213|Incertae_Sedis.67
110	pos43	0	K06213|Bacteroides.85
110	pos43	0	K06213|Bacteroides.80
110	pos43	0	K06213|Roseburia.10
110	pos43	0	K06213|UCG-002.16
110	pos43	0	K06213|Bacteroides.26
110	pos43	0	K06213|Barnesiella.2
110	pos43	0	K06213|Incertae_Sedis.11
110	pos43	0	K06213|Incertae_Sedis.8
110	pos43	0	K06213|Defluviitaleaceae_UCG-011
110	pos43	0	K02118|UC5-1-2E3
110	pos43	0	K02118|Bacteroides.130
110	pos43	0	K02118|Bacteroides.129
110	pos43	0	K02118|Intestinimonas.7
110	pos43	0	K02118|Lactonifactor
110	pos43	0	K02118|Bacteroides.85
110	pos43	0	K02118|Bacteroides.80
110	pos43	0	K02118|Roseburia.4
110	pos43	0	K02118|UCG-002.12
110	pos43	0	K02118|[Eubacterium]_siraeum_group.1
110	pos43	0	K02118|Bacteroides.26
110	pos43	0	K02118|Defluviitaleaceae_UCG-011
110	pos43	0	K00179|Bacteroides.130
110	pos43	0	K00179|Bacteroides.129
110	pos43	0	K00179|Incertae_Sedis.52
110	pos43	0	K00179|Lactonifactor
110	pos43	0	K00179|Bacteroides.85
110	pos43	0	K00179|Bacteroides.80
110	pos43	0	K00179|UCG-002.6
110	pos43	0	K00179|[Eubacterium]_siraeum_group.1
110	pos43	0	K00179|Bacteroides.26
110	pos43	0	K00179|Defluviitaleaceae_UCG-011
110	pos43	0	K02121|UC5-1-2E3
110	pos43	0	K02121|Bacteroides.130
110	pos43	0	K02121|Bacteroides.129
110	pos43	0	K02121|Intestinimonas.7
110	pos43	0	K02121|Lactonifactor
110	pos43	0	K02121|Bacteroides.85
110	pos43	0	K02121|Bacteroides.80
110	pos43	0	K02121|[Eubacterium]_siraeum_group.1
110	pos43	0	K02121|Bacteroides.26
110	pos43	0	K02121|Defluviitaleaceae_UCG-011
110	pos43	0	K02124|UC5-1-2E3
110	pos43	0	K02124|Bacteroides.130
110	pos43	0	K02124|Bacteroides.129
110	pos43	0	K02124|Intestinimonas.7
110	pos43	0	K02124|Lactonifactor
110	pos43	0	K02124|Bacteroides.85
110	pos43	0	K02124|Bacteroides.80
110	pos43	0	K02124|Roseburia.4
110	pos43	0	K02124|[Eubacterium]_siraeum_group.1
110	pos43	0	K02124|Bacteroides.26
110	pos43	0	K02124|Defluviitaleaceae_UCG-011
110	pos43	0	K06155|Roseburia.4
110	pos43	0	K02120|UC5-1-2E3
110	pos43	0	K02120|Bacteroides.130
110	pos43	0	K02120|Bacteroides.129
110	pos43	0	K02120|Intestinimonas.7
110	pos43	0	K02120|Lactonifactor
110	pos43	0	K02120|Bacteroides.85
110	pos43	0	K02120|Bacteroides.80
110	pos43	0	K02120|Roseburia.4
110	pos43	0	K02120|[Eubacterium]_siraeum_group.1
110	pos43	0	K02120|Bacteroides.26
110	pos43	0	K02120|Defluviitaleaceae_UCG-011
110	pos43	0	K06880|Roseburia.4
110	pos43	0	K00433|[Eubacterium]_siraeum_group.1
110	pos43	0	K02123|UC5-1-2E3
110	pos43	0	K02123|Bacteroides.130
110	pos43	0	K02123|Bacteroides.129
110	pos43	0	K02123|Intestinimonas.7
110	pos43	0	K02123|Lactonifactor
110	pos43	0	K02123|Bacteroides.85
110	pos43	0	K02123|Bacteroides.80
110	pos43	0	K02123|Roseburia.4
110	pos43	0	K02123|UCG-002.16
110	pos43	0	K02123|[Eubacterium]_siraeum_group.1
110	pos43	0	K02123|Bacteroides.26
110	pos43	0	K02123|Defluviitaleaceae_UCG-011
110	pos43	0	K02117|UC5-1-2E3
110	pos43	0	K02117|Bacteroides.130
110	pos43	0	K02117|Bacteroides.129
110	pos43	0	K02117|Intestinimonas.7
110	pos43	0	K02117|Lactonifactor
110	pos43	0	K02117|Bacteroides.85
110	pos43	0	K02117|Bacteroides.80
110	pos43	0	K02117|Roseburia.4
110	pos43	0	K02117|UCG-002.16
110	pos43	0	K02117|[Eubacterium]_siraeum_group.1
110	pos43	0	K02117|Bacteroides.26
110	pos43	0	K02117|Defluviitaleaceae_UCG-011
110	pos43	0	K06157|Roseburia.4
110	pos43	0	K20151|Bacteroides.4
110	pos43	0	K01818|Bacteroides.124
110	pos43	0	K01818|Bacteroides.123
110	pos43	0	K01818|Bacteroides.82
110	pos43	0	K01818|Bacteroides.26
110	pos43	0	K00332|Incertae_Sedis
110	pos43	0	K01818|Incertae_Sedis.7
111	pos23	0	K06213|Oscillibacter.5
111	pos93	0	K06213|Oscillibacter.5
112	pos23	0	K06213|Incertae_Sedis.76
112	pos93	0	K06213|Incertae_Sedis.76
113	pos23	0	K06213|Incertae_Sedis.72
113	pos93	0	K06213|Incertae_Sedis.72
114	pos23	0	K06213|Butyricimonas.19
114	pos93	0	K06213|Butyricimonas.19
115	pos23	0	K06213|Candidatus_Soleaferrea
115	pos93	0	K06213|Candidatus_Soleaferrea
116	pos23	0	K06213|Barnesiella.9
116	pos93	0	K06213|Barnesiella.9
117	pos23	0	K06213|Monoglobus.6
117	pos93	0	K06213|Monoglobus.6
118	pos23	0	K06213|Incertae_Sedis.57
118	pos93	0	K06213|Incertae_Sedis.57
119	pos23	0	K06213|Butyricimonas.7
119	pos93	0	K06213|Butyricimonas.7
120	pos23	0	K06213|UCG-002.11
120	pos93	0	K06213|UCG-002.11
121	pos23	0	K06213|Terrisporobacter
121	pos93	0	K06213|Terrisporobacter
122	pos23	0	K06213|Monoglobus
122	pos93	0	K06213|Monoglobus
123	pos23	0	K02118|Oscillibacter.5
123	pos93	0	K02118|Oscillibacter.5
124	pos23	0	K02118|Paraprevotella.10
124	pos93	0	K02118|Paraprevotella.10
125	pos23	0	K02118|Incertae_Sedis.57
125	pos93	0	K02118|Incertae_Sedis.57
126	pos23	0	K02118|Incertae_Sedis.53
126	pos93	0	K02118|Incertae_Sedis.53
127	pos23	0	K02118|Butyricimonas.19
127	pos23	0	K02118|Candidatus_Soleaferrea
127	pos23	0	K02118|Alistipes.15
127	pos23	0	K02118|Monoglobus.6
127	pos23	0	K02118|Incertae_Sedis.38
127	pos23	0	K02118|Butyricimonas.7
127	pos23	0	K02118|Monoglobus
127	pos23	0	K00179|Paraprevotella.10
127	pos23	0	K00179|Incertae_Sedis.67
127	pos23	0	K00179|Incertae_Sedis.63
127	pos23	0	K00179|Butyricimonas.19
127	pos23	0	K00179|Candidatus_Soleaferrea
127	pos23	0	K00179|Alistipes.15
127	pos23	0	K00179|Monoglobus.6
127	pos23	0	K00179|Butyricimonas.7
127	pos23	0	K00179|Terrisporobacter
127	pos23	0	K00179|Monoglobus
127	pos23	0	K02121|Oscillibacter.5
127	pos23	0	K02121|Paraprevotella.10
127	pos23	0	K02121|Incertae_Sedis.55
127	pos23	0	K02121|Incertae_Sedis.52
127	pos23	0	K02121|Butyricimonas.19
127	pos23	0	K02121|Candidatus_Soleaferrea
127	pos23	0	K02121|Alistipes.15
127	pos23	0	K02121|Monoglobus.2
127	pos23	0	K02121|Incertae_Sedis.38
127	pos23	0	K02121|Butyricimonas.7
127	pos23	0	K02121|Monoglobus
127	pos23	0	K02124|Oscillibacter.5
127	pos23	0	K02124|Paraprevotella.10
127	pos23	0	K02124|Incertae_Sedis.57
127	pos23	0	K02124|Incertae_Sedis.53
127	pos23	0	K02124|Butyricimonas.19
127	pos23	0	K02124|Candidatus_Soleaferrea
127	pos23	0	K02124|Alistipes.15
127	pos23	0	K02124|Monoglobus.6
127	pos23	0	K02124|Incertae_Sedis.38
127	pos23	0	K02124|Butyricimonas.7
127	pos23	0	K02124|Monoglobus
127	pos23	0	K02120|Oscillibacter.5
127	pos23	0	K02120|Paraprevotella.10
127	pos23	0	K02120|Incertae_Sedis.57
127	pos23	0	K02120|Incertae_Sedis.53
127	pos23	0	K02120|Butyricimonas.19
127	pos23	0	K02120|Candidatus_Soleaferrea
127	pos23	0	K02120|Alistipes.15
127	pos23	0	K02120|Monoglobus.6
127	pos23	0	K02120|Incertae_Sedis.38
127	pos23	0	K02120|Butyricimonas.7
127	pos23	0	K02120|Monoglobus
127	pos23	0	K02123|Oscillibacter.5
127	pos23	0	K02123|Paraprevotella.10
127	pos23	0	K02123|Incertae_Sedis.57
127	pos23	0	K02123|Incertae_Sedis.53
127	pos23	0	K02123|Butyricimonas.19
127	pos23	0	K02123|Candidatus_Soleaferrea
127	pos23	0	K02123|Alistipes.15
127	pos23	0	K02123|Monoglobus.6
127	pos23	0	K02123|Incertae_Sedis.38
127	pos23	0	K02123|Butyricimonas.7
127	pos23	0	K02123|UCG-002.11
127	pos23	0	K02123|Monoglobus
127	pos23	0	K02117|Oscillibacter.5
127	pos23	0	K02117|Paraprevotella.10
127	pos23	0	K02117|Incertae_Sedis.57
127	pos23	0	K02117|Incertae_Sedis.53
127	pos23	0	K02117|Butyricimonas.19
127	pos23	0	K02117|Candidatus_Soleaferrea
127	pos23	0	K02117|Alistipes.15
127	pos23	0	K02117|Monoglobus.6
127	pos23	0	K02117|Incertae_Sedis.38
127	pos23	0	K02117|Butyricimonas.7
127	pos23	0	K02117|UCG-002.11
127	pos23	0	K02117|Monoglobus
127	pos23	0	K01818|Paraprevotella.4
127	pos23	0	K01818|Incertae_Sedis.41
127	pos23	0	K01818|Alistipes.2
127	pos23	0	K01818|Monoglobus.6
127	pos23	0	K01818|Monoglobus
127	pos23	0	K01818|Incertae_Sedis.31
127	pos93	0	K02118|Butyricimonas.19
127	pos93	0	K02118|Candidatus_Soleaferrea
127	pos93	0	K02118|Alistipes.15
127	pos93	0	K02118|Monoglobus.6
127	pos93	0	K02118|Incertae_Sedis.38
127	pos93	0	K02118|Butyricimonas.7
127	pos93	0	K02118|Monoglobus
127	pos93	0	K00179|Paraprevotella.10
127	pos93	0	K00179|Incertae_Sedis.67
127	pos93	0	K00179|Incertae_Sedis.63
127	pos93	0	K00179|Butyricimonas.19
127	pos93	0	K00179|Candidatus_Soleaferrea
127	pos93	0	K00179|Alistipes.15
127	pos93	0	K00179|Monoglobus.6
127	pos93	0	K00179|Butyricimonas.7
127	pos93	0	K00179|Terrisporobacter
127	pos93	0	K00179|Monoglobus
127	pos93	0	K02121|Oscillibacter.5
127	pos93	0	K02121|Paraprevotella.10
127	pos93	0	K02121|Incertae_Sedis.55
127	pos93	0	K02121|Incertae_Sedis.52
127	pos93	0	K02121|Butyricimonas.19
127	pos93	0	K02121|Candidatus_Soleaferrea
127	pos93	0	K02121|Alistipes.15
127	pos93	0	K02121|Monoglobus.2
127	pos93	0	K02121|Incertae_Sedis.38
127	pos93	0	K02121|Butyricimonas.7
127	pos93	0	K02121|Monoglobus
127	pos93	0	K02124|Oscillibacter.5
127	pos93	0	K02124|Paraprevotella.10
127	pos93	0	K02124|Incertae_Sedis.57
127	pos93	0	K02124|Incertae_Sedis.53
127	pos93	0	K02124|Butyricimonas.19
127	pos93	0	K02124|Candidatus_Soleaferrea
127	pos93	0	K02124|Alistipes.15
127	pos93	0	K02124|Monoglobus.6
127	pos93	0	K02124|Incertae_Sedis.38
127	pos93	0	K02124|Butyricimonas.7
127	pos93	0	K02124|Monoglobus
127	pos93	0	K02120|Oscillibacter.5
127	pos93	0	K02120|Paraprevotella.10
127	pos93	0	K02120|Incertae_Sedis.57
127	pos93	0	K02120|Incertae_Sedis.53
127	pos93	0	K02120|Butyricimonas.19
127	pos93	0	K02120|Candidatus_Soleaferrea
127	pos93	0	K02120|Alistipes.15
127	pos93	0	K02120|Monoglobus.6
127	pos93	0	K02120|Incertae_Sedis.38
127	pos93	0	K02120|Butyricimonas.7
127	pos93	0	K02120|Monoglobus
127	pos93	0	K02123|Oscillibacter.5
127	pos93	0	K02123|Paraprevotella.10
127	pos93	0	K02123|Incertae_Sedis.57
127	pos93	0	K02123|Incertae_Sedis.53
127	pos93	0	K02123|Butyricimonas.19
127	pos93	0	K02123|Candidatus_Soleaferrea
127	pos93	0	K02123|Alistipes.15
127	pos93	0	K02123|Monoglobus.6
127	pos93	0	K02123|Incertae_Sedis.38
127	pos93	0	K02123|Butyricimonas.7
127	pos93	0	K02123|UCG-002.11
127	pos93	0	K02123|Monoglobus
127	pos93	0	K02117|Oscillibacter.5
127	pos93	0	K02117|Paraprevotella.10
127	pos93	0	K02117|Incertae_Sedis.57
127	pos93	0	K02117|Incertae_Sedis.53
127	pos93	0	K02117|Butyricimonas.19
127	pos93	0	K02117|Candidatus_Soleaferrea
127	pos93	0	K02117|Alistipes.15
127	pos93	0	K02117|Monoglobus.6
127	pos93	0	K02117|Incertae_Sedis.38
127	pos93	0	K02117|Butyricimonas.7
127	pos93	0	K02117|UCG-002.11
127	pos93	0	K02117|Monoglobus
127	pos93	0	K01818|Paraprevotella.4
127	pos93	0	K01818|Incertae_Sedis.41
127	pos93	0	K01818|Alistipes.2
127	pos93	0	K01818|Monoglobus.6
127	pos93	0	K01818|Monoglobus
127	pos93	0	K01818|Incertae_Sedis.31
128	pos95	1.08423e-123	K06213|Mediterraneibacter.10
128	pos95	1.08423e-123	K02118|Mediterraneibacter.10
128	pos95	1.08423e-123	K02121|Mediterraneibacter.10
128	pos95	1.08423e-123	K02124|Mediterraneibacter.10
128	pos95	1.08423e-123	K06155|Mediterraneibacter.9
128	pos95	1.08423e-123	K02120|Mediterraneibacter.10
128	pos95	1.08423e-123	K02123|Mediterraneibacter.10
128	pos95	1.08423e-123	K02117|Mediterraneibacter.10
128	pos95	1.08423e-123	K01818|Mediterraneibacter.10
128	pos95	1.08423e-123	K06157|Mediterraneibacter.9
129	pos74	1.08423e-123	K06213|Mediterraneibacter.8
130	pos74	1.08423e-123	K06213|Alistipes.2
131	pos74	1.08423e-123	K06213|UCG-005.5
132	pos74	1.08423e-123	K02118|Mediterraneibacter.8
132	pos74	1.08423e-123	K00179|Alistipes.13
132	pos74	1.08423e-123	K02121|Mediterraneibacter.8
132	pos74	1.08423e-123	K02124|Mediterraneibacter.8
132	pos74	1.08423e-123	K06155|Mediterraneibacter.7
132	pos74	1.08423e-123	K02120|Mediterraneibacter.8
132	pos74	1.08423e-123	K02123|Mediterraneibacter.8
132	pos74	1.08423e-123	K02117|Mediterraneibacter.8
132	pos74	1.08423e-123	K01818|Mediterraneibacter.8
132	pos74	1.08423e-123	K06157|Mediterraneibacter.7
133	pos95	2.27299e-13	K06213|Bacteroides.91
134	pos95	2.27299e-13	K06213|Blautia
135	pos95	2.27299e-13	K02118|Bacteroides.91
136	pos95	2.27299e-13	K02118|Blautia
137	pos95	2.27299e-13	K00179|Bacteroides.91
138	pos95	2.27299e-13	K02121|Bacteroides.91
139	pos95	2.27299e-13	K02124|Bacteroides.91
140	pos95	2.27299e-13	K02124|Blautia
140	pos95	2.27299e-13	K06155|Blautia
140	pos95	2.27299e-13	K02120|Bacteroides.91
140	pos95	2.27299e-13	K02120|Blautia
140	pos95	2.27299e-13	K02123|Bacteroides.91
140	pos95	2.27299e-13	K02123|Blautia
140	pos95	2.27299e-13	K02117|Bacteroides.91
140	pos95	2.27299e-13	K02117|Blautia
140	pos95	2.27299e-13	K01818|Blautia
140	pos95	2.27299e-13	K06157|Blautia
141	pos74	2.27299e-13	K06213|UCG-005.4
142	pos13	2.27299e-13	K06213|Bacteroides.120
142	pos13	2.27299e-13	K06213|Incertae_Sedis.12
142	pos13	2.27299e-13	K02118|Bacteroides.120
142	pos13	2.27299e-13	K02118|Rikenellaceae_RC9_gut_group.4
142	pos13	2.27299e-13	K00179|Bacteroides.120
142	pos13	2.27299e-13	K02121|Bacteroides.120
142	pos13	2.27299e-13	K02121|Rikenellaceae_RC9_gut_group.4
142	pos13	2.27299e-13	K02124|Bacteroides.120
142	pos13	2.27299e-13	K02124|Rikenellaceae_RC9_gut_group.4
142	pos13	2.27299e-13	K02120|Bacteroides.120
142	pos13	2.27299e-13	K02120|Rikenellaceae_RC9_gut_group.4
142	pos13	2.27299e-13	K02123|Bacteroides.120
142	pos13	2.27299e-13	K02123|Rikenellaceae_RC9_gut_group.4
142	pos13	2.27299e-13	K02117|Bacteroides.120
142	pos13	2.27299e-13	K02117|Rikenellaceae_RC9_gut_group.4
142	pos13	2.27299e-13	K01818|Incertae_Sedis.8
142	pos13	2.27299e-13	K01818|Bacteroides.115
143	pos69	8.79247e-10	K02118|Paraprevotella
143	pos69	8.79247e-10	K00179|Paraprevotella
143	pos69	8.79247e-10	K02121|Paraprevotella
143	pos69	8.79247e-10	K02124|Paraprevotella
143	pos69	8.79247e-10	K02120|Paraprevotella
143	pos69	8.79247e-10	K02117|Paraprevotella
143	pos69	8.79247e-10	K02123|Paraprevotella
143	pos69	8.79247e-10	K02118|Paraprevotella.5
143	pos69	8.79247e-10	K00179|Paraprevotella.5
143	pos69	8.79247e-10	K02121|Paraprevotella.5
143	pos69	8.79247e-10	K02124|Paraprevotella.5
143	pos69	8.79247e-10	K02120|Paraprevotella.5
143	pos69	8.79247e-10	K02117|Paraprevotella.5
143	pos69	8.79247e-10	K02123|Paraprevotella.5
143	pos69	8.79247e-10	K00179|Lachnospira.5
143	pos69	8.79247e-10	K06213|Lachnospira.5
144	pos87	0.000771949	K00332|Schaalia
145	pos86	0.0103448	K06213|UCG-003.5
145	pos86	0.0103448	K02118|UCG-003.5
145	pos86	0.0103448	K02121|UCG-003.5
145	pos86	0.0103448	K02124|UCG-003.5
145	pos86	0.0103448	K02120|UCG-003.5
145	pos86	0.0103448	K02117|UCG-003.5
145	pos86	0.0103448	K02123|UCG-003.5
146	pos69	0.0103448	K02118|Alistipes.10
146	pos69	0.0103448	K02121|Alistipes.10
146	pos69	0.0103448	K02124|Alistipes.10
146	pos69	0.0103448	K02120|Alistipes.10
146	pos69	0.0103448	K02117|Alistipes.10
146	pos69	0.0103448	K02123|Alistipes.10
146	pos72	0.0103448	K02118|Alistipes.10
146	pos72	0.0103448	K02121|Alistipes.10
146	pos72	0.0103448	K02124|Alistipes.10
146	pos72	0.0103448	K02120|Alistipes.10
146	pos72	0.0103448	K02117|Alistipes.10
146	pos72	0.0103448	K02123|Alistipes.10
147	pos95	0.0103448	K06213|Mediterraneibacter.6
147	pos95	0.0103448	K02118|Mediterraneibacter.6
147	pos95	0.0103448	K02121|Mediterraneibacter.6
147	pos95	0.0103448	K02124|Mediterraneibacter.6
147	pos95	0.0103448	K06155|Mediterraneibacter.5
147	pos95	0.0103448	K02120|Mediterraneibacter.6
147	pos95	0.0103448	K02123|Mediterraneibacter.6
147	pos95	0.0103448	K02117|Mediterraneibacter.6
147	pos95	0.0103448	K01818|Mediterraneibacter.6
147	pos95	0.0103448	K06157|Mediterraneibacter.5
148	pos12	0.0103448	K06213|NK4A214_group.14
149	pos29	0.0268431	K06213|Parabacteroides.33
149	pos29	0.0268431	K02118|Parabacteroides.33
149	pos29	0.0268431	K00179|Parabacteroides.33
149	pos29	0.0268431	K02121|Parabacteroides.33
149	pos29	0.0268431	K02124|Parabacteroides.33
149	pos29	0.0268431	K06155|Parabacteroides.18
149	pos29	0.0268431	K02120|Parabacteroides.33
149	pos29	0.0268431	K02117|Parabacteroides.33
149	pos29	0.0268431	K02123|Parabacteroides.33
150	pos69	0.0268431	K02118|Alistipes.22
150	pos69	0.0268431	K00179|Alistipes.21
150	pos69	0.0268431	K02121|Alistipes.22
150	pos69	0.0268431	K02124|Alistipes.22
150	pos69	0.0268431	K02120|Alistipes.22
150	pos69	0.0268431	K02117|Alistipes.22
150	pos69	0.0268431	K02123|Alistipes.22
151	pos28	0.0268431	K06213|Oscillibacter.1
151	pos28	0.0268431	K02118|Oscillibacter.1
151	pos28	0.0268431	K02121|Oscillibacter.1
151	pos28	0.0268431	K02124|Oscillibacter.1
151	pos28	0.0268431	K02120|Oscillibacter.1
151	pos28	0.0268431	K02117|Oscillibacter.1
151	pos28	0.0268431	K02123|Oscillibacter.1
152	pos66	0.031477	K06213|Bacteroides.40
152	pos66	0.031477	K02118|Bacteroides.40
152	pos66	0.031477	K00179|Bacteroides.40
152	pos66	0.031477	K02121|Bacteroides.40
152	pos66	0.031477	K02124|Bacteroides.40
152	pos66	0.031477	K02120|Bacteroides.40
152	pos66	0.031477	K02123|Bacteroides.40
152	pos66	0.031477	K02117|Bacteroides.40
152	pos66	0.031477	K01818|Bacteroides.40
152	pos66	0.031477	K20151|Bacteroides.1
153	pos57	0.0365366	K02118|Coprococcus.1
153	pos57	0.0365366	K00179|Coprococcus.1
153	pos57	0.0365366	K02121|Coprococcus.1
153	pos57	0.0365366	K02124|Coprococcus.1
153	pos57	0.0365366	K02120|Coprococcus.1
153	pos57	0.0365366	K02117|Coprococcus.1
153	pos57	0.0365366	K02123|Coprococcus.1
154	neg5	0.0420048	K06213|Incertae_Sedis.60
154	neg5	0.0420048	K02118|Incertae_Sedis.41
154	neg5	0.0420048	K00179|Incertae_Sedis.46
154	neg5	0.0420048	K02121|Incertae_Sedis.41
154	neg5	0.0420048	K02124|Incertae_Sedis.41
154	neg5	0.0420048	K02120|Incertae_Sedis.41
154	neg5	0.0420048	K02117|Incertae_Sedis.41
154	neg5	0.0420048	K02123|Incertae_Sedis.41

## Sheet: OB_Sig_Cluster
cluster_rank	cluster_X	best_adjusted_pvalue	cluster_Y
1	pos30	0	K02471|Succinivibrio.1
2	pos30	0	K02471|Succinivibrio
3	pos30	0	K02118|Bacteroides.23
4	pos30	0	K00179|Succinivibrio.1
5	pos30	0	K00179|Collinsella
6	pos30	0	K00179|Succinivibrio
6	pos30	0	K00179|Bacteroides.23
6	pos30	0	K02121|Bacteroides.23
6	pos30	0	K11741|Barnesiella.1
6	pos30	0	K02124|Bacteroides.23
6	pos30	0	K02120|Bacteroides.23
6	pos30	0	K02123|Bacteroides.23
6	pos30	0	K07004|Incertae_Sedis.3
6	pos30	0	K02117|Bacteroides.23
6	pos30	0	K07289|Barnesiella.1
6	pos30	0	K01818|Bacteroides.23
7	pos2	0	K00179|[Eubacterium]_siraeum_group
7	pos2	0	K02121|[Eubacterium]_siraeum_group
7	pos2	0	K02124|[Eubacterium]_siraeum_group
7	pos2	0	K02120|[Eubacterium]_siraeum_group
7	pos2	0	K02123|[Eubacterium]_siraeum_group
7	pos2	0	K02117|[Eubacterium]_siraeum_group
7	pos2	0	K02118|[Eubacterium]_siraeum_group
8	pos12	0	K02118|Butyricimonas.3
8	pos12	0	K00179|Butyricimonas.3
8	pos12	0	K02121|Butyricimonas.3
8	pos12	0	K11741|Butyricimonas.3
8	pos12	0	K02124|Butyricimonas.3
8	pos12	0	K02120|Butyricimonas.3
8	pos12	0	K02123|Butyricimonas.3
8	pos12	0	K07289|Butyricimonas.3
8	pos12	0	K02117|Butyricimonas.3
8	pos44	0	K02118|Butyricimonas.3
8	pos44	0	K00179|Butyricimonas.3
8	pos44	0	K02121|Butyricimonas.3
8	pos44	0	K11741|Butyricimonas.3
8	pos44	0	K02124|Butyricimonas.3
8	pos44	0	K02120|Butyricimonas.3
8	pos44	0	K02123|Butyricimonas.3
8	pos44	0	K07289|Butyricimonas.3
8	pos44	0	K02117|Butyricimonas.3
9	pos6	0	K02118|Incertae_Sedis
9	pos6	0	K00179|Christensenellaceae_R-7_group.19
9	pos6	0	K00179|Incertae_Sedis
9	pos6	0	K02121|Incertae_Sedis
9	pos6	0	K02124|Incertae_Sedis
9	pos6	0	K02120|Incertae_Sedis
9	pos6	0	K02123|Incertae_Sedis
9	pos6	0	K02117|Incertae_Sedis
9	pos6	0	K01818|Christensenellaceae_R-7_group.2
9	pos6	0	K07289|Christensenellaceae_R-7_group.3
9	pos6	0	K01818|Incertae_Sedis
9	pos2	0	K02118|Incertae_Sedis
9	pos2	0	K00179|Christensenellaceae_R-7_group.19
9	pos2	0	K00179|Incertae_Sedis
9	pos2	0	K02121|Incertae_Sedis
9	pos2	0	K02124|Incertae_Sedis
9	pos2	0	K02120|Incertae_Sedis
9	pos2	0	K02123|Incertae_Sedis
9	pos2	0	K02117|Incertae_Sedis
9	pos2	0	K01818|Christensenellaceae_R-7_group.2
9	pos2	0	K07289|Christensenellaceae_R-7_group.3
9	pos2	0	K01818|Incertae_Sedis
9	pos12	0	K02118|Incertae_Sedis
9	pos12	0	K00179|Christensenellaceae_R-7_group.19
9	pos12	0	K00179|Incertae_Sedis
9	pos12	0	K02121|Incertae_Sedis
9	pos12	0	K02124|Incertae_Sedis
9	pos12	0	K02120|Incertae_Sedis
9	pos12	0	K02123|Incertae_Sedis
9	pos12	0	K02117|Incertae_Sedis
9	pos12	0	K01818|Christensenellaceae_R-7_group.2
9	pos12	0	K07289|Christensenellaceae_R-7_group.3
9	pos12	0	K01818|Incertae_Sedis
9	pos44	0	K02118|Incertae_Sedis
9	pos44	0	K00179|Christensenellaceae_R-7_group.19
9	pos44	0	K00179|Incertae_Sedis
9	pos44	0	K02121|Incertae_Sedis
9	pos44	0	K02124|Incertae_Sedis
9	pos44	0	K02120|Incertae_Sedis
9	pos44	0	K02123|Incertae_Sedis
9	pos44	0	K02117|Incertae_Sedis
9	pos44	0	K01818|Christensenellaceae_R-7_group.2
9	pos44	0	K07289|Christensenellaceae_R-7_group.3
9	pos44	0	K01818|Incertae_Sedis
10	pos19	0	K02118|Incertae_Sedis.50
10	pos19	0	K02121|Incertae_Sedis.49
10	pos19	0	K02124|Incertae_Sedis.50
10	pos19	0	K02120|Incertae_Sedis.50
10	pos19	0	K02123|Incertae_Sedis.50
10	pos19	0	K01818|Incertae_Sedis.36
10	pos19	0	K02117|Incertae_Sedis.50
10	pos19	0	K02118|Incertae_Sedis.54
10	pos19	0	K00179|Incertae_Sedis.64
10	pos19	0	K02124|Incertae_Sedis.54
10	pos19	0	K02120|Incertae_Sedis.54
10	pos19	0	K02123|Incertae_Sedis.54
10	pos19	0	K01818|Incertae_Sedis.38
10	pos19	0	K02117|Incertae_Sedis.54
11	pos32	0	K02118|Prevotellaceae_Ga6A1_group
11	pos32	0	K02118|Ruminococcus.14
11	pos32	0	K02118|Fournierella.2
11	pos32	0	K02118|UCG-002.24
11	pos32	0	K02118|Bacteroides.131
11	pos32	0	K02118|Lachnospiraceae_UCG-010.14
11	pos32	0	K02118|Bacteroides.113
11	pos32	0	K02118|Enterocloster.8
11	pos32	0	K02118|Bacteroides.104
11	pos32	0	K02118|Fournierella.1
11	pos32	0	K02118|Bacteroides.19
11	pos32	0	K02118|Bacteroides.9
11	pos32	0	K00179|Prevotellaceae_Ga6A1_group
11	pos32	0	K00179|Ruminococcus.13
11	pos32	0	K00179|UCG-002.15
11	pos32	0	K00179|Bacteroides.131
11	pos32	0	K00179|Bacteroides.113
11	pos32	0	K00179|Enterocloster.2
11	pos32	0	K00179|Bacteroides.104
11	pos32	0	K00179|Incertae_Sedis.48
11	pos32	0	K00179|[Eubacterium]_xylanophilum_group
11	pos32	0	K00179|Christensenellaceae_R-7_group.10
11	pos32	0	K00179|Bacteroides.19
11	pos32	0	K00179|Bacteroides.9
11	pos32	0	K02121|Prevotellaceae_Ga6A1_group
11	pos32	0	K02121|Ruminococcus.14
11	pos32	0	K02121|Fournierella.1
11	pos32	0	K02121|Bacteroides.131
11	pos32	0	K02121|Lachnospiraceae_UCG-010.14
11	pos32	0	K02121|Bacteroides.113
11	pos32	0	K02121|Enterocloster.2
11	pos32	0	K02121|Bacteroides.104
11	pos32	0	K02121|Fournierella
11	pos32	0	K02121|Bacteroides.19
11	pos32	0	K02121|Bacteroides.9
11	pos32	0	K11741|Prevotellaceae_Ga6A1_group
11	pos32	0	K11741|Zag_111.1
11	pos32	0	K11741|Bacteroides.47
11	pos32	0	K11741|Bacteroides.39
11	pos32	0	K11741|Bacteroides.36
11	pos32	0	K11741|Incertae_Sedis.8
11	pos32	0	K11741|Leyella.12
11	pos32	0	K02124|Prevotellaceae_Ga6A1_group
11	pos32	0	K02124|Ruminococcus.14
11	pos32	0	K02124|Fournierella.2
11	pos32	0	K02124|Bacteroides.131
11	pos32	0	K02124|Lachnospiraceae_UCG-010.14
11	pos32	0	K02124|Bacteroides.113
11	pos32	0	K02124|Enterocloster.8
11	pos32	0	K02124|Bacteroides.104
11	pos32	0	K02124|Fournierella.1
11	pos32	0	K02124|Bacteroides.19
11	pos32	0	K02124|Bacteroides.9
11	pos32	0	K02120|Prevotellaceae_Ga6A1_group
11	pos32	0	K02120|Ruminococcus.14
11	pos32	0	K02120|Fournierella.2
11	pos32	0	K02120|Bacteroides.131
11	pos32	0	K02120|Lachnospiraceae_UCG-010.14
11	pos32	0	K02120|Bacteroides.113
11	pos32	0	K02120|Enterocloster.8
11	pos32	0	K02120|Bacteroides.104
11	pos32	0	K02120|Fournierella.1
11	pos32	0	K02120|Bacteroides.19
11	pos32	0	K02120|Bacteroides.9
11	pos32	0	K02123|Prevotellaceae_Ga6A1_group
11	pos32	0	K02123|Ruminococcus.14
11	pos32	0	K02123|Fournierella.2
11	pos32	0	K02123|UCG-002.28
11	pos32	0	K02123|Bacteroides.131
11	pos32	0	K02123|Lachnospiraceae_UCG-010.14
11	pos32	0	K02123|Bacteroides.113
11	pos32	0	K02123|Enterocloster.8
11	pos32	0	K02123|Bacteroides.104
11	pos32	0	K02123|Fournierella.1
11	pos32	0	K02123|Bacteroides.19
11	pos32	0	K02123|Bacteroides.9
11	pos32	0	K07004|Bacteroides.16
11	pos32	0	K07004|Bacteroides.13
11	pos32	0	K07004|Bacteroides.12
11	pos32	0	K02117|Prevotellaceae_Ga6A1_group
11	pos32	0	K02117|Ruminococcus.14
11	pos32	0	K02117|Fournierella.2
11	pos32	0	K02117|UCG-002.28
11	pos32	0	K02117|Bacteroides.131
11	pos32	0	K02117|Lachnospiraceae_UCG-010.14
11	pos32	0	K02117|Bacteroides.113
11	pos32	0	K02117|Enterocloster.8
11	pos32	0	K02117|Bacteroides.104
11	pos32	0	K02117|Fournierella.1
11	pos32	0	K02117|Bacteroides.19
11	pos32	0	K02117|Bacteroides.9
11	pos32	0	K17244|Zag_111.2
11	pos32	0	K01818|Bacteroides.125
11	pos32	0	K01818|Bacteroides.108
11	pos32	0	K01818|Enterocloster.2
11	pos32	0	K01818|Bacteroides.99
11	pos32	0	K01818|Bacteroides.19
11	pos32	0	K01818|Bacteroides.9
11	pos32	0	K07289|Zag_111.2
11	pos32	0	K07289|Bacteroides.34
11	pos32	0	K07289|Bacteroides.42
11	pos13	0	K02118|Prevotellaceae_Ga6A1_group
11	pos13	0	K02118|Ruminococcus.14
11	pos13	0	K02118|Fournierella.2
11	pos13	0	K02118|UCG-002.24
11	pos13	0	K02118|Bacteroides.131
11	pos13	0	K02118|Lachnospiraceae_UCG-010.14
11	pos13	0	K02118|Bacteroides.113
11	pos13	0	K02118|Enterocloster.8
11	pos13	0	K02118|Bacteroides.104
11	pos13	0	K02118|Fournierella.1
11	pos13	0	K02118|Bacteroides.19
11	pos13	0	K02118|Bacteroides.9
11	pos13	0	K00179|Prevotellaceae_Ga6A1_group
11	pos13	0	K00179|Ruminococcus.13
11	pos13	0	K00179|UCG-002.15
11	pos13	0	K00179|Bacteroides.131
11	pos13	0	K00179|Bacteroides.113
11	pos13	0	K00179|Enterocloster.2
11	pos13	0	K00179|Bacteroides.104
11	pos13	0	K00179|Incertae_Sedis.48
11	pos13	0	K00179|[Eubacterium]_xylanophilum_group
11	pos13	0	K00179|Christensenellaceae_R-7_group.10
11	pos13	0	K00179|Bacteroides.19
11	pos13	0	K00179|Bacteroides.9
11	pos13	0	K02121|Prevotellaceae_Ga6A1_group
11	pos13	0	K02121|Ruminococcus.14
11	pos13	0	K02121|Fournierella.1
11	pos13	0	K02121|Bacteroides.131
11	pos13	0	K02121|Lachnospiraceae_UCG-010.14
11	pos13	0	K02121|Bacteroides.113
11	pos13	0	K02121|Enterocloster.2
11	pos13	0	K02121|Bacteroides.104
11	pos13	0	K02121|Fournierella
11	pos13	0	K02121|Bacteroides.19
11	pos13	0	K02121|Bacteroides.9
11	pos13	0	K11741|Prevotellaceae_Ga6A1_group
11	pos13	0	K11741|Zag_111.1
11	pos13	0	K11741|Bacteroides.47
11	pos13	0	K11741|Bacteroides.39
11	pos13	0	K11741|Bacteroides.36
11	pos13	0	K11741|Incertae_Sedis.8
11	pos13	0	K11741|Leyella.12
11	pos13	0	K02124|Prevotellaceae_Ga6A1_group
11	pos13	0	K02124|Ruminococcus.14
11	pos13	0	K02124|Fournierella.2
11	pos13	0	K02124|Bacteroides.131
11	pos13	0	K02124|Lachnospiraceae_UCG-010.14
11	pos13	0	K02124|Bacteroides.113
11	pos13	0	K02124|Enterocloster.8
11	pos13	0	K02124|Bacteroides.104
11	pos13	0	K02124|Fournierella.1
11	pos13	0	K02124|Bacteroides.19
11	pos13	0	K02124|Bacteroides.9
11	pos13	0	K02120|Prevotellaceae_Ga6A1_group
11	pos13	0	K02120|Ruminococcus.14
11	pos13	0	K02120|Fournierella.2
11	pos13	0	K02120|Bacteroides.131
11	pos13	0	K02120|Lachnospiraceae_UCG-010.14
11	pos13	0	K02120|Bacteroides.113
11	pos13	0	K02120|Enterocloster.8
11	pos13	0	K02120|Bacteroides.104
11	pos13	0	K02120|Fournierella.1
11	pos13	0	K02120|Bacteroides.19
11	pos13	0	K02120|Bacteroides.9
11	pos13	0	K02123|Prevotellaceae_Ga6A1_group
11	pos13	0	K02123|Ruminococcus.14
11	pos13	0	K02123|Fournierella.2
11	pos13	0	K02123|UCG-002.28
11	pos13	0	K02123|Bacteroides.131
11	pos13	0	K02123|Lachnospiraceae_UCG-010.14
11	pos13	0	K02123|Bacteroides.113
11	pos13	0	K02123|Enterocloster.8
11	pos13	0	K02123|Bacteroides.104
11	pos13	0	K02123|Fournierella.1
11	pos13	0	K02123|Bacteroides.19
11	pos13	0	K02123|Bacteroides.9
11	pos13	0	K07004|Bacteroides.16
11	pos13	0	K07004|Bacteroides.13
11	pos13	0	K07004|Bacteroides.12
11	pos13	0	K02117|Prevotellaceae_Ga6A1_group
11	pos13	0	K02117|Ruminococcus.14
11	pos13	0	K02117|Fournierella.2
11	pos13	0	K02117|UCG-002.28
11	pos13	0	K02117|Bacteroides.131
11	pos13	0	K02117|Lachnospiraceae_UCG-010.14
11	pos13	0	K02117|Bacteroides.113
11	pos13	0	K02117|Enterocloster.8
11	pos13	0	K02117|Bacteroides.104
11	pos13	0	K02117|Fournierella.1
11	pos13	0	K02117|Bacteroides.19
11	pos13	0	K02117|Bacteroides.9
11	pos13	0	K17244|Zag_111.2
11	pos13	0	K01818|Bacteroides.125
11	pos13	0	K01818|Bacteroides.108
11	pos13	0	K01818|Enterocloster.2
11	pos13	0	K01818|Bacteroides.99
11	pos13	0	K01818|Bacteroides.19
11	pos13	0	K01818|Bacteroides.9
11	pos13	0	K07289|Zag_111.2
11	pos13	0	K07289|Bacteroides.34
11	pos13	0	K07289|Bacteroides.42
11	pos95	0	K02118|Prevotellaceae_Ga6A1_group
11	pos95	0	K02118|Ruminococcus.14
11	pos95	0	K02118|Fournierella.2
11	pos95	0	K02118|UCG-002.24
11	pos95	0	K02118|Bacteroides.131
11	pos95	0	K02118|Lachnospiraceae_UCG-010.14
11	pos95	0	K02118|Bacteroides.113
11	pos95	0	K02118|Enterocloster.8
11	pos95	0	K02118|Bacteroides.104
11	pos95	0	K02118|Fournierella.1
11	pos95	0	K02118|Bacteroides.19
11	pos95	0	K02118|Bacteroides.9
11	pos95	0	K00179|Prevotellaceae_Ga6A1_group
11	pos95	0	K00179|Ruminococcus.13
11	pos95	0	K00179|UCG-002.15
11	pos95	0	K00179|Bacteroides.131
11	pos95	0	K00179|Bacteroides.113
11	pos95	0	K00179|Enterocloster.2
11	pos95	0	K00179|Bacteroides.104
11	pos95	0	K00179|Incertae_Sedis.48
11	pos95	0	K00179|[Eubacterium]_xylanophilum_group
11	pos95	0	K00179|Christensenellaceae_R-7_group.10
11	pos95	0	K00179|Bacteroides.19
11	pos95	0	K00179|Bacteroides.9
11	pos95	0	K02121|Prevotellaceae_Ga6A1_group
11	pos95	0	K02121|Ruminococcus.14
11	pos95	0	K02121|Fournierella.1
11	pos95	0	K02121|Bacteroides.131
11	pos95	0	K02121|Lachnospiraceae_UCG-010.14
11	pos95	0	K02121|Bacteroides.113
11	pos95	0	K02121|Enterocloster.2
11	pos95	0	K02121|Bacteroides.104
11	pos95	0	K02121|Fournierella
11	pos95	0	K02121|Bacteroides.19
11	pos95	0	K02121|Bacteroides.9
11	pos95	0	K11741|Prevotellaceae_Ga6A1_group
11	pos95	0	K11741|Zag_111.1
11	pos95	0	K11741|Bacteroides.47
11	pos95	0	K11741|Bacteroides.39
11	pos95	0	K11741|Bacteroides.36
11	pos95	0	K11741|Incertae_Sedis.8
11	pos95	0	K11741|Leyella.12
11	pos95	0	K02124|Prevotellaceae_Ga6A1_group
11	pos95	0	K02124|Ruminococcus.14
11	pos95	0	K02124|Fournierella.2
11	pos95	0	K02124|Bacteroides.131
11	pos95	0	K02124|Lachnospiraceae_UCG-010.14
11	pos95	0	K02124|Bacteroides.113
11	pos95	0	K02124|Enterocloster.8
11	pos95	0	K02124|Bacteroides.104
11	pos95	0	K02124|Fournierella.1
11	pos95	0	K02124|Bacteroides.19
11	pos95	0	K02124|Bacteroides.9
11	pos95	0	K02120|Prevotellaceae_Ga6A1_group
11	pos95	0	K02120|Ruminococcus.14
11	pos95	0	K02120|Fournierella.2
11	pos95	0	K02120|Bacteroides.131
11	pos95	0	K02120|Lachnospiraceae_UCG-010.14
11	pos95	0	K02120|Bacteroides.113
11	pos95	0	K02120|Enterocloster.8
11	pos95	0	K02120|Bacteroides.104
11	pos95	0	K02120|Fournierella.1
11	pos95	0	K02120|Bacteroides.19
11	pos95	0	K02120|Bacteroides.9
11	pos95	0	K02123|Prevotellaceae_Ga6A1_group
11	pos95	0	K02123|Ruminococcus.14
11	pos95	0	K02123|Fournierella.2
11	pos95	0	K02123|UCG-002.28
11	pos95	0	K02123|Bacteroides.131
11	pos95	0	K02123|Lachnospiraceae_UCG-010.14
11	pos95	0	K02123|Bacteroides.113
11	pos95	0	K02123|Enterocloster.8
11	pos95	0	K02123|Bacteroides.104
11	pos95	0	K02123|Fournierella.1
11	pos95	0	K02123|Bacteroides.19
11	pos95	0	K02123|Bacteroides.9
11	pos95	0	K07004|Bacteroides.16
11	pos95	0	K07004|Bacteroides.13
11	pos95	0	K07004|Bacteroides.12
11	pos95	0	K02117|Prevotellaceae_Ga6A1_group
11	pos95	0	K02117|Ruminococcus.14
11	pos95	0	K02117|Fournierella.2
11	pos95	0	K02117|UCG-002.28
11	pos95	0	K02117|Bacteroides.131
11	pos95	0	K02117|Lachnospiraceae_UCG-010.14
11	pos95	0	K02117|Bacteroides.113
11	pos95	0	K02117|Enterocloster.8
11	pos95	0	K02117|Bacteroides.104
11	pos95	0	K02117|Fournierella.1
11	pos95	0	K02117|Bacteroides.19
11	pos95	0	K02117|Bacteroides.9
11	pos95	0	K17244|Zag_111.2
11	pos95	0	K01818|Bacteroides.125
11	pos95	0	K01818|Bacteroides.108
11	pos95	0	K01818|Enterocloster.2
11	pos95	0	K01818|Bacteroides.99
11	pos95	0	K01818|Bacteroides.19
11	pos95	0	K01818|Bacteroides.9
11	pos95	0	K07289|Zag_111.2
11	pos95	0	K07289|Bacteroides.34
11	pos95	0	K07289|Bacteroides.42
11	pos46	0	K02118|Prevotellaceae_Ga6A1_group
11	pos46	0	K02118|Ruminococcus.14
11	pos46	0	K02118|Fournierella.2
11	pos46	0	K02118|UCG-002.24
11	pos46	0	K02118|Bacteroides.131
11	pos46	0	K02118|Lachnospiraceae_UCG-010.14
11	pos46	0	K02118|Bacteroides.113
11	pos46	0	K02118|Enterocloster.8
11	pos46	0	K02118|Bacteroides.104
11	pos46	0	K02118|Fournierella.1
11	pos46	0	K02118|Bacteroides.19
11	pos46	0	K02118|Bacteroides.9
11	pos46	0	K00179|Prevotellaceae_Ga6A1_group
11	pos46	0	K00179|Ruminococcus.13
11	pos46	0	K00179|UCG-002.15
11	pos46	0	K00179|Bacteroides.131
11	pos46	0	K00179|Bacteroides.113
11	pos46	0	K00179|Enterocloster.2
11	pos46	0	K00179|Bacteroides.104
11	pos46	0	K00179|Incertae_Sedis.48
11	pos46	0	K00179|[Eubacterium]_xylanophilum_group
11	pos46	0	K00179|Christensenellaceae_R-7_group.10
11	pos46	0	K00179|Bacteroides.19
11	pos46	0	K00179|Bacteroides.9
11	pos46	0	K02121|Prevotellaceae_Ga6A1_group
11	pos46	0	K02121|Ruminococcus.14
11	pos46	0	K02121|Fournierella.1
11	pos46	0	K02121|Bacteroides.131
11	pos46	0	K02121|Lachnospiraceae_UCG-010.14
11	pos46	0	K02121|Bacteroides.113
11	pos46	0	K02121|Enterocloster.2
11	pos46	0	K02121|Bacteroides.104
11	pos46	0	K02121|Fournierella
11	pos46	0	K02121|Bacteroides.19
11	pos46	0	K02121|Bacteroides.9
11	pos46	0	K11741|Prevotellaceae_Ga6A1_group
11	pos46	0	K11741|Zag_111.1
11	pos46	0	K11741|Bacteroides.47
11	pos46	0	K11741|Bacteroides.39
11	pos46	0	K11741|Bacteroides.36
11	pos46	0	K11741|Incertae_Sedis.8
11	pos46	0	K11741|Leyella.12
11	pos46	0	K02124|Prevotellaceae_Ga6A1_group
11	pos46	0	K02124|Ruminococcus.14
11	pos46	0	K02124|Fournierella.2
11	pos46	0	K02124|Bacteroides.131
11	pos46	0	K02124|Lachnospiraceae_UCG-010.14
11	pos46	0	K02124|Bacteroides.113
11	pos46	0	K02124|Enterocloster.8
11	pos46	0	K02124|Bacteroides.104
11	pos46	0	K02124|Fournierella.1
11	pos46	0	K02124|Bacteroides.19
11	pos46	0	K02124|Bacteroides.9
11	pos46	0	K02120|Prevotellaceae_Ga6A1_group
11	pos46	0	K02120|Ruminococcus.14
11	pos46	0	K02120|Fournierella.2
11	pos46	0	K02120|Bacteroides.131
11	pos46	0	K02120|Lachnospiraceae_UCG-010.14
11	pos46	0	K02120|Bacteroides.113
11	pos46	0	K02120|Enterocloster.8
11	pos46	0	K02120|Bacteroides.104
11	pos46	0	K02120|Fournierella.1
11	pos46	0	K02120|Bacteroides.19
11	pos46	0	K02120|Bacteroides.9
11	pos46	0	K02123|Prevotellaceae_Ga6A1_group
11	pos46	0	K02123|Ruminococcus.14
11	pos46	0	K02123|Fournierella.2
11	pos46	0	K02123|UCG-002.28
11	pos46	0	K02123|Bacteroides.131
11	pos46	0	K02123|Lachnospiraceae_UCG-010.14
11	pos46	0	K02123|Bacteroides.113
11	pos46	0	K02123|Enterocloster.8
11	pos46	0	K02123|Bacteroides.104
11	pos46	0	K02123|Fournierella.1
11	pos46	0	K02123|Bacteroides.19
11	pos46	0	K02123|Bacteroides.9
11	pos46	0	K07004|Bacteroides.16
11	pos46	0	K07004|Bacteroides.13
11	pos46	0	K07004|Bacteroides.12
11	pos46	0	K02117|Prevotellaceae_Ga6A1_group
11	pos46	0	K02117|Ruminococcus.14
11	pos46	0	K02117|Fournierella.2
11	pos46	0	K02117|UCG-002.28
11	pos46	0	K02117|Bacteroides.131
11	pos46	0	K02117|Lachnospiraceae_UCG-010.14
11	pos46	0	K02117|Bacteroides.113
11	pos46	0	K02117|Enterocloster.8
11	pos46	0	K02117|Bacteroides.104
11	pos46	0	K02117|Fournierella.1
11	pos46	0	K02117|Bacteroides.19
11	pos46	0	K02117|Bacteroides.9
11	pos46	0	K17244|Zag_111.2
11	pos46	0	K01818|Bacteroides.125
11	pos46	0	K01818|Bacteroides.108
11	pos46	0	K01818|Enterocloster.2
11	pos46	0	K01818|Bacteroides.99
11	pos46	0	K01818|Bacteroides.19
11	pos46	0	K01818|Bacteroides.9
11	pos46	0	K07289|Zag_111.2
11	pos46	0	K07289|Bacteroides.34
11	pos46	0	K07289|Bacteroides.42
11	pos43	0	K02118|Prevotellaceae_Ga6A1_group
11	pos43	0	K02118|Ruminococcus.14
11	pos43	0	K02118|Fournierella.2
11	pos43	0	K02118|UCG-002.24
11	pos43	0	K02118|Bacteroides.131
11	pos43	0	K02118|Lachnospiraceae_UCG-010.14
11	pos43	0	K02118|Bacteroides.113
11	pos43	0	K02118|Enterocloster.8
11	pos43	0	K02118|Bacteroides.104
11	pos43	0	K02118|Fournierella.1
11	pos43	0	K02118|Bacteroides.19
11	pos43	0	K02118|Bacteroides.9
11	pos43	0	K00179|Prevotellaceae_Ga6A1_group
11	pos43	0	K00179|Ruminococcus.13
11	pos43	0	K00179|UCG-002.15
11	pos43	0	K00179|Bacteroides.131
11	pos43	0	K00179|Bacteroides.113
11	pos43	0	K00179|Enterocloster.2
11	pos43	0	K00179|Bacteroides.104
11	pos43	0	K00179|Incertae_Sedis.48
11	pos43	0	K00179|[Eubacterium]_xylanophilum_group
11	pos43	0	K00179|Christensenellaceae_R-7_group.10
11	pos43	0	K00179|Bacteroides.19
11	pos43	0	K00179|Bacteroides.9
11	pos43	0	K02121|Prevotellaceae_Ga6A1_group
11	pos43	0	K02121|Ruminococcus.14
11	pos43	0	K02121|Fournierella.1
11	pos43	0	K02121|Bacteroides.131
11	pos43	0	K02121|Lachnospiraceae_UCG-010.14
11	pos43	0	K02121|Bacteroides.113
11	pos43	0	K02121|Enterocloster.2
11	pos43	0	K02121|Bacteroides.104
11	pos43	0	K02121|Fournierella
11	pos43	0	K02121|Bacteroides.19
11	pos43	0	K02121|Bacteroides.9
11	pos43	0	K11741|Prevotellaceae_Ga6A1_group
11	pos43	0	K11741|Zag_111.1
11	pos43	0	K11741|Bacteroides.47
11	pos43	0	K11741|Bacteroides.39
11	pos43	0	K11741|Bacteroides.36
11	pos43	0	K11741|Incertae_Sedis.8
11	pos43	0	K11741|Leyella.12
11	pos43	0	K02124|Prevotellaceae_Ga6A1_group
11	pos43	0	K02124|Ruminococcus.14
11	pos43	0	K02124|Fournierella.2
11	pos43	0	K02124|Bacteroides.131
11	pos43	0	K02124|Lachnospiraceae_UCG-010.14
11	pos43	0	K02124|Bacteroides.113
11	pos43	0	K02124|Enterocloster.8
11	pos43	0	K02124|Bacteroides.104
11	pos43	0	K02124|Fournierella.1
11	pos43	0	K02124|Bacteroides.19
11	pos43	0	K02124|Bacteroides.9
11	pos43	0	K02120|Prevotellaceae_Ga6A1_group
11	pos43	0	K02120|Ruminococcus.14
11	pos43	0	K02120|Fournierella.2
11	pos43	0	K02120|Bacteroides.131
11	pos43	0	K02120|Lachnospiraceae_UCG-010.14
11	pos43	0	K02120|Bacteroides.113
11	pos43	0	K02120|Enterocloster.8
11	pos43	0	K02120|Bacteroides.104
11	pos43	0	K02120|Fournierella.1
11	pos43	0	K02120|Bacteroides.19
11	pos43	0	K02120|Bacteroides.9
11	pos43	0	K02123|Prevotellaceae_Ga6A1_group
11	pos43	0	K02123|Ruminococcus.14
11	pos43	0	K02123|Fournierella.2
11	pos43	0	K02123|UCG-002.28
11	pos43	0	K02123|Bacteroides.131
11	pos43	0	K02123|Lachnospiraceae_UCG-010.14
11	pos43	0	K02123|Bacteroides.113
11	pos43	0	K02123|Enterocloster.8
11	pos43	0	K02123|Bacteroides.104
11	pos43	0	K02123|Fournierella.1
11	pos43	0	K02123|Bacteroides.19
11	pos43	0	K02123|Bacteroides.9
11	pos43	0	K07004|Bacteroides.16
11	pos43	0	K07004|Bacteroides.13
11	pos43	0	K07004|Bacteroides.12
11	pos43	0	K02117|Prevotellaceae_Ga6A1_group
11	pos43	0	K02117|Ruminococcus.14
11	pos43	0	K02117|Fournierella.2
11	pos43	0	K02117|UCG-002.28
11	pos43	0	K02117|Bacteroides.131
11	pos43	0	K02117|Lachnospiraceae_UCG-010.14
11	pos43	0	K02117|Bacteroides.113
11	pos43	0	K02117|Enterocloster.8
11	pos43	0	K02117|Bacteroides.104
11	pos43	0	K02117|Fournierella.1
11	pos43	0	K02117|Bacteroides.19
11	pos43	0	K02117|Bacteroides.9
11	pos43	0	K17244|Zag_111.2
11	pos43	0	K01818|Bacteroides.125
11	pos43	0	K01818|Bacteroides.108
11	pos43	0	K01818|Enterocloster.2
11	pos43	0	K01818|Bacteroides.99
11	pos43	0	K01818|Bacteroides.19
11	pos43	0	K01818|Bacteroides.9
11	pos43	0	K07289|Zag_111.2
11	pos43	0	K07289|Bacteroides.34
11	pos43	0	K07289|Bacteroides.42
11	pos42	0	K02118|Prevotellaceae_Ga6A1_group
11	pos42	0	K02118|Ruminococcus.14
11	pos42	0	K02118|Fournierella.2
11	pos42	0	K02118|UCG-002.24
11	pos42	0	K02118|Bacteroides.131
11	pos42	0	K02118|Lachnospiraceae_UCG-010.14
11	pos42	0	K02118|Bacteroides.113
11	pos42	0	K02118|Enterocloster.8
11	pos42	0	K02118|Bacteroides.104
11	pos42	0	K02118|Fournierella.1
11	pos42	0	K02118|Bacteroides.19
11	pos42	0	K02118|Bacteroides.9
11	pos42	0	K00179|Prevotellaceae_Ga6A1_group
11	pos42	0	K00179|Ruminococcus.13
11	pos42	0	K00179|UCG-002.15
11	pos42	0	K00179|Bacteroides.131
11	pos42	0	K00179|Bacteroides.113
11	pos42	0	K00179|Enterocloster.2
11	pos42	0	K00179|Bacteroides.104
11	pos42	0	K00179|Incertae_Sedis.48
11	pos42	0	K00179|[Eubacterium]_xylanophilum_group
11	pos42	0	K00179|Christensenellaceae_R-7_group.10
11	pos42	0	K00179|Bacteroides.19
11	pos42	0	K00179|Bacteroides.9
11	pos42	0	K02121|Prevotellaceae_Ga6A1_group
11	pos42	0	K02121|Ruminococcus.14
11	pos42	0	K02121|Fournierella.1
11	pos42	0	K02121|Bacteroides.131
11	pos42	0	K02121|Lachnospiraceae_UCG-010.14
11	pos42	0	K02121|Bacteroides.113
11	pos42	0	K02121|Enterocloster.2
11	pos42	0	K02121|Bacteroides.104
11	pos42	0	K02121|Fournierella
11	pos42	0	K02121|Bacteroides.19
11	pos42	0	K02121|Bacteroides.9
11	pos42	0	K11741|Prevotellaceae_Ga6A1_group
11	pos42	0	K11741|Zag_111.1
11	pos42	0	K11741|Bacteroides.47
11	pos42	0	K11741|Bacteroides.39
11	pos42	0	K11741|Bacteroides.36
11	pos42	0	K11741|Incertae_Sedis.8
11	pos42	0	K11741|Leyella.12
11	pos42	0	K02124|Prevotellaceae_Ga6A1_group
11	pos42	0	K02124|Ruminococcus.14
11	pos42	0	K02124|Fournierella.2
11	pos42	0	K02124|Bacteroides.131
11	pos42	0	K02124|Lachnospiraceae_UCG-010.14
11	pos42	0	K02124|Bacteroides.113
11	pos42	0	K02124|Enterocloster.8
11	pos42	0	K02124|Bacteroides.104
11	pos42	0	K02124|Fournierella.1
11	pos42	0	K02124|Bacteroides.19
11	pos42	0	K02124|Bacteroides.9
11	pos42	0	K02120|Prevotellaceae_Ga6A1_group
11	pos42	0	K02120|Ruminococcus.14
11	pos42	0	K02120|Fournierella.2
11	pos42	0	K02120|Bacteroides.131
11	pos42	0	K02120|Lachnospiraceae_UCG-010.14
11	pos42	0	K02120|Bacteroides.113
11	pos42	0	K02120|Enterocloster.8
11	pos42	0	K02120|Bacteroides.104
11	pos42	0	K02120|Fournierella.1
11	pos42	0	K02120|Bacteroides.19
11	pos42	0	K02120|Bacteroides.9
11	pos42	0	K02123|Prevotellaceae_Ga6A1_group
11	pos42	0	K02123|Ruminococcus.14
11	pos42	0	K02123|Fournierella.2
11	pos42	0	K02123|UCG-002.28
11	pos42	0	K02123|Bacteroides.131
11	pos42	0	K02123|Lachnospiraceae_UCG-010.14
11	pos42	0	K02123|Bacteroides.113
11	pos42	0	K02123|Enterocloster.8
11	pos42	0	K02123|Bacteroides.104
11	pos42	0	K02123|Fournierella.1
11	pos42	0	K02123|Bacteroides.19
11	pos42	0	K02123|Bacteroides.9
11	pos42	0	K07004|Bacteroides.16
11	pos42	0	K07004|Bacteroides.13
11	pos42	0	K07004|Bacteroides.12
11	pos42	0	K02117|Prevotellaceae_Ga6A1_group
11	pos42	0	K02117|Ruminococcus.14
11	pos42	0	K02117|Fournierella.2
11	pos42	0	K02117|UCG-002.28
11	pos42	0	K02117|Bacteroides.131
11	pos42	0	K02117|Lachnospiraceae_UCG-010.14
11	pos42	0	K02117|Bacteroides.113
11	pos42	0	K02117|Enterocloster.8
11	pos42	0	K02117|Bacteroides.104
11	pos42	0	K02117|Fournierella.1
11	pos42	0	K02117|Bacteroides.19
11	pos42	0	K02117|Bacteroides.9
11	pos42	0	K17244|Zag_111.2
11	pos42	0	K01818|Bacteroides.125
11	pos42	0	K01818|Bacteroides.108
11	pos42	0	K01818|Enterocloster.2
11	pos42	0	K01818|Bacteroides.99
11	pos42	0	K01818|Bacteroides.19
11	pos42	0	K01818|Bacteroides.9
11	pos42	0	K07289|Zag_111.2
11	pos42	0	K07289|Bacteroides.34
11	pos42	0	K07289|Bacteroides.42
11	pos41	0	K02118|Prevotellaceae_Ga6A1_group
11	pos41	0	K02118|Ruminococcus.14
11	pos41	0	K02118|Fournierella.2
11	pos41	0	K02118|UCG-002.24
11	pos41	0	K02118|Bacteroides.131
11	pos41	0	K02118|Lachnospiraceae_UCG-010.14
11	pos41	0	K02118|Bacteroides.113
11	pos41	0	K02118|Enterocloster.8
11	pos41	0	K02118|Bacteroides.104
11	pos41	0	K02118|Fournierella.1
11	pos41	0	K02118|Bacteroides.19
11	pos41	0	K02118|Bacteroides.9
11	pos41	0	K00179|Prevotellaceae_Ga6A1_group
11	pos41	0	K00179|Ruminococcus.13
11	pos41	0	K00179|UCG-002.15
11	pos41	0	K00179|Bacteroides.131
11	pos41	0	K00179|Bacteroides.113
11	pos41	0	K00179|Enterocloster.2
11	pos41	0	K00179|Bacteroides.104
11	pos41	0	K00179|Incertae_Sedis.48
11	pos41	0	K00179|[Eubacterium]_xylanophilum_group
11	pos41	0	K00179|Christensenellaceae_R-7_group.10
11	pos41	0	K00179|Bacteroides.19
11	pos41	0	K00179|Bacteroides.9
11	pos41	0	K02121|Prevotellaceae_Ga6A1_group
11	pos41	0	K02121|Ruminococcus.14
11	pos41	0	K02121|Fournierella.1
11	pos41	0	K02121|Bacteroides.131
11	pos41	0	K02121|Lachnospiraceae_UCG-010.14
11	pos41	0	K02121|Bacteroides.113
11	pos41	0	K02121|Enterocloster.2
11	pos41	0	K02121|Bacteroides.104
11	pos41	0	K02121|Fournierella
11	pos41	0	K02121|Bacteroides.19
11	pos41	0	K02121|Bacteroides.9
11	pos41	0	K11741|Prevotellaceae_Ga6A1_group
11	pos41	0	K11741|Zag_111.1
11	pos41	0	K11741|Bacteroides.47
11	pos41	0	K11741|Bacteroides.39
11	pos41	0	K11741|Bacteroides.36
11	pos41	0	K11741|Incertae_Sedis.8
11	pos41	0	K11741|Leyella.12
11	pos41	0	K02124|Prevotellaceae_Ga6A1_group
11	pos41	0	K02124|Ruminococcus.14
11	pos41	0	K02124|Fournierella.2
11	pos41	0	K02124|Bacteroides.131
11	pos41	0	K02124|Lachnospiraceae_UCG-010.14
11	pos41	0	K02124|Bacteroides.113
11	pos41	0	K02124|Enterocloster.8
11	pos41	0	K02124|Bacteroides.104
11	pos41	0	K02124|Fournierella.1
11	pos41	0	K02124|Bacteroides.19
11	pos41	0	K02124|Bacteroides.9
11	pos41	0	K02120|Prevotellaceae_Ga6A1_group
11	pos41	0	K02120|Ruminococcus.14
11	pos41	0	K02120|Fournierella.2
11	pos41	0	K02120|Bacteroides.131
11	pos41	0	K02120|Lachnospiraceae_UCG-010.14
11	pos41	0	K02120|Bacteroides.113
11	pos41	0	K02120|Enterocloster.8
11	pos41	0	K02120|Bacteroides.104
11	pos41	0	K02120|Fournierella.1
11	pos41	0	K02120|Bacteroides.19
11	pos41	0	K02120|Bacteroides.9
11	pos41	0	K02123|Prevotellaceae_Ga6A1_group
11	pos41	0	K02123|Ruminococcus.14
11	pos41	0	K02123|Fournierella.2
11	pos41	0	K02123|UCG-002.28
11	pos41	0	K02123|Bacteroides.131
11	pos41	0	K02123|Lachnospiraceae_UCG-010.14
11	pos41	0	K02123|Bacteroides.113
11	pos41	0	K02123|Enterocloster.8
11	pos41	0	K02123|Bacteroides.104
11	pos41	0	K02123|Fournierella.1
11	pos41	0	K02123|Bacteroides.19
11	pos41	0	K02123|Bacteroides.9
11	pos41	0	K07004|Bacteroides.16
11	pos41	0	K07004|Bacteroides.13
11	pos41	0	K07004|Bacteroides.12
11	pos41	0	K02117|Prevotellaceae_Ga6A1_group
11	pos41	0	K02117|Ruminococcus.14
11	pos41	0	K02117|Fournierella.2
11	pos41	0	K02117|UCG-002.28
11	pos41	0	K02117|Bacteroides.131
11	pos41	0	K02117|Lachnospiraceae_UCG-010.14
11	pos41	0	K02117|Bacteroides.113
11	pos41	0	K02117|Enterocloster.8
11	pos41	0	K02117|Bacteroides.104
11	pos41	0	K02117|Fournierella.1
11	pos41	0	K02117|Bacteroides.19
11	pos41	0	K02117|Bacteroides.9
11	pos41	0	K17244|Zag_111.2
11	pos41	0	K01818|Bacteroides.125
11	pos41	0	K01818|Bacteroides.108
11	pos41	0	K01818|Enterocloster.2
11	pos41	0	K01818|Bacteroides.99
11	pos41	0	K01818|Bacteroides.19
11	pos41	0	K01818|Bacteroides.9
11	pos41	0	K07289|Zag_111.2
11	pos41	0	K07289|Bacteroides.34
11	pos41	0	K07289|Bacteroides.42
11	pos40	0	K02118|Prevotellaceae_Ga6A1_group
11	pos40	0	K02118|Ruminococcus.14
11	pos40	0	K02118|Fournierella.2
11	pos40	0	K02118|UCG-002.24
11	pos40	0	K02118|Bacteroides.131
11	pos40	0	K02118|Lachnospiraceae_UCG-010.14
11	pos40	0	K02118|Bacteroides.113
11	pos40	0	K02118|Enterocloster.8
11	pos40	0	K02118|Bacteroides.104
11	pos40	0	K02118|Fournierella.1
11	pos40	0	K02118|Bacteroides.19
11	pos40	0	K02118|Bacteroides.9
11	pos40	0	K00179|Prevotellaceae_Ga6A1_group
11	pos40	0	K00179|Ruminococcus.13
11	pos40	0	K00179|UCG-002.15
11	pos40	0	K00179|Bacteroides.131
11	pos40	0	K00179|Bacteroides.113
11	pos40	0	K00179|Enterocloster.2
11	pos40	0	K00179|Bacteroides.104
11	pos40	0	K00179|Incertae_Sedis.48
11	pos40	0	K00179|[Eubacterium]_xylanophilum_group
11	pos40	0	K00179|Christensenellaceae_R-7_group.10
11	pos40	0	K00179|Bacteroides.19
11	pos40	0	K00179|Bacteroides.9
11	pos40	0	K02121|Prevotellaceae_Ga6A1_group
11	pos40	0	K02121|Ruminococcus.14
11	pos40	0	K02121|Fournierella.1
11	pos40	0	K02121|Bacteroides.131
11	pos40	0	K02121|Lachnospiraceae_UCG-010.14
11	pos40	0	K02121|Bacteroides.113
11	pos40	0	K02121|Enterocloster.2
11	pos40	0	K02121|Bacteroides.104
11	pos40	0	K02121|Fournierella
11	pos40	0	K02121|Bacteroides.19
11	pos40	0	K02121|Bacteroides.9
11	pos40	0	K11741|Prevotellaceae_Ga6A1_group
11	pos40	0	K11741|Zag_111.1
11	pos40	0	K11741|Bacteroides.47
11	pos40	0	K11741|Bacteroides.39
11	pos40	0	K11741|Bacteroides.36
11	pos40	0	K11741|Incertae_Sedis.8
11	pos40	0	K11741|Leyella.12
11	pos40	0	K02124|Prevotellaceae_Ga6A1_group
11	pos40	0	K02124|Ruminococcus.14
11	pos40	0	K02124|Fournierella.2
11	pos40	0	K02124|Bacteroides.131
11	pos40	0	K02124|Lachnospiraceae_UCG-010.14
11	pos40	0	K02124|Bacteroides.113
11	pos40	0	K02124|Enterocloster.8
11	pos40	0	K02124|Bacteroides.104
11	pos40	0	K02124|Fournierella.1
11	pos40	0	K02124|Bacteroides.19
11	pos40	0	K02124|Bacteroides.9
11	pos40	0	K02120|Prevotellaceae_Ga6A1_group
11	pos40	0	K02120|Ruminococcus.14
11	pos40	0	K02120|Fournierella.2
11	pos40	0	K02120|Bacteroides.131
11	pos40	0	K02120|Lachnospiraceae_UCG-010.14
11	pos40	0	K02120|Bacteroides.113
11	pos40	0	K02120|Enterocloster.8
11	pos40	0	K02120|Bacteroides.104
11	pos40	0	K02120|Fournierella.1
11	pos40	0	K02120|Bacteroides.19
11	pos40	0	K02120|Bacteroides.9
11	pos40	0	K02123|Prevotellaceae_Ga6A1_group
11	pos40	0	K02123|Ruminococcus.14
11	pos40	0	K02123|Fournierella.2
11	pos40	0	K02123|UCG-002.28
11	pos40	0	K02123|Bacteroides.131
11	pos40	0	K02123|Lachnospiraceae_UCG-010.14
11	pos40	0	K02123|Bacteroides.113
11	pos40	0	K02123|Enterocloster.8
11	pos40	0	K02123|Bacteroides.104
11	pos40	0	K02123|Fournierella.1
11	pos40	0	K02123|Bacteroides.19
11	pos40	0	K02123|Bacteroides.9
11	pos40	0	K07004|Bacteroides.16
11	pos40	0	K07004|Bacteroides.13
11	pos40	0	K07004|Bacteroides.12
11	pos40	0	K02117|Prevotellaceae_Ga6A1_group
11	pos40	0	K02117|Ruminococcus.14
11	pos40	0	K02117|Fournierella.2
11	pos40	0	K02117|UCG-002.28
11	pos40	0	K02117|Bacteroides.131
11	pos40	0	K02117|Lachnospiraceae_UCG-010.14
11	pos40	0	K02117|Bacteroides.113
11	pos40	0	K02117|Enterocloster.8
11	pos40	0	K02117|Bacteroides.104
11	pos40	0	K02117|Fournierella.1
11	pos40	0	K02117|Bacteroides.19
11	pos40	0	K02117|Bacteroides.9
11	pos40	0	K17244|Zag_111.2
11	pos40	0	K01818|Bacteroides.125
11	pos40	0	K01818|Bacteroides.108
11	pos40	0	K01818|Enterocloster.2
11	pos40	0	K01818|Bacteroides.99
11	pos40	0	K01818|Bacteroides.19
11	pos40	0	K01818|Bacteroides.9
11	pos40	0	K07289|Zag_111.2
11	pos40	0	K07289|Bacteroides.34
11	pos40	0	K07289|Bacteroides.42
11	pos35	0	K02118|Prevotellaceae_Ga6A1_group
11	pos35	0	K02118|Ruminococcus.14
11	pos35	0	K02118|Fournierella.2
11	pos35	0	K02118|UCG-002.24
11	pos35	0	K02118|Bacteroides.131
11	pos35	0	K02118|Lachnospiraceae_UCG-010.14
11	pos35	0	K02118|Bacteroides.113
11	pos35	0	K02118|Enterocloster.8
11	pos35	0	K02118|Bacteroides.104
11	pos35	0	K02118|Fournierella.1
11	pos35	0	K02118|Bacteroides.19
11	pos35	0	K02118|Bacteroides.9
11	pos35	0	K00179|Prevotellaceae_Ga6A1_group
11	pos35	0	K00179|Ruminococcus.13
11	pos35	0	K00179|UCG-002.15
11	pos35	0	K00179|Bacteroides.131
11	pos35	0	K00179|Bacteroides.113
11	pos35	0	K00179|Enterocloster.2
11	pos35	0	K00179|Bacteroides.104
11	pos35	0	K00179|Incertae_Sedis.48
11	pos35	0	K00179|[Eubacterium]_xylanophilum_group
11	pos35	0	K00179|Christensenellaceae_R-7_group.10
11	pos35	0	K00179|Bacteroides.19
11	pos35	0	K00179|Bacteroides.9
11	pos35	0	K02121|Prevotellaceae_Ga6A1_group
11	pos35	0	K02121|Ruminococcus.14
11	pos35	0	K02121|Fournierella.1
11	pos35	0	K02121|Bacteroides.131
11	pos35	0	K02121|Lachnospiraceae_UCG-010.14
11	pos35	0	K02121|Bacteroides.113
11	pos35	0	K02121|Enterocloster.2
11	pos35	0	K02121|Bacteroides.104
11	pos35	0	K02121|Fournierella
11	pos35	0	K02121|Bacteroides.19
11	pos35	0	K02121|Bacteroides.9
11	pos35	0	K11741|Prevotellaceae_Ga6A1_group
11	pos35	0	K11741|Zag_111.1
11	pos35	0	K11741|Bacteroides.47
11	pos35	0	K11741|Bacteroides.39
11	pos35	0	K11741|Bacteroides.36
11	pos35	0	K11741|Incertae_Sedis.8
11	pos35	0	K11741|Leyella.12
11	pos35	0	K02124|Prevotellaceae_Ga6A1_group
11	pos35	0	K02124|Ruminococcus.14
11	pos35	0	K02124|Fournierella.2
11	pos35	0	K02124|Bacteroides.131
11	pos35	0	K02124|Lachnospiraceae_UCG-010.14
11	pos35	0	K02124|Bacteroides.113
11	pos35	0	K02124|Enterocloster.8
11	pos35	0	K02124|Bacteroides.104
11	pos35	0	K02124|Fournierella.1
11	pos35	0	K02124|Bacteroides.19
11	pos35	0	K02124|Bacteroides.9
11	pos35	0	K02120|Prevotellaceae_Ga6A1_group
11	pos35	0	K02120|Ruminococcus.14
11	pos35	0	K02120|Fournierella.2
11	pos35	0	K02120|Bacteroides.131
11	pos35	0	K02120|Lachnospiraceae_UCG-010.14
11	pos35	0	K02120|Bacteroides.113
11	pos35	0	K02120|Enterocloster.8
11	pos35	0	K02120|Bacteroides.104
11	pos35	0	K02120|Fournierella.1
11	pos35	0	K02120|Bacteroides.19
11	pos35	0	K02120|Bacteroides.9
11	pos35	0	K02123|Prevotellaceae_Ga6A1_group
11	pos35	0	K02123|Ruminococcus.14
11	pos35	0	K02123|Fournierella.2
11	pos35	0	K02123|UCG-002.28
11	pos35	0	K02123|Bacteroides.131
11	pos35	0	K02123|Lachnospiraceae_UCG-010.14
11	pos35	0	K02123|Bacteroides.113
11	pos35	0	K02123|Enterocloster.8
11	pos35	0	K02123|Bacteroides.104
11	pos35	0	K02123|Fournierella.1
11	pos35	0	K02123|Bacteroides.19
11	pos35	0	K02123|Bacteroides.9
11	pos35	0	K07004|Bacteroides.16
11	pos35	0	K07004|Bacteroides.13
11	pos35	0	K07004|Bacteroides.12
11	pos35	0	K02117|Prevotellaceae_Ga6A1_group
11	pos35	0	K02117|Ruminococcus.14
11	pos35	0	K02117|Fournierella.2
11	pos35	0	K02117|UCG-002.28
11	pos35	0	K02117|Bacteroides.131
11	pos35	0	K02117|Lachnospiraceae_UCG-010.14
11	pos35	0	K02117|Bacteroides.113
11	pos35	0	K02117|Enterocloster.8
11	pos35	0	K02117|Bacteroides.104
11	pos35	0	K02117|Fournierella.1
11	pos35	0	K02117|Bacteroides.19
11	pos35	0	K02117|Bacteroides.9
11	pos35	0	K17244|Zag_111.2
11	pos35	0	K01818|Bacteroides.125
11	pos35	0	K01818|Bacteroides.108
11	pos35	0	K01818|Enterocloster.2
11	pos35	0	K01818|Bacteroides.99
11	pos35	0	K01818|Bacteroides.19
11	pos35	0	K01818|Bacteroides.9
11	pos35	0	K07289|Zag_111.2
11	pos35	0	K07289|Bacteroides.34
11	pos35	0	K07289|Bacteroides.42
11	pos34	0	K02118|Prevotellaceae_Ga6A1_group
11	pos34	0	K02118|Ruminococcus.14
11	pos34	0	K02118|Fournierella.2
11	pos34	0	K02118|UCG-002.24
11	pos34	0	K02118|Bacteroides.131
11	pos34	0	K02118|Lachnospiraceae_UCG-010.14
11	pos34	0	K02118|Bacteroides.113
11	pos34	0	K02118|Enterocloster.8
11	pos34	0	K02118|Bacteroides.104
11	pos34	0	K02118|Fournierella.1
11	pos34	0	K02118|Bacteroides.19
11	pos34	0	K02118|Bacteroides.9
11	pos34	0	K00179|Prevotellaceae_Ga6A1_group
11	pos34	0	K00179|Ruminococcus.13
11	pos34	0	K00179|UCG-002.15
11	pos34	0	K00179|Bacteroides.131
11	pos34	0	K00179|Bacteroides.113
11	pos34	0	K00179|Enterocloster.2
11	pos34	0	K00179|Bacteroides.104
11	pos34	0	K00179|Incertae_Sedis.48
11	pos34	0	K00179|[Eubacterium]_xylanophilum_group
11	pos34	0	K00179|Christensenellaceae_R-7_group.10
11	pos34	0	K00179|Bacteroides.19
11	pos34	0	K00179|Bacteroides.9
11	pos34	0	K02121|Prevotellaceae_Ga6A1_group
11	pos34	0	K02121|Ruminococcus.14
11	pos34	0	K02121|Fournierella.1
11	pos34	0	K02121|Bacteroides.131
11	pos34	0	K02121|Lachnospiraceae_UCG-010.14
11	pos34	0	K02121|Bacteroides.113
11	pos34	0	K02121|Enterocloster.2
11	pos34	0	K02121|Bacteroides.104
11	pos34	0	K02121|Fournierella
11	pos34	0	K02121|Bacteroides.19
11	pos34	0	K02121|Bacteroides.9
11	pos34	0	K11741|Prevotellaceae_Ga6A1_group
11	pos34	0	K11741|Zag_111.1
11	pos34	0	K11741|Bacteroides.47
11	pos34	0	K11741|Bacteroides.39
11	pos34	0	K11741|Bacteroides.36
11	pos34	0	K11741|Incertae_Sedis.8
11	pos34	0	K11741|Leyella.12
11	pos34	0	K02124|Prevotellaceae_Ga6A1_group
11	pos34	0	K02124|Ruminococcus.14
11	pos34	0	K02124|Fournierella.2
11	pos34	0	K02124|Bacteroides.131
11	pos34	0	K02124|Lachnospiraceae_UCG-010.14
11	pos34	0	K02124|Bacteroides.113
11	pos34	0	K02124|Enterocloster.8
11	pos34	0	K02124|Bacteroides.104
11	pos34	0	K02124|Fournierella.1
11	pos34	0	K02124|Bacteroides.19
11	pos34	0	K02124|Bacteroides.9
11	pos34	0	K02120|Prevotellaceae_Ga6A1_group
11	pos34	0	K02120|Ruminococcus.14
11	pos34	0	K02120|Fournierella.2
11	pos34	0	K02120|Bacteroides.131
11	pos34	0	K02120|Lachnospiraceae_UCG-010.14
11	pos34	0	K02120|Bacteroides.113
11	pos34	0	K02120|Enterocloster.8
11	pos34	0	K02120|Bacteroides.104
11	pos34	0	K02120|Fournierella.1
11	pos34	0	K02120|Bacteroides.19
11	pos34	0	K02120|Bacteroides.9
11	pos34	0	K02123|Prevotellaceae_Ga6A1_group
11	pos34	0	K02123|Ruminococcus.14
11	pos34	0	K02123|Fournierella.2
11	pos34	0	K02123|UCG-002.28
11	pos34	0	K02123|Bacteroides.131
11	pos34	0	K02123|Lachnospiraceae_UCG-010.14
11	pos34	0	K02123|Bacteroides.113
11	pos34	0	K02123|Enterocloster.8
11	pos34	0	K02123|Bacteroides.104
11	pos34	0	K02123|Fournierella.1
11	pos34	0	K02123|Bacteroides.19
11	pos34	0	K02123|Bacteroides.9
11	pos34	0	K07004|Bacteroides.16
11	pos34	0	K07004|Bacteroides.13
11	pos34	0	K07004|Bacteroides.12
11	pos34	0	K02117|Prevotellaceae_Ga6A1_group
11	pos34	0	K02117|Ruminococcus.14
11	pos34	0	K02117|Fournierella.2
11	pos34	0	K02117|UCG-002.28
11	pos34	0	K02117|Bacteroides.131
11	pos34	0	K02117|Lachnospiraceae_UCG-010.14
11	pos34	0	K02117|Bacteroides.113
11	pos34	0	K02117|Enterocloster.8
11	pos34	0	K02117|Bacteroides.104
11	pos34	0	K02117|Fournierella.1
11	pos34	0	K02117|Bacteroides.19
11	pos34	0	K02117|Bacteroides.9
11	pos34	0	K17244|Zag_111.2
11	pos34	0	K01818|Bacteroides.125
11	pos34	0	K01818|Bacteroides.108
11	pos34	0	K01818|Enterocloster.2
11	pos34	0	K01818|Bacteroides.99
11	pos34	0	K01818|Bacteroides.19
11	pos34	0	K01818|Bacteroides.9
11	pos34	0	K07289|Zag_111.2
11	pos34	0	K07289|Bacteroides.34
11	pos34	0	K07289|Bacteroides.42
11	pos33	0	K02118|Prevotellaceae_Ga6A1_group
11	pos33	0	K02118|Ruminococcus.14
11	pos33	0	K02118|Fournierella.2
11	pos33	0	K02118|UCG-002.24
11	pos33	0	K02118|Bacteroides.131
11	pos33	0	K02118|Lachnospiraceae_UCG-010.14
11	pos33	0	K02118|Bacteroides.113
11	pos33	0	K02118|Enterocloster.8
11	pos33	0	K02118|Bacteroides.104
11	pos33	0	K02118|Fournierella.1
11	pos33	0	K02118|Bacteroides.19
11	pos33	0	K02118|Bacteroides.9
11	pos33	0	K00179|Prevotellaceae_Ga6A1_group
11	pos33	0	K00179|Ruminococcus.13
11	pos33	0	K00179|UCG-002.15
11	pos33	0	K00179|Bacteroides.131
11	pos33	0	K00179|Bacteroides.113
11	pos33	0	K00179|Enterocloster.2
11	pos33	0	K00179|Bacteroides.104
11	pos33	0	K00179|Incertae_Sedis.48
11	pos33	0	K00179|[Eubacterium]_xylanophilum_group
11	pos33	0	K00179|Christensenellaceae_R-7_group.10
11	pos33	0	K00179|Bacteroides.19
11	pos33	0	K00179|Bacteroides.9
11	pos33	0	K02121|Prevotellaceae_Ga6A1_group
11	pos33	0	K02121|Ruminococcus.14
11	pos33	0	K02121|Fournierella.1
11	pos33	0	K02121|Bacteroides.131
11	pos33	0	K02121|Lachnospiraceae_UCG-010.14
11	pos33	0	K02121|Bacteroides.113
11	pos33	0	K02121|Enterocloster.2
11	pos33	0	K02121|Bacteroides.104
11	pos33	0	K02121|Fournierella
11	pos33	0	K02121|Bacteroides.19
11	pos33	0	K02121|Bacteroides.9
11	pos33	0	K11741|Prevotellaceae_Ga6A1_group
11	pos33	0	K11741|Zag_111.1
11	pos33	0	K11741|Bacteroides.47
11	pos33	0	K11741|Bacteroides.39
11	pos33	0	K11741|Bacteroides.36
11	pos33	0	K11741|Incertae_Sedis.8
11	pos33	0	K11741|Leyella.12
11	pos33	0	K02124|Prevotellaceae_Ga6A1_group
11	pos33	0	K02124|Ruminococcus.14
11	pos33	0	K02124|Fournierella.2
11	pos33	0	K02124|Bacteroides.131
11	pos33	0	K02124|Lachnospiraceae_UCG-010.14
11	pos33	0	K02124|Bacteroides.113
11	pos33	0	K02124|Enterocloster.8
11	pos33	0	K02124|Bacteroides.104
11	pos33	0	K02124|Fournierella.1
11	pos33	0	K02124|Bacteroides.19
11	pos33	0	K02124|Bacteroides.9
11	pos33	0	K02120|Prevotellaceae_Ga6A1_group
11	pos33	0	K02120|Ruminococcus.14
11	pos33	0	K02120|Fournierella.2
11	pos33	0	K02120|Bacteroides.131
11	pos33	0	K02120|Lachnospiraceae_UCG-010.14
11	pos33	0	K02120|Bacteroides.113
11	pos33	0	K02120|Enterocloster.8
11	pos33	0	K02120|Bacteroides.104
11	pos33	0	K02120|Fournierella.1
11	pos33	0	K02120|Bacteroides.19
11	pos33	0	K02120|Bacteroides.9
11	pos33	0	K02123|Prevotellaceae_Ga6A1_group
11	pos33	0	K02123|Ruminococcus.14
11	pos33	0	K02123|Fournierella.2
11	pos33	0	K02123|UCG-002.28
11	pos33	0	K02123|Bacteroides.131
11	pos33	0	K02123|Lachnospiraceae_UCG-010.14
11	pos33	0	K02123|Bacteroides.113
11	pos33	0	K02123|Enterocloster.8
11	pos33	0	K02123|Bacteroides.104
11	pos33	0	K02123|Fournierella.1
11	pos33	0	K02123|Bacteroides.19
11	pos33	0	K02123|Bacteroides.9
11	pos33	0	K07004|Bacteroides.16
11	pos33	0	K07004|Bacteroides.13
11	pos33	0	K07004|Bacteroides.12
11	pos33	0	K02117|Prevotellaceae_Ga6A1_group
11	pos33	0	K02117|Ruminococcus.14
11	pos33	0	K02117|Fournierella.2
11	pos33	0	K02117|UCG-002.28
11	pos33	0	K02117|Bacteroides.131
11	pos33	0	K02117|Lachnospiraceae_UCG-010.14
11	pos33	0	K02117|Bacteroides.113
11	pos33	0	K02117|Enterocloster.8
11	pos33	0	K02117|Bacteroides.104
11	pos33	0	K02117|Fournierella.1
11	pos33	0	K02117|Bacteroides.19
11	pos33	0	K02117|Bacteroides.9
11	pos33	0	K17244|Zag_111.2
11	pos33	0	K01818|Bacteroides.125
11	pos33	0	K01818|Bacteroides.108
11	pos33	0	K01818|Enterocloster.2
11	pos33	0	K01818|Bacteroides.99
11	pos33	0	K01818|Bacteroides.19
11	pos33	0	K01818|Bacteroides.9
11	pos33	0	K07289|Zag_111.2
11	pos33	0	K07289|Bacteroides.34
11	pos33	0	K07289|Bacteroides.42
11	pos26	0	K02118|Prevotellaceae_Ga6A1_group
11	pos26	0	K02118|Ruminococcus.14
11	pos26	0	K02118|Fournierella.2
11	pos26	0	K02118|UCG-002.24
11	pos26	0	K02118|Bacteroides.131
11	pos26	0	K02118|Lachnospiraceae_UCG-010.14
11	pos26	0	K02118|Bacteroides.113
11	pos26	0	K02118|Enterocloster.8
11	pos26	0	K02118|Bacteroides.104
11	pos26	0	K02118|Fournierella.1
11	pos26	0	K02118|Bacteroides.19
11	pos26	0	K02118|Bacteroides.9
11	pos26	0	K00179|Prevotellaceae_Ga6A1_group
11	pos26	0	K00179|Ruminococcus.13
11	pos26	0	K00179|UCG-002.15
11	pos26	0	K00179|Bacteroides.131
11	pos26	0	K00179|Bacteroides.113
11	pos26	0	K00179|Enterocloster.2
11	pos26	0	K00179|Bacteroides.104
11	pos26	0	K00179|Incertae_Sedis.48
11	pos26	0	K00179|[Eubacterium]_xylanophilum_group
11	pos26	0	K00179|Christensenellaceae_R-7_group.10
11	pos26	0	K00179|Bacteroides.19
11	pos26	0	K00179|Bacteroides.9
11	pos26	0	K02121|Prevotellaceae_Ga6A1_group
11	pos26	0	K02121|Ruminococcus.14
11	pos26	0	K02121|Fournierella.1
11	pos26	0	K02121|Bacteroides.131
11	pos26	0	K02121|Lachnospiraceae_UCG-010.14
11	pos26	0	K02121|Bacteroides.113
11	pos26	0	K02121|Enterocloster.2
11	pos26	0	K02121|Bacteroides.104
11	pos26	0	K02121|Fournierella
11	pos26	0	K02121|Bacteroides.19
11	pos26	0	K02121|Bacteroides.9
11	pos26	0	K11741|Prevotellaceae_Ga6A1_group
11	pos26	0	K11741|Zag_111.1
11	pos26	0	K11741|Bacteroides.47
11	pos26	0	K11741|Bacteroides.39
11	pos26	0	K11741|Bacteroides.36
11	pos26	0	K11741|Incertae_Sedis.8
11	pos26	0	K11741|Leyella.12
11	pos26	0	K02124|Prevotellaceae_Ga6A1_group
11	pos26	0	K02124|Ruminococcus.14
11	pos26	0	K02124|Fournierella.2
11	pos26	0	K02124|Bacteroides.131
11	pos26	0	K02124|Lachnospiraceae_UCG-010.14
11	pos26	0	K02124|Bacteroides.113
11	pos26	0	K02124|Enterocloster.8
11	pos26	0	K02124|Bacteroides.104
11	pos26	0	K02124|Fournierella.1
11	pos26	0	K02124|Bacteroides.19
11	pos26	0	K02124|Bacteroides.9
11	pos26	0	K02120|Prevotellaceae_Ga6A1_group
11	pos26	0	K02120|Ruminococcus.14
11	pos26	0	K02120|Fournierella.2
11	pos26	0	K02120|Bacteroides.131
11	pos26	0	K02120|Lachnospiraceae_UCG-010.14
11	pos26	0	K02120|Bacteroides.113
11	pos26	0	K02120|Enterocloster.8
11	pos26	0	K02120|Bacteroides.104
11	pos26	0	K02120|Fournierella.1
11	pos26	0	K02120|Bacteroides.19
11	pos26	0	K02120|Bacteroides.9
11	pos26	0	K02123|Prevotellaceae_Ga6A1_group
11	pos26	0	K02123|Ruminococcus.14
11	pos26	0	K02123|Fournierella.2
11	pos26	0	K02123|UCG-002.28
11	pos26	0	K02123|Bacteroides.131
11	pos26	0	K02123|Lachnospiraceae_UCG-010.14
11	pos26	0	K02123|Bacteroides.113
11	pos26	0	K02123|Enterocloster.8
11	pos26	0	K02123|Bacteroides.104
11	pos26	0	K02123|Fournierella.1
11	pos26	0	K02123|Bacteroides.19
11	pos26	0	K02123|Bacteroides.9
11	pos26	0	K07004|Bacteroides.16
11	pos26	0	K07004|Bacteroides.13
11	pos26	0	K07004|Bacteroides.12
11	pos26	0	K02117|Prevotellaceae_Ga6A1_group
11	pos26	0	K02117|Ruminococcus.14
11	pos26	0	K02117|Fournierella.2
11	pos26	0	K02117|UCG-002.28
11	pos26	0	K02117|Bacteroides.131
11	pos26	0	K02117|Lachnospiraceae_UCG-010.14
11	pos26	0	K02117|Bacteroides.113
11	pos26	0	K02117|Enterocloster.8
11	pos26	0	K02117|Bacteroides.104
11	pos26	0	K02117|Fournierella.1
11	pos26	0	K02117|Bacteroides.19
11	pos26	0	K02117|Bacteroides.9
11	pos26	0	K17244|Zag_111.2
11	pos26	0	K01818|Bacteroides.125
11	pos26	0	K01818|Bacteroides.108
11	pos26	0	K01818|Enterocloster.2
11	pos26	0	K01818|Bacteroides.99
11	pos26	0	K01818|Bacteroides.19
11	pos26	0	K01818|Bacteroides.9
11	pos26	0	K07289|Zag_111.2
11	pos26	0	K07289|Bacteroides.34
11	pos26	0	K07289|Bacteroides.42
11	pos25	0	K02118|Prevotellaceae_Ga6A1_group
11	pos25	0	K02118|Ruminococcus.14
11	pos25	0	K02118|Fournierella.2
11	pos25	0	K02118|UCG-002.24
11	pos25	0	K02118|Bacteroides.131
11	pos25	0	K02118|Lachnospiraceae_UCG-010.14
11	pos25	0	K02118|Bacteroides.113
11	pos25	0	K02118|Enterocloster.8
11	pos25	0	K02118|Bacteroides.104
11	pos25	0	K02118|Fournierella.1
11	pos25	0	K02118|Bacteroides.19
11	pos25	0	K02118|Bacteroides.9
11	pos25	0	K00179|Prevotellaceae_Ga6A1_group
11	pos25	0	K00179|Ruminococcus.13
11	pos25	0	K00179|UCG-002.15
11	pos25	0	K00179|Bacteroides.131
11	pos25	0	K00179|Bacteroides.113
11	pos25	0	K00179|Enterocloster.2
11	pos25	0	K00179|Bacteroides.104
11	pos25	0	K00179|Incertae_Sedis.48
11	pos25	0	K00179|[Eubacterium]_xylanophilum_group
11	pos25	0	K00179|Christensenellaceae_R-7_group.10
11	pos25	0	K00179|Bacteroides.19
11	pos25	0	K00179|Bacteroides.9
11	pos25	0	K02121|Prevotellaceae_Ga6A1_group
11	pos25	0	K02121|Ruminococcus.14
11	pos25	0	K02121|Fournierella.1
11	pos25	0	K02121|Bacteroides.131
11	pos25	0	K02121|Lachnospiraceae_UCG-010.14
11	pos25	0	K02121|Bacteroides.113
11	pos25	0	K02121|Enterocloster.2
11	pos25	0	K02121|Bacteroides.104
11	pos25	0	K02121|Fournierella
11	pos25	0	K02121|Bacteroides.19
11	pos25	0	K02121|Bacteroides.9
11	pos25	0	K11741|Prevotellaceae_Ga6A1_group
11	pos25	0	K11741|Zag_111.1
11	pos25	0	K11741|Bacteroides.47
11	pos25	0	K11741|Bacteroides.39
11	pos25	0	K11741|Bacteroides.36
11	pos25	0	K11741|Incertae_Sedis.8
11	pos25	0	K11741|Leyella.12
11	pos25	0	K02124|Prevotellaceae_Ga6A1_group
11	pos25	0	K02124|Ruminococcus.14
11	pos25	0	K02124|Fournierella.2
11	pos25	0	K02124|Bacteroides.131
11	pos25	0	K02124|Lachnospiraceae_UCG-010.14
11	pos25	0	K02124|Bacteroides.113
11	pos25	0	K02124|Enterocloster.8
11	pos25	0	K02124|Bacteroides.104
11	pos25	0	K02124|Fournierella.1
11	pos25	0	K02124|Bacteroides.19
11	pos25	0	K02124|Bacteroides.9
11	pos25	0	K02120|Prevotellaceae_Ga6A1_group
11	pos25	0	K02120|Ruminococcus.14
11	pos25	0	K02120|Fournierella.2
11	pos25	0	K02120|Bacteroides.131
11	pos25	0	K02120|Lachnospiraceae_UCG-010.14
11	pos25	0	K02120|Bacteroides.113
11	pos25	0	K02120|Enterocloster.8
11	pos25	0	K02120|Bacteroides.104
11	pos25	0	K02120|Fournierella.1
11	pos25	0	K02120|Bacteroides.19
11	pos25	0	K02120|Bacteroides.9
11	pos25	0	K02123|Prevotellaceae_Ga6A1_group
11	pos25	0	K02123|Ruminococcus.14
11	pos25	0	K02123|Fournierella.2
11	pos25	0	K02123|UCG-002.28
11	pos25	0	K02123|Bacteroides.131
11	pos25	0	K02123|Lachnospiraceae_UCG-010.14
11	pos25	0	K02123|Bacteroides.113
11	pos25	0	K02123|Enterocloster.8
11	pos25	0	K02123|Bacteroides.104
11	pos25	0	K02123|Fournierella.1
11	pos25	0	K02123|Bacteroides.19
11	pos25	0	K02123|Bacteroides.9
11	pos25	0	K07004|Bacteroides.16
11	pos25	0	K07004|Bacteroides.13
11	pos25	0	K07004|Bacteroides.12
11	pos25	0	K02117|Prevotellaceae_Ga6A1_group
11	pos25	0	K02117|Ruminococcus.14
11	pos25	0	K02117|Fournierella.2
11	pos25	0	K02117|UCG-002.28
11	pos25	0	K02117|Bacteroides.131
11	pos25	0	K02117|Lachnospiraceae_UCG-010.14
11	pos25	0	K02117|Bacteroides.113
11	pos25	0	K02117|Enterocloster.8
11	pos25	0	K02117|Bacteroides.104
11	pos25	0	K02117|Fournierella.1
11	pos25	0	K02117|Bacteroides.19
11	pos25	0	K02117|Bacteroides.9
11	pos25	0	K17244|Zag_111.2
11	pos25	0	K01818|Bacteroides.125
11	pos25	0	K01818|Bacteroides.108
11	pos25	0	K01818|Enterocloster.2
11	pos25	0	K01818|Bacteroides.99
11	pos25	0	K01818|Bacteroides.19
11	pos25	0	K01818|Bacteroides.9
11	pos25	0	K07289|Zag_111.2
11	pos25	0	K07289|Bacteroides.34
11	pos25	0	K07289|Bacteroides.42
11	pos16	0	K02118|Prevotellaceae_Ga6A1_group
11	pos16	0	K02118|Ruminococcus.14
11	pos16	0	K02118|Fournierella.2
11	pos16	0	K02118|UCG-002.24
11	pos16	0	K02118|Bacteroides.131
11	pos16	0	K02118|Lachnospiraceae_UCG-010.14
11	pos16	0	K02118|Bacteroides.113
11	pos16	0	K02118|Enterocloster.8
11	pos16	0	K02118|Bacteroides.104
11	pos16	0	K02118|Fournierella.1
11	pos16	0	K02118|Bacteroides.19
11	pos16	0	K02118|Bacteroides.9
11	pos16	0	K00179|Prevotellaceae_Ga6A1_group
11	pos16	0	K00179|Ruminococcus.13
11	pos16	0	K00179|UCG-002.15
11	pos16	0	K00179|Bacteroides.131
11	pos16	0	K00179|Bacteroides.113
11	pos16	0	K00179|Enterocloster.2
11	pos16	0	K00179|Bacteroides.104
11	pos16	0	K00179|Incertae_Sedis.48
11	pos16	0	K00179|[Eubacterium]_xylanophilum_group
11	pos16	0	K00179|Christensenellaceae_R-7_group.10
11	pos16	0	K00179|Bacteroides.19
11	pos16	0	K00179|Bacteroides.9
11	pos16	0	K02121|Prevotellaceae_Ga6A1_group
11	pos16	0	K02121|Ruminococcus.14
11	pos16	0	K02121|Fournierella.1
11	pos16	0	K02121|Bacteroides.131
11	pos16	0	K02121|Lachnospiraceae_UCG-010.14
11	pos16	0	K02121|Bacteroides.113
11	pos16	0	K02121|Enterocloster.2
11	pos16	0	K02121|Bacteroides.104
11	pos16	0	K02121|Fournierella
11	pos16	0	K02121|Bacteroides.19
11	pos16	0	K02121|Bacteroides.9
11	pos16	0	K11741|Prevotellaceae_Ga6A1_group
11	pos16	0	K11741|Zag_111.1
11	pos16	0	K11741|Bacteroides.47
11	pos16	0	K11741|Bacteroides.39
11	pos16	0	K11741|Bacteroides.36
11	pos16	0	K11741|Incertae_Sedis.8
11	pos16	0	K11741|Leyella.12
11	pos16	0	K02124|Prevotellaceae_Ga6A1_group
11	pos16	0	K02124|Ruminococcus.14
11	pos16	0	K02124|Fournierella.2
11	pos16	0	K02124|Bacteroides.131
11	pos16	0	K02124|Lachnospiraceae_UCG-010.14
11	pos16	0	K02124|Bacteroides.113
11	pos16	0	K02124|Enterocloster.8
11	pos16	0	K02124|Bacteroides.104
11	pos16	0	K02124|Fournierella.1
11	pos16	0	K02124|Bacteroides.19
11	pos16	0	K02124|Bacteroides.9
11	pos16	0	K02120|Prevotellaceae_Ga6A1_group
11	pos16	0	K02120|Ruminococcus.14
11	pos16	0	K02120|Fournierella.2
11	pos16	0	K02120|Bacteroides.131
11	pos16	0	K02120|Lachnospiraceae_UCG-010.14
11	pos16	0	K02120|Bacteroides.113
11	pos16	0	K02120|Enterocloster.8
11	pos16	0	K02120|Bacteroides.104
11	pos16	0	K02120|Fournierella.1
11	pos16	0	K02120|Bacteroides.19
11	pos16	0	K02120|Bacteroides.9
11	pos16	0	K02123|Prevotellaceae_Ga6A1_group
11	pos16	0	K02123|Ruminococcus.14
11	pos16	0	K02123|Fournierella.2
11	pos16	0	K02123|UCG-002.28
11	pos16	0	K02123|Bacteroides.131
11	pos16	0	K02123|Lachnospiraceae_UCG-010.14
11	pos16	0	K02123|Bacteroides.113
11	pos16	0	K02123|Enterocloster.8
11	pos16	0	K02123|Bacteroides.104
11	pos16	0	K02123|Fournierella.1
11	pos16	0	K02123|Bacteroides.19
11	pos16	0	K02123|Bacteroides.9
11	pos16	0	K07004|Bacteroides.16
11	pos16	0	K07004|Bacteroides.13
11	pos16	0	K07004|Bacteroides.12
11	pos16	0	K02117|Prevotellaceae_Ga6A1_group
11	pos16	0	K02117|Ruminococcus.14
11	pos16	0	K02117|Fournierella.2
11	pos16	0	K02117|UCG-002.28
11	pos16	0	K02117|Bacteroides.131
11	pos16	0	K02117|Lachnospiraceae_UCG-010.14
11	pos16	0	K02117|Bacteroides.113
11	pos16	0	K02117|Enterocloster.8
11	pos16	0	K02117|Bacteroides.104
11	pos16	0	K02117|Fournierella.1
11	pos16	0	K02117|Bacteroides.19
11	pos16	0	K02117|Bacteroides.9
11	pos16	0	K17244|Zag_111.2
11	pos16	0	K01818|Bacteroides.125
11	pos16	0	K01818|Bacteroides.108
11	pos16	0	K01818|Enterocloster.2
11	pos16	0	K01818|Bacteroides.99
11	pos16	0	K01818|Bacteroides.19
11	pos16	0	K01818|Bacteroides.9
11	pos16	0	K07289|Zag_111.2
11	pos16	0	K07289|Bacteroides.34
11	pos16	0	K07289|Bacteroides.42
11	pos11	0	K02118|Prevotellaceae_Ga6A1_group
11	pos11	0	K02118|Ruminococcus.14
11	pos11	0	K02118|Fournierella.2
11	pos11	0	K02118|UCG-002.24
11	pos11	0	K02118|Bacteroides.131
11	pos11	0	K02118|Lachnospiraceae_UCG-010.14
11	pos11	0	K02118|Bacteroides.113
11	pos11	0	K02118|Enterocloster.8
11	pos11	0	K02118|Bacteroides.104
11	pos11	0	K02118|Fournierella.1
11	pos11	0	K02118|Bacteroides.19
11	pos11	0	K02118|Bacteroides.9
11	pos11	0	K00179|Prevotellaceae_Ga6A1_group
11	pos11	0	K00179|Ruminococcus.13
11	pos11	0	K00179|UCG-002.15
11	pos11	0	K00179|Bacteroides.131
11	pos11	0	K00179|Bacteroides.113
11	pos11	0	K00179|Enterocloster.2
11	pos11	0	K00179|Bacteroides.104
11	pos11	0	K00179|Incertae_Sedis.48
11	pos11	0	K00179|[Eubacterium]_xylanophilum_group
11	pos11	0	K00179|Christensenellaceae_R-7_group.10
11	pos11	0	K00179|Bacteroides.19
11	pos11	0	K00179|Bacteroides.9
11	pos11	0	K02121|Prevotellaceae_Ga6A1_group
11	pos11	0	K02121|Ruminococcus.14
11	pos11	0	K02121|Fournierella.1
11	pos11	0	K02121|Bacteroides.131
11	pos11	0	K02121|Lachnospiraceae_UCG-010.14
11	pos11	0	K02121|Bacteroides.113
11	pos11	0	K02121|Enterocloster.2
11	pos11	0	K02121|Bacteroides.104
11	pos11	0	K02121|Fournierella
11	pos11	0	K02121|Bacteroides.19
11	pos11	0	K02121|Bacteroides.9
11	pos11	0	K11741|Prevotellaceae_Ga6A1_group
11	pos11	0	K11741|Zag_111.1
11	pos11	0	K11741|Bacteroides.47
11	pos11	0	K11741|Bacteroides.39
11	pos11	0	K11741|Bacteroides.36
11	pos11	0	K11741|Incertae_Sedis.8
11	pos11	0	K11741|Leyella.12
11	pos11	0	K02124|Prevotellaceae_Ga6A1_group
11	pos11	0	K02124|Ruminococcus.14
11	pos11	0	K02124|Fournierella.2
11	pos11	0	K02124|Bacteroides.131
11	pos11	0	K02124|Lachnospiraceae_UCG-010.14
11	pos11	0	K02124|Bacteroides.113
11	pos11	0	K02124|Enterocloster.8
11	pos11	0	K02124|Bacteroides.104
11	pos11	0	K02124|Fournierella.1
11	pos11	0	K02124|Bacteroides.19
11	pos11	0	K02124|Bacteroides.9
11	pos11	0	K02120|Prevotellaceae_Ga6A1_group
11	pos11	0	K02120|Ruminococcus.14
11	pos11	0	K02120|Fournierella.2
11	pos11	0	K02120|Bacteroides.131
11	pos11	0	K02120|Lachnospiraceae_UCG-010.14
11	pos11	0	K02120|Bacteroides.113
11	pos11	0	K02120|Enterocloster.8
11	pos11	0	K02120|Bacteroides.104
11	pos11	0	K02120|Fournierella.1
11	pos11	0	K02120|Bacteroides.19
11	pos11	0	K02120|Bacteroides.9
11	pos11	0	K02123|Prevotellaceae_Ga6A1_group
11	pos11	0	K02123|Ruminococcus.14
11	pos11	0	K02123|Fournierella.2
11	pos11	0	K02123|UCG-002.28
11	pos11	0	K02123|Bacteroides.131
11	pos11	0	K02123|Lachnospiraceae_UCG-010.14
11	pos11	0	K02123|Bacteroides.113
11	pos11	0	K02123|Enterocloster.8
11	pos11	0	K02123|Bacteroides.104
11	pos11	0	K02123|Fournierella.1
11	pos11	0	K02123|Bacteroides.19
11	pos11	0	K02123|Bacteroides.9
11	pos11	0	K07004|Bacteroides.16
11	pos11	0	K07004|Bacteroides.13
11	pos11	0	K07004|Bacteroides.12
11	pos11	0	K02117|Prevotellaceae_Ga6A1_group
11	pos11	0	K02117|Ruminococcus.14
11	pos11	0	K02117|Fournierella.2
11	pos11	0	K02117|UCG-002.28
11	pos11	0	K02117|Bacteroides.131
11	pos11	0	K02117|Lachnospiraceae_UCG-010.14
11	pos11	0	K02117|Bacteroides.113
11	pos11	0	K02117|Enterocloster.8
11	pos11	0	K02117|Bacteroides.104
11	pos11	0	K02117|Fournierella.1
11	pos11	0	K02117|Bacteroides.19
11	pos11	0	K02117|Bacteroides.9
11	pos11	0	K17244|Zag_111.2
11	pos11	0	K01818|Bacteroides.125
11	pos11	0	K01818|Bacteroides.108
11	pos11	0	K01818|Enterocloster.2
11	pos11	0	K01818|Bacteroides.99
11	pos11	0	K01818|Bacteroides.19
11	pos11	0	K01818|Bacteroides.9
11	pos11	0	K07289|Zag_111.2
11	pos11	0	K07289|Bacteroides.34
11	pos11	0	K07289|Bacteroides.42
11	pos4	0	K02118|Prevotellaceae_Ga6A1_group
11	pos4	0	K02118|Ruminococcus.14
11	pos4	0	K02118|Fournierella.2
11	pos4	0	K02118|UCG-002.24
11	pos4	0	K02118|Bacteroides.131
11	pos4	0	K02118|Lachnospiraceae_UCG-010.14
11	pos4	0	K02118|Bacteroides.113
11	pos4	0	K02118|Enterocloster.8
11	pos4	0	K02118|Bacteroides.104
11	pos4	0	K02118|Fournierella.1
11	pos4	0	K02118|Bacteroides.19
11	pos4	0	K02118|Bacteroides.9
11	pos4	0	K00179|Prevotellaceae_Ga6A1_group
11	pos4	0	K00179|Ruminococcus.13
11	pos4	0	K00179|UCG-002.15
11	pos4	0	K00179|Bacteroides.131
11	pos4	0	K00179|Bacteroides.113
11	pos4	0	K00179|Enterocloster.2
11	pos4	0	K00179|Bacteroides.104
11	pos4	0	K00179|Incertae_Sedis.48
11	pos4	0	K00179|[Eubacterium]_xylanophilum_group
11	pos4	0	K00179|Christensenellaceae_R-7_group.10
11	pos4	0	K00179|Bacteroides.19
11	pos4	0	K00179|Bacteroides.9
11	pos4	0	K02121|Prevotellaceae_Ga6A1_group
11	pos4	0	K02121|Ruminococcus.14
11	pos4	0	K02121|Fournierella.1
11	pos4	0	K02121|Bacteroides.131
11	pos4	0	K02121|Lachnospiraceae_UCG-010.14
11	pos4	0	K02121|Bacteroides.113
11	pos4	0	K02121|Enterocloster.2
11	pos4	0	K02121|Bacteroides.104
11	pos4	0	K02121|Fournierella
11	pos4	0	K02121|Bacteroides.19
11	pos4	0	K02121|Bacteroides.9
11	pos4	0	K11741|Prevotellaceae_Ga6A1_group
11	pos4	0	K11741|Zag_111.1
11	pos4	0	K11741|Bacteroides.47
11	pos4	0	K11741|Bacteroides.39
11	pos4	0	K11741|Bacteroides.36
11	pos4	0	K11741|Incertae_Sedis.8
11	pos4	0	K11741|Leyella.12
11	pos4	0	K02124|Prevotellaceae_Ga6A1_group
11	pos4	0	K02124|Ruminococcus.14
11	pos4	0	K02124|Fournierella.2
11	pos4	0	K02124|Bacteroides.131
11	pos4	0	K02124|Lachnospiraceae_UCG-010.14
11	pos4	0	K02124|Bacteroides.113
11	pos4	0	K02124|Enterocloster.8
11	pos4	0	K02124|Bacteroides.104
11	pos4	0	K02124|Fournierella.1
11	pos4	0	K02124|Bacteroides.19
11	pos4	0	K02124|Bacteroides.9
11	pos4	0	K02120|Prevotellaceae_Ga6A1_group
11	pos4	0	K02120|Ruminococcus.14
11	pos4	0	K02120|Fournierella.2
11	pos4	0	K02120|Bacteroides.131
11	pos4	0	K02120|Lachnospiraceae_UCG-010.14
11	pos4	0	K02120|Bacteroides.113
11	pos4	0	K02120|Enterocloster.8
11	pos4	0	K02120|Bacteroides.104
11	pos4	0	K02120|Fournierella.1
11	pos4	0	K02120|Bacteroides.19
11	pos4	0	K02120|Bacteroides.9
11	pos4	0	K02123|Prevotellaceae_Ga6A1_group
11	pos4	0	K02123|Ruminococcus.14
11	pos4	0	K02123|Fournierella.2
11	pos4	0	K02123|UCG-002.28
11	pos4	0	K02123|Bacteroides.131
11	pos4	0	K02123|Lachnospiraceae_UCG-010.14
11	pos4	0	K02123|Bacteroides.113
11	pos4	0	K02123|Enterocloster.8
11	pos4	0	K02123|Bacteroides.104
11	pos4	0	K02123|Fournierella.1
11	pos4	0	K02123|Bacteroides.19
11	pos4	0	K02123|Bacteroides.9
11	pos4	0	K07004|Bacteroides.16
11	pos4	0	K07004|Bacteroides.13
11	pos4	0	K07004|Bacteroides.12
11	pos4	0	K02117|Prevotellaceae_Ga6A1_group
11	pos4	0	K02117|Ruminococcus.14
11	pos4	0	K02117|Fournierella.2
11	pos4	0	K02117|UCG-002.28
11	pos4	0	K02117|Bacteroides.131
11	pos4	0	K02117|Lachnospiraceae_UCG-010.14
11	pos4	0	K02117|Bacteroides.113
11	pos4	0	K02117|Enterocloster.8
11	pos4	0	K02117|Bacteroides.104
11	pos4	0	K02117|Fournierella.1
11	pos4	0	K02117|Bacteroides.19
11	pos4	0	K02117|Bacteroides.9
11	pos4	0	K17244|Zag_111.2
11	pos4	0	K01818|Bacteroides.125
11	pos4	0	K01818|Bacteroides.108
11	pos4	0	K01818|Enterocloster.2
11	pos4	0	K01818|Bacteroides.99
11	pos4	0	K01818|Bacteroides.19
11	pos4	0	K01818|Bacteroides.9
11	pos4	0	K07289|Zag_111.2
11	pos4	0	K07289|Bacteroides.34
11	pos4	0	K07289|Bacteroides.42
11	pos5	0	K02118|Prevotellaceae_Ga6A1_group
11	pos5	0	K02118|Ruminococcus.14
11	pos5	0	K02118|Fournierella.2
11	pos5	0	K02118|UCG-002.24
11	pos5	0	K02118|Bacteroides.131
11	pos5	0	K02118|Lachnospiraceae_UCG-010.14
11	pos5	0	K02118|Bacteroides.113
11	pos5	0	K02118|Enterocloster.8
11	pos5	0	K02118|Bacteroides.104
11	pos5	0	K02118|Fournierella.1
11	pos5	0	K02118|Bacteroides.19
11	pos5	0	K02118|Bacteroides.9
11	pos5	0	K00179|Prevotellaceae_Ga6A1_group
11	pos5	0	K00179|Ruminococcus.13
11	pos5	0	K00179|UCG-002.15
11	pos5	0	K00179|Bacteroides.131
11	pos5	0	K00179|Bacteroides.113
11	pos5	0	K00179|Enterocloster.2
11	pos5	0	K00179|Bacteroides.104
11	pos5	0	K00179|Incertae_Sedis.48
11	pos5	0	K00179|[Eubacterium]_xylanophilum_group
11	pos5	0	K00179|Christensenellaceae_R-7_group.10
11	pos5	0	K00179|Bacteroides.19
11	pos5	0	K00179|Bacteroides.9
11	pos5	0	K02121|Prevotellaceae_Ga6A1_group
11	pos5	0	K02121|Ruminococcus.14
11	pos5	0	K02121|Fournierella.1
11	pos5	0	K02121|Bacteroides.131
11	pos5	0	K02121|Lachnospiraceae_UCG-010.14
11	pos5	0	K02121|Bacteroides.113
11	pos5	0	K02121|Enterocloster.2
11	pos5	0	K02121|Bacteroides.104
11	pos5	0	K02121|Fournierella
11	pos5	0	K02121|Bacteroides.19
11	pos5	0	K02121|Bacteroides.9
11	pos5	0	K11741|Prevotellaceae_Ga6A1_group
11	pos5	0	K11741|Zag_111.1
11	pos5	0	K11741|Bacteroides.47
11	pos5	0	K11741|Bacteroides.39
11	pos5	0	K11741|Bacteroides.36
11	pos5	0	K11741|Incertae_Sedis.8
11	pos5	0	K11741|Leyella.12
11	pos5	0	K02124|Prevotellaceae_Ga6A1_group
11	pos5	0	K02124|Ruminococcus.14
11	pos5	0	K02124|Fournierella.2
11	pos5	0	K02124|Bacteroides.131
11	pos5	0	K02124|Lachnospiraceae_UCG-010.14
11	pos5	0	K02124|Bacteroides.113
11	pos5	0	K02124|Enterocloster.8
11	pos5	0	K02124|Bacteroides.104
11	pos5	0	K02124|Fournierella.1
11	pos5	0	K02124|Bacteroides.19
11	pos5	0	K02124|Bacteroides.9
11	pos5	0	K02120|Prevotellaceae_Ga6A1_group
11	pos5	0	K02120|Ruminococcus.14
11	pos5	0	K02120|Fournierella.2
11	pos5	0	K02120|Bacteroides.131
11	pos5	0	K02120|Lachnospiraceae_UCG-010.14
11	pos5	0	K02120|Bacteroides.113
11	pos5	0	K02120|Enterocloster.8
11	pos5	0	K02120|Bacteroides.104
11	pos5	0	K02120|Fournierella.1
11	pos5	0	K02120|Bacteroides.19
11	pos5	0	K02120|Bacteroides.9
11	pos5	0	K02123|Prevotellaceae_Ga6A1_group
11	pos5	0	K02123|Ruminococcus.14
11	pos5	0	K02123|Fournierella.2
11	pos5	0	K02123|UCG-002.28
11	pos5	0	K02123|Bacteroides.131
11	pos5	0	K02123|Lachnospiraceae_UCG-010.14
11	pos5	0	K02123|Bacteroides.113
11	pos5	0	K02123|Enterocloster.8
11	pos5	0	K02123|Bacteroides.104
11	pos5	0	K02123|Fournierella.1
11	pos5	0	K02123|Bacteroides.19
11	pos5	0	K02123|Bacteroides.9
11	pos5	0	K07004|Bacteroides.16
11	pos5	0	K07004|Bacteroides.13
11	pos5	0	K07004|Bacteroides.12
11	pos5	0	K02117|Prevotellaceae_Ga6A1_group
11	pos5	0	K02117|Ruminococcus.14
11	pos5	0	K02117|Fournierella.2
11	pos5	0	K02117|UCG-002.28
11	pos5	0	K02117|Bacteroides.131
11	pos5	0	K02117|Lachnospiraceae_UCG-010.14
11	pos5	0	K02117|Bacteroides.113
11	pos5	0	K02117|Enterocloster.8
11	pos5	0	K02117|Bacteroides.104
11	pos5	0	K02117|Fournierella.1
11	pos5	0	K02117|Bacteroides.19
11	pos5	0	K02117|Bacteroides.9
11	pos5	0	K17244|Zag_111.2
11	pos5	0	K01818|Bacteroides.125
11	pos5	0	K01818|Bacteroides.108
11	pos5	0	K01818|Enterocloster.2
11	pos5	0	K01818|Bacteroides.99
11	pos5	0	K01818|Bacteroides.19
11	pos5	0	K01818|Bacteroides.9
11	pos5	0	K07289|Zag_111.2
11	pos5	0	K07289|Bacteroides.34
11	pos5	0	K07289|Bacteroides.42
12	pos32	0	K02118|Incertae_Sedis.53
12	pos32	0	K02118|Coprococcus.15
12	pos32	0	K00179|Incertae_Sedis.63
12	pos32	0	K00179|Coprococcus.11
12	pos32	0	K02121|Incertae_Sedis.52
12	pos32	0	K02124|Incertae_Sedis.53
12	pos32	0	K02124|Coprococcus.15
12	pos32	0	K02120|Incertae_Sedis.53
12	pos32	0	K02120|Coprococcus.15
12	pos32	0	K02123|Incertae_Sedis.53
12	pos32	0	K02123|Coprococcus.15
12	pos32	0	K02117|Coprococcus.15
12	pos32	0	K02117|Incertae_Sedis.53
13	pos2	1.23376e-11	K00179|Christensenellaceae_R-7_group.20
14	pos38	2.44255e-08	K02118|Flavonifractor.3
15	pos38	2.44255e-08	K02121|Flavonifractor.3
15	pos38	2.44255e-08	K02124|Flavonifractor.3
15	pos38	2.44255e-08	K02120|Flavonifractor.3
15	pos38	2.44255e-08	K02117|Flavonifractor.3
15	pos38	2.44255e-08	K02123|Flavonifractor.3
16	pos2	2.44255e-08	K02118|Fournierella
17	pos2	2.44255e-08	K02118|Anaerotruncus.1
18	pos2	2.44255e-08	K00179|Christensenellaceae_R-7_group.9
19	pos2	2.44255e-08	K00179|Anaerotruncus.1
20	pos2	2.44255e-08	K02121|Anaerotruncus.1
21	pos2	2.44255e-08	K02124|Fournierella
22	pos2	2.44255e-08	K02124|Anaerotruncus.1
23	pos2	2.44255e-08	K02120|Fournierella
24	pos2	2.44255e-08	K02120|Anaerotruncus.1
25	pos2	2.44255e-08	K02123|Fournierella
25	pos2	2.44255e-08	K02123|Anaerotruncus.1
25	pos2	2.44255e-08	K02117|Fournierella
25	pos2	2.44255e-08	K01818|Fournierella
25	pos2	2.44255e-08	K02117|Anaerotruncus.1
26	pos32	1.40502e-07	K02118|Butyricimonas.18
26	pos32	1.40502e-07	K00179|Butyricimonas.18
26	pos32	1.40502e-07	K02121|Butyricimonas.18
26	pos32	1.40502e-07	K11741|Butyricimonas.18
26	pos32	1.40502e-07	K02124|Butyricimonas.18
26	pos32	1.40502e-07	K02120|Butyricimonas.18
26	pos32	1.40502e-07	K02123|Butyricimonas.18
26	pos32	1.40502e-07	K07289|Butyricimonas.18
26	pos32	1.40502e-07	K02117|Butyricimonas.18
27	pos3	3.46334e-07	K02118|Incertae_Sedis.5
28	pos3	3.46334e-07	K00179|Incertae_Sedis.5
29	pos3	3.46334e-07	K02121|Incertae_Sedis.5
30	pos3	3.46334e-07	K02124|Incertae_Sedis.5
30	pos3	3.46334e-07	K02120|Incertae_Sedis.5
30	pos3	3.46334e-07	K02123|Incertae_Sedis.5
30	pos3	3.46334e-07	K01818|Incertae_Sedis.3
30	pos3	3.46334e-07	K02117|Incertae_Sedis.5
31	pos2	9.48227e-06	K02118|Caproiciproducens.3
32	pos2	9.48227e-06	K02118|UCG-002.10
33	pos2	9.48227e-06	K02118|NK4A214_group.2
34	pos2	9.48227e-06	K00179|UCG-002.4
35	pos2	9.48227e-06	K00179|NK4A214_group.1
36	pos2	9.48227e-06	K02121|Caproiciproducens.3
37	pos2	9.48227e-06	K02121|NK4A214_group.2
38	pos2	9.48227e-06	K02124|Caproiciproducens.3
39	pos2	9.48227e-06	K02124|NK4A214_group.2
40	pos2	9.48227e-06	K02120|Caproiciproducens.3
41	pos2	9.48227e-06	K02120|NK4A214_group.2
42	pos2	9.48227e-06	K02123|Caproiciproducens.3
43	pos2	9.48227e-06	K02123|UCG-002.12
43	pos2	9.48227e-06	K02123|NK4A214_group.2
43	pos2	9.48227e-06	K02117|Caproiciproducens.3
43	pos2	9.48227e-06	K02117|NK4A214_group.2
43	pos2	9.48227e-06	K02117|UCG-002.12
44	pos2	9.48227e-06	K02118|Incertae_Sedis.62
45	pos2	9.48227e-06	K02121|Incertae_Sedis.60
46	pos2	9.48227e-06	K02124|Incertae_Sedis.62
47	pos2	9.48227e-06	K02120|Incertae_Sedis.62
47	pos2	9.48227e-06	K02123|Incertae_Sedis.62
47	pos2	9.48227e-06	K02117|Incertae_Sedis.62
47	pos2	9.48227e-06	K01818|Butyribacter
47	pos2	9.48227e-06	K01818|Incertae_Sedis.45
48	pos2	4.49837e-05	K02118|NK4A214_group.6
49	pos2	4.49837e-05	K02118|UCG-009
50	pos2	4.49837e-05	K02121|UCG-009
51	pos2	4.49837e-05	K02124|UCG-009
52	pos2	4.49837e-05	K02120|NK4A214_group.6
53	pos2	4.49837e-05	K02120|UCG-009
53	pos2	4.49837e-05	K02123|UCG-009
53	pos2	4.49837e-05	K07004|UCG-009
53	pos2	4.49837e-05	K02117|UCG-009
53	pos2	4.49837e-05	K02117|NK4A214_group.6
54	pos2	0.00811952	K02118|Incertae_Sedis.14
55	pos2	0.00811952	K02118|UCG-002.2
56	pos2	0.00811952	K00179|Incertae_Sedis.17
57	pos2	0.00811952	K02121|Incertae_Sedis.14
58	pos2	0.00811952	K02124|Incertae_Sedis.14
59	pos2	0.00811952	K02120|Incertae_Sedis.14
60	pos2	0.00811952	K02123|Incertae_Sedis.14
61	pos2	0.00811952	K02123|UCG-002.2
61	pos2	0.00811952	K07004|Incertae_Sedis.2
61	pos2	0.00811952	K02117|Incertae_Sedis.14
61	pos2	0.00811952	K01818|Incertae_Sedis.15
61	pos2	0.00811952	K02117|UCG-002.2
62	neg7	0.010567	K00179|Lachnospira.4
63	pos2	0.0184754	K02118|Family_XIII_AD3011_group.4
64	pos2	0.0184754	K02121|Family_XIII_AD3011_group.3
64	pos2	0.0184754	K02124|Family_XIII_AD3011_group.4
64	pos2	0.0184754	K02120|Family_XIII_AD3011_group.4
64	pos2	0.0184754	K02117|Family_XIII_AD3011_group.4
64	pos2	0.0184754	K02123|Family_XIII_AD3011_group.4
65	pos2	0.0184754	K02118|Butyricimonas.2
66	pos2	0.0184754	K00179|Christensenellaceae_R-7_group.29
67	pos2	0.0184754	K00179|Butyricimonas.2
68	pos2	0.0184754	K02121|Butyricimonas.2
69	pos2	0.0184754	K11741|Butyricimonas.2
70	pos2	0.0184754	K02124|Butyricimonas.2
71	pos2	0.0184754	K02120|Butyricimonas.2
72	pos2	0.0184754	K02123|Butyricimonas.2
72	pos2	0.0184754	K02117|Butyricimonas.2
72	pos2	0.0184754	K01818|Christensenellaceae_R-7_group.3
72	pos2	0.0184754	K07289|Butyricimonas.2
72	pos2	0.0184754	K07289|Christensenellaceae_R-7_group.5
73	pos2	0.0266056	K02117|UCG-002.3
73	pos2	0.0266056	K02123|UCG-002.3
74	pos2	0.0266056	K02118|Ruminococcus.6
75	pos2	0.0266056	K00179|Ruminococcus.6
76	pos2	0.0266056	K02121|Ruminococcus.6
76	pos2	0.0266056	K02124|Ruminococcus.6
76	pos2	0.0266056	K02120|Ruminococcus.6
76	pos2	0.0266056	K02117|Ruminococcus.6
76	pos2	0.0266056	K02123|Ruminococcus.6
77	pos79	0.029507	K02118|Mediterraneibacter.9
77	pos79	0.029507	K02121|Mediterraneibacter.9
77	pos79	0.029507	K02124|Mediterraneibacter.9
77	pos79	0.029507	K02120|Mediterraneibacter.9
77	pos79	0.029507	K02123|Mediterraneibacter.9
77	pos79	0.029507	K01818|Mediterraneibacter.9
77	pos79	0.029507	K02117|Mediterraneibacter.9
78	neg26	0.0422611	K02118|Bacteroides.142
79	neg26	0.0422611	K00179|Bacteroides.142
80	neg26	0.0422611	K02121|Bacteroides.142
81	neg26	0.0422611	K11741|Bacteroides.53
82	neg26	0.0422611	K02124|Bacteroides.142
83	neg26	0.0422611	K02120|Bacteroides.142
83	neg26	0.0422611	K02123|Bacteroides.142
83	neg26	0.0422611	K02117|Bacteroides.142
83	neg26	0.0422611	K07289|Bacteroides.49
83	neg26	0.0422611	K01818|Bacteroides.135
84	pos20	0.0422886	K00179|Christensenellaceae_R-7_group.4
85	pos91	0.0465557	K02118|Parabacteroides.25
85	pos91	0.0465557	K00179|Parabacteroides.25
85	pos91	0.0465557	K02121|Parabacteroides.25
85	pos91	0.0465557	K11741|Parabacteroides.23
85	pos91	0.0465557	K02124|Parabacteroides.25
85	pos91	0.0465557	K02120|Parabacteroides.25
85	pos91	0.0465557	K02117|Parabacteroides.25
85	pos91	0.0465557	K02123|Parabacteroides.25
86	pos12	0.0465557	K00179|[Eubacterium]_siraeum_group
86	pos12	0.0465557	K02121|[Eubacterium]_siraeum_group
86	pos12	0.0465557	K02124|[Eubacterium]_siraeum_group
86	pos12	0.0465557	K02120|[Eubacterium]_siraeum_group
86	pos12	0.0465557	K02123|[Eubacterium]_siraeum_group
86	pos12	0.0465557	K02117|[Eubacterium]_siraeum_group
86	pos12	0.0465557	K02118|[Eubacterium]_siraeum_group
87	pos12	0.0465557	K02118|Adlercreutzia
88	pos12	0.0465557	K00179|Adlercreutzia
89	pos12	0.0465557	K00179|Christensenellaceae_R-7_group.7
90	pos12	0.0465557	K02121|Adlercreutzia
91	pos12	0.0465557	K02124|Adlercreutzia
91	pos12	0.0465557	K02120|Adlercreutzia
91	pos12	0.0465557	K02123|Adlercreutzia
91	pos12	0.0465557	K01818|Adlercreutzia
91	pos12	0.0465557	K02117|Adlercreutzia

## Sheet: N_Strong_Cluster
X_features	Y_features	association	p.values	q.values	Group	cluster_rank
pos1	K07289|Barnesiella.4	0.758596	1.7e-05	0.020059	N	5
pos1	K11741|Barnesiella.4	0.758596	1.7e-05	0.020059	N	5
pos1	K06213|Barnesiella.4	0.758596	1.7e-05	0.020059	N	5
pos48	K00332|Megamonas.1	1	0	0	N	2
pos48	K11741|Leyella.17	1	0	0	N	2
pos48	K06213|NK4A214_group.1	1	0	0	N	2
pos48	K06213|Faecalibacterium.7	1	0	0	N	2
pos48	K06213|UCG-005.7	1	0	0	N	2
pos48	K06213|Faecalibacterium.18	1	0	0	N	2
pos48	K06213|Incertae_Sedis.42	1	0	0	N	2
pos49	K00332|Megamonas.1	1	0	0	N	2
pos49	K11741|Leyella.17	1	0	0	N	2
pos49	K06213|NK4A214_group.1	1	0	0	N	2
pos49	K06213|Faecalibacterium.7	1	0	0	N	2
pos49	K06213|UCG-005.7	1	0	0	N	2
pos49	K06213|Faecalibacterium.18	1	0	0	N	2
pos49	K06213|Incertae_Sedis.42	1	0	0	N	2
pos50	K00332|Megamonas.1	1	0	0	N	2
pos50	K11741|Leyella.17	1	0	0	N	2
pos50	K06213|NK4A214_group.1	1	0	0	N	2
pos50	K06213|Faecalibacterium.7	1	0	0	N	2
pos50	K06213|UCG-005.7	1	0	0	N	2
pos50	K06213|Faecalibacterium.18	1	0	0	N	2
pos50	K06213|Incertae_Sedis.42	1	0	0	N	2
pos54	K00332|Megamonas.1	1	0	0	N	2
pos54	K11741|Leyella.17	1	0	0	N	2
pos54	K06213|NK4A214_group.1	1	0	0	N	2
pos54	K06213|Faecalibacterium.7	1	0	0	N	2
pos54	K06213|UCG-005.7	1	0	0	N	2
pos54	K06213|Faecalibacterium.18	1	0	0	N	2
pos54	K06213|Incertae_Sedis.42	1	0	0	N	2
pos58	K07289|Barnesiella.4	1	0	0	N	1
pos58	K11741|Barnesiella.4	1	0	0	N	1
pos58	K06213|Barnesiella.4	1	0	0	N	1
pos59	K00332|Megamonas.1	1	0	0	N	2
pos59	K11741|Leyella.17	1	0	0	N	2
pos59	K06213|NK4A214_group.1	1	0	0	N	2
pos59	K06213|Faecalibacterium.7	1	0	0	N	2
pos59	K06213|UCG-005.7	1	0	0	N	2
pos59	K06213|Faecalibacterium.18	1	0	0	N	2
pos59	K06213|Incertae_Sedis.42	1	0	0	N	2
pos61	K00332|Megamonas.1	1	0	0	N	2
pos61	K11741|Leyella.17	1	0	0	N	2
pos61	K06213|NK4A214_group.1	1	0	0	N	2
pos61	K06213|Faecalibacterium.7	1	0	0	N	2
pos61	K06213|UCG-005.7	1	0	0	N	2
pos61	K06213|Faecalibacterium.18	1	0	0	N	2
pos61	K06213|Incertae_Sedis.42	1	0	0	N	2
pos63	K00332|Megamonas.1	1	0	0	N	2
pos63	K11741|Leyella.17	1	0	0	N	2
pos63	K06213|NK4A214_group.1	1	0	0	N	2
pos63	K06213|Faecalibacterium.7	1	0	0	N	2
pos63	K06213|UCG-005.7	1	0	0	N	2
pos63	K06213|Faecalibacterium.18	1	0	0	N	2
pos63	K06213|Incertae_Sedis.42	1	0	0	N	2
pos65	K00332|Megamonas.1	1	0	0	N	2
pos65	K11741|Leyella.17	1	0	0	N	2
pos65	K06213|NK4A214_group.1	1	0	0	N	2
pos65	K06213|Faecalibacterium.7	1	0	0	N	2
pos65	K06213|UCG-005.7	1	0	0	N	2
pos65	K06213|Faecalibacterium.18	1	0	0	N	2
pos65	K06213|Incertae_Sedis.42	1	0	0	N	2
pos66	K00332|Megamonas.1	1	0	0	N	2
pos66	K11741|Leyella.17	1	0	0	N	2
pos66	K06213|NK4A214_group.1	1	0	0	N	2
pos66	K06213|Faecalibacterium.7	1	0	0	N	2
pos66	K06213|UCG-005.7	1	0	0	N	2
pos66	K06213|Faecalibacterium.18	1	0	0	N	2
pos66	K06213|Incertae_Sedis.42	1	0	0	N	2
pos71	K00332|Megamonas.1	1	0	0	N	2
pos71	K11741|Leyella.17	1	0	0	N	2
pos71	K06213|NK4A214_group.1	1	0	0	N	2
pos71	K06213|Faecalibacterium.7	1	0	0	N	2
pos71	K06213|UCG-005.7	1	0	0	N	2
pos71	K06213|Faecalibacterium.18	1	0	0	N	2
pos71	K06213|Incertae_Sedis.42	1	0	0	N	2
pos72	K00332|Megamonas.1	1	0	0	N	2
pos72	K11741|Leyella.17	1	0	0	N	2
pos72	K06213|NK4A214_group.1	1	0	0	N	2
pos72	K06213|Faecalibacterium.7	1	0	0	N	2
pos72	K06213|UCG-005.7	1	0	0	N	2
pos72	K06213|Faecalibacterium.18	1	0	0	N	2
pos72	K06213|Incertae_Sedis.42	1	0	0	N	2
pos73	K07004|Incertae_Sedis.4	0.791715	4e-06	0.004819	N	4
pos73	K06213|NK4A214_group.2	0.996219	0	0	N	3
pos73	K06213|Gemmiger.1	0.755442	2e-05	0.022604	N	4
pos73	K06213|Monoglobus.2	0.831143	0	0.000597	N	4
pos73	K06213|Incertae_Sedis.33	0.791715	4e-06	0.004819	N	4
pos73	K06213|Incertae_Sedis.40	0.791715	4e-06	0.004819	N	4
pos75	K00332|Megamonas.1	1	0	0	N	2
pos75	K11741|Leyella.17	1	0	0	N	2
pos75	K06213|NK4A214_group.1	1	0	0	N	2
pos75	K06213|Faecalibacterium.7	1	0	0	N	2
pos75	K06213|UCG-005.7	1	0	0	N	2
pos75	K06213|Faecalibacterium.18	1	0	0	N	2
pos75	K06213|Incertae_Sedis.42	1	0	0	N	2
pos76	K00332|Megamonas.1	1	0	0	N	2
pos76	K11741|Leyella.17	1	0	0	N	2
pos76	K06213|NK4A214_group.1	1	0	0	N	2
pos76	K06213|Faecalibacterium.7	1	0	0	N	2
pos76	K06213|UCG-005.7	1	0	0	N	2
pos76	K06213|Faecalibacterium.18	1	0	0	N	2
pos76	K06213|Incertae_Sedis.42	1	0	0	N	2
pos78	K06213|Sellimonas.1	0.758596	1.7e-05	0.020059	N	6
pos80	K00332|Megamonas.1	1	0	0	N	2
pos80	K11741|Leyella.17	1	0	0	N	2
pos80	K06213|NK4A214_group.1	1	0	0	N	2
pos80	K06213|Faecalibacterium.7	1	0	0	N	2
pos80	K06213|UCG-005.7	1	0	0	N	2
pos80	K06213|Faecalibacterium.18	1	0	0	N	2
pos80	K06213|Incertae_Sedis.42	1	0	0	N	2
pos83	K00332|Megamonas.1	1	0	0	N	2
pos83	K11741|Leyella.17	1	0	0	N	2
pos83	K06213|NK4A214_group.1	1	0	0	N	2
pos83	K06213|Faecalibacterium.7	1	0	0	N	2
pos83	K06213|UCG-005.7	1	0	0	N	2
pos83	K06213|Faecalibacterium.18	1	0	0	N	2
pos83	K06213|Incertae_Sedis.42	1	0	0	N	2
pos85	K00332|Megamonas.1	1	0	0	N	2
pos85	K11741|Leyella.17	1	0	0	N	2
pos85	K06213|NK4A214_group.1	1	0	0	N	2
pos85	K06213|Faecalibacterium.7	1	0	0	N	2
pos85	K06213|UCG-005.7	1	0	0	N	2
pos85	K06213|Faecalibacterium.18	1	0	0	N	2
pos85	K06213|Incertae_Sedis.42	1	0	0	N	2
pos87	K00332|Megamonas.1	1	0	0	N	2
pos87	K11741|Leyella.17	1	0	0	N	2
pos87	K06213|NK4A214_group.1	1	0	0	N	2
pos87	K06213|Faecalibacterium.7	1	0	0	N	2
pos87	K06213|UCG-005.7	1	0	0	N	2
pos87	K06213|Faecalibacterium.18	1	0	0	N	2
pos87	K06213|Incertae_Sedis.42	1	0	0	N	2
pos88	K00332|Megamonas.1	1	0	0	N	2
pos88	K11741|Leyella.17	1	0	0	N	2
pos88	K06213|NK4A214_group.1	1	0	0	N	2
pos88	K06213|Faecalibacterium.7	1	0	0	N	2
pos88	K06213|UCG-005.7	1	0	0	N	2
pos88	K06213|Faecalibacterium.18	1	0	0	N	2
pos88	K06213|Incertae_Sedis.42	1	0	0	N	2

## Sheet: OW_Strong_Cluster
X_features	Y_features	association	p.values	q.values	Group	cluster_rank
pos12	K06213|NK4A214_group.14	0.840596	1.3e-05	0.010345	OW	148
pos13	K01818|Incertae_Sedis.8	0.99308	0	0	OW	142
pos13	K01818|Bacteroides.115	0.99308	0	0	OW	142
pos13	K02117|Rikenellaceae_RC9_gut_group.4	0.99308	0	0	OW	142
pos13	K02117|Bacteroides.120	0.99308	0	0	OW	142
pos13	K02123|Rikenellaceae_RC9_gut_group.4	0.99308	0	0	OW	142
pos13	K02123|Bacteroides.120	0.99308	0	0	OW	142
pos13	K02120|Rikenellaceae_RC9_gut_group.4	0.99308	0	0	OW	142
pos13	K02120|Bacteroides.120	0.99308	0	0	OW	142
pos13	K02124|Rikenellaceae_RC9_gut_group.4	0.99308	0	0	OW	142
pos13	K02124|Bacteroides.120	0.99308	0	0	OW	142
pos13	K02121|Rikenellaceae_RC9_gut_group.4	0.99308	0	0	OW	142
pos13	K02121|Bacteroides.120	0.99308	0	0	OW	142
pos13	K00179|Bacteroides.120	0.99308	0	0	OW	142
pos13	K02118|Rikenellaceae_RC9_gut_group.4	0.99308	0	0	OW	142
pos13	K02118|Bacteroides.120	0.99308	0	0	OW	142
pos13	K06213|Incertae_Sedis.12	0.99308	0	0	OW	142
pos13	K06213|Bacteroides.120	0.99308	0	0	OW	142
pos17	K01818|Bacteroides.56	1	0	0	OW	109
pos17	K01818|Bacteroides.63	1	0	0	OW	109
pos17	K01818|Incertae_Sedis.30	1	0	0	OW	109
pos17	K01818|Bacteroides.102	1	0	0	OW	109
pos17	K06157|Roseburia	1	0	0	OW	109
pos17	K06157|Coprococcus.1	1	0	0	OW	109
pos17	K02117|Roseburia	1	0	0	OW	109
pos17	K02117|Incertae_Sedis.16	1	0	0	OW	109
pos17	K02117|Bacteroides.50	1	0	0	OW	109
pos17	K02117|Paludicola.1	1	0	0	OW	109
pos17	K02117|Bacteroides.58	1	0	0	OW	109
pos17	K02117|Flavonifractor.2	1	0	0	OW	109
pos17	K02117|Bacteroides.65	1	0	0	OW	109
pos17	K02117|Coprococcus.9	1	0	0	OW	109
pos17	K02117|Paludicola.3	1	0	0	OW	109
pos17	K02117|Incertae_Sedis.36	1	0	0	OW	109
pos17	K02117|Lachnospiraceae_UCG-010.12	1	0	0	OW	108
pos17	K02117|Bacteroides.107	1	0	0	OW	107
pos17	K02117|Alistipes.20	1	0	0	OW	106
pos17	K02117|Parabacteroides.45	1	0	0	OW	105
pos17	K02117|NK4A214_group.9	1	0	0	OW	104
pos17	K02123|Roseburia	1	0	0	OW	103
pos17	K02123|Incertae_Sedis.16	1	0	0	OW	102
pos17	K02123|Bacteroides.50	1	0	0	OW	101
pos17	K02123|Paludicola.1	1	0	0	OW	100
pos17	K02123|Bacteroides.58	1	0	0	OW	99
pos17	K02123|Flavonifractor.2	1	0	0	OW	98
pos17	K02123|Bacteroides.65	1	0	0	OW	97
pos17	K02123|Coprococcus.9	1	0	0	OW	96
pos17	K02123|Paludicola.3	1	0	0	OW	95
pos17	K02123|Incertae_Sedis.36	1	0	0	OW	94
pos17	K02123|Lachnospiraceae_UCG-010.12	1	0	0	OW	93
pos17	K02123|Bacteroides.107	1	0	0	OW	92
pos17	K02123|Alistipes.20	1	0	0	OW	91
pos17	K02123|Parabacteroides.45	1	0	0	OW	90
pos17	K00433|Ezakiella	1	0	0	OW	89
pos17	K06880|Roseburia	1	0	0	OW	88
pos17	K06880|Coprococcus.1	1	0	0	OW	87
pos17	K02120|Roseburia	1	0	0	OW	86
pos17	K02120|Incertae_Sedis.16	1	0	0	OW	85
pos17	K02120|Bacteroides.50	1	0	0	OW	84
pos17	K02120|Paludicola.1	1	0	0	OW	83
pos17	K02120|Bacteroides.58	1	0	0	OW	82
pos17	K02120|Flavonifractor.2	1	0	0	OW	81
pos17	K02120|Bacteroides.65	1	0	0	OW	80
pos17	K02120|Coprococcus.9	1	0	0	OW	79
pos17	K02120|Paludicola.3	1	0	0	OW	78
pos17	K02120|Incertae_Sedis.36	1	0	0	OW	77
pos17	K02120|Lachnospiraceae_UCG-010.12	1	0	0	OW	76
pos17	K02120|Bacteroides.107	1	0	0	OW	75
pos17	K02120|Alistipes.20	1	0	0	OW	74
pos17	K02120|Parabacteroides.45	1	0	0	OW	73
pos17	K02120|NK4A214_group.9	1	0	0	OW	72
pos17	K06155|Roseburia	1	0	0	OW	71
pos17	K06155|Coprococcus.1	1	0	0	OW	70
pos17	K06155|Parabacteroides.25	1	0	0	OW	69
pos17	K02124|Roseburia	1	0	0	OW	68
pos17	K02124|Incertae_Sedis.16	1	0	0	OW	67
pos17	K02124|Bacteroides.50	1	0	0	OW	66
pos17	K02124|Paludicola.1	1	0	0	OW	65
pos17	K02124|Bacteroides.58	1	0	0	OW	64
pos17	K02124|Flavonifractor.2	1	0	0	OW	63
pos17	K02124|Bacteroides.65	1	0	0	OW	62
pos17	K02124|Coprococcus.9	1	0	0	OW	61
pos17	K02124|Paludicola.3	1	0	0	OW	60
pos17	K02124|Incertae_Sedis.36	1	0	0	OW	59
pos17	K02124|Lachnospiraceae_UCG-010.12	1	0	0	OW	58
pos17	K02124|Bacteroides.107	1	0	0	OW	57
pos17	K02124|Alistipes.20	1	0	0	OW	56
pos17	K02124|Parabacteroides.45	1	0	0	OW	55
pos17	K02121|Incertae_Sedis.16	1	0	0	OW	54
pos17	K02121|Bacteroides.50	1	0	0	OW	53
pos17	K02121|Paludicola.1	1	0	0	OW	52
pos17	K02121|Bacteroides.58	1	0	0	OW	51
pos17	K02121|Flavonifractor.2	1	0	0	OW	50
pos17	K02121|Bacteroides.65	1	0	0	OW	49
pos17	K02121|Paludicola.3	1	0	0	OW	48
pos17	K02121|Incertae_Sedis.36	1	0	0	OW	47
pos17	K02121|Lachnospiraceae_UCG-010.12	1	0	0	OW	46
pos17	K02121|Bacteroides.107	1	0	0	OW	45
pos17	K02121|Alistipes.20	1	0	0	OW	44
pos17	K02121|Parabacteroides.45	1	0	0	OW	43
pos17	K12995|Coprococcus.1	1	0	0	OW	42
pos17	K00179|Christensenellaceae_R-7_group.1	1	0	0	OW	41
pos17	K00179|Bacteroides.50	1	0	0	OW	40
pos17	K00179|Paludicola.1	1	0	0	OW	39
pos17	K00179|Bacteroides.58	1	0	0	OW	38
pos17	K00179|Bacteroides.65	1	0	0	OW	37
pos17	K00179|Paludicola.3	1	0	0	OW	36
pos17	K00179|Christensenellaceae_R-7_group.21	1	0	0	OW	35
pos17	K00179|Bacteroides.107	1	0	0	OW	34
pos17	K00179|Alistipes.19	1	0	0	OW	33
pos17	K00179|Parabacteroides.45	1	0	0	OW	32
pos17	K02118|Roseburia	1	0	0	OW	31
pos17	K02118|Incertae_Sedis.16	1	0	0	OW	30
pos17	K02118|Bacteroides.50	1	0	0	OW	29
pos17	K02118|Paludicola.1	1	0	0	OW	28
pos17	K02118|Bacteroides.58	1	0	0	OW	27
pos17	K02118|Flavonifractor.2	1	0	0	OW	26
pos17	K02118|Bacteroides.65	1	0	0	OW	25
pos17	K02118|Coprococcus.9	1	0	0	OW	24
pos17	K02118|Paludicola.3	1	0	0	OW	23
pos17	K02118|Incertae_Sedis.36	1	0	0	OW	22
pos17	K02118|Lachnospiraceae_UCG-010.12	1	0	0	OW	21
pos17	K02118|Bacteroides.107	1	0	0	OW	20
pos17	K02118|Alistipes.20	1	0	0	OW	19
pos17	K02118|Parabacteroides.45	1	0	0	OW	18
pos17	K02118|NK4A214_group.9	1	0	0	OW	17
pos17	K06213|Christensenellaceae_R-7_group.1	1	0	0	OW	16
pos17	K06213|Roseburia	1	0	0	OW	15
pos17	K06213|Incertae_Sedis.26	1	0	0	OW	14
pos17	K06213|Bacteroides.50	1	0	0	OW	13
pos17	K06213|Bacteroides.58	1	0	0	OW	12
pos17	K06213|Flavonifractor.1	1	0	0	OW	11
pos17	K06213|Bacteroides.65	1	0	0	OW	10
pos17	K06213|Coprococcus.4	1	0	0	OW	9
pos17	K06213|Incertae_Sedis.55	1	0	0	OW	8
pos17	K06213|UCG-005.22	1	0	0	OW	7
pos17	K06213|Christensenellaceae_R-7_group.21	1	0	0	OW	6
pos17	K06213|Lachnospiraceae_UCG-010.12	1	0	0	OW	5
pos17	K06213|Bacteroides.107	1	0	0	OW	4
pos17	K06213|Parabacteroides.45	1	0	0	OW	3
pos17	K06213|Ezakiella	1	0	0	OW	2
pos17	K06213|NK4A214_group.12	1	0	0	OW	1
pos23	K01818|Monoglobus	1	0	0	OW	127
pos23	K01818|Incertae_Sedis.31	1	0	0	OW	127
pos23	K01818|Monoglobus.6	1	0	0	OW	127
pos23	K01818|Alistipes.2	1	0	0	OW	127
pos23	K01818|Incertae_Sedis.41	1	0	0	OW	127
pos23	K01818|Paraprevotella.4	1	0	0	OW	127
pos23	K02117|Monoglobus	1	0	0	OW	127
pos23	K02117|UCG-002.11	1	0	0	OW	127
pos23	K02117|Butyricimonas.7	1	0	0	OW	127
pos23	K02117|Incertae_Sedis.38	1	0	0	OW	127
pos23	K02117|Monoglobus.6	1	0	0	OW	127
pos23	K02117|Alistipes.15	1	0	0	OW	127
pos23	K02117|Candidatus_Soleaferrea	1	0	0	OW	127
pos23	K02117|Butyricimonas.19	1	0	0	OW	127
pos23	K02117|Incertae_Sedis.53	1	0	0	OW	127
pos23	K02117|Incertae_Sedis.57	1	0	0	OW	127
pos23	K02117|Paraprevotella.10	1	0	0	OW	127
pos23	K02117|Oscillibacter.5	1	0	0	OW	127
pos23	K02123|Monoglobus	1	0	0	OW	127
pos23	K02123|UCG-002.11	1	0	0	OW	127
pos23	K02123|Butyricimonas.7	1	0	0	OW	127
pos23	K02123|Incertae_Sedis.38	1	0	0	OW	127
pos23	K02123|Monoglobus.6	1	0	0	OW	127
pos23	K02123|Alistipes.15	1	0	0	OW	127
pos23	K02123|Candidatus_Soleaferrea	1	0	0	OW	127
pos23	K02123|Butyricimonas.19	1	0	0	OW	127
pos23	K02123|Incertae_Sedis.53	1	0	0	OW	127
pos23	K02123|Incertae_Sedis.57	1	0	0	OW	127
pos23	K02123|Paraprevotella.10	1	0	0	OW	127
pos23	K02123|Oscillibacter.5	1	0	0	OW	127
pos23	K02120|Monoglobus	1	0	0	OW	127
pos23	K02120|Butyricimonas.7	1	0	0	OW	127
pos23	K02120|Incertae_Sedis.38	1	0	0	OW	127
pos23	K02120|Monoglobus.6	1	0	0	OW	127
pos23	K02120|Alistipes.15	1	0	0	OW	127
pos23	K02120|Candidatus_Soleaferrea	1	0	0	OW	127
pos23	K02120|Butyricimonas.19	1	0	0	OW	127
pos23	K02120|Incertae_Sedis.53	1	0	0	OW	127
pos23	K02120|Incertae_Sedis.57	1	0	0	OW	127
pos23	K02120|Paraprevotella.10	1	0	0	OW	127
pos23	K02120|Oscillibacter.5	1	0	0	OW	127
pos23	K02124|Monoglobus	1	0	0	OW	127
pos23	K02124|Butyricimonas.7	1	0	0	OW	127
pos23	K02124|Incertae_Sedis.38	1	0	0	OW	127
pos23	K02124|Monoglobus.6	1	0	0	OW	127
pos23	K02124|Alistipes.15	1	0	0	OW	127
pos23	K02124|Candidatus_Soleaferrea	1	0	0	OW	127
pos23	K02124|Butyricimonas.19	1	0	0	OW	127
pos23	K02124|Incertae_Sedis.53	1	0	0	OW	127
pos23	K02124|Incertae_Sedis.57	1	0	0	OW	127
pos23	K02124|Paraprevotella.10	1	0	0	OW	127
pos23	K02124|Oscillibacter.5	1	0	0	OW	127
pos23	K02121|Monoglobus	1	0	0	OW	127
pos23	K02121|Butyricimonas.7	1	0	0	OW	127
pos23	K02121|Incertae_Sedis.38	1	0	0	OW	127
pos23	K02121|Monoglobus.2	1	0	0	OW	127
pos23	K02121|Alistipes.15	1	0	0	OW	127
pos23	K02121|Candidatus_Soleaferrea	1	0	0	OW	127
pos23	K02121|Butyricimonas.19	1	0	0	OW	127
pos23	K02121|Incertae_Sedis.52	1	0	0	OW	127
pos23	K02121|Incertae_Sedis.55	1	0	0	OW	127
pos23	K02121|Paraprevotella.10	1	0	0	OW	127
pos23	K02121|Oscillibacter.5	1	0	0	OW	127
pos23	K00179|Monoglobus	1	0	0	OW	127
pos23	K00179|Terrisporobacter	1	0	0	OW	127
pos23	K00179|Butyricimonas.7	1	0	0	OW	127
pos23	K00179|Monoglobus.6	1	0	0	OW	127
pos23	K00179|Alistipes.15	1	0	0	OW	127
pos23	K00179|Candidatus_Soleaferrea	1	0	0	OW	127
pos23	K00179|Butyricimonas.19	1	0	0	OW	127
pos23	K00179|Incertae_Sedis.63	1	0	0	OW	127
pos23	K00179|Incertae_Sedis.67	1	0	0	OW	127
pos23	K00179|Paraprevotella.10	1	0	0	OW	127
pos23	K02118|Monoglobus	1	0	0	OW	127
pos23	K02118|Butyricimonas.7	1	0	0	OW	127
pos23	K02118|Incertae_Sedis.38	1	0	0	OW	127
pos23	K02118|Monoglobus.6	1	0	0	OW	127
pos23	K02118|Alistipes.15	1	0	0	OW	127
pos23	K02118|Candidatus_Soleaferrea	1	0	0	OW	127
pos23	K02118|Butyricimonas.19	1	0	0	OW	127
pos23	K02118|Incertae_Sedis.53	1	0	0	OW	126
pos23	K02118|Incertae_Sedis.57	1	0	0	OW	125
pos23	K02118|Paraprevotella.10	1	0	0	OW	124
pos23	K02118|Oscillibacter.5	1	0	0	OW	123
pos23	K06213|Monoglobus	1	0	0	OW	122
pos23	K06213|Terrisporobacter	1	0	0	OW	121
pos23	K06213|UCG-002.11	1	0	0	OW	120
pos23	K06213|Butyricimonas.7	1	0	0	OW	119
pos23	K06213|Incertae_Sedis.57	1	0	0	OW	118
pos23	K06213|Monoglobus.6	1	0	0	OW	117
pos23	K06213|Barnesiella.9	1	0	0	OW	116
pos23	K06213|Candidatus_Soleaferrea	1	0	0	OW	115
pos23	K06213|Butyricimonas.19	1	0	0	OW	114
pos23	K06213|Incertae_Sedis.72	1	0	0	OW	113
pos23	K06213|Incertae_Sedis.76	1	0	0	OW	112
pos23	K06213|Oscillibacter.5	1	0	0	OW	111
pos28	K02117|Oscillibacter.1	0.818192	3.3e-05	0.026843	OW	151
pos28	K02123|Oscillibacter.1	0.818192	3.3e-05	0.026843	OW	151
pos28	K02120|Oscillibacter.1	0.818192	3.3e-05	0.026843	OW	151
pos28	K02124|Oscillibacter.1	0.818192	3.3e-05	0.026843	OW	151
pos28	K02121|Oscillibacter.1	0.818192	3.3e-05	0.026843	OW	151
pos28	K02118|Oscillibacter.1	0.818192	3.3e-05	0.026843	OW	151
pos28	K06213|Oscillibacter.1	0.818192	3.3e-05	0.026843	OW	151
pos29	K02117|Parabacteroides.33	0.817877	3.4e-05	0.026843	OW	149
pos29	K02123|Parabacteroides.33	0.817877	3.4e-05	0.026843	OW	149
pos29	K02120|Parabacteroides.33	0.817877	3.4e-05	0.026843	OW	149
pos29	K06155|Parabacteroides.18	0.817877	3.4e-05	0.026843	OW	149
pos29	K02124|Parabacteroides.33	0.817877	3.4e-05	0.026843	OW	149
pos29	K02121|Parabacteroides.33	0.817877	3.4e-05	0.026843	OW	149
pos29	K00179|Parabacteroides.33	0.817877	3.4e-05	0.026843	OW	149
pos29	K02118|Parabacteroides.33	0.817877	3.4e-05	0.026843	OW	149
pos29	K06213|Parabacteroides.33	0.817877	3.4e-05	0.026843	OW	149
pos30	K00332|Incertae_Sedis	1	0	0	OW	110
pos30	K01818|Incertae_Sedis.7	1	0	0	OW	110
pos30	K01818|Bacteroides.26	1	0	0	OW	110
pos30	K01818|Bacteroides.82	1	0	0	OW	110
pos30	K01818|Bacteroides.123	1	0	0	OW	110
pos30	K01818|Bacteroides.124	1	0	0	OW	110
pos30	K20151|Bacteroides.4	1	0	0	OW	110
pos30	K06157|Roseburia.4	1	0	0	OW	110
pos30	K02117|Defluviitaleaceae_UCG-011	1	0	0	OW	110
pos30	K02117|Bacteroides.26	1	0	0	OW	110
pos30	K02117|[Eubacterium]_siraeum_group.1	1	0	0	OW	110
pos30	K02117|UCG-002.16	1	0	0	OW	110
pos30	K02117|Roseburia.4	1	0	0	OW	110
pos30	K02117|Bacteroides.80	1	0	0	OW	110
pos30	K02117|Bacteroides.85	1	0	0	OW	110
pos30	K02117|Lactonifactor	1	0	0	OW	110
pos30	K02117|Intestinimonas.7	1	0	0	OW	110
pos30	K02117|Bacteroides.129	1	0	0	OW	110
pos30	K02117|Bacteroides.130	1	0	0	OW	110
pos30	K02117|UC5-1-2E3	1	0	0	OW	110
pos30	K02123|Defluviitaleaceae_UCG-011	1	0	0	OW	110
pos30	K02123|Bacteroides.26	1	0	0	OW	110
pos30	K02123|[Eubacterium]_siraeum_group.1	1	0	0	OW	110
pos30	K02123|UCG-002.16	1	0	0	OW	110
pos30	K02123|Roseburia.4	1	0	0	OW	110
pos30	K02123|Bacteroides.80	1	0	0	OW	110
pos30	K02123|Bacteroides.85	1	0	0	OW	110
pos30	K02123|Lactonifactor	1	0	0	OW	110
pos30	K02123|Intestinimonas.7	1	0	0	OW	110
pos30	K02123|Bacteroides.129	1	0	0	OW	110
pos30	K02123|Bacteroides.130	1	0	0	OW	110
pos30	K02123|UC5-1-2E3	1	0	0	OW	110
pos30	K00433|[Eubacterium]_siraeum_group.1	1	0	0	OW	110
pos30	K06880|Roseburia.4	1	0	0	OW	110
pos30	K02120|Defluviitaleaceae_UCG-011	1	0	0	OW	110
pos30	K02120|Bacteroides.26	1	0	0	OW	110
pos30	K02120|[Eubacterium]_siraeum_group.1	1	0	0	OW	110
pos30	K02120|Roseburia.4	1	0	0	OW	110
pos30	K02120|Bacteroides.80	1	0	0	OW	110
pos30	K02120|Bacteroides.85	1	0	0	OW	110
pos30	K02120|Lactonifactor	1	0	0	OW	110
pos30	K02120|Intestinimonas.7	1	0	0	OW	110
pos30	K02120|Bacteroides.129	1	0	0	OW	110
pos30	K02120|Bacteroides.130	1	0	0	OW	110
pos30	K02120|UC5-1-2E3	1	0	0	OW	110
pos30	K06155|Roseburia.4	1	0	0	OW	110
pos30	K02124|Defluviitaleaceae_UCG-011	1	0	0	OW	110
pos30	K02124|Bacteroides.26	1	0	0	OW	110
pos30	K02124|[Eubacterium]_siraeum_group.1	1	0	0	OW	110
pos30	K02124|Roseburia.4	1	0	0	OW	110
pos30	K02124|Bacteroides.80	1	0	0	OW	110
pos30	K02124|Bacteroides.85	1	0	0	OW	110
pos30	K02124|Lactonifactor	1	0	0	OW	110
pos30	K02124|Intestinimonas.7	1	0	0	OW	110
pos30	K02124|Bacteroides.129	1	0	0	OW	110
pos30	K02124|Bacteroides.130	1	0	0	OW	110
pos30	K02124|UC5-1-2E3	1	0	0	OW	110
pos30	K02121|Defluviitaleaceae_UCG-011	1	0	0	OW	110
pos30	K02121|Bacteroides.26	1	0	0	OW	110
pos30	K02121|[Eubacterium]_siraeum_group.1	1	0	0	OW	110
pos30	K02121|Bacteroides.80	1	0	0	OW	110
pos30	K02121|Bacteroides.85	1	0	0	OW	110
pos30	K02121|Lactonifactor	1	0	0	OW	110
pos30	K02121|Intestinimonas.7	1	0	0	OW	110
pos30	K02121|Bacteroides.129	1	0	0	OW	110
pos30	K02121|Bacteroides.130	1	0	0	OW	110
pos30	K02121|UC5-1-2E3	1	0	0	OW	110
pos30	K00179|Defluviitaleaceae_UCG-011	1	0	0	OW	110
pos30	K00179|Bacteroides.26	1	0	0	OW	110
pos30	K00179|[Eubacterium]_siraeum_group.1	1	0	0	OW	110
pos30	K00179|UCG-002.6	1	0	0	OW	110
pos30	K00179|Bacteroides.80	1	0	0	OW	110
pos30	K00179|Bacteroides.85	1	0	0	OW	110
pos30	K00179|Lactonifactor	1	0	0	OW	110
pos30	K00179|Incertae_Sedis.52	1	0	0	OW	110
pos30	K00179|Bacteroides.129	1	0	0	OW	110
pos30	K00179|Bacteroides.130	1	0	0	OW	110
pos30	K02118|Defluviitaleaceae_UCG-011	1	0	0	OW	110
pos30	K02118|Bacteroides.26	1	0	0	OW	110
pos30	K02118|[Eubacterium]_siraeum_group.1	1	0	0	OW	110
pos30	K02118|UCG-002.12	1	0	0	OW	110
pos30	K02118|Roseburia.4	1	0	0	OW	110
pos30	K02118|Bacteroides.80	1	0	0	OW	110
pos30	K02118|Bacteroides.85	1	0	0	OW	110
pos30	K02118|Lactonifactor	1	0	0	OW	110
pos30	K02118|Intestinimonas.7	1	0	0	OW	110
pos30	K02118|Bacteroides.129	1	0	0	OW	110
pos30	K02118|Bacteroides.130	1	0	0	OW	110
pos30	K02118|UC5-1-2E3	1	0	0	OW	110
pos30	K06213|Defluviitaleaceae_UCG-011	1	0	0	OW	110
pos30	K06213|Incertae_Sedis.8	1	0	0	OW	110
pos30	K06213|Incertae_Sedis.11	1	0	0	OW	110
pos30	K06213|Barnesiella.2	1	0	0	OW	110
pos30	K06213|Bacteroides.26	1	0	0	OW	110
pos30	K06213|UCG-002.16	1	0	0	OW	110
pos30	K06213|Roseburia.10	1	0	0	OW	110
pos30	K06213|Bacteroides.80	1	0	0	OW	110
pos30	K06213|Bacteroides.85	1	0	0	OW	110
pos30	K06213|Incertae_Sedis.67	1	0	0	OW	110
pos30	K06213|Intestinimonas.5	1	0	0	OW	110
pos30	K06213|Bacteroides.129	1	0	0	OW	110
pos30	K06213|Roseburia.20	1	0	0	OW	110
pos30	K06213|Bacteroides.130	1	0	0	OW	110
pos30	K06213|UC5-1-2E3	1	0	0	OW	110
pos43	K00332|Incertae_Sedis	1	0	0	OW	110
pos43	K01818|Incertae_Sedis.7	1	0	0	OW	110
pos43	K01818|Bacteroides.26	1	0	0	OW	110
pos43	K01818|Bacteroides.82	1	0	0	OW	110
pos43	K01818|Bacteroides.123	1	0	0	OW	110
pos43	K01818|Bacteroides.124	1	0	0	OW	110
pos43	K20151|Bacteroides.4	1	0	0	OW	110
pos43	K06157|Roseburia.4	1	0	0	OW	110
pos43	K02117|Defluviitaleaceae_UCG-011	1	0	0	OW	110
pos43	K02117|Bacteroides.26	1	0	0	OW	110
pos43	K02117|[Eubacterium]_siraeum_group.1	1	0	0	OW	110
pos43	K02117|UCG-002.16	1	0	0	OW	110
pos43	K02117|Roseburia.4	1	0	0	OW	110
pos43	K02117|Bacteroides.80	1	0	0	OW	110
pos43	K02117|Bacteroides.85	1	0	0	OW	110
pos43	K02117|Lactonifactor	1	0	0	OW	110
pos43	K02117|Intestinimonas.7	1	0	0	OW	110
pos43	K02117|Bacteroides.129	1	0	0	OW	110
pos43	K02117|Bacteroides.130	1	0	0	OW	110
pos43	K02117|UC5-1-2E3	1	0	0	OW	110
pos43	K02123|Defluviitaleaceae_UCG-011	1	0	0	OW	110
pos43	K02123|Bacteroides.26	1	0	0	OW	110
pos43	K02123|[Eubacterium]_siraeum_group.1	1	0	0	OW	110
pos43	K02123|UCG-002.16	1	0	0	OW	110
pos43	K02123|Roseburia.4	1	0	0	OW	110
pos43	K02123|Bacteroides.80	1	0	0	OW	110
pos43	K02123|Bacteroides.85	1	0	0	OW	110
pos43	K02123|Lactonifactor	1	0	0	OW	110
pos43	K02123|Intestinimonas.7	1	0	0	OW	110
pos43	K02123|Bacteroides.129	1	0	0	OW	110
pos43	K02123|Bacteroides.130	1	0	0	OW	110
pos43	K02123|UC5-1-2E3	1	0	0	OW	110
pos43	K00433|[Eubacterium]_siraeum_group.1	1	0	0	OW	110
pos43	K06880|Roseburia.4	1	0	0	OW	110
pos43	K02120|Defluviitaleaceae_UCG-011	1	0	0	OW	110
pos43	K02120|Bacteroides.26	1	0	0	OW	110
pos43	K02120|[Eubacterium]_siraeum_group.1	1	0	0	OW	110
pos43	K02120|Roseburia.4	1	0	0	OW	110
pos43	K02120|Bacteroides.80	1	0	0	OW	110
pos43	K02120|Bacteroides.85	1	0	0	OW	110
pos43	K02120|Lactonifactor	1	0	0	OW	110
pos43	K02120|Intestinimonas.7	1	0	0	OW	110
pos43	K02120|Bacteroides.129	1	0	0	OW	110
pos43	K02120|Bacteroides.130	1	0	0	OW	110
pos43	K02120|UC5-1-2E3	1	0	0	OW	110
pos43	K06155|Roseburia.4	1	0	0	OW	110
pos43	K02124|Defluviitaleaceae_UCG-011	1	0	0	OW	110
pos43	K02124|Bacteroides.26	1	0	0	OW	110
pos43	K02124|[Eubacterium]_siraeum_group.1	1	0	0	OW	110
pos43	K02124|Roseburia.4	1	0	0	OW	110
pos43	K02124|Bacteroides.80	1	0	0	OW	110
pos43	K02124|Bacteroides.85	1	0	0	OW	110
pos43	K02124|Lactonifactor	1	0	0	OW	110
pos43	K02124|Intestinimonas.7	1	0	0	OW	110
pos43	K02124|Bacteroides.129	1	0	0	OW	110
pos43	K02124|Bacteroides.130	1	0	0	OW	110
pos43	K02124|UC5-1-2E3	1	0	0	OW	110
pos43	K02121|Defluviitaleaceae_UCG-011	1	0	0	OW	110
pos43	K02121|Bacteroides.26	1	0	0	OW	110
pos43	K02121|[Eubacterium]_siraeum_group.1	1	0	0	OW	110
pos43	K02121|Bacteroides.80	1	0	0	OW	110
pos43	K02121|Bacteroides.85	1	0	0	OW	110
pos43	K02121|Lactonifactor	1	0	0	OW	110
pos43	K02121|Intestinimonas.7	1	0	0	OW	110
pos43	K02121|Bacteroides.129	1	0	0	OW	110
pos43	K02121|Bacteroides.130	1	0	0	OW	110
pos43	K02121|UC5-1-2E3	1	0	0	OW	110
pos43	K00179|Defluviitaleaceae_UCG-011	1	0	0	OW	110
pos43	K00179|Bacteroides.26	1	0	0	OW	110
pos43	K00179|[Eubacterium]_siraeum_group.1	1	0	0	OW	110
pos43	K00179|UCG-002.6	1	0	0	OW	110
pos43	K00179|Bacteroides.80	1	0	0	OW	110
pos43	K00179|Bacteroides.85	1	0	0	OW	110
pos43	K00179|Lactonifactor	1	0	0	OW	110
pos43	K00179|Incertae_Sedis.52	1	0	0	OW	110
pos43	K00179|Bacteroides.129	1	0	0	OW	110
pos43	K00179|Bacteroides.130	1	0	0	OW	110
pos43	K02118|Defluviitaleaceae_UCG-011	1	0	0	OW	110
pos43	K02118|Bacteroides.26	1	0	0	OW	110
pos43	K02118|[Eubacterium]_siraeum_group.1	1	0	0	OW	110
pos43	K02118|UCG-002.12	1	0	0	OW	110
pos43	K02118|Roseburia.4	1	0	0	OW	110
pos43	K02118|Bacteroides.80	1	0	0	OW	110
pos43	K02118|Bacteroides.85	1	0	0	OW	110
pos43	K02118|Lactonifactor	1	0	0	OW	110
pos43	K02118|Intestinimonas.7	1	0	0	OW	110
pos43	K02118|Bacteroides.129	1	0	0	OW	110
pos43	K02118|Bacteroides.130	1	0	0	OW	110
pos43	K02118|UC5-1-2E3	1	0	0	OW	110
pos43	K06213|Defluviitaleaceae_UCG-011	1	0	0	OW	110
pos43	K06213|Incertae_Sedis.8	1	0	0	OW	110
pos43	K06213|Incertae_Sedis.11	1	0	0	OW	110
pos43	K06213|Barnesiella.2	1	0	0	OW	110
pos43	K06213|Bacteroides.26	1	0	0	OW	110
pos43	K06213|UCG-002.16	1	0	0	OW	110
pos43	K06213|Roseburia.10	1	0	0	OW	110
pos43	K06213|Bacteroides.80	1	0	0	OW	110
pos43	K06213|Bacteroides.85	1	0	0	OW	110
pos43	K06213|Incertae_Sedis.67	1	0	0	OW	110
pos43	K06213|Intestinimonas.5	1	0	0	OW	110
pos43	K06213|Bacteroides.129	1	0	0	OW	110
pos43	K06213|Roseburia.20	1	0	0	OW	110
pos43	K06213|Bacteroides.130	1	0	0	OW	110
pos43	K06213|UC5-1-2E3	1	0	0	OW	110
pos57	K02117|Coprococcus.1	0.809153	4.8e-05	0.036537	OW	153
pos57	K02123|Coprococcus.1	0.809153	4.8e-05	0.036537	OW	153
pos57	K02120|Coprococcus.1	0.809153	4.8e-05	0.036537	OW	153
pos57	K02124|Coprococcus.1	0.809153	4.8e-05	0.036537	OW	153
pos57	K02121|Coprococcus.1	0.809153	4.8e-05	0.036537	OW	153
pos57	K00179|Coprococcus.1	0.809153	4.8e-05	0.036537	OW	153
pos57	K02118|Coprococcus.1	0.809153	4.8e-05	0.036537	OW	153
pos66	K01818|Bacteroides.40	0.813515	4e-05	0.031477	OW	152
pos66	K20151|Bacteroides.1	0.813515	4e-05	0.031477	OW	152
pos66	K02117|Bacteroides.40	0.813515	4e-05	0.031477	OW	152
pos66	K02123|Bacteroides.40	0.813515	4e-05	0.031477	OW	152
pos66	K02120|Bacteroides.40	0.813515	4e-05	0.031477	OW	152
pos66	K02124|Bacteroides.40	0.813515	4e-05	0.031477	OW	152
pos66	K02121|Bacteroides.40	0.813515	4e-05	0.031477	OW	152
pos66	K00179|Bacteroides.40	0.813515	4e-05	0.031477	OW	152
pos66	K02118|Bacteroides.40	0.813515	4e-05	0.031477	OW	152
pos66	K06213|Bacteroides.40	0.813515	4e-05	0.031477	OW	152
pos69	K02117|Paraprevotella	0.810151	4.6e-05	0.035528	OW	143
pos69	K02117|Paraprevotella.5	0.98044	0	0	OW	143
pos69	K02117|Alistipes.10	0.840596	1.3e-05	0.010345	OW	146
pos69	K02117|Alistipes.22	0.817877	3.4e-05	0.026843	OW	150
pos69	K02123|Paraprevotella	0.810151	4.6e-05	0.035528	OW	143
pos69	K02123|Paraprevotella.5	0.98044	0	0	OW	143
pos69	K02123|Alistipes.10	0.840596	1.3e-05	0.010345	OW	146
pos69	K02123|Alistipes.22	0.817877	3.4e-05	0.026843	OW	150
pos69	K02120|Paraprevotella	0.810151	4.6e-05	0.035528	OW	143
pos69	K02120|Paraprevotella.5	0.98044	0	0	OW	143
pos69	K02120|Alistipes.10	0.840596	1.3e-05	0.010345	OW	146
pos69	K02120|Alistipes.22	0.817877	3.4e-05	0.026843	OW	150
pos69	K02124|Paraprevotella	0.810151	4.6e-05	0.035528	OW	143
pos69	K02124|Paraprevotella.5	0.98044	0	0	OW	143
pos69	K02124|Alistipes.10	0.840596	1.3e-05	0.010345	OW	146
pos69	K02124|Alistipes.22	0.817877	3.4e-05	0.026843	OW	150
pos69	K02121|Paraprevotella	0.810151	4.6e-05	0.035528	OW	143
pos69	K02121|Paraprevotella.5	0.98044	0	0	OW	143
pos69	K02121|Alistipes.10	0.840596	1.3e-05	0.010345	OW	146
pos69	K02121|Alistipes.22	0.817877	3.4e-05	0.026843	OW	150
pos69	K00179|Paraprevotella	0.810151	4.6e-05	0.035528	OW	143
pos69	K00179|Paraprevotella.5	0.98044	0	0	OW	143
pos69	K00179|Alistipes.21	0.817877	3.4e-05	0.026843	OW	150
pos69	K02118|Paraprevotella	0.810151	4.6e-05	0.035528	OW	143
pos69	K02118|Paraprevotella.5	0.98044	0	0	OW	143
pos69	K02118|Alistipes.10	0.840596	1.3e-05	0.010345	OW	146
pos69	K02118|Alistipes.22	0.817877	3.4e-05	0.026843	OW	150
pos72	K02117|Alistipes.10	0.840596	1.3e-05	0.010345	OW	146
pos72	K02123|Alistipes.10	0.840596	1.3e-05	0.010345	OW	146
pos72	K02120|Alistipes.10	0.840596	1.3e-05	0.010345	OW	146
pos72	K02124|Alistipes.10	0.840596	1.3e-05	0.010345	OW	146
pos72	K02121|Alistipes.10	0.840596	1.3e-05	0.010345	OW	146
pos72	K02118|Alistipes.10	0.840596	1.3e-05	0.010345	OW	146
pos74	K01818|Mediterraneibacter.8	1	0	0	OW	132
pos74	K06157|Mediterraneibacter.7	1	0	0	OW	132
pos74	K02117|Mediterraneibacter.8	1	0	0	OW	132
pos74	K02123|Mediterraneibacter.8	1	0	0	OW	132
pos74	K02120|Mediterraneibacter.8	1	0	0	OW	132
pos74	K06155|Mediterraneibacter.7	1	0	0	OW	132
pos74	K02124|Mediterraneibacter.8	1	0	0	OW	132
pos74	K02121|Mediterraneibacter.8	1	0	0	OW	132
pos74	K00179|Alistipes.13	1	0	0	OW	132
pos74	K02118|Mediterraneibacter.8	1	0	0	OW	132
pos74	K06213|UCG-005.4	0.99308	0	0	OW	141
pos74	K06213|UCG-005.5	1	0	0	OW	131
pos74	K06213|Alistipes.2	1	0	0	OW	130
pos74	K06213|Mediterraneibacter.8	1	0	0	OW	129
pos86	K02117|UCG-003.5	0.840596	1.3e-05	0.010345	OW	145
pos86	K02123|UCG-003.5	0.840596	1.3e-05	0.010345	OW	145
pos86	K02120|UCG-003.5	0.840596	1.3e-05	0.010345	OW	145
pos86	K02124|UCG-003.5	0.840596	1.3e-05	0.010345	OW	145
pos86	K02121|UCG-003.5	0.840596	1.3e-05	0.010345	OW	145
pos86	K02118|UCG-003.5	0.840596	1.3e-05	0.010345	OW	145
pos86	K06213|UCG-003.5	0.840596	1.3e-05	0.010345	OW	145
pos87	K00332|Schaalia	0.887669	1e-06	0.000772	OW	144
pos93	K01818|Monoglobus	1	0	0	OW	127
pos93	K01818|Incertae_Sedis.31	1	0	0	OW	127
pos93	K01818|Monoglobus.6	1	0	0	OW	127
pos93	K01818|Alistipes.2	1	0	0	OW	127
pos93	K01818|Incertae_Sedis.41	1	0	0	OW	127
pos93	K01818|Paraprevotella.4	1	0	0	OW	127
pos93	K02117|Monoglobus	1	0	0	OW	127
pos93	K02117|UCG-002.11	1	0	0	OW	127
pos93	K02117|Butyricimonas.7	1	0	0	OW	127
pos93	K02117|Incertae_Sedis.38	1	0	0	OW	127
pos93	K02117|Monoglobus.6	1	0	0	OW	127
pos93	K02117|Alistipes.15	1	0	0	OW	127
pos93	K02117|Candidatus_Soleaferrea	1	0	0	OW	127
pos93	K02117|Butyricimonas.19	1	0	0	OW	127
pos93	K02117|Incertae_Sedis.53	1	0	0	OW	127
pos93	K02117|Incertae_Sedis.57	1	0	0	OW	127
pos93	K02117|Paraprevotella.10	1	0	0	OW	127
pos93	K02117|Oscillibacter.5	1	0	0	OW	127
pos93	K02123|Monoglobus	1	0	0	OW	127
pos93	K02123|UCG-002.11	1	0	0	OW	127
pos93	K02123|Butyricimonas.7	1	0	0	OW	127
pos93	K02123|Incertae_Sedis.38	1	0	0	OW	127
pos93	K02123|Monoglobus.6	1	0	0	OW	127
pos93	K02123|Alistipes.15	1	0	0	OW	127
pos93	K02123|Candidatus_Soleaferrea	1	0	0	OW	127
pos93	K02123|Butyricimonas.19	1	0	0	OW	127
pos93	K02123|Incertae_Sedis.53	1	0	0	OW	127
pos93	K02123|Incertae_Sedis.57	1	0	0	OW	127
pos93	K02123|Paraprevotella.10	1	0	0	OW	127
pos93	K02123|Oscillibacter.5	1	0	0	OW	127
pos93	K02120|Monoglobus	1	0	0	OW	127
pos93	K02120|Butyricimonas.7	1	0	0	OW	127
pos93	K02120|Incertae_Sedis.38	1	0	0	OW	127
pos93	K02120|Monoglobus.6	1	0	0	OW	127
pos93	K02120|Alistipes.15	1	0	0	OW	127
pos93	K02120|Candidatus_Soleaferrea	1	0	0	OW	127
pos93	K02120|Butyricimonas.19	1	0	0	OW	127
pos93	K02120|Incertae_Sedis.53	1	0	0	OW	127
pos93	K02120|Incertae_Sedis.57	1	0	0	OW	127
pos93	K02120|Paraprevotella.10	1	0	0	OW	127
pos93	K02120|Oscillibacter.5	1	0	0	OW	127
pos93	K02124|Monoglobus	1	0	0	OW	127
pos93	K02124|Butyricimonas.7	1	0	0	OW	127
pos93	K02124|Incertae_Sedis.38	1	0	0	OW	127
pos93	K02124|Monoglobus.6	1	0	0	OW	127
pos93	K02124|Alistipes.15	1	0	0	OW	127
pos93	K02124|Candidatus_Soleaferrea	1	0	0	OW	127
pos93	K02124|Butyricimonas.19	1	0	0	OW	127
pos93	K02124|Incertae_Sedis.53	1	0	0	OW	127
pos93	K02124|Incertae_Sedis.57	1	0	0	OW	127
pos93	K02124|Paraprevotella.10	1	0	0	OW	127
pos93	K02124|Oscillibacter.5	1	0	0	OW	127
pos93	K02121|Monoglobus	1	0	0	OW	127
pos93	K02121|Butyricimonas.7	1	0	0	OW	127
pos93	K02121|Incertae_Sedis.38	1	0	0	OW	127
pos93	K02121|Monoglobus.2	1	0	0	OW	127
pos93	K02121|Alistipes.15	1	0	0	OW	127
pos93	K02121|Candidatus_Soleaferrea	1	0	0	OW	127
pos93	K02121|Butyricimonas.19	1	0	0	OW	127
pos93	K02121|Incertae_Sedis.52	1	0	0	OW	127
pos93	K02121|Incertae_Sedis.55	1	0	0	OW	127
pos93	K02121|Paraprevotella.10	1	0	0	OW	127
pos93	K02121|Oscillibacter.5	1	0	0	OW	127
pos93	K00179|Monoglobus	1	0	0	OW	127
pos93	K00179|Terrisporobacter	1	0	0	OW	127
pos93	K00179|Butyricimonas.7	1	0	0	OW	127
pos93	K00179|Monoglobus.6	1	0	0	OW	127
pos93	K00179|Alistipes.15	1	0	0	OW	127
pos93	K00179|Candidatus_Soleaferrea	1	0	0	OW	127
pos93	K00179|Butyricimonas.19	1	0	0	OW	127
pos93	K00179|Incertae_Sedis.63	1	0	0	OW	127
pos93	K00179|Incertae_Sedis.67	1	0	0	OW	127
pos93	K00179|Paraprevotella.10	1	0	0	OW	127
pos93	K02118|Monoglobus	1	0	0	OW	127
pos93	K02118|Butyricimonas.7	1	0	0	OW	127
pos93	K02118|Incertae_Sedis.38	1	0	0	OW	127
pos93	K02118|Monoglobus.6	1	0	0	OW	127
pos93	K02118|Alistipes.15	1	0	0	OW	127
pos93	K02118|Candidatus_Soleaferrea	1	0	0	OW	127
pos93	K02118|Butyricimonas.19	1	0	0	OW	127
pos93	K02118|Incertae_Sedis.53	1	0	0	OW	126
pos93	K02118|Incertae_Sedis.57	1	0	0	OW	125
pos93	K02118|Paraprevotella.10	1	0	0	OW	124
pos93	K02118|Oscillibacter.5	1	0	0	OW	123
pos93	K06213|Monoglobus	1	0	0	OW	122
pos93	K06213|Terrisporobacter	1	0	0	OW	121
pos93	K06213|UCG-002.11	1	0	0	OW	120
pos93	K06213|Butyricimonas.7	1	0	0	OW	119
pos93	K06213|Incertae_Sedis.57	1	0	0	OW	118
pos93	K06213|Monoglobus.6	1	0	0	OW	117
pos93	K06213|Barnesiella.9	1	0	0	OW	116
pos93	K06213|Candidatus_Soleaferrea	1	0	0	OW	115
pos93	K06213|Butyricimonas.19	1	0	0	OW	114
pos93	K06213|Incertae_Sedis.72	1	0	0	OW	113
pos93	K06213|Incertae_Sedis.76	1	0	0	OW	112
pos93	K06213|Oscillibacter.5	1	0	0	OW	111
pos95	K01818|Blautia	0.99308	0	0	OW	140
pos95	K01818|Mediterraneibacter.6	0.840596	1.3e-05	0.010345	OW	147
pos95	K01818|Mediterraneibacter.10	1	0	0	OW	128
pos95	K06157|Blautia	0.99308	0	0	OW	140
pos95	K06157|Mediterraneibacter.5	0.840596	1.3e-05	0.010345	OW	147
pos95	K06157|Mediterraneibacter.9	1	0	0	OW	128
pos95	K02117|Blautia	0.99308	0	0	OW	140
pos95	K02117|Mediterraneibacter.6	0.840596	1.3e-05	0.010345	OW	147
pos95	K02117|Bacteroides.91	0.99308	0	0	OW	140
pos95	K02117|Mediterraneibacter.10	1	0	0	OW	128
pos95	K02123|Blautia	0.99308	0	0	OW	140
pos95	K02123|Mediterraneibacter.6	0.840596	1.3e-05	0.010345	OW	147
pos95	K02123|Bacteroides.91	0.99308	0	0	OW	140
pos95	K02123|Mediterraneibacter.10	1	0	0	OW	128
pos95	K02120|Blautia	0.99308	0	0	OW	140
pos95	K02120|Mediterraneibacter.6	0.840596	1.3e-05	0.010345	OW	147
pos95	K02120|Bacteroides.91	0.99308	0	0	OW	140
pos95	K02120|Mediterraneibacter.10	1	0	0	OW	128
pos95	K06155|Blautia	0.99308	0	0	OW	140
pos95	K06155|Mediterraneibacter.5	0.840596	1.3e-05	0.010345	OW	147
pos95	K06155|Mediterraneibacter.9	1	0	0	OW	128
pos95	K02124|Blautia	0.99308	0	0	OW	140
pos95	K02124|Mediterraneibacter.6	0.840596	1.3e-05	0.010345	OW	147
pos95	K02124|Bacteroides.91	0.99308	0	0	OW	139
pos95	K02124|Mediterraneibacter.10	1	0	0	OW	128
pos95	K02121|Mediterraneibacter.6	0.840596	1.3e-05	0.010345	OW	147
pos95	K02121|Bacteroides.91	0.99308	0	0	OW	138
pos95	K02121|Mediterraneibacter.10	1	0	0	OW	128
pos95	K00179|Bacteroides.91	0.99308	0	0	OW	137
pos95	K02118|Blautia	0.99308	0	0	OW	136
pos95	K02118|Mediterraneibacter.6	0.840596	1.3e-05	0.010345	OW	147
pos95	K02118|Bacteroides.91	0.99308	0	0	OW	135
pos95	K02118|Mediterraneibacter.10	1	0	0	OW	128
pos95	K06213|Blautia	0.99308	0	0	OW	134
pos95	K06213|Mediterraneibacter.6	0.840596	1.3e-05	0.010345	OW	147
pos95	K06213|Bacteroides.91	0.99308	0	0	OW	133
pos95	K06213|Mediterraneibacter.10	1	0	0	OW	128
neg5	K02117|Incertae_Sedis.41	-0.805181	5.5e-05	0.042005	OW	154
neg5	K02123|Incertae_Sedis.41	-0.805181	5.5e-05	0.042005	OW	154
neg5	K02120|Incertae_Sedis.41	-0.805181	5.5e-05	0.042005	OW	154
neg5	K02124|Incertae_Sedis.41	-0.805181	5.5e-05	0.042005	OW	154
neg5	K02121|Incertae_Sedis.41	-0.805181	5.5e-05	0.042005	OW	154
neg5	K00179|Incertae_Sedis.46	-0.805181	5.5e-05	0.042005	OW	154
neg5	K02118|Incertae_Sedis.41	-0.805181	5.5e-05	0.042005	OW	154
neg5	K06213|Incertae_Sedis.60	-0.805181	5.5e-05	0.042005	OW	154

## Sheet: OB_Strong_Cluster
X_features	Y_features	association	p.values	q.values	Group	cluster_rank
pos2	K07289|Butyricimonas.2	0.875862	8.7e-05	0.018475	OB	72
pos2	K07289|Christensenellaceae_R-7_group.3	0.850657	0.000228	0.046556	OB	9
pos2	K07289|Christensenellaceae_R-7_group.5	0.875862	8.7e-05	0.018475	OB	72
pos2	K01818|Incertae_Sedis	0.850657	0.000228	0.046556	OB	9
pos2	K01818|Incertae_Sedis.15	0.894015	3.8e-05	0.00812	OB	61
pos2	K01818|Fournierella	0.98995	0	0	OB	25
pos2	K01818|Butyribacter	0.969849	0	9e-06	OB	47
pos2	K01818|Christensenellaceae_R-7_group.2	0.850657	0.000228	0.046556	OB	9
pos2	K01818|Christensenellaceae_R-7_group.3	0.875862	8.7e-05	0.018475	OB	72
pos2	K01818|Incertae_Sedis.45	0.969849	0	9e-06	OB	47
pos2	K02117|Incertae_Sedis	0.850657	0.000228	0.046556	OB	9
pos2	K02117|UCG-002.2	0.894015	3.8e-05	0.00812	OB	61
pos2	K02117|[Eubacterium]_siraeum_group	1	0	0	OB	7
pos2	K02117|Butyricimonas.2	0.875862	8.7e-05	0.018475	OB	72
pos2	K02117|UCG-009	0.959799	0	4.5e-05	OB	53
pos2	K02117|UCG-002.3	0.866786	0.000126	0.026606	OB	73
pos2	K02117|NK4A214_group.2	0.969849	0	9e-06	OB	43
pos2	K02117|Anaerotruncus.1	0.98995	0	0	OB	25
pos2	K02117|Incertae_Sedis.14	0.894015	3.8e-05	0.00812	OB	61
pos2	K02117|UCG-002.12	0.969849	0	9e-06	OB	43
pos2	K02117|Fournierella	0.98995	0	0	OB	25
pos2	K02117|NK4A214_group.6	0.959799	0	4.5e-05	OB	53
pos2	K02117|Caproiciproducens.3	0.969849	0	9e-06	OB	43
pos2	K02117|Ruminococcus.6	0.866786	0.000126	0.026606	OB	76
pos2	K02117|Family_XIII_AD3011_group.4	0.875862	8.7e-05	0.018475	OB	64
pos2	K02117|Incertae_Sedis.62	0.969849	0	9e-06	OB	47
pos2	K07004|UCG-009	0.959799	0	4.5e-05	OB	53
pos2	K07004|Incertae_Sedis.2	0.894015	3.8e-05	0.00812	OB	61
pos2	K02123|Incertae_Sedis	0.850657	0.000228	0.046556	OB	9
pos2	K02123|UCG-002.2	0.894015	3.8e-05	0.00812	OB	61
pos2	K02123|[Eubacterium]_siraeum_group	1	0	0	OB	7
pos2	K02123|Butyricimonas.2	0.875862	8.7e-05	0.018475	OB	72
pos2	K02123|UCG-009	0.959799	0	4.5e-05	OB	53
pos2	K02123|UCG-002.3	0.866786	0.000126	0.026606	OB	73
pos2	K02123|NK4A214_group.2	0.969849	0	9e-06	OB	43
pos2	K02123|Anaerotruncus.1	0.98995	0	0	OB	25
pos2	K02123|Incertae_Sedis.14	0.894015	3.8e-05	0.00812	OB	60
pos2	K02123|UCG-002.12	0.969849	0	9e-06	OB	43
pos2	K02123|Fournierella	0.98995	0	0	OB	25
pos2	K02123|Caproiciproducens.3	0.969849	0	9e-06	OB	42
pos2	K02123|Ruminococcus.6	0.866786	0.000126	0.026606	OB	76
pos2	K02123|Family_XIII_AD3011_group.4	0.875862	8.7e-05	0.018475	OB	64
pos2	K02123|Incertae_Sedis.62	0.969849	0	9e-06	OB	47
pos2	K02120|Incertae_Sedis	0.850657	0.000228	0.046556	OB	9
pos2	K02120|[Eubacterium]_siraeum_group	1	0	0	OB	7
pos2	K02120|Butyricimonas.2	0.875862	8.7e-05	0.018475	OB	71
pos2	K02120|UCG-009	0.959799	0	4.5e-05	OB	53
pos2	K02120|NK4A214_group.2	0.969849	0	9e-06	OB	41
pos2	K02120|Anaerotruncus.1	0.98995	0	0	OB	24
pos2	K02120|Incertae_Sedis.14	0.894015	3.8e-05	0.00812	OB	59
pos2	K02120|Fournierella	0.98995	0	0	OB	23
pos2	K02120|NK4A214_group.6	0.959799	0	4.5e-05	OB	52
pos2	K02120|Caproiciproducens.3	0.969849	0	9e-06	OB	40
pos2	K02120|Ruminococcus.6	0.866786	0.000126	0.026606	OB	76
pos2	K02120|Family_XIII_AD3011_group.4	0.875862	8.7e-05	0.018475	OB	64
pos2	K02120|Incertae_Sedis.62	0.969849	0	9e-06	OB	47
pos2	K02124|Incertae_Sedis	0.850657	0.000228	0.046556	OB	9
pos2	K02124|[Eubacterium]_siraeum_group	1	0	0	OB	7
pos2	K02124|Butyricimonas.2	0.875862	8.7e-05	0.018475	OB	70
pos2	K02124|UCG-009	0.959799	0	4.5e-05	OB	51
pos2	K02124|NK4A214_group.2	0.969849	0	9e-06	OB	39
pos2	K02124|Anaerotruncus.1	0.98995	0	0	OB	22
pos2	K02124|Incertae_Sedis.14	0.894015	3.8e-05	0.00812	OB	58
pos2	K02124|Fournierella	0.98995	0	0	OB	21
pos2	K02124|Caproiciproducens.3	0.969849	0	9e-06	OB	38
pos2	K02124|Ruminococcus.6	0.866786	0.000126	0.026606	OB	76
pos2	K02124|Family_XIII_AD3011_group.4	0.875862	8.7e-05	0.018475	OB	64
pos2	K02124|Incertae_Sedis.62	0.969849	0	9e-06	OB	46
pos2	K11741|Butyricimonas.2	0.875862	8.7e-05	0.018475	OB	69
pos2	K02121|Incertae_Sedis	0.850657	0.000228	0.046556	OB	9
pos2	K02121|[Eubacterium]_siraeum_group	1	0	0	OB	7
pos2	K02121|Butyricimonas.2	0.875862	8.7e-05	0.018475	OB	68
pos2	K02121|UCG-009	0.959799	0	4.5e-05	OB	50
pos2	K02121|NK4A214_group.2	0.969849	0	9e-06	OB	37
pos2	K02121|Anaerotruncus.1	0.98995	0	0	OB	20
pos2	K02121|Incertae_Sedis.14	0.894015	3.8e-05	0.00812	OB	57
pos2	K02121|Caproiciproducens.3	0.969849	0	9e-06	OB	36
pos2	K02121|Ruminococcus.6	0.866786	0.000126	0.026606	OB	76
pos2	K02121|Family_XIII_AD3011_group.3	0.875862	8.7e-05	0.018475	OB	64
pos2	K02121|Incertae_Sedis.60	0.969849	0	9e-06	OB	45
pos2	K00179|Incertae_Sedis	0.850657	0.000228	0.046556	OB	9
pos2	K00179|[Eubacterium]_siraeum_group	1	0	0	OB	7
pos2	K00179|Butyricimonas.2	0.875862	8.7e-05	0.018475	OB	67
pos2	K00179|NK4A214_group.1	0.969849	0	9e-06	OB	35
pos2	K00179|Anaerotruncus.1	0.98995	0	0	OB	19
pos2	K00179|Incertae_Sedis.17	0.894015	3.8e-05	0.00812	OB	56
pos2	K00179|Christensenellaceae_R-7_group.9	0.98995	0	0	OB	18
pos2	K00179|UCG-002.4	0.969849	0	9e-06	OB	34
pos2	K00179|Ruminococcus.6	0.866786	0.000126	0.026606	OB	75
pos2	K00179|Christensenellaceae_R-7_group.19	0.850657	0.000228	0.046556	OB	9
pos2	K00179|Christensenellaceae_R-7_group.20	0.997484	0	0	OB	13
pos2	K00179|Christensenellaceae_R-7_group.29	0.875862	8.7e-05	0.018475	OB	66
pos2	K02118|Incertae_Sedis	0.850657	0.000228	0.046556	OB	9
pos2	K02118|UCG-002.2	0.894015	3.8e-05	0.00812	OB	55
pos2	K02118|[Eubacterium]_siraeum_group	1	0	0	OB	7
pos2	K02118|Butyricimonas.2	0.875862	8.7e-05	0.018475	OB	65
pos2	K02118|UCG-009	0.959799	0	4.5e-05	OB	49
pos2	K02118|NK4A214_group.2	0.969849	0	9e-06	OB	33
pos2	K02118|Anaerotruncus.1	0.98995	0	0	OB	17
pos2	K02118|Incertae_Sedis.14	0.894015	3.8e-05	0.00812	OB	54
pos2	K02118|UCG-002.10	0.969849	0	9e-06	OB	32
pos2	K02118|Fournierella	0.98995	0	0	OB	16
pos2	K02118|NK4A214_group.6	0.959799	0	4.5e-05	OB	48
pos2	K02118|Caproiciproducens.3	0.969849	0	9e-06	OB	31
pos2	K02118|Ruminococcus.6	0.866786	0.000126	0.026606	OB	74
pos2	K02118|Family_XIII_AD3011_group.4	0.875862	8.7e-05	0.018475	OB	63
pos2	K02118|Incertae_Sedis.62	0.969849	0	9e-06	OB	44
pos3	K01818|Incertae_Sedis.3	0.983607	0	0	OB	30
pos3	K02117|Incertae_Sedis.5	0.983607	0	0	OB	30
pos3	K02123|Incertae_Sedis.5	0.983607	0	0	OB	30
pos3	K02120|Incertae_Sedis.5	0.983607	0	0	OB	30
pos3	K02124|Incertae_Sedis.5	0.983607	0	0	OB	30
pos3	K02121|Incertae_Sedis.5	0.983607	0	0	OB	29
pos3	K00179|Incertae_Sedis.5	0.983607	0	0	OB	28
pos3	K02118|Incertae_Sedis.5	0.983607	0	0	OB	27
pos4	K07289|Bacteroides.34	1	0	0	OB	11
pos4	K07289|Bacteroides.42	1	0	0	OB	11
pos4	K07289|Zag_111.2	1	0	0	OB	11
pos4	K01818|Bacteroides.9	1	0	0	OB	11
pos4	K01818|Bacteroides.19	1	0	0	OB	11
pos4	K01818|Bacteroides.99	1	0	0	OB	11
pos4	K01818|Enterocloster.2	1	0	0	OB	11
pos4	K01818|Bacteroides.108	1	0	0	OB	11
pos4	K01818|Bacteroides.125	1	0	0	OB	11
pos4	K17244|Zag_111.2	1	0	0	OB	11
pos4	K02117|Bacteroides.9	1	0	0	OB	11
pos4	K02117|Bacteroides.19	1	0	0	OB	11
pos4	K02117|Fournierella.1	1	0	0	OB	11
pos4	K02117|Bacteroides.104	1	0	0	OB	11
pos4	K02117|Enterocloster.8	1	0	0	OB	11
pos4	K02117|Bacteroides.113	1	0	0	OB	11
pos4	K02117|Lachnospiraceae_UCG-010.14	1	0	0	OB	11
pos4	K02117|Bacteroides.131	1	0	0	OB	11
pos4	K02117|UCG-002.28	1	0	0	OB	11
pos4	K02117|Fournierella.2	1	0	0	OB	11
pos4	K02117|Ruminococcus.14	1	0	0	OB	11
pos4	K02117|Prevotellaceae_Ga6A1_group	1	0	0	OB	11
pos4	K07004|Bacteroides.12	1	0	0	OB	11
pos4	K07004|Bacteroides.13	1	0	0	OB	11
pos4	K07004|Bacteroides.16	1	0	0	OB	11
pos4	K02123|Bacteroides.9	1	0	0	OB	11
pos4	K02123|Bacteroides.19	1	0	0	OB	11
pos4	K02123|Fournierella.1	1	0	0	OB	11
pos4	K02123|Bacteroides.104	1	0	0	OB	11
pos4	K02123|Enterocloster.8	1	0	0	OB	11
pos4	K02123|Bacteroides.113	1	0	0	OB	11
pos4	K02123|Lachnospiraceae_UCG-010.14	1	0	0	OB	11
pos4	K02123|Bacteroides.131	1	0	0	OB	11
pos4	K02123|UCG-002.28	1	0	0	OB	11
pos4	K02123|Fournierella.2	1	0	0	OB	11
pos4	K02123|Ruminococcus.14	1	0	0	OB	11
pos4	K02123|Prevotellaceae_Ga6A1_group	1	0	0	OB	11
pos4	K02120|Bacteroides.9	1	0	0	OB	11
pos4	K02120|Bacteroides.19	1	0	0	OB	11
pos4	K02120|Fournierella.1	1	0	0	OB	11
pos4	K02120|Bacteroides.104	1	0	0	OB	11
pos4	K02120|Enterocloster.8	1	0	0	OB	11
pos4	K02120|Bacteroides.113	1	0	0	OB	11
pos4	K02120|Lachnospiraceae_UCG-010.14	1	0	0	OB	11
pos4	K02120|Bacteroides.131	1	0	0	OB	11
pos4	K02120|Fournierella.2	1	0	0	OB	11
pos4	K02120|Ruminococcus.14	1	0	0	OB	11
pos4	K02120|Prevotellaceae_Ga6A1_group	1	0	0	OB	11
pos4	K02124|Bacteroides.9	1	0	0	OB	11
pos4	K02124|Bacteroides.19	1	0	0	OB	11
pos4	K02124|Fournierella.1	1	0	0	OB	11
pos4	K02124|Bacteroides.104	1	0	0	OB	11
pos4	K02124|Enterocloster.8	1	0	0	OB	11
pos4	K02124|Bacteroides.113	1	0	0	OB	11
pos4	K02124|Lachnospiraceae_UCG-010.14	1	0	0	OB	11
pos4	K02124|Bacteroides.131	1	0	0	OB	11
pos4	K02124|Fournierella.2	1	0	0	OB	11
pos4	K02124|Ruminococcus.14	1	0	0	OB	11
pos4	K02124|Prevotellaceae_Ga6A1_group	1	0	0	OB	11
pos4	K11741|Leyella.12	1	0	0	OB	11
pos4	K11741|Incertae_Sedis.8	1	0	0	OB	11
pos4	K11741|Bacteroides.36	1	0	0	OB	11
pos4	K11741|Bacteroides.39	1	0	0	OB	11
pos4	K11741|Bacteroides.47	1	0	0	OB	11
pos4	K11741|Zag_111.1	1	0	0	OB	11
pos4	K11741|Prevotellaceae_Ga6A1_group	1	0	0	OB	11
pos4	K02121|Bacteroides.9	1	0	0	OB	11
pos4	K02121|Bacteroides.19	1	0	0	OB	11
pos4	K02121|Fournierella	1	0	0	OB	11
pos4	K02121|Bacteroides.104	1	0	0	OB	11
pos4	K02121|Enterocloster.2	1	0	0	OB	11
pos4	K02121|Bacteroides.113	1	0	0	OB	11
pos4	K02121|Lachnospiraceae_UCG-010.14	1	0	0	OB	11
pos4	K02121|Bacteroides.131	1	0	0	OB	11
pos4	K02121|Fournierella.1	1	0	0	OB	11
pos4	K02121|Ruminococcus.14	1	0	0	OB	11
pos4	K02121|Prevotellaceae_Ga6A1_group	1	0	0	OB	11
pos4	K00179|Bacteroides.9	1	0	0	OB	11
pos4	K00179|Bacteroides.19	1	0	0	OB	11
pos4	K00179|Christensenellaceae_R-7_group.10	1	0	0	OB	11
pos4	K00179|[Eubacterium]_xylanophilum_group	1	0	0	OB	11
pos4	K00179|Incertae_Sedis.48	1	0	0	OB	11
pos4	K00179|Bacteroides.104	1	0	0	OB	11
pos4	K00179|Enterocloster.2	1	0	0	OB	11
pos4	K00179|Bacteroides.113	1	0	0	OB	11
pos4	K00179|Bacteroides.131	1	0	0	OB	11
pos4	K00179|UCG-002.15	1	0	0	OB	11
pos4	K00179|Ruminococcus.13	1	0	0	OB	11
pos4	K00179|Prevotellaceae_Ga6A1_group	1	0	0	OB	11
pos4	K02118|Bacteroides.9	1	0	0	OB	11
pos4	K02118|Bacteroides.19	1	0	0	OB	11
pos4	K02118|Fournierella.1	1	0	0	OB	11
pos4	K02118|Bacteroides.104	1	0	0	OB	11
pos4	K02118|Enterocloster.8	1	0	0	OB	11
pos4	K02118|Bacteroides.113	1	0	0	OB	11
pos4	K02118|Lachnospiraceae_UCG-010.14	1	0	0	OB	11
pos4	K02118|Bacteroides.131	1	0	0	OB	11
pos4	K02118|UCG-002.24	1	0	0	OB	11
pos4	K02118|Fournierella.2	1	0	0	OB	11
pos4	K02118|Ruminococcus.14	1	0	0	OB	11
pos4	K02118|Prevotellaceae_Ga6A1_group	1	0	0	OB	11
pos5	K07289|Bacteroides.34	1	0	0	OB	11
pos5	K07289|Bacteroides.42	1	0	0	OB	11
pos5	K07289|Zag_111.2	1	0	0	OB	11
pos5	K01818|Bacteroides.9	1	0	0	OB	11
pos5	K01818|Bacteroides.19	1	0	0	OB	11
pos5	K01818|Bacteroides.99	1	0	0	OB	11
pos5	K01818|Enterocloster.2	1	0	0	OB	11
pos5	K01818|Bacteroides.108	1	0	0	OB	11
pos5	K01818|Bacteroides.125	1	0	0	OB	11
pos5	K17244|Zag_111.2	1	0	0	OB	11
pos5	K02117|Bacteroides.9	1	0	0	OB	11
pos5	K02117|Bacteroides.19	1	0	0	OB	11
pos5	K02117|Fournierella.1	1	0	0	OB	11
pos5	K02117|Bacteroides.104	1	0	0	OB	11
pos5	K02117|Enterocloster.8	1	0	0	OB	11
pos5	K02117|Bacteroides.113	1	0	0	OB	11
pos5	K02117|Lachnospiraceae_UCG-010.14	1	0	0	OB	11
pos5	K02117|Bacteroides.131	1	0	0	OB	11
pos5	K02117|UCG-002.28	1	0	0	OB	11
pos5	K02117|Fournierella.2	1	0	0	OB	11
pos5	K02117|Ruminococcus.14	1	0	0	OB	11
pos5	K02117|Prevotellaceae_Ga6A1_group	1	0	0	OB	11
pos5	K07004|Bacteroides.12	1	0	0	OB	11
pos5	K07004|Bacteroides.13	1	0	0	OB	11
pos5	K07004|Bacteroides.16	1	0	0	OB	11
pos5	K02123|Bacteroides.9	1	0	0	OB	11
pos5	K02123|Bacteroides.19	1	0	0	OB	11
pos5	K02123|Fournierella.1	1	0	0	OB	11
pos5	K02123|Bacteroides.104	1	0	0	OB	11
pos5	K02123|Enterocloster.8	1	0	0	OB	11
pos5	K02123|Bacteroides.113	1	0	0	OB	11
pos5	K02123|Lachnospiraceae_UCG-010.14	1	0	0	OB	11
pos5	K02123|Bacteroides.131	1	0	0	OB	11
pos5	K02123|UCG-002.28	1	0	0	OB	11
pos5	K02123|Fournierella.2	1	0	0	OB	11
pos5	K02123|Ruminococcus.14	1	0	0	OB	11
pos5	K02123|Prevotellaceae_Ga6A1_group	1	0	0	OB	11
pos5	K02120|Bacteroides.9	1	0	0	OB	11
pos5	K02120|Bacteroides.19	1	0	0	OB	11
pos5	K02120|Fournierella.1	1	0	0	OB	11
pos5	K02120|Bacteroides.104	1	0	0	OB	11
pos5	K02120|Enterocloster.8	1	0	0	OB	11
pos5	K02120|Bacteroides.113	1	0	0	OB	11
pos5	K02120|Lachnospiraceae_UCG-010.14	1	0	0	OB	11
pos5	K02120|Bacteroides.131	1	0	0	OB	11
pos5	K02120|Fournierella.2	1	0	0	OB	11
pos5	K02120|Ruminococcus.14	1	0	0	OB	11
pos5	K02120|Prevotellaceae_Ga6A1_group	1	0	0	OB	11
pos5	K02124|Bacteroides.9	1	0	0	OB	11
pos5	K02124|Bacteroides.19	1	0	0	OB	11
pos5	K02124|Fournierella.1	1	0	0	OB	11
pos5	K02124|Bacteroides.104	1	0	0	OB	11
pos5	K02124|Enterocloster.8	1	0	0	OB	11
pos5	K02124|Bacteroides.113	1	0	0	OB	11
pos5	K02124|Lachnospiraceae_UCG-010.14	1	0	0	OB	11
pos5	K02124|Bacteroides.131	1	0	0	OB	11
pos5	K02124|Fournierella.2	1	0	0	OB	11
pos5	K02124|Ruminococcus.14	1	0	0	OB	11
pos5	K02124|Prevotellaceae_Ga6A1_group	1	0	0	OB	11
pos5	K11741|Leyella.12	1	0	0	OB	11
pos5	K11741|Incertae_Sedis.8	1	0	0	OB	11
pos5	K11741|Bacteroides.36	1	0	0	OB	11
pos5	K11741|Bacteroides.39	1	0	0	OB	11
pos5	K11741|Bacteroides.47	1	0	0	OB	11
pos5	K11741|Zag_111.1	1	0	0	OB	11
pos5	K11741|Prevotellaceae_Ga6A1_group	1	0	0	OB	11
pos5	K02121|Bacteroides.9	1	0	0	OB	11
pos5	K02121|Bacteroides.19	1	0	0	OB	11
pos5	K02121|Fournierella	1	0	0	OB	11
pos5	K02121|Bacteroides.104	1	0	0	OB	11
pos5	K02121|Enterocloster.2	1	0	0	OB	11
pos5	K02121|Bacteroides.113	1	0	0	OB	11
pos5	K02121|Lachnospiraceae_UCG-010.14	1	0	0	OB	11
pos5	K02121|Bacteroides.131	1	0	0	OB	11
pos5	K02121|Fournierella.1	1	0	0	OB	11
pos5	K02121|Ruminococcus.14	1	0	0	OB	11
pos5	K02121|Prevotellaceae_Ga6A1_group	1	0	0	OB	11
pos5	K00179|Bacteroides.9	1	0	0	OB	11
pos5	K00179|Bacteroides.19	1	0	0	OB	11
pos5	K00179|Christensenellaceae_R-7_group.10	1	0	0	OB	11
pos5	K00179|[Eubacterium]_xylanophilum_group	1	0	0	OB	11
pos5	K00179|Incertae_Sedis.48	1	0	0	OB	11
pos5	K00179|Bacteroides.104	1	0	0	OB	11
pos5	K00179|Enterocloster.2	1	0	0	OB	11
pos5	K00179|Bacteroides.113	1	0	0	OB	11
pos5	K00179|Bacteroides.131	1	0	0	OB	11
pos5	K00179|UCG-002.15	1	0	0	OB	11
pos5	K00179|Ruminococcus.13	1	0	0	OB	11
pos5	K00179|Prevotellaceae_Ga6A1_group	1	0	0	OB	11
pos5	K02118|Bacteroides.9	1	0	0	OB	11
pos5	K02118|Bacteroides.19	1	0	0	OB	11
pos5	K02118|Fournierella.1	1	0	0	OB	11
pos5	K02118|Bacteroides.104	1	0	0	OB	11
pos5	K02118|Enterocloster.8	1	0	0	OB	11
pos5	K02118|Bacteroides.113	1	0	0	OB	11
pos5	K02118|Lachnospiraceae_UCG-010.14	1	0	0	OB	11
pos5	K02118|Bacteroides.131	1	0	0	OB	11
pos5	K02118|UCG-002.24	1	0	0	OB	11
pos5	K02118|Fournierella.2	1	0	0	OB	11
pos5	K02118|Ruminococcus.14	1	0	0	OB	11
pos5	K02118|Prevotellaceae_Ga6A1_group	1	0	0	OB	11
pos6	K07289|Christensenellaceae_R-7_group.3	0.850657	0.000228	0.046556	OB	9
pos6	K01818|Incertae_Sedis	0.850657	0.000228	0.046556	OB	9
pos6	K01818|Christensenellaceae_R-7_group.2	0.850657	0.000228	0.046556	OB	9
pos6	K02117|Incertae_Sedis	0.850657	0.000228	0.046556	OB	9
pos6	K02123|Incertae_Sedis	0.850657	0.000228	0.046556	OB	9
pos6	K02120|Incertae_Sedis	0.850657	0.000228	0.046556	OB	9
pos6	K02124|Incertae_Sedis	0.850657	0.000228	0.046556	OB	9
pos6	K02121|Incertae_Sedis	0.850657	0.000228	0.046556	OB	9
pos6	K00179|Incertae_Sedis	0.850657	0.000228	0.046556	OB	9
pos6	K00179|Christensenellaceae_R-7_group.19	0.850657	0.000228	0.046556	OB	9
pos6	K02118|Incertae_Sedis	0.850657	0.000228	0.046556	OB	9
pos11	K07289|Bacteroides.34	1	0	0	OB	11
pos11	K07289|Bacteroides.42	1	0	0	OB	11
pos11	K07289|Zag_111.2	1	0	0	OB	11
pos11	K01818|Bacteroides.9	1	0	0	OB	11
pos11	K01818|Bacteroides.19	1	0	0	OB	11
pos11	K01818|Bacteroides.99	1	0	0	OB	11
pos11	K01818|Enterocloster.2	1	0	0	OB	11
pos11	K01818|Bacteroides.108	1	0	0	OB	11
pos11	K01818|Bacteroides.125	1	0	0	OB	11
pos11	K17244|Zag_111.2	1	0	0	OB	11
pos11	K02117|Bacteroides.9	1	0	0	OB	11
pos11	K02117|Bacteroides.19	1	0	0	OB	11
pos11	K02117|Fournierella.1	1	0	0	OB	11
pos11	K02117|Bacteroides.104	1	0	0	OB	11
pos11	K02117|Enterocloster.8	1	0	0	OB	11
pos11	K02117|Bacteroides.113	1	0	0	OB	11
pos11	K02117|Lachnospiraceae_UCG-010.14	1	0	0	OB	11
pos11	K02117|Bacteroides.131	1	0	0	OB	11
pos11	K02117|UCG-002.28	1	0	0	OB	11
pos11	K02117|Fournierella.2	1	0	0	OB	11
pos11	K02117|Ruminococcus.14	1	0	0	OB	11
pos11	K02117|Prevotellaceae_Ga6A1_group	1	0	0	OB	11
pos11	K07004|Bacteroides.12	1	0	0	OB	11
pos11	K07004|Bacteroides.13	1	0	0	OB	11
pos11	K07004|Bacteroides.16	1	0	0	OB	11
pos11	K02123|Bacteroides.9	1	0	0	OB	11
pos11	K02123|Bacteroides.19	1	0	0	OB	11
pos11	K02123|Fournierella.1	1	0	0	OB	11
pos11	K02123|Bacteroides.104	1	0	0	OB	11
pos11	K02123|Enterocloster.8	1	0	0	OB	11
pos11	K02123|Bacteroides.113	1	0	0	OB	11
pos11	K02123|Lachnospiraceae_UCG-010.14	1	0	0	OB	11
pos11	K02123|Bacteroides.131	1	0	0	OB	11
pos11	K02123|UCG-002.28	1	0	0	OB	11
pos11	K02123|Fournierella.2	1	0	0	OB	11
pos11	K02123|Ruminococcus.14	1	0	0	OB	11
pos11	K02123|Prevotellaceae_Ga6A1_group	1	0	0	OB	11
pos11	K02120|Bacteroides.9	1	0	0	OB	11
pos11	K02120|Bacteroides.19	1	0	0	OB	11
pos11	K02120|Fournierella.1	1	0	0	OB	11
pos11	K02120|Bacteroides.104	1	0	0	OB	11
pos11	K02120|Enterocloster.8	1	0	0	OB	11
pos11	K02120|Bacteroides.113	1	0	0	OB	11
pos11	K02120|Lachnospiraceae_UCG-010.14	1	0	0	OB	11
pos11	K02120|Bacteroides.131	1	0	0	OB	11
pos11	K02120|Fournierella.2	1	0	0	OB	11
pos11	K02120|Ruminococcus.14	1	0	0	OB	11
pos11	K02120|Prevotellaceae_Ga6A1_group	1	0	0	OB	11
pos11	K02124|Bacteroides.9	1	0	0	OB	11
pos11	K02124|Bacteroides.19	1	0	0	OB	11
pos11	K02124|Fournierella.1	1	0	0	OB	11
pos11	K02124|Bacteroides.104	1	0	0	OB	11
pos11	K02124|Enterocloster.8	1	0	0	OB	11
pos11	K02124|Bacteroides.113	1	0	0	OB	11
pos11	K02124|Lachnospiraceae_UCG-010.14	1	0	0	OB	11
pos11	K02124|Bacteroides.131	1	0	0	OB	11
pos11	K02124|Fournierella.2	1	0	0	OB	11
pos11	K02124|Ruminococcus.14	1	0	0	OB	11
pos11	K02124|Prevotellaceae_Ga6A1_group	1	0	0	OB	11
pos11	K11741|Leyella.12	1	0	0	OB	11
pos11	K11741|Incertae_Sedis.8	1	0	0	OB	11
pos11	K11741|Bacteroides.36	1	0	0	OB	11
pos11	K11741|Bacteroides.39	1	0	0	OB	11
pos11	K11741|Bacteroides.47	1	0	0	OB	11
pos11	K11741|Zag_111.1	1	0	0	OB	11
pos11	K11741|Prevotellaceae_Ga6A1_group	1	0	0	OB	11
pos11	K02121|Bacteroides.9	1	0	0	OB	11
pos11	K02121|Bacteroides.19	1	0	0	OB	11
pos11	K02121|Fournierella	1	0	0	OB	11
pos11	K02121|Bacteroides.104	1	0	0	OB	11
pos11	K02121|Enterocloster.2	1	0	0	OB	11
pos11	K02121|Bacteroides.113	1	0	0	OB	11
pos11	K02121|Lachnospiraceae_UCG-010.14	1	0	0	OB	11
pos11	K02121|Bacteroides.131	1	0	0	OB	11
pos11	K02121|Fournierella.1	1	0	0	OB	11
pos11	K02121|Ruminococcus.14	1	0	0	OB	11
pos11	K02121|Prevotellaceae_Ga6A1_group	1	0	0	OB	11
pos11	K00179|Bacteroides.9	1	0	0	OB	11
pos11	K00179|Bacteroides.19	1	0	0	OB	11
pos11	K00179|Christensenellaceae_R-7_group.10	1	0	0	OB	11
pos11	K00179|[Eubacterium]_xylanophilum_group	1	0	0	OB	11
pos11	K00179|Incertae_Sedis.48	1	0	0	OB	11
pos11	K00179|Bacteroides.104	1	0	0	OB	11
pos11	K00179|Enterocloster.2	1	0	0	OB	11
pos11	K00179|Bacteroides.113	1	0	0	OB	11
pos11	K00179|Bacteroides.131	1	0	0	OB	11
pos11	K00179|UCG-002.15	1	0	0	OB	11
pos11	K00179|Ruminococcus.13	1	0	0	OB	11
pos11	K00179|Prevotellaceae_Ga6A1_group	1	0	0	OB	11
pos11	K02118|Bacteroides.9	1	0	0	OB	11
pos11	K02118|Bacteroides.19	1	0	0	OB	11
pos11	K02118|Fournierella.1	1	0	0	OB	11
pos11	K02118|Bacteroides.104	1	0	0	OB	11
pos11	K02118|Enterocloster.8	1	0	0	OB	11
pos11	K02118|Bacteroides.113	1	0	0	OB	11
pos11	K02118|Lachnospiraceae_UCG-010.14	1	0	0	OB	11
pos11	K02118|Bacteroides.131	1	0	0	OB	11
pos11	K02118|UCG-002.24	1	0	0	OB	11
pos11	K02118|Fournierella.2	1	0	0	OB	11
pos11	K02118|Ruminococcus.14	1	0	0	OB	11
pos11	K02118|Prevotellaceae_Ga6A1_group	1	0	0	OB	11
pos12	K07289|Butyricimonas.3	0.986111	0	0	OB	8
pos12	K07289|Christensenellaceae_R-7_group.3	1	0	0	OB	9
pos12	K01818|Incertae_Sedis	1	0	0	OB	9
pos12	K01818|Christensenellaceae_R-7_group.2	1	0	0	OB	9
pos12	K01818|Adlercreutzia	0.850657	0.000228	0.046556	OB	91
pos12	K02117|Incertae_Sedis	1	0	0	OB	9
pos12	K02117|[Eubacterium]_siraeum_group	0.850657	0.000228	0.046556	OB	86
pos12	K02117|Butyricimonas.3	0.986111	0	0	OB	8
pos12	K02117|Adlercreutzia	0.850657	0.000228	0.046556	OB	91
pos12	K02123|Incertae_Sedis	1	0	0	OB	9
pos12	K02123|[Eubacterium]_siraeum_group	0.850657	0.000228	0.046556	OB	86
pos12	K02123|Butyricimonas.3	0.986111	0	0	OB	8
pos12	K02123|Adlercreutzia	0.850657	0.000228	0.046556	OB	91
pos12	K02120|Incertae_Sedis	1	0	0	OB	9
pos12	K02120|[Eubacterium]_siraeum_group	0.850657	0.000228	0.046556	OB	86
pos12	K02120|Butyricimonas.3	0.986111	0	0	OB	8
pos12	K02120|Adlercreutzia	0.850657	0.000228	0.046556	OB	91
pos12	K02124|Incertae_Sedis	1	0	0	OB	9
pos12	K02124|[Eubacterium]_siraeum_group	0.850657	0.000228	0.046556	OB	86
pos12	K02124|Butyricimonas.3	0.986111	0	0	OB	8
pos12	K02124|Adlercreutzia	0.850657	0.000228	0.046556	OB	91
pos12	K11741|Butyricimonas.3	0.986111	0	0	OB	8
pos12	K02121|Incertae_Sedis	1	0	0	OB	9
pos12	K02121|[Eubacterium]_siraeum_group	0.850657	0.000228	0.046556	OB	86
pos12	K02121|Butyricimonas.3	0.986111	0	0	OB	8
pos12	K02121|Adlercreutzia	0.850657	0.000228	0.046556	OB	90
pos12	K00179|Incertae_Sedis	1	0	0	OB	9
pos12	K00179|[Eubacterium]_siraeum_group	0.850657	0.000228	0.046556	OB	86
pos12	K00179|Butyricimonas.3	0.986111	0	0	OB	8
pos12	K00179|Christensenellaceae_R-7_group.7	0.850657	0.000228	0.046556	OB	89
pos12	K00179|Christensenellaceae_R-7_group.19	1	0	0	OB	9
pos12	K00179|Adlercreutzia	0.850657	0.000228	0.046556	OB	88
pos12	K02118|Incertae_Sedis	1	0	0	OB	9
pos12	K02118|[Eubacterium]_siraeum_group	0.850657	0.000228	0.046556	OB	86
pos12	K02118|Butyricimonas.3	0.986111	0	0	OB	8
pos12	K02118|Adlercreutzia	0.850657	0.000228	0.046556	OB	87
pos16	K07289|Bacteroides.34	1	0	0	OB	11
pos16	K07289|Bacteroides.42	1	0	0	OB	11
pos16	K07289|Zag_111.2	1	0	0	OB	11
pos16	K01818|Bacteroides.9	1	0	0	OB	11
pos16	K01818|Bacteroides.19	1	0	0	OB	11
pos16	K01818|Bacteroides.99	1	0	0	OB	11
pos16	K01818|Enterocloster.2	1	0	0	OB	11
pos16	K01818|Bacteroides.108	1	0	0	OB	11
pos16	K01818|Bacteroides.125	1	0	0	OB	11
pos16	K17244|Zag_111.2	1	0	0	OB	11
pos16	K02117|Bacteroides.9	1	0	0	OB	11
pos16	K02117|Bacteroides.19	1	0	0	OB	11
pos16	K02117|Fournierella.1	1	0	0	OB	11
pos16	K02117|Bacteroides.104	1	0	0	OB	11
pos16	K02117|Enterocloster.8	1	0	0	OB	11
pos16	K02117|Bacteroides.113	1	0	0	OB	11
pos16	K02117|Lachnospiraceae_UCG-010.14	1	0	0	OB	11
pos16	K02117|Bacteroides.131	1	0	0	OB	11
pos16	K02117|UCG-002.28	1	0	0	OB	11
pos16	K02117|Fournierella.2	1	0	0	OB	11
pos16	K02117|Ruminococcus.14	1	0	0	OB	11
pos16	K02117|Prevotellaceae_Ga6A1_group	1	0	0	OB	11
pos16	K07004|Bacteroides.12	1	0	0	OB	11
pos16	K07004|Bacteroides.13	1	0	0	OB	11
pos16	K07004|Bacteroides.16	1	0	0	OB	11
pos16	K02123|Bacteroides.9	1	0	0	OB	11
pos16	K02123|Bacteroides.19	1	0	0	OB	11
pos16	K02123|Fournierella.1	1	0	0	OB	11
pos16	K02123|Bacteroides.104	1	0	0	OB	11
pos16	K02123|Enterocloster.8	1	0	0	OB	11
pos16	K02123|Bacteroides.113	1	0	0	OB	11
pos16	K02123|Lachnospiraceae_UCG-010.14	1	0	0	OB	11
pos16	K02123|Bacteroides.131	1	0	0	OB	11
pos16	K02123|UCG-002.28	1	0	0	OB	11
pos16	K02123|Fournierella.2	1	0	0	OB	11
pos16	K02123|Ruminococcus.14	1	0	0	OB	11
pos16	K02123|Prevotellaceae_Ga6A1_group	1	0	0	OB	11
pos16	K02120|Bacteroides.9	1	0	0	OB	11
pos16	K02120|Bacteroides.19	1	0	0	OB	11
pos16	K02120|Fournierella.1	1	0	0	OB	11
pos16	K02120|Bacteroides.104	1	0	0	OB	11
pos16	K02120|Enterocloster.8	1	0	0	OB	11
pos16	K02120|Bacteroides.113	1	0	0	OB	11
pos16	K02120|Lachnospiraceae_UCG-010.14	1	0	0	OB	11
pos16	K02120|Bacteroides.131	1	0	0	OB	11
pos16	K02120|Fournierella.2	1	0	0	OB	11
pos16	K02120|Ruminococcus.14	1	0	0	OB	11
pos16	K02120|Prevotellaceae_Ga6A1_group	1	0	0	OB	11
pos16	K02124|Bacteroides.9	1	0	0	OB	11
pos16	K02124|Bacteroides.19	1	0	0	OB	11
pos16	K02124|Fournierella.1	1	0	0	OB	11
pos16	K02124|Bacteroides.104	1	0	0	OB	11
pos16	K02124|Enterocloster.8	1	0	0	OB	11
pos16	K02124|Bacteroides.113	1	0	0	OB	11
pos16	K02124|Lachnospiraceae_UCG-010.14	1	0	0	OB	11
pos16	K02124|Bacteroides.131	1	0	0	OB	11
pos16	K02124|Fournierella.2	1	0	0	OB	11
pos16	K02124|Ruminococcus.14	1	0	0	OB	11
pos16	K02124|Prevotellaceae_Ga6A1_group	1	0	0	OB	11
pos16	K11741|Leyella.12	1	0	0	OB	11
pos16	K11741|Incertae_Sedis.8	1	0	0	OB	11
pos16	K11741|Bacteroides.36	1	0	0	OB	11
pos16	K11741|Bacteroides.39	1	0	0	OB	11
pos16	K11741|Bacteroides.47	1	0	0	OB	11
pos16	K11741|Zag_111.1	1	0	0	OB	11
pos16	K11741|Prevotellaceae_Ga6A1_group	1	0	0	OB	11
pos16	K02121|Bacteroides.9	1	0	0	OB	11
pos16	K02121|Bacteroides.19	1	0	0	OB	11
pos16	K02121|Fournierella	1	0	0	OB	11
pos16	K02121|Bacteroides.104	1	0	0	OB	11
pos16	K02121|Enterocloster.2	1	0	0	OB	11
pos16	K02121|Bacteroides.113	1	0	0	OB	11
pos16	K02121|Lachnospiraceae_UCG-010.14	1	0	0	OB	11
pos16	K02121|Bacteroides.131	1	0	0	OB	11
pos16	K02121|Fournierella.1	1	0	0	OB	11
pos16	K02121|Ruminococcus.14	1	0	0	OB	11
pos16	K02121|Prevotellaceae_Ga6A1_group	1	0	0	OB	11
pos16	K00179|Bacteroides.9	1	0	0	OB	11
pos16	K00179|Bacteroides.19	1	0	0	OB	11
pos16	K00179|Christensenellaceae_R-7_group.10	1	0	0	OB	11
pos16	K00179|[Eubacterium]_xylanophilum_group	1	0	0	OB	11
pos16	K00179|Incertae_Sedis.48	1	0	0	OB	11
pos16	K00179|Bacteroides.104	1	0	0	OB	11
pos16	K00179|Enterocloster.2	1	0	0	OB	11
pos16	K00179|Bacteroides.113	1	0	0	OB	11
pos16	K00179|Bacteroides.131	1	0	0	OB	11
pos16	K00179|UCG-002.15	1	0	0	OB	11
pos16	K00179|Ruminococcus.13	1	0	0	OB	11
pos16	K00179|Prevotellaceae_Ga6A1_group	1	0	0	OB	11
pos16	K02118|Bacteroides.9	1	0	0	OB	11
pos16	K02118|Bacteroides.19	1	0	0	OB	11
pos16	K02118|Fournierella.1	1	0	0	OB	11
pos16	K02118|Bacteroides.104	1	0	0	OB	11
pos16	K02118|Enterocloster.8	1	0	0	OB	11
pos16	K02118|Bacteroides.113	1	0	0	OB	11
pos16	K02118|Lachnospiraceae_UCG-010.14	1	0	0	OB	11
pos16	K02118|Bacteroides.131	1	0	0	OB	11
pos16	K02118|UCG-002.24	1	0	0	OB	11
pos16	K02118|Fournierella.2	1	0	0	OB	11
pos16	K02118|Ruminococcus.14	1	0	0	OB	11
pos16	K02118|Prevotellaceae_Ga6A1_group	1	0	0	OB	11
pos19	K01818|Incertae_Sedis.36	1	0	0	OB	10
pos19	K01818|Incertae_Sedis.38	0.986111	0	0	OB	10
pos19	K02117|Incertae_Sedis.50	1	0	0	OB	10
pos19	K02117|Incertae_Sedis.54	0.986111	0	0	OB	10
pos19	K02123|Incertae_Sedis.50	1	0	0	OB	10
pos19	K02123|Incertae_Sedis.54	0.986111	0	0	OB	10
pos19	K02120|Incertae_Sedis.50	1	0	0	OB	10
pos19	K02120|Incertae_Sedis.54	0.986111	0	0	OB	10
pos19	K02124|Incertae_Sedis.50	1	0	0	OB	10
pos19	K02124|Incertae_Sedis.54	0.986111	0	0	OB	10
pos19	K02121|Incertae_Sedis.49	1	0	0	OB	10
pos19	K00179|Incertae_Sedis.64	0.986111	0	0	OB	10
pos19	K02118|Incertae_Sedis.50	1	0	0	OB	10
pos19	K02118|Incertae_Sedis.54	0.986111	0	0	OB	10
pos20	K00179|Christensenellaceae_R-7_group.4	0.854127	0.000202	0.042289	OB	84
pos25	K07289|Bacteroides.34	1	0	0	OB	11
pos25	K07289|Bacteroides.42	1	0	0	OB	11
pos25	K07289|Zag_111.2	1	0	0	OB	11
pos25	K01818|Bacteroides.9	1	0	0	OB	11
pos25	K01818|Bacteroides.19	1	0	0	OB	11
pos25	K01818|Bacteroides.99	1	0	0	OB	11
pos25	K01818|Enterocloster.2	1	0	0	OB	11
pos25	K01818|Bacteroides.108	1	0	0	OB	11
pos25	K01818|Bacteroides.125	1	0	0	OB	11
pos25	K17244|Zag_111.2	1	0	0	OB	11
pos25	K02117|Bacteroides.9	1	0	0	OB	11
pos25	K02117|Bacteroides.19	1	0	0	OB	11
pos25	K02117|Fournierella.1	1	0	0	OB	11
pos25	K02117|Bacteroides.104	1	0	0	OB	11
pos25	K02117|Enterocloster.8	1	0	0	OB	11
pos25	K02117|Bacteroides.113	1	0	0	OB	11
pos25	K02117|Lachnospiraceae_UCG-010.14	1	0	0	OB	11
pos25	K02117|Bacteroides.131	1	0	0	OB	11
pos25	K02117|UCG-002.28	1	0	0	OB	11
pos25	K02117|Fournierella.2	1	0	0	OB	11
pos25	K02117|Ruminococcus.14	1	0	0	OB	11
pos25	K02117|Prevotellaceae_Ga6A1_group	1	0	0	OB	11
pos25	K07004|Bacteroides.12	1	0	0	OB	11
pos25	K07004|Bacteroides.13	1	0	0	OB	11
pos25	K07004|Bacteroides.16	1	0	0	OB	11
pos25	K02123|Bacteroides.9	1	0	0	OB	11
pos25	K02123|Bacteroides.19	1	0	0	OB	11
pos25	K02123|Fournierella.1	1	0	0	OB	11
pos25	K02123|Bacteroides.104	1	0	0	OB	11
pos25	K02123|Enterocloster.8	1	0	0	OB	11
pos25	K02123|Bacteroides.113	1	0	0	OB	11
pos25	K02123|Lachnospiraceae_UCG-010.14	1	0	0	OB	11
pos25	K02123|Bacteroides.131	1	0	0	OB	11
pos25	K02123|UCG-002.28	1	0	0	OB	11
pos25	K02123|Fournierella.2	1	0	0	OB	11
pos25	K02123|Ruminococcus.14	1	0	0	OB	11
pos25	K02123|Prevotellaceae_Ga6A1_group	1	0	0	OB	11
pos25	K02120|Bacteroides.9	1	0	0	OB	11
pos25	K02120|Bacteroides.19	1	0	0	OB	11
pos25	K02120|Fournierella.1	1	0	0	OB	11
pos25	K02120|Bacteroides.104	1	0	0	OB	11
pos25	K02120|Enterocloster.8	1	0	0	OB	11
pos25	K02120|Bacteroides.113	1	0	0	OB	11
pos25	K02120|Lachnospiraceae_UCG-010.14	1	0	0	OB	11
pos25	K02120|Bacteroides.131	1	0	0	OB	11
pos25	K02120|Fournierella.2	1	0	0	OB	11
pos25	K02120|Ruminococcus.14	1	0	0	OB	11
pos25	K02120|Prevotellaceae_Ga6A1_group	1	0	0	OB	11
pos25	K02124|Bacteroides.9	1	0	0	OB	11
pos25	K02124|Bacteroides.19	1	0	0	OB	11
pos25	K02124|Fournierella.1	1	0	0	OB	11
pos25	K02124|Bacteroides.104	1	0	0	OB	11
pos25	K02124|Enterocloster.8	1	0	0	OB	11
pos25	K02124|Bacteroides.113	1	0	0	OB	11
pos25	K02124|Lachnospiraceae_UCG-010.14	1	0	0	OB	11
pos25	K02124|Bacteroides.131	1	0	0	OB	11
pos25	K02124|Fournierella.2	1	0	0	OB	11
pos25	K02124|Ruminococcus.14	1	0	0	OB	11
pos25	K02124|Prevotellaceae_Ga6A1_group	1	0	0	OB	11
pos25	K11741|Leyella.12	1	0	0	OB	11
pos25	K11741|Incertae_Sedis.8	1	0	0	OB	11
pos25	K11741|Bacteroides.36	1	0	0	OB	11
pos25	K11741|Bacteroides.39	1	0	0	OB	11
pos25	K11741|Bacteroides.47	1	0	0	OB	11
pos25	K11741|Zag_111.1	1	0	0	OB	11
pos25	K11741|Prevotellaceae_Ga6A1_group	1	0	0	OB	11
pos25	K02121|Bacteroides.9	1	0	0	OB	11
pos25	K02121|Bacteroides.19	1	0	0	OB	11
pos25	K02121|Fournierella	1	0	0	OB	11
pos25	K02121|Bacteroides.104	1	0	0	OB	11
pos25	K02121|Enterocloster.2	1	0	0	OB	11
pos25	K02121|Bacteroides.113	1	0	0	OB	11
pos25	K02121|Lachnospiraceae_UCG-010.14	1	0	0	OB	11
pos25	K02121|Bacteroides.131	1	0	0	OB	11
pos25	K02121|Fournierella.1	1	0	0	OB	11
pos25	K02121|Ruminococcus.14	1	0	0	OB	11
pos25	K02121|Prevotellaceae_Ga6A1_group	1	0	0	OB	11
pos25	K00179|Bacteroides.9	1	0	0	OB	11
pos25	K00179|Bacteroides.19	1	0	0	OB	11
pos25	K00179|Christensenellaceae_R-7_group.10	1	0	0	OB	11
pos25	K00179|[Eubacterium]_xylanophilum_group	1	0	0	OB	11
pos25	K00179|Incertae_Sedis.48	1	0	0	OB	11
pos25	K00179|Bacteroides.104	1	0	0	OB	11
pos25	K00179|Enterocloster.2	1	0	0	OB	11
pos25	K00179|Bacteroides.113	1	0	0	OB	11
pos25	K00179|Bacteroides.131	1	0	0	OB	11
pos25	K00179|UCG-002.15	1	0	0	OB	11
pos25	K00179|Ruminococcus.13	1	0	0	OB	11
pos25	K00179|Prevotellaceae_Ga6A1_group	1	0	0	OB	11
pos25	K02118|Bacteroides.9	1	0	0	OB	11
pos25	K02118|Bacteroides.19	1	0	0	OB	11
pos25	K02118|Fournierella.1	1	0	0	OB	11
pos25	K02118|Bacteroides.104	1	0	0	OB	11
pos25	K02118|Enterocloster.8	1	0	0	OB	11
pos25	K02118|Bacteroides.113	1	0	0	OB	11
pos25	K02118|Lachnospiraceae_UCG-010.14	1	0	0	OB	11
pos25	K02118|Bacteroides.131	1	0	0	OB	11
pos25	K02118|UCG-002.24	1	0	0	OB	11
pos25	K02118|Fournierella.2	1	0	0	OB	11
pos25	K02118|Ruminococcus.14	1	0	0	OB	11
pos25	K02118|Prevotellaceae_Ga6A1_group	1	0	0	OB	11
pos26	K07289|Bacteroides.34	1	0	0	OB	11
pos26	K07289|Bacteroides.42	1	0	0	OB	11
pos26	K07289|Zag_111.2	1	0	0	OB	11
pos26	K01818|Bacteroides.9	1	0	0	OB	11
pos26	K01818|Bacteroides.19	1	0	0	OB	11
pos26	K01818|Bacteroides.99	1	0	0	OB	11
pos26	K01818|Enterocloster.2	1	0	0	OB	11
pos26	K01818|Bacteroides.108	1	0	0	OB	11
pos26	K01818|Bacteroides.125	1	0	0	OB	11
pos26	K17244|Zag_111.2	1	0	0	OB	11
pos26	K02117|Bacteroides.9	1	0	0	OB	11
pos26	K02117|Bacteroides.19	1	0	0	OB	11
pos26	K02117|Fournierella.1	1	0	0	OB	11
pos26	K02117|Bacteroides.104	1	0	0	OB	11
pos26	K02117|Enterocloster.8	1	0	0	OB	11
pos26	K02117|Bacteroides.113	1	0	0	OB	11
pos26	K02117|Lachnospiraceae_UCG-010.14	1	0	0	OB	11
pos26	K02117|Bacteroides.131	1	0	0	OB	11
pos26	K02117|UCG-002.28	1	0	0	OB	11
pos26	K02117|Fournierella.2	1	0	0	OB	11
pos26	K02117|Ruminococcus.14	1	0	0	OB	11
pos26	K02117|Prevotellaceae_Ga6A1_group	1	0	0	OB	11
pos26	K07004|Bacteroides.12	1	0	0	OB	11
pos26	K07004|Bacteroides.13	1	0	0	OB	11
pos26	K07004|Bacteroides.16	1	0	0	OB	11
pos26	K02123|Bacteroides.9	1	0	0	OB	11
pos26	K02123|Bacteroides.19	1	0	0	OB	11
pos26	K02123|Fournierella.1	1	0	0	OB	11
pos26	K02123|Bacteroides.104	1	0	0	OB	11
pos26	K02123|Enterocloster.8	1	0	0	OB	11
pos26	K02123|Bacteroides.113	1	0	0	OB	11
pos26	K02123|Lachnospiraceae_UCG-010.14	1	0	0	OB	11
pos26	K02123|Bacteroides.131	1	0	0	OB	11
pos26	K02123|UCG-002.28	1	0	0	OB	11
pos26	K02123|Fournierella.2	1	0	0	OB	11
pos26	K02123|Ruminococcus.14	1	0	0	OB	11
pos26	K02123|Prevotellaceae_Ga6A1_group	1	0	0	OB	11
pos26	K02120|Bacteroides.9	1	0	0	OB	11
pos26	K02120|Bacteroides.19	1	0	0	OB	11
pos26	K02120|Fournierella.1	1	0	0	OB	11
pos26	K02120|Bacteroides.104	1	0	0	OB	11
pos26	K02120|Enterocloster.8	1	0	0	OB	11
pos26	K02120|Bacteroides.113	1	0	0	OB	11
pos26	K02120|Lachnospiraceae_UCG-010.14	1	0	0	OB	11
pos26	K02120|Bacteroides.131	1	0	0	OB	11
pos26	K02120|Fournierella.2	1	0	0	OB	11
pos26	K02120|Ruminococcus.14	1	0	0	OB	11
pos26	K02120|Prevotellaceae_Ga6A1_group	1	0	0	OB	11
pos26	K02124|Bacteroides.9	1	0	0	OB	11
pos26	K02124|Bacteroides.19	1	0	0	OB	11
pos26	K02124|Fournierella.1	1	0	0	OB	11
pos26	K02124|Bacteroides.104	1	0	0	OB	11
pos26	K02124|Enterocloster.8	1	0	0	OB	11
pos26	K02124|Bacteroides.113	1	0	0	OB	11
pos26	K02124|Lachnospiraceae_UCG-010.14	1	0	0	OB	11
pos26	K02124|Bacteroides.131	1	0	0	OB	11
pos26	K02124|Fournierella.2	1	0	0	OB	11
pos26	K02124|Ruminococcus.14	1	0	0	OB	11
pos26	K02124|Prevotellaceae_Ga6A1_group	1	0	0	OB	11
pos26	K11741|Leyella.12	1	0	0	OB	11
pos26	K11741|Incertae_Sedis.8	1	0	0	OB	11
pos26	K11741|Bacteroides.36	1	0	0	OB	11
pos26	K11741|Bacteroides.39	1	0	0	OB	11
pos26	K11741|Bacteroides.47	1	0	0	OB	11
pos26	K11741|Zag_111.1	1	0	0	OB	11
pos26	K11741|Prevotellaceae_Ga6A1_group	1	0	0	OB	11
pos26	K02121|Bacteroides.9	1	0	0	OB	11
pos26	K02121|Bacteroides.19	1	0	0	OB	11
pos26	K02121|Fournierella	1	0	0	OB	11
pos26	K02121|Bacteroides.104	1	0	0	OB	11
pos26	K02121|Enterocloster.2	1	0	0	OB	11
pos26	K02121|Bacteroides.113	1	0	0	OB	11
pos26	K02121|Lachnospiraceae_UCG-010.14	1	0	0	OB	11
pos26	K02121|Bacteroides.131	1	0	0	OB	11
pos26	K02121|Fournierella.1	1	0	0	OB	11
pos26	K02121|Ruminococcus.14	1	0	0	OB	11
pos26	K02121|Prevotellaceae_Ga6A1_group	1	0	0	OB	11
pos26	K00179|Bacteroides.9	1	0	0	OB	11
pos26	K00179|Bacteroides.19	1	0	0	OB	11
pos26	K00179|Christensenellaceae_R-7_group.10	1	0	0	OB	11
pos26	K00179|[Eubacterium]_xylanophilum_group	1	0	0	OB	11
pos26	K00179|Incertae_Sedis.48	1	0	0	OB	11
pos26	K00179|Bacteroides.104	1	0	0	OB	11
pos26	K00179|Enterocloster.2	1	0	0	OB	11
pos26	K00179|Bacteroides.113	1	0	0	OB	11
pos26	K00179|Bacteroides.131	1	0	0	OB	11
pos26	K00179|UCG-002.15	1	0	0	OB	11
pos26	K00179|Ruminococcus.13	1	0	0	OB	11
pos26	K00179|Prevotellaceae_Ga6A1_group	1	0	0	OB	11
pos26	K02118|Bacteroides.9	1	0	0	OB	11
pos26	K02118|Bacteroides.19	1	0	0	OB	11
pos26	K02118|Fournierella.1	1	0	0	OB	11
pos26	K02118|Bacteroides.104	1	0	0	OB	11
pos26	K02118|Enterocloster.8	1	0	0	OB	11
pos26	K02118|Bacteroides.113	1	0	0	OB	11
pos26	K02118|Lachnospiraceae_UCG-010.14	1	0	0	OB	11
pos26	K02118|Bacteroides.131	1	0	0	OB	11
pos26	K02118|UCG-002.24	1	0	0	OB	11
pos26	K02118|Fournierella.2	1	0	0	OB	11
pos26	K02118|Ruminococcus.14	1	0	0	OB	11
pos26	K02118|Prevotellaceae_Ga6A1_group	1	0	0	OB	11
pos30	K07289|Barnesiella.1	1	0	0	OB	6
pos30	K01818|Bacteroides.23	1	0	0	OB	6
pos30	K02117|Bacteroides.23	1	0	0	OB	6
pos30	K07004|Incertae_Sedis.3	1	0	0	OB	6
pos30	K02123|Bacteroides.23	1	0	0	OB	6
pos30	K02120|Bacteroides.23	1	0	0	OB	6
pos30	K02124|Bacteroides.23	1	0	0	OB	6
pos30	K11741|Barnesiella.1	1	0	0	OB	6
pos30	K02121|Bacteroides.23	1	0	0	OB	6
pos30	K00179|Bacteroides.23	1	0	0	OB	6
pos30	K00179|Succinivibrio	1	0	0	OB	6
pos30	K00179|Collinsella	1	0	0	OB	5
pos30	K00179|Succinivibrio.1	1	0	0	OB	4
pos30	K02118|Bacteroides.23	1	0	0	OB	3
pos30	K02471|Succinivibrio	1	0	0	OB	2
pos30	K02471|Succinivibrio.1	1	0	0	OB	1
pos32	K07289|Butyricimonas.18	0.986111	0	0	OB	26
pos32	K02117|Coprococcus.15	1	0	0	OB	12
pos32	K02117|Butyricimonas.18	0.986111	0	0	OB	26
pos32	K02117|Incertae_Sedis.53	1	0	0	OB	12
pos32	K02123|Coprococcus.15	1	0	0	OB	12
pos32	K02123|Butyricimonas.18	0.986111	0	0	OB	26
pos32	K02123|Incertae_Sedis.53	1	0	0	OB	12
pos32	K02120|Coprococcus.15	1	0	0	OB	12
pos32	K02120|Butyricimonas.18	0.986111	0	0	OB	26
pos32	K02120|Incertae_Sedis.53	1	0	0	OB	12
pos32	K02124|Coprococcus.15	1	0	0	OB	12
pos32	K02124|Butyricimonas.18	0.986111	0	0	OB	26
pos32	K02124|Incertae_Sedis.53	1	0	0	OB	12
pos32	K11741|Butyricimonas.18	0.986111	0	0	OB	26
pos32	K02121|Butyricimonas.18	0.986111	0	0	OB	26
pos32	K02121|Incertae_Sedis.52	1	0	0	OB	12
pos32	K00179|Coprococcus.11	1	0	0	OB	12
pos32	K00179|Butyricimonas.18	0.986111	0	0	OB	26
pos32	K00179|Incertae_Sedis.63	1	0	0	OB	12
pos32	K02118|Coprococcus.15	1	0	0	OB	12
pos32	K02118|Butyricimonas.18	0.986111	0	0	OB	26
pos32	K02118|Incertae_Sedis.53	1	0	0	OB	12
pos33	K07289|Bacteroides.34	1	0	0	OB	11
pos33	K07289|Bacteroides.42	1	0	0	OB	11
pos33	K07289|Zag_111.2	1	0	0	OB	11
pos33	K01818|Bacteroides.9	1	0	0	OB	11
pos33	K01818|Bacteroides.19	1	0	0	OB	11
pos33	K01818|Bacteroides.99	1	0	0	OB	11
pos33	K01818|Enterocloster.2	1	0	0	OB	11
pos33	K01818|Bacteroides.108	1	0	0	OB	11
pos33	K01818|Bacteroides.125	1	0	0	OB	11
pos33	K17244|Zag_111.2	1	0	0	OB	11
pos33	K02117|Bacteroides.9	1	0	0	OB	11
pos33	K02117|Bacteroides.19	1	0	0	OB	11
pos33	K02117|Fournierella.1	1	0	0	OB	11
pos33	K02117|Bacteroides.104	1	0	0	OB	11
pos33	K02117|Enterocloster.8	1	0	0	OB	11
pos33	K02117|Bacteroides.113	1	0	0	OB	11
pos33	K02117|Lachnospiraceae_UCG-010.14	1	0	0	OB	11
pos33	K02117|Bacteroides.131	1	0	0	OB	11
pos33	K02117|UCG-002.28	1	0	0	OB	11
pos33	K02117|Fournierella.2	1	0	0	OB	11
pos33	K02117|Ruminococcus.14	1	0	0	OB	11
pos33	K02117|Prevotellaceae_Ga6A1_group	1	0	0	OB	11
pos33	K07004|Bacteroides.12	1	0	0	OB	11
pos33	K07004|Bacteroides.13	1	0	0	OB	11
pos33	K07004|Bacteroides.16	1	0	0	OB	11
pos33	K02123|Bacteroides.9	1	0	0	OB	11
pos33	K02123|Bacteroides.19	1	0	0	OB	11
pos33	K02123|Fournierella.1	1	0	0	OB	11
pos33	K02123|Bacteroides.104	1	0	0	OB	11
pos33	K02123|Enterocloster.8	1	0	0	OB	11
pos33	K02123|Bacteroides.113	1	0	0	OB	11
pos33	K02123|Lachnospiraceae_UCG-010.14	1	0	0	OB	11
pos33	K02123|Bacteroides.131	1	0	0	OB	11
pos33	K02123|UCG-002.28	1	0	0	OB	11
pos33	K02123|Fournierella.2	1	0	0	OB	11
pos33	K02123|Ruminococcus.14	1	0	0	OB	11
pos33	K02123|Prevotellaceae_Ga6A1_group	1	0	0	OB	11
pos33	K02120|Bacteroides.9	1	0	0	OB	11
pos33	K02120|Bacteroides.19	1	0	0	OB	11
pos33	K02120|Fournierella.1	1	0	0	OB	11
pos33	K02120|Bacteroides.104	1	0	0	OB	11
pos33	K02120|Enterocloster.8	1	0	0	OB	11
pos33	K02120|Bacteroides.113	1	0	0	OB	11
pos33	K02120|Lachnospiraceae_UCG-010.14	1	0	0	OB	11
pos33	K02120|Bacteroides.131	1	0	0	OB	11
pos33	K02120|Fournierella.2	1	0	0	OB	11
pos33	K02120|Ruminococcus.14	1	0	0	OB	11
pos33	K02120|Prevotellaceae_Ga6A1_group	1	0	0	OB	11
pos33	K02124|Bacteroides.9	1	0	0	OB	11
pos33	K02124|Bacteroides.19	1	0	0	OB	11
pos33	K02124|Fournierella.1	1	0	0	OB	11
pos33	K02124|Bacteroides.104	1	0	0	OB	11
pos33	K02124|Enterocloster.8	1	0	0	OB	11
pos33	K02124|Bacteroides.113	1	0	0	OB	11
pos33	K02124|Lachnospiraceae_UCG-010.14	1	0	0	OB	11
pos33	K02124|Bacteroides.131	1	0	0	OB	11
pos33	K02124|Fournierella.2	1	0	0	OB	11
pos33	K02124|Ruminococcus.14	1	0	0	OB	11
pos33	K02124|Prevotellaceae_Ga6A1_group	1	0	0	OB	11
pos33	K11741|Leyella.12	1	0	0	OB	11
pos33	K11741|Incertae_Sedis.8	1	0	0	OB	11
pos33	K11741|Bacteroides.36	1	0	0	OB	11
pos33	K11741|Bacteroides.39	1	0	0	OB	11
pos33	K11741|Bacteroides.47	1	0	0	OB	11
pos33	K11741|Zag_111.1	1	0	0	OB	11
pos33	K11741|Prevotellaceae_Ga6A1_group	1	0	0	OB	11
pos33	K02121|Bacteroides.9	1	0	0	OB	11
pos33	K02121|Bacteroides.19	1	0	0	OB	11
pos33	K02121|Fournierella	1	0	0	OB	11
pos33	K02121|Bacteroides.104	1	0	0	OB	11
pos33	K02121|Enterocloster.2	1	0	0	OB	11
pos33	K02121|Bacteroides.113	1	0	0	OB	11
pos33	K02121|Lachnospiraceae_UCG-010.14	1	0	0	OB	11
pos33	K02121|Bacteroides.131	1	0	0	OB	11
pos33	K02121|Fournierella.1	1	0	0	OB	11
pos33	K02121|Ruminococcus.14	1	0	0	OB	11
pos33	K02121|Prevotellaceae_Ga6A1_group	1	0	0	OB	11
pos33	K00179|Bacteroides.9	1	0	0	OB	11
pos33	K00179|Bacteroides.19	1	0	0	OB	11
pos33	K00179|Christensenellaceae_R-7_group.10	1	0	0	OB	11
pos33	K00179|[Eubacterium]_xylanophilum_group	1	0	0	OB	11
pos33	K00179|Incertae_Sedis.48	1	0	0	OB	11
pos33	K00179|Bacteroides.104	1	0	0	OB	11
pos33	K00179|Enterocloster.2	1	0	0	OB	11
pos33	K00179|Bacteroides.113	1	0	0	OB	11
pos33	K00179|Bacteroides.131	1	0	0	OB	11
pos33	K00179|UCG-002.15	1	0	0	OB	11
pos33	K00179|Ruminococcus.13	1	0	0	OB	11
pos33	K00179|Prevotellaceae_Ga6A1_group	1	0	0	OB	11
pos33	K02118|Bacteroides.9	1	0	0	OB	11
pos33	K02118|Bacteroides.19	1	0	0	OB	11
pos33	K02118|Fournierella.1	1	0	0	OB	11
pos33	K02118|Bacteroides.104	1	0	0	OB	11
pos33	K02118|Enterocloster.8	1	0	0	OB	11
pos33	K02118|Bacteroides.113	1	0	0	OB	11
pos33	K02118|Lachnospiraceae_UCG-010.14	1	0	0	OB	11
pos33	K02118|Bacteroides.131	1	0	0	OB	11
pos33	K02118|UCG-002.24	1	0	0	OB	11
pos33	K02118|Fournierella.2	1	0	0	OB	11
pos33	K02118|Ruminococcus.14	1	0	0	OB	11
pos33	K02118|Prevotellaceae_Ga6A1_group	1	0	0	OB	11
pos34	K07289|Bacteroides.34	1	0	0	OB	11
pos34	K07289|Bacteroides.42	1	0	0	OB	11
pos34	K07289|Zag_111.2	1	0	0	OB	11
pos34	K01818|Bacteroides.9	1	0	0	OB	11
pos34	K01818|Bacteroides.19	1	0	0	OB	11
pos34	K01818|Bacteroides.99	1	0	0	OB	11
pos34	K01818|Enterocloster.2	1	0	0	OB	11
pos34	K01818|Bacteroides.108	1	0	0	OB	11
pos34	K01818|Bacteroides.125	1	0	0	OB	11
pos34	K17244|Zag_111.2	1	0	0	OB	11
pos34	K02117|Bacteroides.9	1	0	0	OB	11
pos34	K02117|Bacteroides.19	1	0	0	OB	11
pos34	K02117|Fournierella.1	1	0	0	OB	11
pos34	K02117|Bacteroides.104	1	0	0	OB	11
pos34	K02117|Enterocloster.8	1	0	0	OB	11
pos34	K02117|Bacteroides.113	1	0	0	OB	11
pos34	K02117|Lachnospiraceae_UCG-010.14	1	0	0	OB	11
pos34	K02117|Bacteroides.131	1	0	0	OB	11
pos34	K02117|UCG-002.28	1	0	0	OB	11
pos34	K02117|Fournierella.2	1	0	0	OB	11
pos34	K02117|Ruminococcus.14	1	0	0	OB	11
pos34	K02117|Prevotellaceae_Ga6A1_group	1	0	0	OB	11
pos34	K07004|Bacteroides.12	1	0	0	OB	11
pos34	K07004|Bacteroides.13	1	0	0	OB	11
pos34	K07004|Bacteroides.16	1	0	0	OB	11
pos34	K02123|Bacteroides.9	1	0	0	OB	11
pos34	K02123|Bacteroides.19	1	0	0	OB	11
pos34	K02123|Fournierella.1	1	0	0	OB	11
pos34	K02123|Bacteroides.104	1	0	0	OB	11
pos34	K02123|Enterocloster.8	1	0	0	OB	11
pos34	K02123|Bacteroides.113	1	0	0	OB	11
pos34	K02123|Lachnospiraceae_UCG-010.14	1	0	0	OB	11
pos34	K02123|Bacteroides.131	1	0	0	OB	11
pos34	K02123|UCG-002.28	1	0	0	OB	11
pos34	K02123|Fournierella.2	1	0	0	OB	11
pos34	K02123|Ruminococcus.14	1	0	0	OB	11
pos34	K02123|Prevotellaceae_Ga6A1_group	1	0	0	OB	11
pos34	K02120|Bacteroides.9	1	0	0	OB	11
pos34	K02120|Bacteroides.19	1	0	0	OB	11
pos34	K02120|Fournierella.1	1	0	0	OB	11
pos34	K02120|Bacteroides.104	1	0	0	OB	11
pos34	K02120|Enterocloster.8	1	0	0	OB	11
pos34	K02120|Bacteroides.113	1	0	0	OB	11
pos34	K02120|Lachnospiraceae_UCG-010.14	1	0	0	OB	11
pos34	K02120|Bacteroides.131	1	0	0	OB	11
pos34	K02120|Fournierella.2	1	0	0	OB	11
pos34	K02120|Ruminococcus.14	1	0	0	OB	11
pos34	K02120|Prevotellaceae_Ga6A1_group	1	0	0	OB	11
pos34	K02124|Bacteroides.9	1	0	0	OB	11
pos34	K02124|Bacteroides.19	1	0	0	OB	11
pos34	K02124|Fournierella.1	1	0	0	OB	11
pos34	K02124|Bacteroides.104	1	0	0	OB	11
pos34	K02124|Enterocloster.8	1	0	0	OB	11
pos34	K02124|Bacteroides.113	1	0	0	OB	11
pos34	K02124|Lachnospiraceae_UCG-010.14	1	0	0	OB	11
pos34	K02124|Bacteroides.131	1	0	0	OB	11
pos34	K02124|Fournierella.2	1	0	0	OB	11
pos34	K02124|Ruminococcus.14	1	0	0	OB	11
pos34	K02124|Prevotellaceae_Ga6A1_group	1	0	0	OB	11
pos34	K11741|Leyella.12	1	0	0	OB	11
pos34	K11741|Incertae_Sedis.8	1	0	0	OB	11
pos34	K11741|Bacteroides.36	1	0	0	OB	11
pos34	K11741|Bacteroides.39	1	0	0	OB	11
pos34	K11741|Bacteroides.47	1	0	0	OB	11
pos34	K11741|Zag_111.1	1	0	0	OB	11
pos34	K11741|Prevotellaceae_Ga6A1_group	1	0	0	OB	11
pos34	K02121|Bacteroides.9	1	0	0	OB	11
pos34	K02121|Bacteroides.19	1	0	0	OB	11
pos34	K02121|Fournierella	1	0	0	OB	11
pos34	K02121|Bacteroides.104	1	0	0	OB	11
pos34	K02121|Enterocloster.2	1	0	0	OB	11
pos34	K02121|Bacteroides.113	1	0	0	OB	11
pos34	K02121|Lachnospiraceae_UCG-010.14	1	0	0	OB	11
pos34	K02121|Bacteroides.131	1	0	0	OB	11
pos34	K02121|Fournierella.1	1	0	0	OB	11
pos34	K02121|Ruminococcus.14	1	0	0	OB	11
pos34	K02121|Prevotellaceae_Ga6A1_group	1	0	0	OB	11
pos34	K00179|Bacteroides.9	1	0	0	OB	11
pos34	K00179|Bacteroides.19	1	0	0	OB	11
pos34	K00179|Christensenellaceae_R-7_group.10	1	0	0	OB	11
pos34	K00179|[Eubacterium]_xylanophilum_group	1	0	0	OB	11
pos34	K00179|Incertae_Sedis.48	1	0	0	OB	11
pos34	K00179|Bacteroides.104	1	0	0	OB	11
pos34	K00179|Enterocloster.2	1	0	0	OB	11
pos34	K00179|Bacteroides.113	1	0	0	OB	11
pos34	K00179|Bacteroides.131	1	0	0	OB	11
pos34	K00179|UCG-002.15	1	0	0	OB	11
pos34	K00179|Ruminococcus.13	1	0	0	OB	11
pos34	K00179|Prevotellaceae_Ga6A1_group	1	0	0	OB	11
pos34	K02118|Bacteroides.9	1	0	0	OB	11
pos34	K02118|Bacteroides.19	1	0	0	OB	11
pos34	K02118|Fournierella.1	1	0	0	OB	11
pos34	K02118|Bacteroides.104	1	0	0	OB	11
pos34	K02118|Enterocloster.8	1	0	0	OB	11
pos34	K02118|Bacteroides.113	1	0	0	OB	11
pos34	K02118|Lachnospiraceae_UCG-010.14	1	0	0	OB	11
pos34	K02118|Bacteroides.131	1	0	0	OB	11
pos34	K02118|UCG-002.24	1	0	0	OB	11
pos34	K02118|Fournierella.2	1	0	0	OB	11
pos34	K02118|Ruminococcus.14	1	0	0	OB	11
pos34	K02118|Prevotellaceae_Ga6A1_group	1	0	0	OB	11
pos35	K07289|Bacteroides.34	1	0	0	OB	11
pos35	K07289|Bacteroides.42	1	0	0	OB	11
pos35	K07289|Zag_111.2	1	0	0	OB	11
pos35	K01818|Bacteroides.9	1	0	0	OB	11
pos35	K01818|Bacteroides.19	1	0	0	OB	11
pos35	K01818|Bacteroides.99	1	0	0	OB	11
pos35	K01818|Enterocloster.2	1	0	0	OB	11
pos35	K01818|Bacteroides.108	1	0	0	OB	11
pos35	K01818|Bacteroides.125	1	0	0	OB	11
pos35	K17244|Zag_111.2	1	0	0	OB	11
pos35	K02117|Bacteroides.9	1	0	0	OB	11
pos35	K02117|Bacteroides.19	1	0	0	OB	11
pos35	K02117|Fournierella.1	1	0	0	OB	11
pos35	K02117|Bacteroides.104	1	0	0	OB	11
pos35	K02117|Enterocloster.8	1	0	0	OB	11
pos35	K02117|Bacteroides.113	1	0	0	OB	11
pos35	K02117|Lachnospiraceae_UCG-010.14	1	0	0	OB	11
pos35	K02117|Bacteroides.131	1	0	0	OB	11
pos35	K02117|UCG-002.28	1	0	0	OB	11
pos35	K02117|Fournierella.2	1	0	0	OB	11
pos35	K02117|Ruminococcus.14	1	0	0	OB	11
pos35	K02117|Prevotellaceae_Ga6A1_group	1	0	0	OB	11
pos35	K07004|Bacteroides.12	1	0	0	OB	11
pos35	K07004|Bacteroides.13	1	0	0	OB	11
pos35	K07004|Bacteroides.16	1	0	0	OB	11
pos35	K02123|Bacteroides.9	1	0	0	OB	11
pos35	K02123|Bacteroides.19	1	0	0	OB	11
pos35	K02123|Fournierella.1	1	0	0	OB	11
pos35	K02123|Bacteroides.104	1	0	0	OB	11
pos35	K02123|Enterocloster.8	1	0	0	OB	11
pos35	K02123|Bacteroides.113	1	0	0	OB	11
pos35	K02123|Lachnospiraceae_UCG-010.14	1	0	0	OB	11
pos35	K02123|Bacteroides.131	1	0	0	OB	11
pos35	K02123|UCG-002.28	1	0	0	OB	11
pos35	K02123|Fournierella.2	1	0	0	OB	11
pos35	K02123|Ruminococcus.14	1	0	0	OB	11
pos35	K02123|Prevotellaceae_Ga6A1_group	1	0	0	OB	11
pos35	K02120|Bacteroides.9	1	0	0	OB	11
pos35	K02120|Bacteroides.19	1	0	0	OB	11
pos35	K02120|Fournierella.1	1	0	0	OB	11
pos35	K02120|Bacteroides.104	1	0	0	OB	11
pos35	K02120|Enterocloster.8	1	0	0	OB	11
pos35	K02120|Bacteroides.113	1	0	0	OB	11
pos35	K02120|Lachnospiraceae_UCG-010.14	1	0	0	OB	11
pos35	K02120|Bacteroides.131	1	0	0	OB	11
pos35	K02120|Fournierella.2	1	0	0	OB	11
pos35	K02120|Ruminococcus.14	1	0	0	OB	11
pos35	K02120|Prevotellaceae_Ga6A1_group	1	0	0	OB	11
pos35	K02124|Bacteroides.9	1	0	0	OB	11
pos35	K02124|Bacteroides.19	1	0	0	OB	11
pos35	K02124|Fournierella.1	1	0	0	OB	11
pos35	K02124|Bacteroides.104	1	0	0	OB	11
pos35	K02124|Enterocloster.8	1	0	0	OB	11
pos35	K02124|Bacteroides.113	1	0	0	OB	11
pos35	K02124|Lachnospiraceae_UCG-010.14	1	0	0	OB	11
pos35	K02124|Bacteroides.131	1	0	0	OB	11
pos35	K02124|Fournierella.2	1	0	0	OB	11
pos35	K02124|Ruminococcus.14	1	0	0	OB	11
pos35	K02124|Prevotellaceae_Ga6A1_group	1	0	0	OB	11
pos35	K11741|Leyella.12	1	0	0	OB	11
pos35	K11741|Incertae_Sedis.8	1	0	0	OB	11
pos35	K11741|Bacteroides.36	1	0	0	OB	11
pos35	K11741|Bacteroides.39	1	0	0	OB	11
pos35	K11741|Bacteroides.47	1	0	0	OB	11
pos35	K11741|Zag_111.1	1	0	0	OB	11
pos35	K11741|Prevotellaceae_Ga6A1_group	1	0	0	OB	11
pos35	K02121|Bacteroides.9	1	0	0	OB	11
pos35	K02121|Bacteroides.19	1	0	0	OB	11
pos35	K02121|Fournierella	1	0	0	OB	11
pos35	K02121|Bacteroides.104	1	0	0	OB	11
pos35	K02121|Enterocloster.2	1	0	0	OB	11
pos35	K02121|Bacteroides.113	1	0	0	OB	11
pos35	K02121|Lachnospiraceae_UCG-010.14	1	0	0	OB	11
pos35	K02121|Bacteroides.131	1	0	0	OB	11
pos35	K02121|Fournierella.1	1	0	0	OB	11
pos35	K02121|Ruminococcus.14	1	0	0	OB	11
pos35	K02121|Prevotellaceae_Ga6A1_group	1	0	0	OB	11
pos35	K00179|Bacteroides.9	1	0	0	OB	11
pos35	K00179|Bacteroides.19	1	0	0	OB	11
pos35	K00179|Christensenellaceae_R-7_group.10	1	0	0	OB	11
pos35	K00179|[Eubacterium]_xylanophilum_group	1	0	0	OB	11
pos35	K00179|Incertae_Sedis.48	1	0	0	OB	11
pos35	K00179|Bacteroides.104	1	0	0	OB	11
pos35	K00179|Enterocloster.2	1	0	0	OB	11
pos35	K00179|Bacteroides.113	1	0	0	OB	11
pos35	K00179|Bacteroides.131	1	0	0	OB	11
pos35	K00179|UCG-002.15	1	0	0	OB	11
pos35	K00179|Ruminococcus.13	1	0	0	OB	11
pos35	K00179|Prevotellaceae_Ga6A1_group	1	0	0	OB	11
pos35	K02118|Bacteroides.9	1	0	0	OB	11
pos35	K02118|Bacteroides.19	1	0	0	OB	11
pos35	K02118|Fournierella.1	1	0	0	OB	11
pos35	K02118|Bacteroides.104	1	0	0	OB	11
pos35	K02118|Enterocloster.8	1	0	0	OB	11
pos35	K02118|Bacteroides.113	1	0	0	OB	11
pos35	K02118|Lachnospiraceae_UCG-010.14	1	0	0	OB	11
pos35	K02118|Bacteroides.131	1	0	0	OB	11
pos35	K02118|UCG-002.24	1	0	0	OB	11
pos35	K02118|Fournierella.2	1	0	0	OB	11
pos35	K02118|Ruminococcus.14	1	0	0	OB	11
pos35	K02118|Prevotellaceae_Ga6A1_group	1	0	0	OB	11
pos38	K02117|Flavonifractor.3	0.98995	0	0	OB	15
pos38	K02123|Flavonifractor.3	0.98995	0	0	OB	15
pos38	K02120|Flavonifractor.3	0.98995	0	0	OB	15
pos38	K02124|Flavonifractor.3	0.98995	0	0	OB	15
pos38	K02121|Flavonifractor.3	0.98995	0	0	OB	15
pos38	K02118|Flavonifractor.3	0.98995	0	0	OB	14
pos40	K07289|Bacteroides.34	1	0	0	OB	11
pos40	K07289|Bacteroides.42	1	0	0	OB	11
pos40	K07289|Zag_111.2	1	0	0	OB	11
pos40	K01818|Bacteroides.9	1	0	0	OB	11
pos40	K01818|Bacteroides.19	1	0	0	OB	11
pos40	K01818|Bacteroides.99	1	0	0	OB	11
pos40	K01818|Enterocloster.2	1	0	0	OB	11
pos40	K01818|Bacteroides.108	1	0	0	OB	11
pos40	K01818|Bacteroides.125	1	0	0	OB	11
pos40	K17244|Zag_111.2	1	0	0	OB	11
pos40	K02117|Bacteroides.9	1	0	0	OB	11
pos40	K02117|Bacteroides.19	1	0	0	OB	11
pos40	K02117|Fournierella.1	1	0	0	OB	11
pos40	K02117|Bacteroides.104	1	0	0	OB	11
pos40	K02117|Enterocloster.8	1	0	0	OB	11
pos40	K02117|Bacteroides.113	1	0	0	OB	11
pos40	K02117|Lachnospiraceae_UCG-010.14	1	0	0	OB	11
pos40	K02117|Bacteroides.131	1	0	0	OB	11
pos40	K02117|UCG-002.28	1	0	0	OB	11
pos40	K02117|Fournierella.2	1	0	0	OB	11
pos40	K02117|Ruminococcus.14	1	0	0	OB	11
pos40	K02117|Prevotellaceae_Ga6A1_group	1	0	0	OB	11
pos40	K07004|Bacteroides.12	1	0	0	OB	11
pos40	K07004|Bacteroides.13	1	0	0	OB	11
pos40	K07004|Bacteroides.16	1	0	0	OB	11
pos40	K02123|Bacteroides.9	1	0	0	OB	11
pos40	K02123|Bacteroides.19	1	0	0	OB	11
pos40	K02123|Fournierella.1	1	0	0	OB	11
pos40	K02123|Bacteroides.104	1	0	0	OB	11
pos40	K02123|Enterocloster.8	1	0	0	OB	11
pos40	K02123|Bacteroides.113	1	0	0	OB	11
pos40	K02123|Lachnospiraceae_UCG-010.14	1	0	0	OB	11
pos40	K02123|Bacteroides.131	1	0	0	OB	11
pos40	K02123|UCG-002.28	1	0	0	OB	11
pos40	K02123|Fournierella.2	1	0	0	OB	11
pos40	K02123|Ruminococcus.14	1	0	0	OB	11
pos40	K02123|Prevotellaceae_Ga6A1_group	1	0	0	OB	11
pos40	K02120|Bacteroides.9	1	0	0	OB	11
pos40	K02120|Bacteroides.19	1	0	0	OB	11
pos40	K02120|Fournierella.1	1	0	0	OB	11
pos40	K02120|Bacteroides.104	1	0	0	OB	11
pos40	K02120|Enterocloster.8	1	0	0	OB	11
pos40	K02120|Bacteroides.113	1	0	0	OB	11
pos40	K02120|Lachnospiraceae_UCG-010.14	1	0	0	OB	11
pos40	K02120|Bacteroides.131	1	0	0	OB	11
pos40	K02120|Fournierella.2	1	0	0	OB	11
pos40	K02120|Ruminococcus.14	1	0	0	OB	11
pos40	K02120|Prevotellaceae_Ga6A1_group	1	0	0	OB	11
pos40	K02124|Bacteroides.9	1	0	0	OB	11
pos40	K02124|Bacteroides.19	1	0	0	OB	11
pos40	K02124|Fournierella.1	1	0	0	OB	11
pos40	K02124|Bacteroides.104	1	0	0	OB	11
pos40	K02124|Enterocloster.8	1	0	0	OB	11
pos40	K02124|Bacteroides.113	1	0	0	OB	11
pos40	K02124|Lachnospiraceae_UCG-010.14	1	0	0	OB	11
pos40	K02124|Bacteroides.131	1	0	0	OB	11
pos40	K02124|Fournierella.2	1	0	0	OB	11
pos40	K02124|Ruminococcus.14	1	0	0	OB	11
pos40	K02124|Prevotellaceae_Ga6A1_group	1	0	0	OB	11
pos40	K11741|Leyella.12	1	0	0	OB	11
pos40	K11741|Incertae_Sedis.8	1	0	0	OB	11
pos40	K11741|Bacteroides.36	1	0	0	OB	11
pos40	K11741|Bacteroides.39	1	0	0	OB	11
pos40	K11741|Bacteroides.47	1	0	0	OB	11
pos40	K11741|Zag_111.1	1	0	0	OB	11
pos40	K11741|Prevotellaceae_Ga6A1_group	1	0	0	OB	11
pos40	K02121|Bacteroides.9	1	0	0	OB	11
pos40	K02121|Bacteroides.19	1	0	0	OB	11
pos40	K02121|Fournierella	1	0	0	OB	11
pos40	K02121|Bacteroides.104	1	0	0	OB	11
pos40	K02121|Enterocloster.2	1	0	0	OB	11
pos40	K02121|Bacteroides.113	1	0	0	OB	11
pos40	K02121|Lachnospiraceae_UCG-010.14	1	0	0	OB	11
pos40	K02121|Bacteroides.131	1	0	0	OB	11
pos40	K02121|Fournierella.1	1	0	0	OB	11
pos40	K02121|Ruminococcus.14	1	0	0	OB	11
pos40	K02121|Prevotellaceae_Ga6A1_group	1	0	0	OB	11
pos40	K00179|Bacteroides.9	1	0	0	OB	11
pos40	K00179|Bacteroides.19	1	0	0	OB	11
pos40	K00179|Christensenellaceae_R-7_group.10	1	0	0	OB	11
pos40	K00179|[Eubacterium]_xylanophilum_group	1	0	0	OB	11
pos40	K00179|Incertae_Sedis.48	1	0	0	OB	11
pos40	K00179|Bacteroides.104	1	0	0	OB	11
pos40	K00179|Enterocloster.2	1	0	0	OB	11
pos40	K00179|Bacteroides.113	1	0	0	OB	11
pos40	K00179|Bacteroides.131	1	0	0	OB	11
pos40	K00179|UCG-002.15	1	0	0	OB	11
pos40	K00179|Ruminococcus.13	1	0	0	OB	11
pos40	K00179|Prevotellaceae_Ga6A1_group	1	0	0	OB	11
pos40	K02118|Bacteroides.9	1	0	0	OB	11
pos40	K02118|Bacteroides.19	1	0	0	OB	11
pos40	K02118|Fournierella.1	1	0	0	OB	11
pos40	K02118|Bacteroides.104	1	0	0	OB	11
pos40	K02118|Enterocloster.8	1	0	0	OB	11
pos40	K02118|Bacteroides.113	1	0	0	OB	11
pos40	K02118|Lachnospiraceae_UCG-010.14	1	0	0	OB	11
pos40	K02118|Bacteroides.131	1	0	0	OB	11
pos40	K02118|UCG-002.24	1	0	0	OB	11
pos40	K02118|Fournierella.2	1	0	0	OB	11
pos40	K02118|Ruminococcus.14	1	0	0	OB	11
pos40	K02118|Prevotellaceae_Ga6A1_group	1	0	0	OB	11
pos41	K07289|Bacteroides.34	1	0	0	OB	11
pos41	K07289|Bacteroides.42	1	0	0	OB	11
pos41	K07289|Zag_111.2	1	0	0	OB	11
pos41	K01818|Bacteroides.9	1	0	0	OB	11
pos41	K01818|Bacteroides.19	1	0	0	OB	11
pos41	K01818|Bacteroides.99	1	0	0	OB	11
pos41	K01818|Enterocloster.2	1	0	0	OB	11
pos41	K01818|Bacteroides.108	1	0	0	OB	11
pos41	K01818|Bacteroides.125	1	0	0	OB	11
pos41	K17244|Zag_111.2	1	0	0	OB	11
pos41	K02117|Bacteroides.9	1	0	0	OB	11
pos41	K02117|Bacteroides.19	1	0	0	OB	11
pos41	K02117|Fournierella.1	1	0	0	OB	11
pos41	K02117|Bacteroides.104	1	0	0	OB	11
pos41	K02117|Enterocloster.8	1	0	0	OB	11
pos41	K02117|Bacteroides.113	1	0	0	OB	11
pos41	K02117|Lachnospiraceae_UCG-010.14	1	0	0	OB	11
pos41	K02117|Bacteroides.131	1	0	0	OB	11
pos41	K02117|UCG-002.28	1	0	0	OB	11
pos41	K02117|Fournierella.2	1	0	0	OB	11
pos41	K02117|Ruminococcus.14	1	0	0	OB	11
pos41	K02117|Prevotellaceae_Ga6A1_group	1	0	0	OB	11
pos41	K07004|Bacteroides.12	1	0	0	OB	11
pos41	K07004|Bacteroides.13	1	0	0	OB	11
pos41	K07004|Bacteroides.16	1	0	0	OB	11
pos41	K02123|Bacteroides.9	1	0	0	OB	11
pos41	K02123|Bacteroides.19	1	0	0	OB	11
pos41	K02123|Fournierella.1	1	0	0	OB	11
pos41	K02123|Bacteroides.104	1	0	0	OB	11
pos41	K02123|Enterocloster.8	1	0	0	OB	11
pos41	K02123|Bacteroides.113	1	0	0	OB	11
pos41	K02123|Lachnospiraceae_UCG-010.14	1	0	0	OB	11
pos41	K02123|Bacteroides.131	1	0	0	OB	11
pos41	K02123|UCG-002.28	1	0	0	OB	11
pos41	K02123|Fournierella.2	1	0	0	OB	11
pos41	K02123|Ruminococcus.14	1	0	0	OB	11
pos41	K02123|Prevotellaceae_Ga6A1_group	1	0	0	OB	11
pos41	K02120|Bacteroides.9	1	0	0	OB	11
pos41	K02120|Bacteroides.19	1	0	0	OB	11
pos41	K02120|Fournierella.1	1	0	0	OB	11
pos41	K02120|Bacteroides.104	1	0	0	OB	11
pos41	K02120|Enterocloster.8	1	0	0	OB	11
pos41	K02120|Bacteroides.113	1	0	0	OB	11
pos41	K02120|Lachnospiraceae_UCG-010.14	1	0	0	OB	11
pos41	K02120|Bacteroides.131	1	0	0	OB	11
pos41	K02120|Fournierella.2	1	0	0	OB	11
pos41	K02120|Ruminococcus.14	1	0	0	OB	11
pos41	K02120|Prevotellaceae_Ga6A1_group	1	0	0	OB	11
pos41	K02124|Bacteroides.9	1	0	0	OB	11
pos41	K02124|Bacteroides.19	1	0	0	OB	11
pos41	K02124|Fournierella.1	1	0	0	OB	11
pos41	K02124|Bacteroides.104	1	0	0	OB	11
pos41	K02124|Enterocloster.8	1	0	0	OB	11
pos41	K02124|Bacteroides.113	1	0	0	OB	11
pos41	K02124|Lachnospiraceae_UCG-010.14	1	0	0	OB	11
pos41	K02124|Bacteroides.131	1	0	0	OB	11
pos41	K02124|Fournierella.2	1	0	0	OB	11
pos41	K02124|Ruminococcus.14	1	0	0	OB	11
pos41	K02124|Prevotellaceae_Ga6A1_group	1	0	0	OB	11
pos41	K11741|Leyella.12	1	0	0	OB	11
pos41	K11741|Incertae_Sedis.8	1	0	0	OB	11
pos41	K11741|Bacteroides.36	1	0	0	OB	11
pos41	K11741|Bacteroides.39	1	0	0	OB	11
pos41	K11741|Bacteroides.47	1	0	0	OB	11
pos41	K11741|Zag_111.1	1	0	0	OB	11
pos41	K11741|Prevotellaceae_Ga6A1_group	1	0	0	OB	11
pos41	K02121|Bacteroides.9	1	0	0	OB	11
pos41	K02121|Bacteroides.19	1	0	0	OB	11
pos41	K02121|Fournierella	1	0	0	OB	11
pos41	K02121|Bacteroides.104	1	0	0	OB	11
pos41	K02121|Enterocloster.2	1	0	0	OB	11
pos41	K02121|Bacteroides.113	1	0	0	OB	11
pos41	K02121|Lachnospiraceae_UCG-010.14	1	0	0	OB	11
pos41	K02121|Bacteroides.131	1	0	0	OB	11
pos41	K02121|Fournierella.1	1	0	0	OB	11
pos41	K02121|Ruminococcus.14	1	0	0	OB	11
pos41	K02121|Prevotellaceae_Ga6A1_group	1	0	0	OB	11
pos41	K00179|Bacteroides.9	1	0	0	OB	11
pos41	K00179|Bacteroides.19	1	0	0	OB	11
pos41	K00179|Christensenellaceae_R-7_group.10	1	0	0	OB	11
pos41	K00179|[Eubacterium]_xylanophilum_group	1	0	0	OB	11
pos41	K00179|Incertae_Sedis.48	1	0	0	OB	11
pos41	K00179|Bacteroides.104	1	0	0	OB	11
pos41	K00179|Enterocloster.2	1	0	0	OB	11
pos41	K00179|Bacteroides.113	1	0	0	OB	11
pos41	K00179|Bacteroides.131	1	0	0	OB	11
pos41	K00179|UCG-002.15	1	0	0	OB	11
pos41	K00179|Ruminococcus.13	1	0	0	OB	11
pos41	K00179|Prevotellaceae_Ga6A1_group	1	0	0	OB	11
pos41	K02118|Bacteroides.9	1	0	0	OB	11
pos41	K02118|Bacteroides.19	1	0	0	OB	11
pos41	K02118|Fournierella.1	1	0	0	OB	11
pos41	K02118|Bacteroides.104	1	0	0	OB	11
pos41	K02118|Enterocloster.8	1	0	0	OB	11
pos41	K02118|Bacteroides.113	1	0	0	OB	11
pos41	K02118|Lachnospiraceae_UCG-010.14	1	0	0	OB	11
pos41	K02118|Bacteroides.131	1	0	0	OB	11
pos41	K02118|UCG-002.24	1	0	0	OB	11
pos41	K02118|Fournierella.2	1	0	0	OB	11
pos41	K02118|Ruminococcus.14	1	0	0	OB	11
pos41	K02118|Prevotellaceae_Ga6A1_group	1	0	0	OB	11
pos42	K07289|Bacteroides.34	1	0	0	OB	11
pos42	K07289|Bacteroides.42	1	0	0	OB	11
pos42	K07289|Zag_111.2	1	0	0	OB	11
pos42	K01818|Bacteroides.9	1	0	0	OB	11
pos42	K01818|Bacteroides.19	1	0	0	OB	11
pos42	K01818|Bacteroides.99	1	0	0	OB	11
pos42	K01818|Enterocloster.2	1	0	0	OB	11
pos42	K01818|Bacteroides.108	1	0	0	OB	11
pos42	K01818|Bacteroides.125	1	0	0	OB	11
pos42	K17244|Zag_111.2	1	0	0	OB	11
pos42	K02117|Bacteroides.9	1	0	0	OB	11
pos42	K02117|Bacteroides.19	1	0	0	OB	11
pos42	K02117|Fournierella.1	1	0	0	OB	11
pos42	K02117|Bacteroides.104	1	0	0	OB	11
pos42	K02117|Enterocloster.8	1	0	0	OB	11
pos42	K02117|Bacteroides.113	1	0	0	OB	11
pos42	K02117|Lachnospiraceae_UCG-010.14	1	0	0	OB	11
pos42	K02117|Bacteroides.131	1	0	0	OB	11
pos42	K02117|UCG-002.28	1	0	0	OB	11
pos42	K02117|Fournierella.2	1	0	0	OB	11
pos42	K02117|Ruminococcus.14	1	0	0	OB	11
pos42	K02117|Prevotellaceae_Ga6A1_group	1	0	0	OB	11
pos42	K07004|Bacteroides.12	1	0	0	OB	11
pos42	K07004|Bacteroides.13	1	0	0	OB	11
pos42	K07004|Bacteroides.16	1	0	0	OB	11
pos42	K02123|Bacteroides.9	1	0	0	OB	11
pos42	K02123|Bacteroides.19	1	0	0	OB	11
pos42	K02123|Fournierella.1	1	0	0	OB	11
pos42	K02123|Bacteroides.104	1	0	0	OB	11
pos42	K02123|Enterocloster.8	1	0	0	OB	11
pos42	K02123|Bacteroides.113	1	0	0	OB	11
pos42	K02123|Lachnospiraceae_UCG-010.14	1	0	0	OB	11
pos42	K02123|Bacteroides.131	1	0	0	OB	11
pos42	K02123|UCG-002.28	1	0	0	OB	11
pos42	K02123|Fournierella.2	1	0	0	OB	11
pos42	K02123|Ruminococcus.14	1	0	0	OB	11
pos42	K02123|Prevotellaceae_Ga6A1_group	1	0	0	OB	11
pos42	K02120|Bacteroides.9	1	0	0	OB	11
pos42	K02120|Bacteroides.19	1	0	0	OB	11
pos42	K02120|Fournierella.1	1	0	0	OB	11
pos42	K02120|Bacteroides.104	1	0	0	OB	11
pos42	K02120|Enterocloster.8	1	0	0	OB	11
pos42	K02120|Bacteroides.113	1	0	0	OB	11
pos42	K02120|Lachnospiraceae_UCG-010.14	1	0	0	OB	11
pos42	K02120|Bacteroides.131	1	0	0	OB	11
pos42	K02120|Fournierella.2	1	0	0	OB	11
pos42	K02120|Ruminococcus.14	1	0	0	OB	11
pos42	K02120|Prevotellaceae_Ga6A1_group	1	0	0	OB	11
pos42	K02124|Bacteroides.9	1	0	0	OB	11
pos42	K02124|Bacteroides.19	1	0	0	OB	11
pos42	K02124|Fournierella.1	1	0	0	OB	11
pos42	K02124|Bacteroides.104	1	0	0	OB	11
pos42	K02124|Enterocloster.8	1	0	0	OB	11
pos42	K02124|Bacteroides.113	1	0	0	OB	11
pos42	K02124|Lachnospiraceae_UCG-010.14	1	0	0	OB	11
pos42	K02124|Bacteroides.131	1	0	0	OB	11
pos42	K02124|Fournierella.2	1	0	0	OB	11
pos42	K02124|Ruminococcus.14	1	0	0	OB	11
pos42	K02124|Prevotellaceae_Ga6A1_group	1	0	0	OB	11
pos42	K11741|Leyella.12	1	0	0	OB	11
pos42	K11741|Incertae_Sedis.8	1	0	0	OB	11
pos42	K11741|Bacteroides.36	1	0	0	OB	11
pos42	K11741|Bacteroides.39	1	0	0	OB	11
pos42	K11741|Bacteroides.47	1	0	0	OB	11
pos42	K11741|Zag_111.1	1	0	0	OB	11
pos42	K11741|Prevotellaceae_Ga6A1_group	1	0	0	OB	11
pos42	K02121|Bacteroides.9	1	0	0	OB	11
pos42	K02121|Bacteroides.19	1	0	0	OB	11
pos42	K02121|Fournierella	1	0	0	OB	11
pos42	K02121|Bacteroides.104	1	0	0	OB	11
pos42	K02121|Enterocloster.2	1	0	0	OB	11
pos42	K02121|Bacteroides.113	1	0	0	OB	11
pos42	K02121|Lachnospiraceae_UCG-010.14	1	0	0	OB	11
pos42	K02121|Bacteroides.131	1	0	0	OB	11
pos42	K02121|Fournierella.1	1	0	0	OB	11
pos42	K02121|Ruminococcus.14	1	0	0	OB	11
pos42	K02121|Prevotellaceae_Ga6A1_group	1	0	0	OB	11
pos42	K00179|Bacteroides.9	1	0	0	OB	11
pos42	K00179|Bacteroides.19	1	0	0	OB	11
pos42	K00179|Christensenellaceae_R-7_group.10	1	0	0	OB	11
pos42	K00179|[Eubacterium]_xylanophilum_group	1	0	0	OB	11
pos42	K00179|Incertae_Sedis.48	1	0	0	OB	11
pos42	K00179|Bacteroides.104	1	0	0	OB	11
pos42	K00179|Enterocloster.2	1	0	0	OB	11
pos42	K00179|Bacteroides.113	1	0	0	OB	11
pos42	K00179|Bacteroides.131	1	0	0	OB	11
pos42	K00179|UCG-002.15	1	0	0	OB	11
pos42	K00179|Ruminococcus.13	1	0	0	OB	11
pos42	K00179|Prevotellaceae_Ga6A1_group	1	0	0	OB	11
pos42	K02118|Bacteroides.9	1	0	0	OB	11
pos42	K02118|Bacteroides.19	1	0	0	OB	11
pos42	K02118|Fournierella.1	1	0	0	OB	11
pos42	K02118|Bacteroides.104	1	0	0	OB	11
pos42	K02118|Enterocloster.8	1	0	0	OB	11
pos42	K02118|Bacteroides.113	1	0	0	OB	11
pos42	K02118|Lachnospiraceae_UCG-010.14	1	0	0	OB	11
pos42	K02118|Bacteroides.131	1	0	0	OB	11
pos42	K02118|UCG-002.24	1	0	0	OB	11
pos42	K02118|Fournierella.2	1	0	0	OB	11
pos42	K02118|Ruminococcus.14	1	0	0	OB	11
pos42	K02118|Prevotellaceae_Ga6A1_group	1	0	0	OB	11
pos43	K07289|Bacteroides.34	1	0	0	OB	11
pos43	K07289|Bacteroides.42	1	0	0	OB	11
pos43	K07289|Zag_111.2	1	0	0	OB	11
pos43	K01818|Bacteroides.9	1	0	0	OB	11
pos43	K01818|Bacteroides.19	1	0	0	OB	11
pos43	K01818|Bacteroides.99	1	0	0	OB	11
pos43	K01818|Enterocloster.2	1	0	0	OB	11
pos43	K01818|Bacteroides.108	1	0	0	OB	11
pos43	K01818|Bacteroides.125	1	0	0	OB	11
pos43	K17244|Zag_111.2	1	0	0	OB	11
pos43	K02117|Bacteroides.9	1	0	0	OB	11
pos43	K02117|Bacteroides.19	1	0	0	OB	11
pos43	K02117|Fournierella.1	1	0	0	OB	11
pos43	K02117|Bacteroides.104	1	0	0	OB	11
pos43	K02117|Enterocloster.8	1	0	0	OB	11
pos43	K02117|Bacteroides.113	1	0	0	OB	11
pos43	K02117|Lachnospiraceae_UCG-010.14	1	0	0	OB	11
pos43	K02117|Bacteroides.131	1	0	0	OB	11
pos43	K02117|UCG-002.28	1	0	0	OB	11
pos43	K02117|Fournierella.2	1	0	0	OB	11
pos43	K02117|Ruminococcus.14	1	0	0	OB	11
pos43	K02117|Prevotellaceae_Ga6A1_group	1	0	0	OB	11
pos43	K07004|Bacteroides.12	1	0	0	OB	11
pos43	K07004|Bacteroides.13	1	0	0	OB	11
pos43	K07004|Bacteroides.16	1	0	0	OB	11
pos43	K02123|Bacteroides.9	1	0	0	OB	11
pos43	K02123|Bacteroides.19	1	0	0	OB	11
pos43	K02123|Fournierella.1	1	0	0	OB	11
pos43	K02123|Bacteroides.104	1	0	0	OB	11
pos43	K02123|Enterocloster.8	1	0	0	OB	11
pos43	K02123|Bacteroides.113	1	0	0	OB	11
pos43	K02123|Lachnospiraceae_UCG-010.14	1	0	0	OB	11
pos43	K02123|Bacteroides.131	1	0	0	OB	11
pos43	K02123|UCG-002.28	1	0	0	OB	11
pos43	K02123|Fournierella.2	1	0	0	OB	11
pos43	K02123|Ruminococcus.14	1	0	0	OB	11
pos43	K02123|Prevotellaceae_Ga6A1_group	1	0	0	OB	11
pos43	K02120|Bacteroides.9	1	0	0	OB	11
pos43	K02120|Bacteroides.19	1	0	0	OB	11
pos43	K02120|Fournierella.1	1	0	0	OB	11
pos43	K02120|Bacteroides.104	1	0	0	OB	11
pos43	K02120|Enterocloster.8	1	0	0	OB	11
pos43	K02120|Bacteroides.113	1	0	0	OB	11
pos43	K02120|Lachnospiraceae_UCG-010.14	1	0	0	OB	11
pos43	K02120|Bacteroides.131	1	0	0	OB	11
pos43	K02120|Fournierella.2	1	0	0	OB	11
pos43	K02120|Ruminococcus.14	1	0	0	OB	11
pos43	K02120|Prevotellaceae_Ga6A1_group	1	0	0	OB	11
pos43	K02124|Bacteroides.9	1	0	0	OB	11
pos43	K02124|Bacteroides.19	1	0	0	OB	11
pos43	K02124|Fournierella.1	1	0	0	OB	11
pos43	K02124|Bacteroides.104	1	0	0	OB	11
pos43	K02124|Enterocloster.8	1	0	0	OB	11
pos43	K02124|Bacteroides.113	1	0	0	OB	11
pos43	K02124|Lachnospiraceae_UCG-010.14	1	0	0	OB	11
pos43	K02124|Bacteroides.131	1	0	0	OB	11
pos43	K02124|Fournierella.2	1	0	0	OB	11
pos43	K02124|Ruminococcus.14	1	0	0	OB	11
pos43	K02124|Prevotellaceae_Ga6A1_group	1	0	0	OB	11
pos43	K11741|Leyella.12	1	0	0	OB	11
pos43	K11741|Incertae_Sedis.8	1	0	0	OB	11
pos43	K11741|Bacteroides.36	1	0	0	OB	11
pos43	K11741|Bacteroides.39	1	0	0	OB	11
pos43	K11741|Bacteroides.47	1	0	0	OB	11
pos43	K11741|Zag_111.1	1	0	0	OB	11
pos43	K11741|Prevotellaceae_Ga6A1_group	1	0	0	OB	11
pos43	K02121|Bacteroides.9	1	0	0	OB	11
pos43	K02121|Bacteroides.19	1	0	0	OB	11
pos43	K02121|Fournierella	1	0	0	OB	11
pos43	K02121|Bacteroides.104	1	0	0	OB	11
pos43	K02121|Enterocloster.2	1	0	0	OB	11
pos43	K02121|Bacteroides.113	1	0	0	OB	11
pos43	K02121|Lachnospiraceae_UCG-010.14	1	0	0	OB	11
pos43	K02121|Bacteroides.131	1	0	0	OB	11
pos43	K02121|Fournierella.1	1	0	0	OB	11
pos43	K02121|Ruminococcus.14	1	0	0	OB	11
pos43	K02121|Prevotellaceae_Ga6A1_group	1	0	0	OB	11
pos43	K00179|Bacteroides.9	1	0	0	OB	11
pos43	K00179|Bacteroides.19	1	0	0	OB	11
pos43	K00179|Christensenellaceae_R-7_group.10	1	0	0	OB	11
pos43	K00179|[Eubacterium]_xylanophilum_group	1	0	0	OB	11
pos43	K00179|Incertae_Sedis.48	1	0	0	OB	11
pos43	K00179|Bacteroides.104	1	0	0	OB	11
pos43	K00179|Enterocloster.2	1	0	0	OB	11
pos43	K00179|Bacteroides.113	1	0	0	OB	11
pos43	K00179|Bacteroides.131	1	0	0	OB	11
pos43	K00179|UCG-002.15	1	0	0	OB	11
pos43	K00179|Ruminococcus.13	1	0	0	OB	11
pos43	K00179|Prevotellaceae_Ga6A1_group	1	0	0	OB	11
pos43	K02118|Bacteroides.9	1	0	0	OB	11
pos43	K02118|Bacteroides.19	1	0	0	OB	11
pos43	K02118|Fournierella.1	1	0	0	OB	11
pos43	K02118|Bacteroides.104	1	0	0	OB	11
pos43	K02118|Enterocloster.8	1	0	0	OB	11
pos43	K02118|Bacteroides.113	1	0	0	OB	11
pos43	K02118|Lachnospiraceae_UCG-010.14	1	0	0	OB	11
pos43	K02118|Bacteroides.131	1	0	0	OB	11
pos43	K02118|UCG-002.24	1	0	0	OB	11
pos43	K02118|Fournierella.2	1	0	0	OB	11
pos43	K02118|Ruminococcus.14	1	0	0	OB	11
pos43	K02118|Prevotellaceae_Ga6A1_group	1	0	0	OB	11
pos44	K07289|Butyricimonas.3	1	0	0	OB	8
pos44	K07289|Christensenellaceae_R-7_group.3	0.986111	0	0	OB	9
pos44	K01818|Incertae_Sedis	0.986111	0	0	OB	9
pos44	K01818|Christensenellaceae_R-7_group.2	0.986111	0	0	OB	9
pos44	K02117|Incertae_Sedis	0.986111	0	0	OB	9
pos44	K02117|Butyricimonas.3	1	0	0	OB	8
pos44	K02123|Incertae_Sedis	0.986111	0	0	OB	9
pos44	K02123|Butyricimonas.3	1	0	0	OB	8
pos44	K02120|Incertae_Sedis	0.986111	0	0	OB	9
pos44	K02120|Butyricimonas.3	1	0	0	OB	8
pos44	K02124|Incertae_Sedis	0.986111	0	0	OB	9
pos44	K02124|Butyricimonas.3	1	0	0	OB	8
pos44	K11741|Butyricimonas.3	1	0	0	OB	8
pos44	K02121|Incertae_Sedis	0.986111	0	0	OB	9
pos44	K02121|Butyricimonas.3	1	0	0	OB	8
pos44	K00179|Incertae_Sedis	0.986111	0	0	OB	9
pos44	K00179|Butyricimonas.3	1	0	0	OB	8
pos44	K00179|Christensenellaceae_R-7_group.19	0.986111	0	0	OB	9
pos44	K02118|Incertae_Sedis	0.986111	0	0	OB	9
pos44	K02118|Butyricimonas.3	1	0	0	OB	8
pos46	K07289|Bacteroides.34	1	0	0	OB	11
pos46	K07289|Bacteroides.42	1	0	0	OB	11
pos46	K07289|Zag_111.2	1	0	0	OB	11
pos46	K01818|Bacteroides.9	1	0	0	OB	11
pos46	K01818|Bacteroides.19	1	0	0	OB	11
pos46	K01818|Bacteroides.99	1	0	0	OB	11
pos46	K01818|Enterocloster.2	1	0	0	OB	11
pos46	K01818|Bacteroides.108	1	0	0	OB	11
pos46	K01818|Bacteroides.125	1	0	0	OB	11
pos46	K17244|Zag_111.2	1	0	0	OB	11
pos46	K02117|Bacteroides.9	1	0	0	OB	11
pos46	K02117|Bacteroides.19	1	0	0	OB	11
pos46	K02117|Fournierella.1	1	0	0	OB	11
pos46	K02117|Bacteroides.104	1	0	0	OB	11
pos46	K02117|Enterocloster.8	1	0	0	OB	11
pos46	K02117|Bacteroides.113	1	0	0	OB	11
pos46	K02117|Lachnospiraceae_UCG-010.14	1	0	0	OB	11
pos46	K02117|Bacteroides.131	1	0	0	OB	11
pos46	K02117|UCG-002.28	1	0	0	OB	11
pos46	K02117|Fournierella.2	1	0	0	OB	11
pos46	K02117|Ruminococcus.14	1	0	0	OB	11
pos46	K02117|Prevotellaceae_Ga6A1_group	1	0	0	OB	11
pos46	K07004|Bacteroides.12	1	0	0	OB	11
pos46	K07004|Bacteroides.13	1	0	0	OB	11
pos46	K07004|Bacteroides.16	1	0	0	OB	11
pos46	K02123|Bacteroides.9	1	0	0	OB	11
pos46	K02123|Bacteroides.19	1	0	0	OB	11
pos46	K02123|Fournierella.1	1	0	0	OB	11
pos46	K02123|Bacteroides.104	1	0	0	OB	11
pos46	K02123|Enterocloster.8	1	0	0	OB	11
pos46	K02123|Bacteroides.113	1	0	0	OB	11
pos46	K02123|Lachnospiraceae_UCG-010.14	1	0	0	OB	11
pos46	K02123|Bacteroides.131	1	0	0	OB	11
pos46	K02123|UCG-002.28	1	0	0	OB	11
pos46	K02123|Fournierella.2	1	0	0	OB	11
pos46	K02123|Ruminococcus.14	1	0	0	OB	11
pos46	K02123|Prevotellaceae_Ga6A1_group	1	0	0	OB	11
pos46	K02120|Bacteroides.9	1	0	0	OB	11
pos46	K02120|Bacteroides.19	1	0	0	OB	11
pos46	K02120|Fournierella.1	1	0	0	OB	11
pos46	K02120|Bacteroides.104	1	0	0	OB	11
pos46	K02120|Enterocloster.8	1	0	0	OB	11
pos46	K02120|Bacteroides.113	1	0	0	OB	11
pos46	K02120|Lachnospiraceae_UCG-010.14	1	0	0	OB	11
pos46	K02120|Bacteroides.131	1	0	0	OB	11
pos46	K02120|Fournierella.2	1	0	0	OB	11
pos46	K02120|Ruminococcus.14	1	0	0	OB	11
pos46	K02120|Prevotellaceae_Ga6A1_group	1	0	0	OB	11
pos46	K02124|Bacteroides.9	1	0	0	OB	11
pos46	K02124|Bacteroides.19	1	0	0	OB	11
pos46	K02124|Fournierella.1	1	0	0	OB	11
pos46	K02124|Bacteroides.104	1	0	0	OB	11
pos46	K02124|Enterocloster.8	1	0	0	OB	11
pos46	K02124|Bacteroides.113	1	0	0	OB	11
pos46	K02124|Lachnospiraceae_UCG-010.14	1	0	0	OB	11
pos46	K02124|Bacteroides.131	1	0	0	OB	11
pos46	K02124|Fournierella.2	1	0	0	OB	11
pos46	K02124|Ruminococcus.14	1	0	0	OB	11
pos46	K02124|Prevotellaceae_Ga6A1_group	1	0	0	OB	11
pos46	K11741|Leyella.12	1	0	0	OB	11
pos46	K11741|Incertae_Sedis.8	1	0	0	OB	11
pos46	K11741|Bacteroides.36	1	0	0	OB	11
pos46	K11741|Bacteroides.39	1	0	0	OB	11
pos46	K11741|Bacteroides.47	1	0	0	OB	11
pos46	K11741|Zag_111.1	1	0	0	OB	11
pos46	K11741|Prevotellaceae_Ga6A1_group	1	0	0	OB	11
pos46	K02121|Bacteroides.9	1	0	0	OB	11
pos46	K02121|Bacteroides.19	1	0	0	OB	11
pos46	K02121|Fournierella	1	0	0	OB	11
pos46	K02121|Bacteroides.104	1	0	0	OB	11
pos46	K02121|Enterocloster.2	1	0	0	OB	11
pos46	K02121|Bacteroides.113	1	0	0	OB	11
pos46	K02121|Lachnospiraceae_UCG-010.14	1	0	0	OB	11
pos46	K02121|Bacteroides.131	1	0	0	OB	11
pos46	K02121|Fournierella.1	1	0	0	OB	11
pos46	K02121|Ruminococcus.14	1	0	0	OB	11
pos46	K02121|Prevotellaceae_Ga6A1_group	1	0	0	OB	11
pos46	K00179|Bacteroides.9	1	0	0	OB	11
pos46	K00179|Bacteroides.19	1	0	0	OB	11
pos46	K00179|Christensenellaceae_R-7_group.10	1	0	0	OB	11
pos46	K00179|[Eubacterium]_xylanophilum_group	1	0	0	OB	11
pos46	K00179|Incertae_Sedis.48	1	0	0	OB	11
pos46	K00179|Bacteroides.104	1	0	0	OB	11
pos46	K00179|Enterocloster.2	1	0	0	OB	11
pos46	K00179|Bacteroides.113	1	0	0	OB	11
pos46	K00179|Bacteroides.131	1	0	0	OB	11
pos46	K00179|UCG-002.15	1	0	0	OB	11
pos46	K00179|Ruminococcus.13	1	0	0	OB	11
pos46	K00179|Prevotellaceae_Ga6A1_group	1	0	0	OB	11
pos46	K02118|Bacteroides.9	1	0	0	OB	11
pos46	K02118|Bacteroides.19	1	0	0	OB	11
pos46	K02118|Fournierella.1	1	0	0	OB	11
pos46	K02118|Bacteroides.104	1	0	0	OB	11
pos46	K02118|Enterocloster.8	1	0	0	OB	11
pos46	K02118|Bacteroides.113	1	0	0	OB	11
pos46	K02118|Lachnospiraceae_UCG-010.14	1	0	0	OB	11
pos46	K02118|Bacteroides.131	1	0	0	OB	11
pos46	K02118|UCG-002.24	1	0	0	OB	11
pos46	K02118|Fournierella.2	1	0	0	OB	11
pos46	K02118|Ruminococcus.14	1	0	0	OB	11
pos46	K02118|Prevotellaceae_Ga6A1_group	1	0	0	OB	11
pos79	K01818|Mediterraneibacter.9	0.864018	0.00014	0.029507	OB	77
pos79	K02117|Mediterraneibacter.9	0.864018	0.00014	0.029507	OB	77
pos79	K02123|Mediterraneibacter.9	0.864018	0.00014	0.029507	OB	77
pos79	K02120|Mediterraneibacter.9	0.864018	0.00014	0.029507	OB	77
pos79	K02124|Mediterraneibacter.9	0.864018	0.00014	0.029507	OB	77
pos79	K02121|Mediterraneibacter.9	0.864018	0.00014	0.029507	OB	77
pos79	K02118|Mediterraneibacter.9	0.864018	0.00014	0.029507	OB	77
pos91	K02117|Parabacteroides.25	0.850657	0.000228	0.046556	OB	85
pos91	K02123|Parabacteroides.25	0.850657	0.000228	0.046556	OB	85
pos91	K02120|Parabacteroides.25	0.850657	0.000228	0.046556	OB	85
pos91	K02124|Parabacteroides.25	0.850657	0.000228	0.046556	OB	85
pos91	K11741|Parabacteroides.23	0.850657	0.000228	0.046556	OB	85
pos91	K02121|Parabacteroides.25	0.850657	0.000228	0.046556	OB	85
pos91	K00179|Parabacteroides.25	0.850657	0.000228	0.046556	OB	85
pos91	K02118|Parabacteroides.25	0.850657	0.000228	0.046556	OB	85
pos95	K07289|Bacteroides.34	1	0	0	OB	11
pos95	K07289|Bacteroides.42	1	0	0	OB	11
pos95	K07289|Zag_111.2	1	0	0	OB	11
pos95	K01818|Bacteroides.9	1	0	0	OB	11
pos95	K01818|Bacteroides.19	1	0	0	OB	11
pos95	K01818|Bacteroides.99	1	0	0	OB	11
pos95	K01818|Enterocloster.2	1	0	0	OB	11
pos95	K01818|Bacteroides.108	1	0	0	OB	11
pos95	K01818|Bacteroides.125	1	0	0	OB	11
pos95	K17244|Zag_111.2	1	0	0	OB	11
pos95	K02117|Bacteroides.9	1	0	0	OB	11
pos95	K02117|Bacteroides.19	1	0	0	OB	11
pos95	K02117|Fournierella.1	1	0	0	OB	11
pos95	K02117|Bacteroides.104	1	0	0	OB	11
pos95	K02117|Enterocloster.8	1	0	0	OB	11
pos95	K02117|Bacteroides.113	1	0	0	OB	11
pos95	K02117|Lachnospiraceae_UCG-010.14	1	0	0	OB	11
pos95	K02117|Bacteroides.131	1	0	0	OB	11
pos95	K02117|UCG-002.28	1	0	0	OB	11
pos95	K02117|Fournierella.2	1	0	0	OB	11
pos95	K02117|Ruminococcus.14	1	0	0	OB	11
pos95	K02117|Prevotellaceae_Ga6A1_group	1	0	0	OB	11
pos95	K07004|Bacteroides.12	1	0	0	OB	11
pos95	K07004|Bacteroides.13	1	0	0	OB	11
pos95	K07004|Bacteroides.16	1	0	0	OB	11
pos95	K02123|Bacteroides.9	1	0	0	OB	11
pos95	K02123|Bacteroides.19	1	0	0	OB	11
pos95	K02123|Fournierella.1	1	0	0	OB	11
pos95	K02123|Bacteroides.104	1	0	0	OB	11
pos95	K02123|Enterocloster.8	1	0	0	OB	11
pos95	K02123|Bacteroides.113	1	0	0	OB	11
pos95	K02123|Lachnospiraceae_UCG-010.14	1	0	0	OB	11
pos95	K02123|Bacteroides.131	1	0	0	OB	11
pos95	K02123|UCG-002.28	1	0	0	OB	11
pos95	K02123|Fournierella.2	1	0	0	OB	11
pos95	K02123|Ruminococcus.14	1	0	0	OB	11
pos95	K02123|Prevotellaceae_Ga6A1_group	1	0	0	OB	11
pos95	K02120|Bacteroides.9	1	0	0	OB	11
pos95	K02120|Bacteroides.19	1	0	0	OB	11
pos95	K02120|Fournierella.1	1	0	0	OB	11
pos95	K02120|Bacteroides.104	1	0	0	OB	11
pos95	K02120|Enterocloster.8	1	0	0	OB	11
pos95	K02120|Bacteroides.113	1	0	0	OB	11
pos95	K02120|Lachnospiraceae_UCG-010.14	1	0	0	OB	11
pos95	K02120|Bacteroides.131	1	0	0	OB	11
pos95	K02120|Fournierella.2	1	0	0	OB	11
pos95	K02120|Ruminococcus.14	1	0	0	OB	11
pos95	K02120|Prevotellaceae_Ga6A1_group	1	0	0	OB	11
pos95	K02124|Bacteroides.9	1	0	0	OB	11
pos95	K02124|Bacteroides.19	1	0	0	OB	11
pos95	K02124|Fournierella.1	1	0	0	OB	11
pos95	K02124|Bacteroides.104	1	0	0	OB	11
pos95	K02124|Enterocloster.8	1	0	0	OB	11
pos95	K02124|Bacteroides.113	1	0	0	OB	11
pos95	K02124|Lachnospiraceae_UCG-010.14	1	0	0	OB	11
pos95	K02124|Bacteroides.131	1	0	0	OB	11
pos95	K02124|Fournierella.2	1	0	0	OB	11
pos95	K02124|Ruminococcus.14	1	0	0	OB	11
pos95	K02124|Prevotellaceae_Ga6A1_group	1	0	0	OB	11
pos95	K11741|Leyella.12	1	0	0	OB	11
pos95	K11741|Incertae_Sedis.8	1	0	0	OB	11
pos95	K11741|Bacteroides.36	1	0	0	OB	11
pos95	K11741|Bacteroides.39	1	0	0	OB	11
pos95	K11741|Bacteroides.47	1	0	0	OB	11
pos95	K11741|Zag_111.1	1	0	0	OB	11
pos95	K11741|Prevotellaceae_Ga6A1_group	1	0	0	OB	11
pos95	K02121|Bacteroides.9	1	0	0	OB	11
pos95	K02121|Bacteroides.19	1	0	0	OB	11
pos95	K02121|Fournierella	1	0	0	OB	11
pos95	K02121|Bacteroides.104	1	0	0	OB	11
pos95	K02121|Enterocloster.2	1	0	0	OB	11
pos95	K02121|Bacteroides.113	1	0	0	OB	11
pos95	K02121|Lachnospiraceae_UCG-010.14	1	0	0	OB	11
pos95	K02121|Bacteroides.131	1	0	0	OB	11
pos95	K02121|Fournierella.1	1	0	0	OB	11
pos95	K02121|Ruminococcus.14	1	0	0	OB	11
pos95	K02121|Prevotellaceae_Ga6A1_group	1	0	0	OB	11
pos95	K00179|Bacteroides.9	1	0	0	OB	11
pos95	K00179|Bacteroides.19	1	0	0	OB	11
pos95	K00179|Christensenellaceae_R-7_group.10	1	0	0	OB	11
pos95	K00179|[Eubacterium]_xylanophilum_group	1	0	0	OB	11
pos95	K00179|Incertae_Sedis.48	1	0	0	OB	11
pos95	K00179|Bacteroides.104	1	0	0	OB	11
pos95	K00179|Enterocloster.2	1	0	0	OB	11
pos95	K00179|Bacteroides.113	1	0	0	OB	11
pos95	K00179|Bacteroides.131	1	0	0	OB	11
pos95	K00179|UCG-002.15	1	0	0	OB	11
pos95	K00179|Ruminococcus.13	1	0	0	OB	11
pos95	K00179|Prevotellaceae_Ga6A1_group	1	0	0	OB	11
pos95	K02118|Bacteroides.9	1	0	0	OB	11
pos95	K02118|Bacteroides.19	1	0	0	OB	11
pos95	K02118|Fournierella.1	1	0	0	OB	11
pos95	K02118|Bacteroides.104	1	0	0	OB	11
pos95	K02118|Enterocloster.8	1	0	0	OB	11
pos95	K02118|Bacteroides.113	1	0	0	OB	11
pos95	K02118|Lachnospiraceae_UCG-010.14	1	0	0	OB	11
pos95	K02118|Bacteroides.131	1	0	0	OB	11
pos95	K02118|UCG-002.24	1	0	0	OB	11
pos95	K02118|Fournierella.2	1	0	0	OB	11
pos95	K02118|Ruminococcus.14	1	0	0	OB	11
pos95	K02118|Prevotellaceae_Ga6A1_group	1	0	0	OB	11
neg7	K00179|Lachnospira.4	-0.888584	4.9e-05	0.010567	OB	62
neg26	K07289|Bacteroides.49	0.854161	0.000201	0.042261	OB	83
neg26	K01818|Bacteroides.135	0.854161	0.000201	0.042261	OB	83
neg26	K02117|Bacteroides.142	0.854161	0.000201	0.042261	OB	83
neg26	K02123|Bacteroides.142	0.854161	0.000201	0.042261	OB	83
neg26	K02120|Bacteroides.142	0.854161	0.000201	0.042261	OB	83
neg26	K02124|Bacteroides.142	0.854161	0.000201	0.042261	OB	82
neg26	K11741|Bacteroides.53	0.854161	0.000201	0.042261	OB	81
neg26	K02121|Bacteroides.142	0.854161	0.000201	0.042261	OB	80
neg26	K00179|Bacteroides.142	0.854161	0.000201	0.042261	OB	79
neg26	K02118|Bacteroides.142	0.854161	0.000201	0.042261	OB	78

## Sheet: replicate_ko_patterns_strat_N
X_pattern	Strat	n_strat	X_count	total_replicates
pos48|pos49|pos50|pos54|pos59|pos61|pos63|pos65|pos66|pos71|pos72|pos75|pos76|pos80|pos83|pos85|pos87|pos88	K00332|Megamonas, K06213|Faecalibacterium, K06213|UCG-005, K11741|Leyella	4	18	72
pos48|pos49|pos50|pos54|pos59|pos61|pos63|pos65|pos66|pos71|pos72|pos73|pos75|pos76|pos80|pos83|pos85|pos87|pos88	K06213|Incertae_Sedis, K06213|NK4A214_group	2	19	38
pos1|pos58	K06213|Barnesiella, K07289|Barnesiella, K11741|Barnesiella	3	2	6
pos73	K06213|Gemmiger, K06213|Monoglobus, K07004|Incertae_Sedis	3	1	3
pos78	K06213|Sellimonas	1	1	1

## Sheet: replicate_ko_patterns_strat_OW
X_pattern	Strat	n_strat	X_count	total_replicates
pos30|pos43	K00179|Defluviitaleaceae_UCG-011, K00179|Lactonifactor, K00179|UCG-002, K00179|[Eubacterium]_siraeum_group, K00332|Incertae_Sedis, K00433|[Eubacterium]_siraeum_group, K02117|Defluviitaleaceae_UCG-011, K02117|Intestinimonas, K02117|Lactonifactor, K02117|UC5-1-2E3, K02117|[Eubacterium]_siraeum_group, K02118|Defluviitaleaceae_UCG-011, K02118|Intestinimonas, K02118|Lactonifactor, K02118|UC5-1-2E3, K0…	40	2	80
pos23|pos93	K00179|Butyricimonas, K00179|Candidatus_Soleaferrea, K00179|Monoglobus, K00179|Terrisporobacter, K01818|Alistipes, K01818|Monoglobus, K01818|Paraprevotella, K02117|Butyricimonas, K02117|Candidatus_Soleaferrea, K02117|Monoglobus, K02118|Butyricimonas, K02118|Candidatus_Soleaferrea, K02118|Monoglobus, K02120|Butyricimonas, K02120|Candidatus_Soleaferrea, K02120|Monoglobus, K02121|Butyricimonas, K021…	29	2	58
pos13|pos17|pos30|pos43|pos66|pos95	K00179|Bacteroides, K02117|Bacteroides, K02118|Bacteroides, K02120|Bacteroides, K02121|Bacteroides, K02123|Bacteroides, K02124|Bacteroides, K06213|Bacteroides	8	6	48
pos17	K00179|Christensenellaceae_R-7_group, K00179|Paludicola, K00433|Ezakiella, K02117|Flavonifractor, K02117|Lachnospiraceae_UCG-010, K02117|NK4A214_group, K02117|Paludicola, K02118|Flavonifractor, K02118|Lachnospiraceae_UCG-010, K02118|NK4A214_group, K02118|Paludicola, K02120|Flavonifractor, K02120|Lachnospiraceae_UCG-010, K02120|NK4A214_group, K02120|Paludicola, K02121|Flavonifractor, K02121|Lachno…	33	1	33
pos17|pos23|pos69|pos72|pos93	K02117|Alistipes, K02118|Alistipes, K02120|Alistipes, K02121|Alistipes, K02123|Alistipes, K02124|Alistipes	6	5	30
pos17|pos30|pos43	K02117|Roseburia, K02118|Roseburia, K02120|Roseburia, K02123|Roseburia, K02124|Roseburia, K06155|Roseburia, K06157|Roseburia, K06213|Roseburia, K06880|Roseburia	9	3	27
neg5|pos17|pos23|pos93	K02117|Incertae_Sedis, K02118|Incertae_Sedis, K02120|Incertae_Sedis, K02121|Incertae_Sedis, K02123|Incertae_Sedis, K02124|Incertae_Sedis	6	4	24
pos23|pos28|pos93	K02117|Oscillibacter, K02118|Oscillibacter, K02120|Oscillibacter, K02121|Oscillibacter, K02123|Oscillibacter, K02124|Oscillibacter, K06213|Oscillibacter	7	3	21
pos23|pos69|pos93	K00179|Paraprevotella, K02117|Paraprevotella, K02118|Paraprevotella, K02120|Paraprevotella, K02121|Paraprevotella, K02123|Paraprevotella, K02124|Paraprevotella	7	3	21
pos74|pos95	K01818|Mediterraneibacter, K02117|Mediterraneibacter, K02118|Mediterraneibacter, K02120|Mediterraneibacter, K02121|Mediterraneibacter, K02123|Mediterraneibacter, K02124|Mediterraneibacter, K06155|Mediterraneibacter, K06157|Mediterraneibacter, K06213|Mediterraneibacter	10	2	20
pos17|pos29	K00179|Parabacteroides, K02117|Parabacteroides, K02118|Parabacteroides, K02120|Parabacteroides, K02121|Parabacteroides, K02123|Parabacteroides, K02124|Parabacteroides, K06155|Parabacteroides, K06213|Parabacteroides	9	2	18
pos23|pos30|pos43|pos93	K02117|UCG-002, K02123|UCG-002, K06213|Barnesiella, K06213|UCG-002	4	4	16
pos17|pos57	K02117|Coprococcus, K02118|Coprococcus, K02120|Coprococcus, K02123|Coprococcus, K02124|Coprococcus	5	2	10
pos95	K01818|Blautia, K02117|Blautia, K02118|Blautia, K02120|Blautia, K02123|Blautia, K02124|Blautia, K06155|Blautia, K06157|Blautia, K06213|Blautia	9	1	9
neg5|pos13|pos17|pos23|pos30|pos43|pos93	K06213|Incertae_Sedis	1	7	7
pos86	K02117|UCG-003, K02118|UCG-003, K02120|UCG-003, K02121|UCG-003, K02123|UCG-003, K02124|UCG-003, K06213|UCG-003	7	1	7
pos13	K02117|Rikenellaceae_RC9_gut_group, K02118|Rikenellaceae_RC9_gut_group, K02120|Rikenellaceae_RC9_gut_group, K02121|Rikenellaceae_RC9_gut_group, K02123|Rikenellaceae_RC9_gut_group, K02124|Rikenellaceae_RC9_gut_group	6	1	6
pos13|pos17|pos23|pos30|pos43|pos93	K01818|Incertae_Sedis	1	6	6
neg5|pos23|pos30|pos43|pos93	K00179|Incertae_Sedis	1	5	5
pos13|pos17|pos30|pos43|pos66	K01818|Bacteroides	1	5	5
pos17|pos23|pos69|pos74|pos93	K00179|Alistipes	1	5	5
pos30|pos43|pos66	K20151|Bacteroides	1	3	3
pos12|pos17	K06213|NK4A214_group	1	2	2
pos17|pos74	K06213|UCG-005	1	2	2
pos57	K00179|Coprococcus, K02121|Coprococcus	2	1	2
pos74	K06213|Alistipes	1	1	1
pos87	K00332|Schaalia	1	1	1

## Sheet: replicate_ko_patterns_strat_OB
X_pattern	Strat	n_strat	X_count	total_replicates
pos11|pos16|pos25|pos26|pos33|pos34|pos35|pos4|pos40|pos41|pos42|pos43|pos46|pos5|pos95	K00179|Enterocloster, K00179|Prevotellaceae_Ga6A1_group, K00179|[Eubacterium]_xylanophilum_group, K01818|Enterocloster, K02117|Enterocloster, K02117|Lachnospiraceae_UCG-010, K02117|Prevotellaceae_Ga6A1_group, K02118|Enterocloster, K02118|Lachnospiraceae_UCG-010, K02118|Prevotellaceae_Ga6A1_group, K02120|Enterocloster, K02120|Lachnospiraceae_UCG-010, K02120|Prevotellaceae_Ga6A1_group, K02121|Enter…	30	15	450
pos11|pos16|pos2|pos25|pos26|pos33|pos34|pos35|pos4|pos40|pos41|pos42|pos43|pos46|pos5|pos95	K00179|Ruminococcus, K00179|UCG-002, K02117|Fournierella, K02117|Ruminococcus, K02117|UCG-002, K02118|Fournierella, K02118|Ruminococcus, K02118|UCG-002, K02120|Fournierella, K02120|Ruminococcus, K02121|Ruminococcus, K02123|Fournierella, K02123|Ruminococcus, K02123|UCG-002, K02124|Fournierella, K02124|Ruminococcus	16	16	256
neg26|pos11|pos16|pos25|pos26|pos30|pos33|pos34|pos35|pos4|pos40|pos41|pos42|pos43|pos46|pos5|pos95	K00179|Bacteroides, K01818|Bacteroides, K02117|Bacteroides, K02118|Bacteroides, K02120|Bacteroides, K02121|Bacteroides, K02123|Bacteroides, K02124|Bacteroides	8	17	136
pos12|pos19|pos2|pos3|pos32|pos44|pos6	K02117|Incertae_Sedis, K02118|Incertae_Sedis, K02120|Incertae_Sedis, K02121|Incertae_Sedis, K02123|Incertae_Sedis, K02124|Incertae_Sedis	6	7	42
pos12|pos2|pos32|pos44	K00179|Butyricimonas, K02117|Butyricimonas, K02118|Butyricimonas, K02120|Butyricimonas, K02121|Butyricimonas, K02123|Butyricimonas, K02124|Butyricimonas, K07289|Butyricimonas, K11741|Butyricimonas	9	4	36
pos2	K00179|Anaerotruncus, K00179|NK4A214_group, K01818|Butyribacter, K01818|Fournierella, K02117|Anaerotruncus, K02117|Caproiciproducens, K02117|Family_XIII_AD3011_group, K02117|NK4A214_group, K02117|UCG-009, K02118|Anaerotruncus, K02118|Caproiciproducens, K02118|Family_XIII_AD3011_group, K02118|NK4A214_group, K02118|UCG-009, K02120|Anaerotruncus, K02120|Caproiciproducens, K02120|Family_XIII_AD3011_g…	35	1	35
neg26|pos11|pos16|pos25|pos26|pos33|pos34|pos35|pos4|pos40|pos41|pos42|pos43|pos46|pos5|pos95	K07289|Bacteroides, K11741|Bacteroides	2	16	32
pos11|pos12|pos16|pos19|pos2|pos25|pos26|pos3|pos32|pos33|pos34|pos35|pos4|pos40|pos41|pos42|pos43|pos44|pos46|pos5|pos6|pos95	K00179|Incertae_Sedis	1	22	22
pos11|pos12|pos16|pos2|pos20|pos25|pos26|pos33|pos34|pos35|pos4|pos40|pos41|pos42|pos43|pos44|pos46|pos5|pos6|pos95	K00179|Christensenellaceae_R-7_group	1	20	20
pos12|pos2	K00179|[Eubacterium]_siraeum_group, K02117|[Eubacterium]_siraeum_group, K02118|[Eubacterium]_siraeum_group, K02120|[Eubacterium]_siraeum_group, K02121|[Eubacterium]_siraeum_group, K02123|[Eubacterium]_siraeum_group, K02124|[Eubacterium]_siraeum_group	7	2	14
pos12	K00179|Adlercreutzia, K01818|Adlercreutzia, K02117|Adlercreutzia, K02118|Adlercreutzia, K02120|Adlercreutzia, K02121|Adlercreutzia, K02123|Adlercreutzia, K02124|Adlercreutzia	8	1	8
pos12|pos2|pos44|pos6	K01818|Christensenellaceae_R-7_group, K07289|Christensenellaceae_R-7_group	2	4	8
pos91	K00179|Parabacteroides, K02117|Parabacteroides, K02118|Parabacteroides, K02120|Parabacteroides, K02121|Parabacteroides, K02123|Parabacteroides, K02124|Parabacteroides, K11741|Parabacteroides	8	1	8
pos79	K01818|Mediterraneibacter, K02117|Mediterraneibacter, K02118|Mediterraneibacter, K02120|Mediterraneibacter, K02121|Mediterraneibacter, K02123|Mediterraneibacter, K02124|Mediterraneibacter	7	1	7
pos12|pos19|pos2|pos3|pos44|pos6	K01818|Incertae_Sedis	1	6	6
pos32	K00179|Coprococcus, K02117|Coprococcus, K02118|Coprococcus, K02120|Coprococcus, K02123|Coprococcus, K02124|Coprococcus	6	1	6
pos38	K02117|Flavonifractor, K02118|Flavonifractor, K02120|Flavonifractor, K02121|Flavonifractor, K02123|Flavonifractor, K02124|Flavonifractor	6	1	6
pos30	K00179|Collinsella, K00179|Succinivibrio, K02471|Succinivibrio, K07289|Barnesiella, K11741|Barnesiella	5	1	5
pos2|pos30	K07004|Incertae_Sedis	1	2	2
neg7	K00179|Lachnospira	1	1	1

## Sheet: N_Net
modularity(g, louvain_communities$membership)
0.136018
centralization
0.120443
betweeness
code	hub_N
KO2:Incertae_Sedis	75.6667
pos73	75.1
KO2:Faecalibacterium	68
KO2:NK4A214_group	46.3333
KO1:Megamonas	17
KO5:Leyella	17
KO2:UCG-005	17
pos48	1.71667
pos49	1.71667
pos50	1.71667
pos54	1.71667
pos59	1.71667
pos61	1.71667
pos63	1.71667
pos65	1.71667
pos66	1.71667
pos71	1.71667
pos72	1.71667
pos75	1.71667
pos76	1.71667
pos80	1.71667
pos83	1.71667
pos85	1.71667
pos87	1.71667
pos88	1.71667
pos1	1.5
pos58	1.5
KO4:Barnesiella	0.333333
KO5:Barnesiella	0.333333
KO2:Barnesiella	0.333333
pos78	0
KO3:Incertae_Sedis	0
KO2:Gemmiger	0
KO2:Monoglobus	0
KO2:Sellimonas	0

[truncated: 2 more sheets: OW_Net, OB_Net]
